# Supplementary material for: Heat Acclimation Enhances Brain Resilience to Acute Thermal Stress in Clarias fuscus by Modulating Cell Adhesion, Anti-Apoptotic Pathways, and Intracellular Degradation Mechanisms
Source: Animals (Basel). 2025 Apr 25;15(9):1220. doi: 10.3390/ani15091220 (PMC12071039; doi:10.3390/ani15091220)
Supplement: Supplementary file 1 [file animals-15-01220-s001.zip]

Archive with 13 entries (13 files):
- Figure S1.pdf
- Figure S2.pdf
- Figure S3.pdf
- Table S1.pdf
- Table S2.pdf
- Table S3.pdf
- Table S4-NT-T72vsNT-C-deg-all.xls
- Table S5-NT-R72vsNT-C-deg-all.xls
- Table S6-NT-R72vsNT-T72-deg-all.xls
- Table S7-HT-T72vsHT-C-deg-all.xls
- Table S8-HT-R72vsHT-C-deg-all.xls
- Table S9-HT-R72vsHT-T72-deg-all.xls
- Table S10.xlsx
