# Supplementary material for: Heat Acclimation Enhances Brain Resilience to Acute Thermal Stress in Clarias fuscus by Modulating Cell Adhesion, Anti-Apoptotic Pathways, and Intracellular Degradation Mechanisms
Source: Animals (Basel). 2025 Apr 25;15(9):1220. doi: 10.3390/ani15091220 (PMC12071039; doi:10.3390/ani15091220)
Supplement: Supplementary file 1 [file animals-15-01220-s001.zip › Table S4-NT-T72vsNT-C-deg-all.xls]

gene_id	NT_br4	NT_br5	NT_br6	NT_br1	NT_br2	NT_br3	NT_T72	NT_C	log2FoldChange	pvalue	padj	gene_name	gene_chr	gene_start	gene_end	gene_strand	gene_length	gene_biotype	gene_description	Family
Cfu0151690	319.662096185387	277.025500091147	433.420802954858	36.508560493283	31.1338730598215	42.3729328152856	343.369466410464	36.6717887894634	3.23798187152415	2.13147252256482e-12	4.68156624856136e-08	Cfu0151690	chr19	24104774	24108017	-	1926	protein_coding	- && sp|Q9I8F9|HSP71_ORYLA Heat shock 70 kDa protein 1 OS=Oryzias latipes OX=8090 PE=3 SV=1 && PF10712:NAD-specific glutamate dehydrogenase|PF00012:Hsp70 protein	-
Cfu0048150	62.7261471760005	176.583505906053	152.601879806248	0	0	0	130.637177629434	0	9.38938174440835	2.7408468352758e-11	3.00999799449989e-07	Cfu0048150	chr13	22577822	22579933	-	1374	protein_coding	- && sp|Q6UX06|OLFM4_HUMAN Olfactomedin-4 OS=Homo sapiens OX=9606 GN=OLFM4 PE=1 SV=1 && PF02191:Olfactomedin-like domain	-
Cfu0036990	5819.05642263512	10423.2869449499	4014.0587250066	535.787793185208	659.000313099556	242.82949959529	6752.13403086389	479.205868626685	3.81514599501853	6.16690998097457e-10	4.51500036073752e-06	Cfu0036990	chr20	1039497	1059927	-	5046	protein_coding	- && sp|O15054|KDM6B_HUMAN Lysine-specific demethylase 6B OS=Homo sapiens OX=9606 GN=KDM6B PE=1 SV=4 && PF02373:JmjC domain, hydroxylase	-
Cfu0150360	61.5198751149235	139.322766127711	125.070612830894	2.96015355350943	0	0	108.637751357843	0.986717851169811	6.73387215479035	4.87489374411514e-09	2.67680415489362e-05	Cfu0150360	chr19	19354632	19357375	+	738	protein_coding	- && sp|Q8AWZ0|HXB8A_DANRE Homeobox protein Hox-B8a OS=Danio rerio OX=7955 GN=hoxb8a PE=2 SV=1 && PF00046:Homeodomain	-
Cfu0090090	627.261471760005	240.574776394943	134.509904365301	9.86717851169811	0.741282691900513	0	334.115384173416	3.53615373453288	6.51772447139869	9.31596322681844e-09	4.09231632627681e-05	Cfu0090090	chr4	7522895	7524983	-	750	protein_coding	- && sp|P08426|TRY3_RAT Cationic trypsin-3 OS=Rattus norvegicus OX=10116 GN=Try3 PE=2 SV=1 && PF00089:Trypsin	-
Cfu0102660	121.83347816877	183.063634563156	140.016157760371	1066.64199711457	820.599939933867	2966.10529706999	148.304423497432	1617.78241137281	-3.44596966399789	7.71163291691083e-08	0.000271841317088444	Cfu0102660	chr12	15127035	15127953	-	444	protein_coding	- && sp|O13163|HBB_SILAS Hemoglobin subunit beta OS=Silurus asotus OX=30991 GN=hbb PE=2 SV=2 && PF00042:Globin	-
novel.5273	92.8829487029238	42.1208362711685	55.8491415785751	2.96015355350943	1.48256538380103	0	63.6176421842225	1.48090631243682	5.28470987643762	8.66367337287883e-08	0.000271841317088444	-	chr9	37275632	37276986	-	844	-	- && - && -	-
novel.3999	234.016779848925	172.533425495363	187.212615432407	18.7476391722264	17.0495019137118	1.62972818520329	197.920940258898	12.4756230903805	3.93593302883283	1.30671433966557e-07	0.000358758421955181	-	chr4	21230682	21232844	+	1406	-	- && - && -	-
Cfu0113350	2138.7203642894	1684.83345084674	891.2264423736	296.015355350943	236.469178716264	203.716023150411	1571.59341916991	245.400185739206	2.67774495601768	1.62448828825565e-07	0.000396447341813857	Cfu0113350	chr14	34888984	34897737	+	1905	protein_coding	- && sp|Q70CQ1|UBP49_HUMAN Ubiquitin carboxyl-terminal hydrolase 49 OS=Homo sapiens OX=9606 GN=USP49 PE=1 SV=1 && PF00443:Ubiquitin carboxyl-terminal hydrolase|PF02148:Zn-finger in ubiquitin-hydrolases and other protein	-
novel.1006	30.1568015269233	71.2814152281314	45.6232424163008	0	0.741282691900513	0	49.0204863904518	0.247094230633504	7.01694710998463	8.39078012330986e-07	0.00169360454557987	-	chr13	22586841	22596742	+	2243	-	- && - && -	-
novel.141	153.19655175677	149.042959113366	67.648255996584	9.86717851169811	8.15410961090564	0	123.295922288907	6.00709604086792	4.27895762357476	9.21704262248052e-07	0.00169360454557987	-	chr1	46190370	46193648	+	2913	-	- && P0CF97.1 RecName: Full=Protein FAM200B && -	-
Cfu0124060	67.5512354203082	67.2313348174421	77.087547530991	438.102725919396	229.797634489159	523.142747450256	70.6233725895804	397.01436928627	-2.48821586480713	9.25298422280026e-07	0.00169360454557987	Cfu0124060	chr5	41480860	41510316	+	2334	protein_coding	- && sp|Q02509|OC90_HUMAN Otoconin-90 OS=Homo sapiens OX=9606 GN=OC90 PE=2 SV=4 && PF00068:Phospholipase A2	-
Cfu0102960	2628.46682108664	669.883299928008	1207.44270877624	191.423263126943	201.628892196939	166.232274890736	1501.93094326363	186.428143404873	3.00895441295161	1.29764693728617e-06	0.00213728541971865	Cfu0102960	chr12	15771804	15781320	-	1923	protein_coding	- && - && -	-
novel.4500	100.120581069385	59.1311739960635	74.7277246473893	6.90702495818868	6.67154422710461	0	77.9931599042794	4.5261897284311	3.99570714007728	1.44684342889213e-06	0.00213728541971865	-	chr6	30812920	30828230	+	2453	-	- && - && -	-
Cfu0165010	10007.2330186942	1313.03606914547	2154.51829272841	237.799002131925	269.085617159886	40.7432046300823	4491.5957935227	182.542607973964	4.61840828008437	1.48514497426513e-06	0.00213728541971865	Cfu0165010	chr9	6930915	6933263	+	519	protein_coding	- && sp|P41316|CRYAB_RABIT Alpha-crystallin B chain OS=Oryctolagus cuniculus OX=9986 GN=CRYAB PE=1 SV=1 && PF00011:Hsp20/alpha crystallin family|PF00525:Alpha crystallin A chain, N terminal	-
novel.4383	131.483654657386	59.1311739960635	117.991144180088	9.86717851169811	5.9302615352041	0	102.868657611179	5.2658133489674	4.20790649032948	1.63158531578009e-06	0.00213728541971865	-	chr5	13961740	13976075	-	1386	-	- && - && -	-
novel.3666	402.894868399695	326.436481101556	289.47160705515	62.1632246236981	25.9448942165179	71.7080401489448	339.600985518801	53.2720529963869	2.68536224390273	1.65424568089679e-06	0.00213728541971865	-	chr28	5934190	5936905	-	1838	-	- && - && -	-
novel.54	109.770757558001	34.8306915319278	49.5562805556371	0	2.96513076760205	0	64.7192432151886	0.988376922534017	5.75681311029563	2.22292605975609e-06	0.00271246377647127	-	chr1	17842537	17844947	+	903	-	- && - && -	-
Cfu0236480	2537.99641650587	2507.8097902988	1292.3963325859	400.607447574943	490.729142038139	237.94031503968	2112.73417979686	376.425634884254	2.48662179943974	2.60302838688642e-06	0.0030091008152407	Cfu0236480	chr23	27564713	27571644	-	1998	protein_coding	- && sp|Q8N5D0|WDTC1_HUMAN WD and tetratricopeptide repeats protein 1 OS=Homo sapiens OX=9606 GN=WDTC1 PE=1 SV=2 && PF00400:WD domain, G-beta repeat	-
Cfu0102670	51.8696986263081	79.38157604951	61.3553949736459	343.377812207094	270.568182543687	932.204521936283	64.202223216488	515.383505562355	-3.00111008643636	3.3015634018846e-06	0.00362577692794967	Cfu0102670	chr12	15128928	15129702	+	432	protein_coding	- && sp|P02018|HBA_CARAU Hemoglobin subunit alpha OS=Carassius auratus OX=7957 GN=hba PE=1 SV=1 && PF00042:Globin	-
Cfu0089940	5547.64520889281	7874.1663344621	3612.10222716644	1157.42003942219	1121.56071284548	498.696824672207	5677.97125684045	925.892525646624	2.61567274409245	3.66609616174744e-06	0.00366611020417343	Cfu0089940	chr4	7201943	7273610	-	3693	protein_coding	- && sp|Q5F363|JARD2_CHICK Protein Jumonji OS=Gallus gallus OX=9031 GN=JARID2 PE=2 SV=1 && PF02928:C5HC2 zinc finger|PF02373:JmjC domain, hydroxylase|PF01388:ARID/BRIGHT DNA binding domain|PF02375:jmjN domain	-
Cfu0167970	3256.93456490772	5267.53458214248	1912.2431433453	132.220192056755	361.00467095555	19.5567382224395	3478.9040967985	170.927200411581	4.34348260963108	3.77009483817922e-06	0.00366611020417343	Cfu0167970	chr9	18313933	18422571	-	6315	protein_coding	- && sp|Q71F56|MD13L_HUMAN Mediator of RNA polymerase II transcription subunit 13-like OS=Homo sapiens OX=9606 GN=MED13L PE=1 SV=1 && PF18296:MID domain of medPIWI|PF06333:Mediator complex subunit 13 C-terminal domain|PF11597:Mediator complex subunit 13 N-terminal	-
novel.2606	89.264132519693	82.6216403780614	55.0625339507079	7.89374280935849	6.67154422710461	0	75.6494356161541	4.85509567882103	3.86114514047595	3.83903363212479e-06	0.00366611020417343	-	chr20	24587020	24589705	-	769	-	- && - && -	-
Cfu0059620	1845.59625344771	599.411900782014	748.06385410176	192.409980978113	146.773972996301	94.5242347417909	1064.35733611049	144.569396238735	2.87711010283581	5.17849513152219e-06	0.00463379200275285	Cfu0059620	chr10	28508046	28509637	-	843	protein_coding	- && - && PF07716:Basic region leucine zipper	-
Cfu0211990	24.1254412215386	51.8410292568228	14.1589373016106	0	0	0	30.041802593324	0	7.26831583137908	5.27430340870612e-06	0.00463379200275285	Cfu0211990	chr6	12855535	12859821	-	1095	protein_coding	- && sp|Q60414|NTCP2_CRIGR Ileal sodium/bile acid cotransporter OS=Cricetulus griseus OX=10029 GN=SLC10A2 PE=2 SV=1 && PF01758:Sodium Bile acid symporter family	-
novel.2968	120.627206107693	82.6216403780614	102.258991622743	19.7343570233962	19.2733499894133	24.4459227780494	101.835946036166	21.1512099302863	2.27816208859535	7.47580240070814e-06	0.00631532784342898	-	chr23	3148929	3150690	+	1375	-	- && - && -	-
novel.3177	5284.67789957804	835.936596766268	1169.68554263861	288.121612541585	168.271171061416	97.7836911121975	2430.10001299431	184.725491571733	3.71593650427765	9.07998021420262e-06	0.00732654762028173	-	chr24	1376234	1379767	-	2576	-	- && - && -	-
novel.3087	129.071110535232	92.3418333637157	27.5312669753539	2.96015355350943	6.67154422710461	0	82.9814036247671	3.21056592687135	4.56451197135544	9.33998057584632e-06	0.00732654762028173	-	chr23	22051743	22056445	-	1050	-	- && - && -	-
Cfu0102650	57.9010589316927	112.592235417162	108.551852645681	659.127524581434	309.114882522514	2221.31951643209	93.0150489981787	1063.18730784534	-3.51222665007611	1.13680446853832e-05	0.0085467763554788	Cfu0102650	chr12	15103474	15104099	+	432	protein_coding	- && sp|P02018|HBA_CARAU Hemoglobin subunit alpha OS=Carassius auratus OX=7957 GN=hba PE=1 SV=1 && PF00042:Globin	-
Cfu0206060	42.2195221376926	44.5508845175821	25.9580517196194	1.97343570233962	2.96513076760205	0	37.5761527916314	1.64618882331389	4.32479848233976	1.1857678820616e-05	0.0085467763554788	Cfu0206060	chr6	38616694	38624278	+	1731	protein_coding	- && - && -	-
Cfu0191320	569.360412828312	931.518494458535	474.324399603955	156.888138336	130.46575377449	61.9296710377251	658.401102296934	116.427854382738	2.4940497145257	1.23336888821731e-05	0.0085467763554788	Cfu0191320	chr8	1922846	1974008	+	3135	protein_coding	- && sp|Q15034|HERC3_HUMAN Probable E3 ubiquitin-protein ligase HERC3 OS=Homo sapiens OX=9606 GN=HERC3 PE=1 SV=1 && PF00415:Regulator of chromosome condensation (RCC1) repeat|PF00632:HECT-domain (ubiquitin-transferase)	-
Cfu0151700	234.016779848925	110.972203252886	161.254563712787	19.7343570233962	8.89539230280615	0	168.7478489382	9.54324977540079	4.10221433115495	1.2452050781976e-05	0.0085467763554788	Cfu0151700	chr19	24108803	24111776	+	1926	protein_coding	- && sp|Q9I8F9|HSP71_ORYLA Heat shock 70 kDa protein 1 OS=Oryzias latipes OX=8090 PE=3 SV=1 && PF00012:Hsp70 protein|PF10712:NAD-specific glutamate dehydrogenase	-
Cfu0044030	3340.16733712202	688.513669817178	567.144099692291	136.167063461434	143.067559536799	158.083633964719	1531.9417022105	145.772752320984	3.39365263996607	1.30080942342161e-05	0.00865787217455524	Cfu0044030	chr11	32822749	32863694	-	1113	protein_coding	- && sp|Q7L5A8|FA2H_HUMAN Fatty acid 2-hydroxylase OS=Homo sapiens OX=9606 GN=FA2H PE=1 SV=1 && PF04116:Fatty acid hydroxylase superfamily|PF00173:Cytochrome b5-like Heme/Steroid binding domain	-
novel.4612	72.3763236646159	29.1605789569628	36.970558509761	2.96015355350943	0	0	46.1691537104466	0.986717851169811	5.49274445011574	1.3740368263285e-05	0.00887627789808209	-	chr6	24824177	24827810	-	1239	-	- && - && -	-
Cfu0189270	95.2954928250776	84.2416725423371	50.3428881835043	14.8007677675472	9.63667499470666	11.408097296423	76.626684516973	11.9485133528923	2.68178167095752	1.46033238428187e-05	0.00916421156810484	Cfu0189270	chr8	12511333	12515409	-	1734	protein_coding	- && sp|Q32KJ8|ARSI_RAT Arylsulfatase I OS=Rattus norvegicus OX=10116 GN=Arsi PE=2 SV=1 && PF00884:Sulfatase	-
novel.3735	41.0132500766157	73.711463474545	68.4348636244512	7.89374280935849	4.44769615140308	0	61.0531923918706	4.11381298692052	3.80267680232857	1.69939462182644e-05	0.0103681954093877	-	chr3	5827924	5830623	+	2291	-	- && - && -	-
Cfu0030800	15.6815367940001	23.4904663819978	10.2258991622743	73.017120986566	94.1429018713651	174.380915816752	16.4659674460908	113.846979558228	-2.78311848324664	2.26583592066286e-05	0.0134504919355241	Cfu0030800	chr20	26868857	26895651	+	2331	protein_coding	- && sp|P05164|PERM_HUMAN Myeloperoxidase OS=Homo sapiens OX=9606 GN=MPO PE=1 SV=1 && PF03098:Animal haem peroxidase	-
Cfu0088310	98.9143090083084	62.371238324615	138.442942504637	12.8273320652075	7.41282691900513	0	99.9094966125201	6.74671966140422	3.82642807964089	2.38682550012802e-05	0.0137958513907399	Cfu0088310	chr4	3220547	3224448	-	993	protein_coding	- && sp|Q14549|GBX1_HUMAN Homeobox protein GBX-1 OS=Homo sapiens OX=9606 GN=GBX1 PE=1 SV=2 && PF00046:Homeodomain	-
Cfu0227670	108.564485496924	32.4006432855143	62.9286102293804	2.96015355350943	7.41282691900513	0	67.9645796706062	3.45766015750485	4.16729395710093	2.97731796062368e-05	0.0163663980326226	Cfu0227670	chr15	3521977	3528875	-	1002	protein_coding	- && sp|Q6NUA0|CHRD1_XENLA Cysteine and histidine-rich domain-containing protein 1 OS=Xenopus laevis OX=8355 GN=chordc1 PE=2 SV=1 && PF04969:CS domain|PF04968:CHORD	-
Cfu0102640	493.365272980465	618.852286753323	825.151401632751	3422.92422570808	1940.67808739554	13397.9954105563	645.789653788846	6253.86590788662	-3.27528838690897	2.98058605584093e-05	0.0163663980326226	Cfu0102640	chr12	15101627	15102343	-	444	protein_coding	- && sp|O13163|HBB_SILAS Hemoglobin subunit beta OS=Silurus asotus OX=30991 GN=hbb PE=2 SV=2 && PF00042:Globin	-
Cfu0043730	77.2014119089237	39.690788024755	13.3723296737433	0.986717851169811	2.22384807570154	0	43.4215098691407	1.07018864229045	5.13569492205133	3.1573945739006e-05	0.016589838495156	Cfu0043730	chr11	31836311	31843356	+	2625	protein_coding	- && sp|Q29RY7|FGL2_BOVIN Fibroleukin OS=Bos taurus OX=9913 GN=FGL2 PE=2 SV=1 && PF00147:Fibrinogen beta and gamma chains, C-terminal globular domain	-
novel.4611	10.8564485496924	17.010337724895	7.0794686508053	66.1100960283774	154.186799915307	58.6702146673185	11.6487516417976	92.9890368703341	-3.00123463890912	3.17234209067817e-05	0.016589838495156	-	chr6	24475522	24501158	-	2803	-	- && - && -	-
Cfu0116870	0	1.62003216427571	0	31.574971237434	12.6018057623087	89.635050186181	0.540010721425238	44.6039423953079	-6.24679768800635	3.45462934326271e-05	0.0175057239500505	Cfu0116870	chr7	25148419	25149157	-	267	protein_coding	- && - && -	-
novel.3130	14.4752647329232	28.350562874825	57.4223568343096	0.986717851169811	0.741282691900513	0	33.4160614806859	0.576000181023441	5.66343396665764	3.56395055998505e-05	0.0175057239500505	-	chr24	18956858	18958657	+	1309	-	- && - && -	-
Cfu0151710	477.683736186465	217.084310012946	380.718091887752	28.6148176839245	30.392590367921	0	358.495379362387	19.6691360172818	4.16362342681521	3.58658522014328e-05	0.0175057239500505	Cfu0151710	chr19	24114466	24128406	-	1932	protein_coding	- && sp|Q91233|HSP70_ONCTS Heat shock 70 kDa protein OS=Oncorhynchus tshawytscha OX=74940 GN=hsp70 PE=2 SV=1 && PF10712:NAD-specific glutamate dehydrogenase|PF00012:Hsp70 protein	-
Cfu0188740	36.188161832308	25.9205146284114	99.1125611112742	2.96015355350943	4.44769615140308	0	53.7404125239978	2.46928323497084	4.31098346974751	3.76384066420574e-05	0.0179715209453511	Cfu0188740	chr8	14297973	14303610	+	1227	protein_coding	- && sp|Q3UR32|P2RX3_MOUSE P2X purinoceptor 3 OS=Mus musculus OX=10090 GN=P2rx3 PE=2 SV=1 && PF00864:ATP P2X receptor	-
Cfu0236240	45.8383383209234	14.5802894784814	70.794686508053	0	2.22384807570154	0	43.7377714358193	0.741282691900513	5.60015676488121	3.977408651957e-05	0.0185871922620391	Cfu0236240	chr16	137536	145913	-	393	protein_coding	- && sp|P01263|CALC1_ONCKE Calcitonin-1 OS=Oncorhynchus keta OX=8018 PE=1 SV=1 && PF00214:Calcitonin / CGRP / IAPP family	-
Cfu0075120	67.5512354203082	245.434872887771	310.710013007566	0	14.8256538380103	13.0378254816263	207.898707105215	9.28782643987886	4.49042281432255	4.22888825222136e-05	0.0190278059224345	Cfu0075120	chr1	47267164	47288235	-	942	protein_coding	- && - && PF07686:Immunoglobulin V-set domain	-
novel.3981	154.402823817847	105.302090677921	106.192029762079	17.7609213210566	3.70641345950256	0	121.965648085949	7.15577826018639	4.05141736309889	4.24495761336411e-05	0.0190278059224345	-	chr4	13407970	13410049	+	1537	-	- && - && -	-
Cfu0211250	186.972169466924	104.492074595784	121.137574691557	20.721074874566	38.5466999788267	17.9270100372362	137.533939584755	25.731594963543	2.39463461785042	5.11539417444626e-05	0.0216917912707849	Cfu0211250	chr6	15269544	15354189	-	1734	protein_coding	- && sp|Q5M9B3|ITGBL_XENLA Integrin beta-like protein 1 OS=Xenopus laevis OX=8355 GN=itgbl1 PE=2 SV=1 && PF07974:EGF-like domain	-
Cfu0062830	170.084360611847	84.2416725423371	26.7446593474867	1.97343570233962	8.89539230280615	0	93.6902308338904	3.62294266838192	4.58038193133901	5.11947909601958e-05	0.0216917912707849	Cfu0062830	chr2	45313874	45389919	+	1965	protein_coding	- && - && -	-
novel.3439	359.469074200926	131.222605306333	110.911675529283	23.6812284280755	40.0292653626277	17.9270100372362	200.534451678847	27.2125012759798	2.86394483125113	5.13555429831004e-05	0.0216917912707849	-	chr26	8723016	8746212	+	3662	-	- && - && -	-
Cfu0099960	123.039750229847	67.2313348174421	98.3259534834069	8.8804606605283	0	0	96.1990128435654	2.96015355350943	4.98465973547675	5.55135778675174e-05	0.0226091288621461	Cfu0099960	chr12	4478444	4481403	+	429	protein_coding	- && sp|Q00444|HXC5_HUMAN Homeobox protein Hox-C5 OS=Homo sapiens OX=9606 GN=HOXC5 PE=1 SV=1 && PF00046:Homeodomain	-
novel.586	22.9191691604617	44.5508845175821	42.4768119048318	2.96015355350943	3.70641345950256	0	36.6489551942919	2.22218900433733	3.89478618437541	5.55860935419729e-05	0.0226091288621461	-	chr10	38047070	38056512	-	969	-	- && - && -	-
Cfu0125190	134710.432420766	31498.2853700127	23962.4281677202	9009.72069903155	8489.91067033657	4762.06575716402	63390.3819861664	7420.56570884404	3.09460812587696	6.18175740087457e-05	0.0235063388607481	Cfu0125190	chr5	36998601	37019141	+	402	protein_coding	- && sp|P15720|MBP_CHICK Myelin basic protein OS=Gallus gallus OX=9031 GN=MBP PE=1 SV=2 && PF01669:Myelin basic protein	-
Cfu0213600	0	0	0.786607627867255	16.7742034698868	11.8605230704082	58.6702146673185	0.262202542622418	29.1016470692045	-6.45556644205725	6.19170706339107e-05	0.0235063388607481	Cfu0213600	chr6	2894410	2895333	+	756	protein_coding	- && - && -	-
Cfu0229770	1036.18770046508	370.987365619138	336.668064727185	132.220192056755	86.73007495236	73.3377683341481	581.281043603803	97.4293451144209	2.57379596528231	6.27922650483976e-05	0.0235063388607481	Cfu0229770	chr15	11998238	12003468	+	1323	protein_coding	- && sp|Q9Y2D1|ATF5_HUMAN Cyclic AMP-dependent transcription factor ATF-5 OS=Homo sapiens OX=9606 GN=ATF5 PE=1 SV=4 && PF00170:bZIP transcription factor	-
novel.3595	1.20627206107693	17.010337724895	143.949195899708	0	0	0	54.0552685618932	0	8.11645426361565	6.29104771997762e-05	0.0235063388607481	-	chr27	18973147	18973860	-	714	-	- && - && -	-
Cfu0062750	1167.67135512247	661.783139106629	586.022682761105	174.649059657057	246.847136402871	206.975479520818	805.159058996735	209.490558526915	1.94103361266323	6.31430519388153e-05	0.0235063388607481	Cfu0062750	chr2	45511842	45540664	-	8136	protein_coding	- && sp|P15924|DESP_HUMAN Desmoplakin OS=Homo sapiens OX=9606 GN=DSP PE=1 SV=3 && PF00435:Spectrin repeat|PF00681:Plectin repeat|PF17902:SH3 domain|PF18373:Spectrin like domain	-
novel.3292	92.8829487029238	35.6407076140657	79.4473704145928	9.86717851169811	2.96513076760205	0	69.3236755771941	4.27743642643339	3.95415481047834	6.4304709448652e-05	0.0235398106388365	-	chr25	9908616	9910381	+	891	-	- && - && -	-
novel.2470	74.7888677867698	48.6009649282714	14.1589373016106	3.94687140467925	0.741282691900513	0	45.8495900055506	1.56271803219325	4.7925448288792	6.86433312811178e-05	0.0247161004632536	-	chr2	45423212	45424486	-	1249	-	- && - && -	-
Cfu0043340	27.7442574047694	63.1812544067528	66.8616483687167	227.931823620226	353.591844036545	190.678197668785	52.5957200600797	257.400621775185	-2.28599130590801	7.19790409207423e-05	0.0254991557223094	Cfu0043340	chr11	30832976	30834622	-	354	protein_coding	- && sp|Q68RJ9|CART_BOVIN Cocaine- and amphetamine-regulated transcript protein OS=Bos taurus OX=9913 GN=CARTPT PE=3 SV=1 && PF06373:Cocaine and amphetamine regulated transcript protein (CART)	-
novel.1250	254.523404887233	190.353779302396	136.083119621035	938.36867646249	509.261209335652	824.642461712865	193.653434603555	757.424115837003	-1.96894461424384	7.37942361363713e-05	0.0257272476587184	-	chr14	20125068	20128016	-	1485	-	- && - && -	-
Cfu0127220	513.871898018773	107.732138924335	164.400994224256	35.5218426421132	27.427459600319	42.3729328152856	262.001677055788	35.1074116859059	2.90413076434101	7.97763343734899e-05	0.0273782407528021	Cfu0127220	chr5	28769618	28774392	-	786	protein_coding	- && sp|Q5PRC0|CH25H_DANRE Cholesterol 25-hydroxylase-like protein OS=Danio rerio OX=7955 GN=ch25h PE=2 SV=1 && PF04116:Fatty acid hydroxylase superfamily	-
novel.3124	96.5017648861546	34.02067544979	7.0794686508053	0	1.48256538380103	0	45.8673029955833	0.494188461267008	6.19962672550565	8.99706424584204e-05	0.030216360894641	-	chr24	14394355	14396661	+	1645	-	- && - && -	-
novel.941	279.855118169848	183.873650645293	162.041171340655	23.6812284280755	10.3779576866072	55.4107582969119	208.589980051932	29.8233148038648	2.83471581931799	9.19110651216607e-05	0.030216360894641	-	chr12	25880182	25882267	-	1126	-	- && - && -	-
Cfu0214570	3.6188161832308	0	7.0794686508053	42.4288676003019	38.5466999788267	138.52689574228	3.5660949446787	73.1674877738028	-4.35033759340246	9.21733828055431e-05	0.030216360894641	Cfu0214570	chr13	3009299	3048535	-	8661	protein_coding	- && - && -	-
Cfu0069030	65.1386912981543	40.5008041068928	36.1839508818938	6.90702495818868	4.44769615140308	0	47.274482095647	3.78490703653058	3.54212658556182	9.45147526356591e-05	0.0305282651013179	Cfu0069030	chr2	18965245	19020712	-	13014	protein_coding	- && sp|Q9Y493|ZAN_HUMAN Zonadhesin OS=Homo sapiens OX=9606 GN=ZAN PE=2 SV=5 && PF08742:C8 domain|PF00094:von Willebrand factor type D domain|PF12714:TILa domain|PF01826:Trypsin Inhibitor like cysteine rich domain|PF00629:MAM domain, meprin/A5/mu	-
novel.2943	132.689926718463	83.4316564601992	7.86607627867255	2.96015355350943	4.44769615140308	0	74.6625531524448	2.46928323497084	4.80890568727416	9.73319213528934e-05	0.0309825843564485	-	chr22	29176697	29179967	-	2530	-	- && P04323.1 RecName: Full=Retrovirus-related Pol polyprotein from transposon 17.6; Includes: RecName: Full=Protease; Includes: RecName: Full=Reverse transcriptase; Includes: RecName: Full=Endonuclease && -	-
Cfu0004820	82.0265001532314	120.692396238541	132.936689109566	10.8538963628679	0	0	111.885195167113	3.61796545428931	4.91943603762531	0.000102852172116144	0.032272072976557	Cfu0004820	chr17	17217409	17219390	-	720	protein_coding	- && sp|Q8JH55|HXB8B_DANRE Homeobox protein Hox-B8b OS=Danio rerio OX=7955 GN=hoxb8b PE=2 SV=1 && PF00046:Homeodomain	-
novel.1565	63.9324192370774	16.2003216427571	3.93303813933628	0	0	0	28.0219263397236	0	7.16051943808716	0.000106502399316073	0.0329467422334961	-	chr16	4351208	4356053	-	1393	-	- && P03934.1 RecName: Full=Transposable element Tc1 transposase && -	-
Cfu0210400	500.602905346927	366.127269126311	407.462751235238	109.525681479849	152.704234531506	156.453905779516	424.730975236159	139.56127393029	1.60640418701549	0.000108485171945647	0.0330940043974194	Cfu0210400	chr6	18222362	18230566	-	840	protein_coding	- && sp|Q14192|FHL2_HUMAN Four and a half LIM domains protein 2 OS=Homo sapiens OX=9606 GN=FHL2 PE=1 SV=3 && PF00412:LIM domain	-
Cfu0179480	857.659435425699	956.628993004809	1283.74364867936	3397.26956157766	3010.34901180798	9353.01005488169	1032.67735903662	5253.54287608911	-2.34656697934056	0.00011546910968966	0.0347419660989547	Cfu0179480	chr24	4507198	4517117	-	1350	protein_coding	- && sp|Q28IX8|TBA_XENTR Tubulin alpha chain OS=Xenopus tropicalis OX=8364 GN=tuba PE=2 SV=1 && PF03953:Tubulin C-terminal domain|PF00091:Tubulin/FtsZ family, GTPase domain	-
Cfu0015780	419.782677254772	247.054905052046	94.3929153440706	20.721074874566	23.7210461408164	0	253.743499216963	14.8140403384608	4.06849467440899	0.000117788172511923	0.0349608029871874	Cfu0015780	chr3	10260997	10275152	-	2301	protein_coding	- && sp|Q1RMU2|CYLD_BOVIN Ubiquitin carboxyl-terminal hydrolase CYLD OS=Bos taurus OX=9913 GN=CYLD PE=2 SV=1 && PF01302:CAP-Gly domain	-
Cfu0156270	88.057860458616	23.4904663819978	19.6651906966814	3.94687140467925	1.48256538380103	0	43.7378391790984	1.80981226282676	4.49498561476377	0.000121406645813151	0.0355543409152005	Cfu0156270	chr27	4924092	4943555	+	2037	protein_coding	- && sp|O94808|GFPT2_HUMAN Glutamine--fructose-6-phosphate aminotransferase [isomerizing] 2 OS=Homo sapiens OX=9606 GN=GFPT2 PE=1 SV=3 && PF13522:Glutamine amidotransferase domain|PF01380:SIS domain	-
Cfu0164270	31.3630735880002	67.2313348174421	47.9830652999026	0.986717851169811	6.67154422710461	0	48.8591579017816	2.55275402609147	4.09890248315881	0.000124573608097236	0.0356510506614729	Cfu0164270	chr9	4931583	4946516	+	2295	protein_coding	- && - && -	-
novel.4015	79.6139560310775	60.7512061603393	15.7321525573451	2.96015355350943	5.18897884330359	0	52.0324382495873	2.71637746560434	4.13046994590466	0.000124983195271053	0.0356510506614729	-	chr4	27693883	27695182	+	1300	-	- && - && -	-
Cfu0082310	78.4076839700006	27.5405467926871	14.9455449294779	1.97343570233962	2.96513076760205	0	40.2979252307219	1.64618882331389	4.45377434399113	0.000128247136759258	0.0357683377051402	Cfu0082310	chr1	18103698	18106511	+	501	protein_coding	- && sp|P49919|CDN1C_MOUSE Cyclin-dependent kinase inhibitor 1C OS=Mus musculus OX=10090 GN=Cdkn1c PE=1 SV=2 && PF02234:Cyclin-dependent kinase inhibitor	-
Cfu0219470	110.977029619078	74.5214795566828	77.8741551588583	10.8538963628679	0	6.51891274081316	87.7908881115396	5.7909363678937	3.95576618329267	0.000130041934849031	0.0357683377051402	Cfu0219470	chr18	6929870	6948312	-	873	protein_coding	- && sp|Q1KL12|HXA3A_TAKRU Homeobox protein Hox-A3a OS=Takifugu rubripes OX=31033 GN=hoxa3a PE=3 SV=1 && PF00046:Homeodomain	-
Cfu0201180	41.0132500766157	38.8807719426171	23.5982288360177	4.93358925584906	2.22384807570154	0	34.4974169517502	2.3858124438502	3.74698430213882	0.000130279867802368	0.0357683377051402	Cfu0201180	chr25	19172725	19180189	+	792	protein_coding	- && sp|P47796|CTRA_GADMO Chymotrypsin A OS=Gadus morhua OX=8049 PE=1 SV=1 && PF00089:Trypsin	-
Cfu0179110	845.596714814929	127.172524895644	314.643051146902	24.6679462792453	59.302615352041	66.8188555933349	429.137430285825	50.2631390748737	3.09614737750471	0.000140567647798337	0.0381163927931194	Cfu0179110	chr24	8392462	8398547	-	864	protein_coding	- && - && -	-
novel.900	213.510154810617	178.203538070328	170.693855247194	39.4687140467924	31.875155751722	71.7080401489448	187.46918270938	47.6839699824864	1.99390388695983	0.000148789606733993	0.0395143254762667	-	chr12	13925036	13927992	-	1666	-	- && - && -	-
Cfu0180690	332.931088857233	271.355387516182	88.1000543211326	24.6679462792453	19.2733499894133	0	230.795510231516	14.6470987562195	3.94994333637956	0.000150684783523193	0.0395143254762667	Cfu0180690	chr3	43453647	43469355	-	5889	protein_coding	- && sp|P14105|MYH9_CHICK Myosin-9 OS=Gallus gallus OX=9031 GN=MYH9 PE=2 SV=1 && PF00063:Myosin head (motor domain)|PF02736:Myosin N-terminal SH3-like domain|PF01576:Myosin tail	-
Cfu0219500	27.7442574047694	29.1605789569628	29.1044822310885	2.96015355350943	0	0	28.6697728642736	0.986717851169811	4.80934818764677	0.000152167598477907	0.0395143254762667	Cfu0219500	chr18	6971219	6974806	-	753	protein_coding	- && sp|Q68EH7|HXC8A_DANRE Homeobox protein Hox-C8a OS=Danio rerio OX=7955 GN=hoxc8a PE=2 SV=1 && PF00046:Homeodomain	-
Cfu0157730	54.2822427484619	29.9705950391007	25.9580517196194	4.93358925584906	2.96513076760205	0	36.7369631690607	2.6329066744837	3.6879632115867	0.000152919216239422	0.0395143254762667	Cfu0157730	chr27	454840	460368	+	852	protein_coding	- && sp|Q503V9|ENDUB_DANRE Poly(U)-specific endoribonuclease-B OS=Danio rerio OX=7955 GN=endoub PE=2 SV=1 && PF09412:Endoribonuclease XendoU	-
Cfu0237720	249.698316642925	235.714679902116	152.601879806248	75.9772745400755	45.9595268978318	50.521573741302	212.67162545043	57.4861250597364	1.88529032895653	0.00015615154345767	0.0398803779128402	Cfu0237720	chr23	24581926	24586640	-	642	protein_coding	- && sp|P46629|RAB25_RABIT Ras-related protein Rab-25 OS=Oryctolagus cuniculus OX=9986 GN=RAB25 PE=2 SV=1 && PF00071:Ras family	-
novel.4107	705.669155730005	546.760855443053	1280.59721816789	4086.98533954536	2466.24751595301	3417.5400043713	844.342409780317	3323.59095328989	-1.97656208080511	0.000161067161100749	0.0406629784645616	-	chr4	17619971	17621892	-	1202	-	- && Q8AXR3.1 RecName: Full=C-type natriuretic peptide 1; AltName: Full=C-type natriuretic peptide I; AltName: Full=CNP-22 I; Flags: Precursor [Oncorhynchus mykiss] && PF00212:Atrial natriuretic peptide	-
Cfu0006260	34.981889771231	37.2607397783414	74.7277246473893	7.89374280935849	2.22384807570154	0	48.9901180656539	3.37253029502001	3.79234110967272	0.000174090897739746	0.0434515054313158	Cfu0006260	chr17	20320555	20332396	-	1002	protein_coding	- && sp|Q9Y663|HS3SA_HUMAN Heparan sulfate glucosamine 3-O-sulfotransferase 3A1 OS=Homo sapiens OX=9606 GN=HS3ST3A1 PE=1 SV=1 && PF00685:Sulfotransferase domain	-
Cfu0082210	97.7080369472315	14.5802894784814	10.2258991622743	0	1.48256538380103	0	40.8380751959957	0.494188461267008	6.03516062823276	0.000190326240102399	0.0469699498607764	Cfu0082210	chr1	18520318	18520755	+	438	protein_coding	- && sp|P49919|CDN1C_MOUSE Cyclin-dependent kinase inhibitor 1C OS=Mus musculus OX=10090 GN=Cdkn1c PE=1 SV=2 && PF02234:Cyclin-dependent kinase inhibitor	-
Cfu0145010	69.9637795424621	40.5008041068928	16.5187601852124	0	3.70641345950256	0	42.3277812781891	1.23547115316752	4.8760968911328	0.000192781097388898	0.0470471558116639	Cfu0145010	chr21	6209566	6210968	+	333	protein_coding	- && - && PF15087:Protein of unknown function (DUF4551)	-
Cfu0039650	61.5198751149235	32.4006432855143	18.8785830688141	1.97343570233962	4.44769615140308	0	37.5997004897506	2.1403772845809	3.9715354990018	0.000203656059960745	0.0487380846036452	Cfu0039650	chr11	14946686	14952791	-	2637	protein_coding	- && sp|P45831|TSAC_MYCLE Putative threonylcarbamoyl-AMP synthase OS=Mycobacterium leprae (strain TN) OX=272631 GN=ML1136 PE=3 SV=1 && PF01300:Telomere recombination	-
Cfu0104770	73.5825957256929	38.8807719426171	21.2384059524159	5.92030710701887	2.96513076760205	0	44.5672578735753	2.96181262487364	3.81715353938826	0.000204147868490956	0.0487380846036452	Cfu0104770	chr12	22854272	22865801	+	1029	protein_coding	- && sp|Q9NZ01|TECR_HUMAN Very-long-chain enoyl-CoA reductase OS=Homo sapiens OX=9606 GN=TECR PE=1 SV=1 && PF02544:3-oxo-5-alpha-steroid 4-dehydrogenase	-
