# Supplementary material for: Heat Acclimation Enhances Brain Resilience to Acute Thermal Stress in Clarias fuscus by Modulating Cell Adhesion, Anti-Apoptotic Pathways, and Intracellular Degradation Mechanisms
Source: Animals (Basel). 2025 Apr 25;15(9):1220. doi: 10.3390/ani15091220 (PMC12071039; doi:10.3390/ani15091220)
Supplement: Supplementary file 1 [file animals-15-01220-s001.zip › Table S5-NT-R72vsNT-C-deg-all.xls]

gene_id	NT_br7	NT_br8	NT_br9	NT_br1	NT_br2	NT_br3	NT_R72	NT_C	log2FoldChange	pvalue	padj	gene_name	gene_chr	gene_start	gene_end	gene_strand	gene_length	gene_biotype	gene_description	Family
novel.1288	5.95357357119996	14.5256967732818	9.50819986651781	590.786908192678	184.197999816907	446.086321520989	9.99582340366653	407.023743176858	-5.34753786306794	6.7731940416505e-15	1.44668651535613e-10	-	chr15	2011703	2020114	+	5442	-	- && - && -	-
Cfu0030900	0	0	0	0	0	137.108782805153	0	45.7029276017175	-21.6418567309049	9.62655827151825e-12	7.11868674094933e-08	Cfu0030900	chr20	26542962	26552599	+	912	protein_coding	- && - && PF02199:Saposin A-type domain	-
Cfu0211250	459.913558375197	922.764000281641	370.027444805318	25.475410825557	45.610933287996	21.2422057867138	584.235001154052	30.7761833000889	4.22705995319777	1.05076873485895e-11	7.11868674094933e-08	Cfu0211250	chr6	15269544	15354189	-	1734	protein_coding	- && sp|Q5M9B3|ITGBL_XENLA Integrin beta-like protein 1 OS=Xenopus laevis OX=8355 GN=itgbl1 PE=2 SV=1 && PF07974:EGF-like domain	-
Cfu0174810	0	0	0	0	0	131.315453954231	0	43.7718179847436	-21.4633543608659	1.56545495523732e-11	7.11868674094933e-08	Cfu0174810	chr24	22762395	22775294	-	789	protein_coding	- && sp|P98093|CO3_ONCMY Complement C3 (Fragment) OS=Oncorhynchus mykiss OX=8022 GN=c3 PE=1 SV=1 && PF00207:Alpha-2-macroglobulin family	-
novel.4831	0	0	0	0	0	121.659905869361	0	40.5533019564536	-21.4729384160277	1.8435442192688e-11	7.11868674094933e-08	-	chr7	24015448	24015806	-	359	-	- && - && -	-
Cfu0161450	0	0	0	0	0	119.728796252387	0	39.9095987507956	-21.4539263214029	1.99972472707973e-11	7.11868674094933e-08	Cfu0161450	chr28	13605558	13606136	+	579	protein_coding	- && sp|A4IFL0|TIM23_BOVIN Mitochondrial import inner membrane translocase subunit Tim23 OS=Bos taurus OX=9913 GN=TIMM23 PE=2 SV=1 && PF02466:Tim17/Tim22/Tim23/Pmp24 family	-
Cfu0052230	3370.46683799558	3847.78062420671	2115.57447030021	345.737718346844	229.808933104903	125.522125103309	3111.27397750083	233.689592185019	3.73192867702428	2.43011436722577e-11	7.41497325279647e-08	Cfu0052230	chr13	8832085	8837971	-	1674	protein_coding	- && sp|Q5EA64|COCH_BOVIN Cochlin OS=Bos taurus OX=9913 GN=COCH PE=2 SV=1 && PF00092:von Willebrand factor type A domain|PF03815:LCCL domain	-
Cfu0161950	0	0	0	0	0	102.348809699621	0	34.1162698998737	-21.2345618521391	4.88373346025805e-11	1.06672230202354e-07	Cfu0161950	chr22	29165101	29171752	-	990	protein_coding	- && - && PF00059:Lectin C-type domain	-
Cfu0110960	0	0	0	0	0	102.348809699621	0	34.1162698998737	-21.2345618521391	4.88373346025805e-11	1.06672230202354e-07	Cfu0110960	chr14	27035965	27042546	+	807	protein_coding	- && sp|Q9JMA9|S6A14_MOUSE Sodium- and chloride-dependent neutral and basic amino acid transporter B(0+) OS=Mus musculus OX=10090 GN=Slc6a14 PE=1 SV=1 && PF00209:Sodium:neurotransmitter symporter family	-
novel.1373	3.72098348199997	9.93863463435073	15.0546497886532	331.18034073224	270.15706639813	131.315453954231	9.5714226350013	244.217620361534	-4.67900789090762	5.44223380261062e-11	1.06672230202354e-07	-	chr15	28859530	28870086	+	10214	-	- && - && -	-
novel.5044	152.560322761999	132.260291672514	124.398948253608	706.032814308293	582.416532754411	722.234996748269	136.40652089604	670.228114603658	-2.29572385900472	5.69125163218722e-11	1.06672230202354e-07	-	chr8	31619623	31622542	-	2890	-	- && - && -	-
Cfu0222410	954.060164784793	911.296344934313	502.349892947691	99.4754136997938	49.9965999503033	54.0710692752715	789.235467555599	67.8476943084562	3.53853747662929	5.99310249744018e-11	1.06672230202354e-07	Cfu0222410	chr18	18847608	18872576	-	1125	protein_coding	- && sp|Q9IB75|PGS1_XENLA Biglycan OS=Xenopus laevis OX=8355 GN=bgn PE=2 SV=1 && PF01462:Leucine rich repeat N-terminal domain|PF13855:Leucine rich repeat	-
Cfu0209980	13532.4727273375	13352.9378864284	9724.51141348109	2697.9673179066	2548.94946413301	2332.78041730457	12203.3073424157	2526.56573311473	2.27189921362862	6.84504934284453e-11	1.12464160702936e-07	Cfu0209980	chr6	20414612	20431080	-	3072	protein_coding	- && sp|P25489|AT1A1_CATCO Sodium/potassium-transporting ATPase subunit alpha-1 OS=Catostomus commersonii OX=7971 GN=atp1a1 PE=2 SV=1 && PF13246:Cation transport ATPase (P-type)|PF00690:Cation transporter/ATPase, N-terminus|PF00702:haloacid dehalogenase-like hydrolase|PF00689:Cation transporting ATPase, C-terminus|PF00122:E1-E2 ATPase	-
Cfu0183490	12.6513438387999	18.3482485557244	19.0163997330356	168.622957369163	120.16726654722	137.108782805153	16.6719973758533	141.966335573845	-3.09075319320029	2.24182495031869e-10	3.42022422241835e-07	Cfu0183490	chr8	33790096	33793385	+	732	protein_coding	- && sp|Q9BX93|PG12B_HUMAN Group XIIB secretory phospholipase A2-like protein OS=Homo sapiens OX=9606 GN=PLA2G12B PE=1 SV=2 && PF06951:Group XII secretory phospholipase A2 precursor (PLA2G12)	-
novel.261	52.8379654443996	39.7545385374029	47.5409993325891	334.819685135891	233.317466434749	366.910827225056	46.7111677714639	311.682659598566	-2.73553376534448	2.448419944962e-10	3.48638677362956e-07	-	chr1	25626748	25642979	-	5990	-	- && - && -	-
Cfu0070230	517.216703997996	801.206853599966	491.25699310342	36.3934440365099	80.6962665864545	65.6577269771153	603.226850233794	60.9158125333599	3.30553512913079	2.74776150038285e-10	3.66808986791733e-07	Cfu0070230	chr2	15471958	15475847	-	2106	protein_coding	- && sp|Q9HCU0|CD248_HUMAN Endosialin OS=Homo sapiens OX=9606 GN=CD248 PE=1 SV=1 && PF07645:Calcium-binding EGF domain|PF00059:Lectin C-type domain	-
novel.1343	75.9080630327994	79.5090770748058	66.5573990656247	504.655757306271	385.061532950582	768.581627555644	73.9915130577433	552.766305937499	-2.89887143025351	3.21015930521442e-10	4.03328191765146e-07	-	chr15	16095246	16104778	+	5070	-	- && - && -	-
novel.3265	60.2799324083996	35.1674763984718	45.9562993548361	537.40985693913	287.69973304736	700.992790961555	47.1345693872358	508.700793649348	-3.42976998471853	3.41739891010359e-10	4.05512351782792e-07	-	chr25	4023799	4071676	+	5556	-	- && - && -	-
novel.3093	1.48839339279999	0	2.37704996662945	106.754102507096	48.2423332853804	127.453234720283	1.28848111980981	94.1498901709197	-6.19356696092139	4.82225918920305e-10	5.42098073800989e-07	-	chr23	24414012	24414583	-	529	-	- && - && -	-
Cfu0145070	719.638205418795	983.160318444233	381.912694638465	71.5737732718029	39.4709999607658	67.5888365940893	694.903739500498	59.544536608886	3.55180619573264	5.18625302309925e-10	5.53865891601884e-07	Cfu0145070	chr21	5382258	5402898	-	1890	protein_coding	- && sp|Q9UKG4|S13A4_HUMAN Solute carrier family 13 member 4 OS=Homo sapiens OX=9606 GN=SLC13A4 PE=1 SV=2 && PF00939:Sodium:sulfate symporter transmembrane region	-
Cfu0009530	817.872169343594	1082.54666478774	538.005642447133	94.6229544949258	128.938599871835	98.486590465673	812.808158859489	107.349381610811	2.91720712218227	6.18686148146704e-10	6.29262735155497e-07	Cfu0009530	chr14	1941871	1954921	+	1179	protein_coding	- && sp|P24268|CATD_RAT Cathepsin D OS=Rattus norvegicus OX=10116 GN=Ctsd PE=1 SV=1 && PF00026:Eukaryotic aspartyl protease	-
Cfu0115220	109.396914370799	169.721299140451	94.2896486763017	1.213114801217	5.26279999476877	0	124.469287395851	2.15863826532859	5.61281831601531	9.85526673451573e-10	9.56812009920552e-07	Cfu0115220	chr7	34623967	34640599	-	1722	protein_coding	- && sp|Q95L39|LOXL1_BOVIN Lysyl oxidase homolog 1 OS=Bos taurus OX=9913 GN=LOXL1 PE=1 SV=1 && PF01186:Lysyl oxidase	-
novel.2219	0.744196696399995	3.82255178244259	3.96174994438242	160.131153760644	45.610933287996	291.597552163071	2.84283280774167	165.779879737237	-5.86706364663179	1.50533153969357e-09	1.3979294067963e-06	-	chr2	26685560	26688539	+	2980	-	- && - && -	-
novel.2141	1.48839339279999	0.764510356488517	5.54644992213539	224.426238225145	42.1023999581502	774.374956406566	2.5997845571413	346.967864863287	-7.06483444046911	2.18183547654676e-09	1.94174266431509e-06	-	chr19	25484308	25487817	-	3315	-	- && - && -	-
novel.1492	23.0700975883998	32.8739453290062	33.2786995328123	314.196733515203	158.761133175525	254.906469440565	29.7409141500728	242.621445377098	-3.02709724869692	2.43328641031335e-09	2.00561941643043e-06	-	chr16	3003647	3014003	+	10357	-	- && - && -	-
Cfu0046800	476.285885695997	763.745846132029	367.650394838689	30.327870030425	15.7883999843063	59.8643981261934	535.894042222238	35.3268893803082	3.9513436350681	2.44141134075524e-09	2.00561941643043e-06	Cfu0046800	chr13	27558307	27571828	+	1389	protein_coding	- && sp|Q7RTY1|MOT9_HUMAN Monocarboxylate transporter 9 OS=Homo sapiens OX=9606 GN=SLC16A9 PE=1 SV=1 && PF07690:Major Facilitator Superfamily	-
Cfu0170410	193.491141063999	318.800818655712	407.267894282513	2673.70502188226	1802.5089982083	1977.45624778136	306.519951334074	2151.22342262397	-2.81126935610036	3.15893188419393e-09	2.49894911535178e-06	Cfu0170410	chr9	26722117	26807401	-	2673	protein_coding	- && sp|Q12872|SFSWA_HUMAN Splicing factor, suppressor of white-apricot homolog OS=Homo sapiens OX=9606 GN=SFSWAP PE=1 SV=3 && PF09750:Alternative splicing regulator|PF01805:Surp module	-
Cfu0226840	7233.59188900795	10944.7302634896	6716.75085570596	701.180355103425	1058.69993228098	289.666442546097	8298.35766940117	683.182243310169	3.60092443593567	3.79036560454742e-09	2.89137210526887e-06	Cfu0226840	chr10	425043	429608	-	681	protein_coding	- && sp|Q98SV1|SELPA_DANRE Selenoprotein Pa OS=Danio rerio OX=7955 GN=sepp1a PE=1 SV=3 && PF04592:Selenoprotein P, N terminal region	-
Cfu0051960	108.652717674399	132.260291672514	77.6502989098955	1.213114801217	5.26279999476877	0	106.187769418936	2.15863826532859	5.38270137006276	4.10133014106321e-09	3.02070036148169e-06	Cfu0051960	chr13	10234306	10236916	+	1554	protein_coding	- && sp|Q16678|CP1B1_HUMAN Cytochrome P450 1B1 OS=Homo sapiens OX=9606 GN=CYP1B1 PE=1 SV=2 && PF00067:Cytochrome P450	-
novel.1396	3.72098348199997	5.35157249541962	3.96174994438242	169.83607217038	42.9795332906116	104.279919316595	4.34476864060067	105.698508259195	-4.60222369758428	4.95686618618815e-09	3.52912349569309e-06	-	chr15	1605042	1611140	-	6099	-	- && - && -	-
Cfu0188740	66.9777026759995	174.308361279382	114.89074838709	3.63934440365099	5.26279999476877	0	118.725604114157	2.96738146613992	5.15931230169753	5.556867461943e-09	3.82868168127873e-06	Cfu0188740	chr8	14297973	14303610	+	1227	protein_coding	- && sp|Q3UR32|P2RX3_MOUSE P2X purinoceptor 3 OS=Mus musculus OX=10090 GN=P2rx3 PE=2 SV=1 && PF00864:ATP P2X receptor	-
novel.722	5.20937687479996	8.40961392137369	13.4699498109002	188.032794188635	87.7133332461462	102.348809699621	9.02964686902463	126.031645711467	-3.80671940710127	9.90698832404211e-09	6.4677337644268e-06	-	chr11	18059453	18063064	-	3612	-	- && P03934.1 RecName: Full=Transposable element Tc1 transposase && -	-
novel.570	10.4187537495999	2.29353106946555	2.37704996662945	232.918041833664	64.9078666021482	220.146496335034	5.02977826189831	172.657468256949	-5.09357048910062	9.99275313573128e-09	6.4677337644268e-06	-	chr10	34879341	34884032	-	4663	-	- && - && -	-
Cfu0156610	360.935397753997	739.281514724396	211.557447030021	14.557377614604	14.9112666518449	0	437.258119836138	9.82288142214961	5.42033896623398	1.05805609137533e-08	6.64677060461341e-06	Cfu0156610	chr27	4105720	4120774	+	1224	protein_coding	- && sp|Q95121|PEDF_BOVIN Pigment epithelium-derived factor OS=Bos taurus OX=9913 GN=SERPINF1 PE=1 SV=1 && PF00079:Serpin (serine protease inhibitor)	-
novel.424	93.0245870499993	58.8672974496158	70.5191490100071	594.426252596329	327.170733008125	465.397417690729	74.1370111698741	462.331467765061	-2.63969869466939	1.70447757895082e-08	1.04016961739459e-05	-	chr10	19611794	19624047	+	3394	-	- && - && -	-
Cfu0150230	4259.03769349717	6659.64971537147	2205.11001904326	499.803298101403	350.853332984585	579.332885092194	4374.5991426373	476.663172059394	3.19916093813399	1.81786861794159e-08	1.07855155029485e-05	Cfu0150230	chr19	18915239	18933672	+	4350	protein_coding	- && sp|P02457|CO1A1_CHICK Collagen alpha-1(I) chain OS=Gallus gallus OX=9031 GN=COL1A1 PE=1 SV=3 && PF01391:Collagen triple helix repeat (20 copies)|PF01410:Fibrillar collagen C-terminal domain|PF00093:von Willebrand factor type C domain	-
novel.508	14.1397372315999	8.40961392137369	22.978149677418	212.295090212975	140.341333193834	123.591015486335	15.1758336101305	158.742479631048	-3.39005745522523	1.99195489973003e-08	1.14989634333334e-05	-	chr10	15573681	15590308	-	4922	-	- && - && -	-
Cfu0072020	489.681426231196	780.565073974776	467.486493437126	41.2459032413779	88.5904665786077	90.7621519977771	579.244331214366	73.5328406059209	2.98051697409703	2.68016142481343e-08	1.50646231243658e-05	Cfu0072020	chr2	8354835	8374982	+	1806	protein_coding	- && sp|Q5RES1|MMP14_PONAB Matrix metalloproteinase-14 OS=Pongo abelii OX=9601 GN=MMP14 PE=2 SV=1 && PF00413:Matrixin|PF11857:Domain of unknown function (DUF3377)|PF01471:Putative peptidoglycan binding domain|PF00045:Hemopexin	-
Cfu0113270	421.959526858797	538.979801324405	316.147645561717	61.8688548620669	74.5563332592243	32.8288634885577	425.695657914973	56.418017203283	2.89953628830502	3.28155332312827e-08	1.77756230539041e-05	Cfu0113270	chr14	34762387	34771682	-	546	protein_coding	- && sp|Q6NZ13|NBL1_DANRE Neuroblastoma suppressor of tumorigenicity 1 OS=Danio rerio OX=7955 GN=nbl1 PE=2 SV=1 && PF03045:DAN domain	-
novel.4514	98.9781606211993	81.8026081442714	117.26779835372	532.557397734262	392.955732942735	426.77522535125	99.3495223730635	450.762785342749	-2.18194239325614	3.33122596521948e-08	1.77756230539041e-05	-	chr6	36907773	36916220	+	8448	-	- && - && -	-
Cfu0020390	95.2571771391993	97.8573256305302	102.213148565066	578.655760180508	341.204866327509	529.124035050871	98.442550444932	482.994887186296	-2.29334958441547	3.4121473159327e-08	1.77756230539041e-05	Cfu0020390	chr3	31884998	31899086	-	687	protein_coding	- && - && -	-
novel.1930	2.97678678559998	2.29353106946555	1.58469997775297	122.524594922917	19.2969333141522	276.148675227279	2.28500594427283	139.323401154783	-5.92191655324043	3.99588879731351e-08	2.03209973385284e-05	-	chr18	28664720	28668238	-	3519	-	- && - && -	-
Cfu0181400	4035.03448788077	4168.87497393189	2245.51986847596	225.639353026362	83.3276665838389	426.77522535125	3483.1431100962	245.24741498715	3.83225031616156	4.24545498363293e-08	2.1088063487306e-05	Cfu0181400	chr28	14862448	14901212	-	3672	protein_coding	- && sp|P80429|TRFE2_SALSA Serotransferrin-2 OS=Salmo salar OX=8030 GN=tf2 PE=1 SV=1 && PF00405:Transferrin	-
Cfu0178660	3381.62978844158	3759.09742285404	1497.54147897656	368.786899569967	111.395933222606	262.630907908461	2879.42289675739	247.604580233678	3.54111860647248	5.70833993441438e-08	2.7504875228359e-05	Cfu0178660	chr24	9548770	9561942	-	1368	protein_coding	- && sp|P08709|FA7_HUMAN Coagulation factor VII OS=Homo sapiens OX=9606 GN=F7 PE=1 SV=1 && PF00008:EGF-like domain|PF00594:Vitamin K-dependent carboxylation/gamma-carboxyglutamic (GLA) domain|PF14670:Coagulation Factor Xa inhibitory site|PF00089:Trypsin	-
novel.4641	0.744196696399995	6.88059320839666	3.96174994438242	209.868860610541	41.2252666256887	195.042071314372	3.86217994972636	148.712066183534	-5.26714954425712	5.79483770436892e-08	2.7504875228359e-05	-	chr6	37761384	37772704	-	11321	-	- && Q9NBX4.1 RecName: Full=Probable RNA-directed DNA polymerase from transposon X-element; AltName: Full=Reverse transcriptase && -	-
Cfu0076000	3903.31167261797	5029.71363533796	4095.65709250255	753.344291555756	1183.25286549051	637.266173601414	4342.89413348616	857.954443549227	2.33839708726609	6.73484410160224e-08	3.12716380795918e-05	Cfu0076000	chr1	42446241	42485595	+	2544	protein_coding	- && sp|Q13822|ENPP2_HUMAN Ectonucleotide pyrophosphatase/phosphodiesterase family member 2 OS=Homo sapiens OX=9606 GN=ENPP2 PE=1 SV=3 && PF01033:Somatomedin B domain|PF01223:DNA/RNA non-specific endonuclease|PF01663:Type I phosphodiesterase / nucleotide pyrophosphatase	-
novel.1008	0	0.764510356488517	0	109.18033210953	21.0511999790751	104.279919316595	0.254836785496172	78.1704838017333	-8.14801546091136	7.30320980190058e-08	3.31892038635733e-05	-	chr13	24819543	24821464	+	1848	-	- && - && -	-
Cfu0016380	28.2794744631998	20.64177962519	19.0163997330356	225.639353026362	114.904466552452	148.695440506997	22.6458846071418	163.079753361937	-2.84671361958834	7.70319046978242e-08	3.42775927591839e-05	Cfu0016380	chr3	13132976	13158209	-	1719	protein_coding	- && sp|Q9H3D4|P63_HUMAN Tumor protein 63 OS=Homo sapiens OX=9606 GN=TP63 PE=1 SV=1 && PF07710:P53 tetramerisation motif|PF07647:SAM domain (Sterile alpha motif)|PF00870:P53 DNA-binding domain	-
Cfu0213280	45.3959984803997	132.260291672514	83.9890988209073	3.63934440365099	3.50853332984585	0	87.2151296579402	2.38262591116561	5.04254675434927	8.12791495091403e-08	3.54294153952189e-05	Cfu0213280	chr6	5188761	5205801	-	1770	protein_coding	- && sp|Q9GZV3|SC5A7_HUMAN High affinity choline transporter 1 OS=Homo sapiens OX=9606 GN=SLC5A7 PE=1 SV=1 && PF00474:Sodium:solute symporter family	-
novel.2439	5.20937687479996	0.764510356488517	1.58469997775297	133.44262813387	29.8225333036897	173.799865527658	2.51952906968048	112.355008988406	-5.4674690089326	8.99524148328869e-08	3.84258725683126e-05	-	chr2	41781656	41783100	-	751	-	- && - && -	-
Cfu0236080	20.0933108027999	25.2288417641211	30.1092995773064	151.639350152125	124.552933209528	239.457592504774	25.1438173814091	171.883291955475	-2.76830901700889	9.53871527153523e-08	3.99485136244551e-05	Cfu0236080	chr14	782161	801351	+	3783	protein_coding	- && sp|Q9D4I2|MEII1_MOUSE Meiosis inhibitor protein 1 OS=Mus musculus OX=10090 GN=Mei1 PE=2 SV=4 && -	-
Cfu0160330	302.888055434798	544.331373819824	214.726846985527	41.2459032413779	27.1911333063053	9.6555480848699	353.98209208005	26.0308615441844	3.7441514977733	9.73638739040033e-08	3.99922112060694e-05	Cfu0160330	chr28	10234525	10248294	+	1068	protein_coding	- && sp|Q6UXZ3|CLM5_HUMAN CMRF35-like molecule 5 OS=Homo sapiens OX=9606 GN=CD300LD PE=1 SV=1 && PF07686:Immunoglobulin V-set domain	-
Cfu0028480	77.3964564255994	81.8026081442714	117.26779835372	1118.49184672207	549.085466120875	448.017431137964	92.1556209745302	705.198247993637	-2.93672771909554	1.00302297059864e-07	4.04218257151253e-05	Cfu0028480	chr26	3430649	3474852	+	1137	protein_coding	- && sp|A9LMC0|DPF3_DANRE Zinc finger protein DPF3 OS=Danio rerio OX=7955 GN=dpf3 PE=2 SV=1 && PF00628:PHD-finger|PF14051:N-terminal domain of DPF2/REQ.	-
novel.4411	168.932650082799	131.495781316025	175.90169753058	663.573796265698	528.911399474262	664.301708239049	158.776709643134	618.928967993003	-1.96200905837818	1.02765344230016e-07	4.06474997668317e-05	-	chr5	27118311	27124022	-	5712	-	- && - && -	-
novel.3543	90.0478002643993	88.683201352668	112.513698420461	492.524609294101	386.815799615505	347.599731055317	97.081566679176	408.980046654974	-2.07598363952885	1.06589107647946e-07	4.1393395459136e-05	-	chr27	15279350	15280867	+	1518	-	- && - && -	-
Cfu0183510	11.9071471423999	7.64510356488517	19.8087497219121	121.3114801217	89.4675999110691	142.902111656075	13.1203334763991	117.893730562948	-3.16562415397959	1.15022851094272e-07	4.344546092899e-05	Cfu0183510	chr8	33627152	33631939	+	1311	protein_coding	- && sp|O15178|TBXT_HUMAN T-box transcription factor T OS=Homo sapiens OX=9606 GN=TBXT PE=1 SV=1 && PF00907:T-box	-
Cfu0026960	5762.31502022516	7049.54999718062	3937.97944471613	511.934446113573	896.430265775614	227.87093480293	5583.28148737397	545.411882230706	3.35377092956161	1.17379715349754e-07	4.344546092899e-05	Cfu0026960	chr26	9352060	9356159	+	1143	protein_coding	- && sp|O57474|CXA1_DANRE Gap junction alpha-1 protein OS=Danio rerio OX=7955 GN=gja1 PE=1 SV=3 && PF00029:Connexin|PF03508:Gap junction alpha-1 protein (Cx43)	-
Cfu0202010	2551.10627525918	2346.28228406326	1833.49787426018	547.114775348866	685.041132652402	552.297350454558	2243.62881119421	594.817752818609	1.91446189158011	1.17975407738257e-07	4.344546092899e-05	Cfu0202010	chr25	14507005	14518957	+	1437	protein_coding	- && sp|O35474|EDIL3_MOUSE EGF-like repeat and discoidin I-like domain-containing protein 3 OS=Mus musculus OX=10090 GN=Edil3 PE=1 SV=2 && PF00008:EGF-like domain|PF00754:F5/8 type C domain	-
Cfu0120790	553.682342121596	633.779085528981	619.617691301411	2865.37716047455	1920.9219980906	2110.70281135256	602.359706317329	2299.00065663924	-1.93233735010814	1.27187509016065e-07	4.60440339843073e-05	Cfu0120790	chr7	4594524	4606210	+	1593	protein_coding	- && sp|Q9UK58|CCNL1_HUMAN Cyclin-L1 OS=Homo sapiens OX=9606 GN=CCNL1 PE=1 SV=1 && -	-
novel.1342	33.4888513379998	39.7545385374029	20.6010997107886	217.147549417843	162.269666505371	357.255279140186	31.2814965287304	245.557498354467	-2.96803107406739	1.34919139900725e-07	4.80289651523263e-05	-	chr15	16086104	16089024	+	2921	-	- && - && -	-
Cfu0129710	525.402867658396	509.163897421353	782.04943902109	124.950824525351	150.866933183372	137.108782805153	605.53873470028	137.642180171292	2.13619889976827	1.47998167748354e-07	5.14483659639851e-05	Cfu0129710	chr5	18030905	18038388	+	978	protein_coding	- && sp|P03994|HPLN1_RAT Hyaluronan and proteoglycan link protein 1 OS=Rattus norvegicus OX=10116 GN=Hapln1 PE=1 SV=2 && PF07686:Immunoglobulin V-set domain|PF00193:Extracellular link domain	-
novel.759	125.025044995199	78.7445667183173	95.8743486540546	907.409871310315	378.921599623352	1056.31696048477	99.8813201225237	780.882810472811	-2.96553128469919	1.49342136325066e-07	5.14483659639851e-05	-	chr11	33615975	33616859	-	205	-	- && - && -	-
Cfu0207120	224.747402312798	335.620046498459	246.420846540587	54.5901660547649	63.1535999372253	56.0021788922454	268.929431783948	57.9153149614119	2.21192003840994	1.67450635588708e-07	5.67710813577654e-05	Cfu0207120	chr6	31358076	31409854	-	5040	protein_coding	- && sp|P39061|COIA1_MOUSE Collagen alpha-1(XVIII) chain OS=Mus musculus OX=10090 GN=Col18a1 PE=1 SV=4 && PF06482:Collagenase NC10 and Endostatin|PF01392:Fz domain|PF01391:Collagen triple helix repeat (20 copies)	-
Cfu0177240	1273.32054754039	1246.91639143277	321.694095483853	87.3442656876239	80.6962665864545	102.348809699621	947.310344819005	90.1297806578998	3.39605369830421	1.82700545977489e-07	6.09734525239559e-05	Cfu0177240	chr24	15586898	15609562	-	570	protein_coding	- && - && -	-
Cfu0036610	55.8147522299996	67.2769113709895	70.5191490100071	3.63934440365099	5.26279999476877	0	64.5369375369987	2.96738146613992	4.26491920366712	2.26052326100082e-07	7.42807943564869e-05	Cfu0036610	chr20	1800290	1802710	-	2421	protein_coding	- && sp|Q5DRB1|PCDG9_PANTR Protocadherin gamma-A9 OS=Pan troglodytes OX=9598 GN=PCDHGA9 PE=3 SV=1 && PF00028:Cadherin domain|PF16492:Cadherin cytoplasmic C-terminal|PF08266:Cadherin-like	-
novel.4048	2.97678678559998	0	0.792349988876484	57.0163956571989	48.2423332853804	40.5533019564536	1.25637892482549	48.6040102996776	-5.26216699458028	2.34293912560727e-07	7.58224799755236e-05	-	chr4	41607037	41610005	+	1823	-	- && - && -	-
novel.4817	3.72098348199997	8.40961392137369	8.71584987764133	124.950824525351	65.7849999346097	57.9332885092194	6.94881576033833	82.88970432306	-3.58196541664144	2.59447753074132e-07	8.27096202673192e-05	-	chr7	21301658	21305957	-	4300	-	- && - && -	-
Cfu0078000	200.933108027999	399.074406087006	159.262347764173	18.196722018255	7.89419999215316	0	253.089953959726	8.69697400346938	4.81578742771096	2.67071531573597e-07	8.38879535717715e-05	Cfu0078000	chr1	33834070	33862027	-	2082	protein_coding	- && sp|P19965|SP15_TETCF SITS-binding protein OS=Tetronarce californica OX=7787 PE=1 SV=2 && PF01055:Glycosyl hydrolases family 31	-
Cfu0186810	86.3268167823994	131.495781316025	46.7486493437126	6.06557400608499	2.63139999738439	0	88.1904158140457	2.89899133448979	4.82902827003077	2.78575525833201e-07	8.62332558879904e-05	Cfu0186810	chr8	19884181	19892573	+	297	protein_coding	- && sp|Q8UUJ9|SDF1_XENLA Stromal cell-derived factor 1 OS=Xenopus laevis OX=8355 GN=cxcl12 PE=2 SV=1 && PF00048:Small cytokines (intecrine/chemokine), interleukin-8 like	-
Cfu0193320	520.193490783596	665.888520501499	615.655941357028	115.245906115615	180.689466487061	133.246563571205	600.579317547374	143.060645391294	2.06585109582122	2.96598504620738e-07	9.05006780027764e-05	Cfu0193320	chr16	26309948	26344428	-	3036	protein_coding	- && sp|P20785|CO6A1_CHICK Collagen alpha-1(VI) chain OS=Gallus gallus OX=9031 GN=COL6A1 PE=2 SV=1 && PF01391:Collagen triple helix repeat (20 copies)|PF00092:von Willebrand factor type A domain	-
Cfu0037010	225.491599009198	470.173869240438	202.84159715238	49.7377068498969	26.3139999738439	30.8977538715837	299.502355134006	35.6498202317748	3.07072136189724	3.21106819077066e-07	9.59965674143864e-05	Cfu0037010	chr20	1022898	1030301	+	1431	protein_coding	- && sp|Q9UKZ9|PCOC2_HUMAN Procollagen C-endopeptidase enhancer 2 OS=Homo sapiens OX=9606 GN=PCOLCE2 PE=1 SV=1 && PF01759:UNC-6/NTR/C345C module|PF00431:CUB domain	-
Cfu0046370	450.983198018397	494.638200648071	522.158642669603	44.8852476450289	116.658733217374	73.3821654450113	489.26001377869	78.3087154358049	2.63678664821997	3.26414218177926e-07	9.59965674143864e-05	Cfu0046370	chr13	29432215	29442684	+	1101	protein_coding	- && sp|P31408|VATB2_BOVIN V-type proton ATPase subunit B, brain isoform OS=Bos taurus OX=9913 GN=ATP6V1B2 PE=1 SV=3 && PF00006:ATP synthase alpha/beta family, nucleotide-binding domain|PF02874:ATP synthase alpha/beta family, beta-barrel domain	-
novel.37	276.096974364398	194.185630548083	193.333397285862	2238.19680824536	776.262999228394	1687.78980523526	221.205334066115	1567.41653756967	-2.82453210505919	3.28093516608933e-07	9.59965674143864e-05	-	chr1	13643291	13646327	+	1048	-	- && - && -	-
novel.4956	1.48839339279999	7.64510356488517	7.13114989988836	145.57377614604	69.2935332644555	63.7266173601414	5.42154895252451	92.8646422568789	-4.10405423254559	3.37406959605371e-07	9.62561439588874e-05	-	chr8	40318048	40319883	+	1836	-	- && - && -	-
novel.2503	349.028250611597	316.507287586246	254.344346429352	2898.13126010741	1082.38253225744	1875.10743808174	306.626628209065	1951.8737434822	-2.67009295753392	3.37993857245965e-07	9.62561439588874e-05	-	chr20	10375944	10380015	+	4051	-	- && - && -	-
novel.4805	499.355983284396	294.336487248079	400.929094371501	2721.01649912973	1430.60446524464	2091.39171518282	398.207188301326	2081.00422651906	-2.38549220648077	3.65410678538671e-07	0.000102694824775098	-	chr7	11724997	11734667	-	3323	-	- && Q9PU36.1 RecName: Full=Protein piccolo; AltName: Full=Aczonin && -	-
Cfu0061720	1.48839339279999	1.52902071297703	2.37704996662945	37.6065588377269	26.3139999738439	88.8310423808031	1.79815469080216	50.917200397458	-4.8126436721109	3.74865534567316e-07	0.000103983804582121	Cfu0061720	chr10	37638612	37645927	-	660	protein_coding	- && - && -	-
novel.2022	0.744196696399995	0	0	53.3770512535479	18.4197999816907	113.935467401465	0.248065565466665	61.9107728789012	-7.80705695201851	4.05248372638396e-07	0.000110970512707481	-	chr19	26847986	26850524	+	2445	-	- && - && -	-
novel.582	0	1.52902071297703	0	120.098365320483	31.5767999686126	46.3466308073755	0.509673570992345	66.0072653654903	-7.01441411416423	4.2550433433212e-07	0.000115042368063288	-	chr10	37261304	37273794	-	2957	-	- && - && -	-
novel.1297	6.69777026759995	5.35157249541962	9.50819986651781	355.44263675658	37.7167332958429	129.384344337257	7.18584754317913	174.181238129893	-4.59994509585118	4.52075512993731e-07	0.000120698511025414	-	chr15	4039866	4041221	+	1356	-	- && - && -	-
Cfu0099440	36.4656381235997	43.5770903198455	29.3169495884299	162.557383363078	171.040999829985	148.695440506997	36.453226010625	160.76460790002	-2.14210996538885	4.64348245481795e-07	0.000122444619447477	Cfu0099440	chr12	2620469	2676431	+	4533	protein_coding	- && sp|Q5TCS8|KAD9_HUMAN Adenylate kinase 9 OS=Homo sapiens OX=9606 GN=AK9 PE=1 SV=2 && PF00406:Adenylate kinase	-
Cfu0040850	6427.62686680675	6789.61647597452	4357.13258883179	1602.52465240765	1606.9082650694	1627.92540710907	5858.12531053769	1612.45277486204	1.86121293456679	4.7323982263169e-07	0.000123267431360857	Cfu0040850	chr11	21725498	21738961	+	1218	protein_coding	- && sp|Q2HZ96|AT1B4_CHICK Protein ATP1B4 OS=Gallus gallus OX=9031 GN=ATP1B4 PE=1 SV=1 && PF00287:Sodium / potassium ATPase beta chain	-
novel.1926	235.910352758798	154.431092010681	167.978197641815	915.901674918834	632.413132704714	795.61716219328	186.106547470431	781.310656605609	-2.06920116131387	4.85885902227002e-07	0.000125036590188754	-	chr18	27294832	27299278	-	4427	-	- && - && -	-
Cfu0053350	546.240375157596	1212.51342539079	818.497538509408	95.8360692961429	159.638266507986	54.0710692752715	859.083779685931	103.181801693133	3.0487439529454	5.56077130776337e-07	0.000140018336995197	Cfu0053350	chr10	1711194	1737596	+	3924	protein_coding	- && sp|Q640N1|AEBP1_MOUSE Adipocyte enhancer-binding protein 1 OS=Mus musculus OX=10090 GN=Aebp1 PE=1 SV=1 && PF13620:Carboxypeptidase regulatory-like domain|PF00754:F5/8 type C domain|PF00246:Zinc carboxypeptidase|PF07679:Immunoglobulin I-set domain	-
novel.3276	166.700059993599	113.912043116789	121.229548298102	1123.34430592694	514.000132822417	654.646160154179	133.947217136163	763.996866301179	-2.51172538513539	5.57676213565252e-07	0.000140018336995197	-	chr25	6885741	6887813	+	2051	-	- && - && -	-
novel.2361	52.0937687479996	38.9900281809144	39.6174994438242	190.459023791069	161.392533172909	233.664263653852	43.5670987909127	195.171940205943	-2.15910970912065	5.63770634467296e-07	0.000140018336995197	-	chr2	21485961	21487642	-	320	-	- && - && -	-
novel.3424	38.6982282127997	14.5256967732818	34.8633995105653	463.409854064893	135.078533199065	392.015252245718	29.3624414988823	330.167879836559	-3.48967513117109	6.12195405897036e-07	0.000148731986705941	-	chr26	3043055	3046360	+	3174	-	- && - && -	-
novel.1158	17.1165240171999	18.3482485557244	16.6393497664062	177.114760977682	69.2935332644555	247.18203097267	17.3680407797768	164.530108404936	-3.2380705462627	6.12782191587755e-07	0.000148731986705941	-	chr14	23713481	23724336	+	3083	-	- && - && -	-
Cfu0221140	1309.78618566399	1307.31270959536	576.830791902081	215.934434616626	178.058066489677	158.350988591866	1064.64322905381	184.114496566056	2.53053803920218	7.36866161210425e-07	0.000175944225527734	Cfu0221140	chr18	14794319	14800275	+	1392	protein_coding	- && sp|Q32PH8|EF1A2_BOVIN Elongation factor 1-alpha 2 OS=Bos taurus OX=9913 GN=EEF1A2 PE=2 SV=1 && PF00009:Elongation factor Tu GTP binding domain|PF03144:Elongation factor Tu domain 2|PF03143:Elongation factor Tu C-terminal domain	-
Cfu0152020	453.215788107597	811.145488234317	1247.15888249159	9776.49218300779	5904.86159413056	4093.95238798484	837.173386277833	6591.76872170773	-2.97718477853024	7.48296576086318e-07	0.000175944225527734	Cfu0152020	chr19	26068681	26104446	+	4491	protein_coding	- && sp|Q9UKJ3|GPTC8_HUMAN G patch domain-containing protein 8 OS=Homo sapiens OX=9606 GN=GPATCH8 PE=1 SV=2 && PF01585:G-patch domain|PF12171:Zinc-finger double-stranded RNA-binding	-
Cfu0031470	95.2571771391993	340.20710863739	145.000047964397	10.918033210953	10.5255999895375	0	193.488111246995	7.14787773349684	4.68759934346607	7.49610212230151e-07	0.000175944225527734	Cfu0031470	chr20	24242156	24283820	+	1686	protein_coding	- && sp|Q9Z2A9|GGT5_MOUSE Glutathione hydrolase 5 proenzyme OS=Mus musculus OX=10090 GN=Ggt5 PE=1 SV=2 && PF01019:Gamma-glutamyltranspeptidase	-
novel.710	7.44196696399995	2.29353106946555	8.71584987764133	169.83607217038	33.3310666335356	220.146496335034	6.15044930370228	141.104545046316	-4.51664279553014	7.61887312932166e-07	0.000176882077357806	-	chr11	11292430	11296319	-	2600	-	- && - && -	-
Cfu0035200	90.0478002643993	79.5090770748058	99.0437486095606	576.229530578074	358.747532976738	316.701977183733	89.5335419829219	417.226346912848	-2.22143242603588	7.74875581449851e-07	0.000177963091872982	Cfu0035200	chr20	7986512	7993707	+	1095	protein_coding	- && sp|Q9NP87|DPOLM_HUMAN DNA-directed DNA/RNA polymerase mu OS=Homo sapiens OX=9606 GN=POLM PE=1 SV=1 && PF14791:DNA polymerase beta thumb|PF10391:Fingers domain of DNA polymerase lambda|PF14716:Helix-hairpin-helix domain	-
Cfu0038120	49.1169819623996	47.3996421022881	30.9016495661829	572.590186174423	144.726999856141	756.9949698538	42.4727578769569	491.437385294788	-3.53037898358452	8.05091041818657e-07	0.000182935527257497	Cfu0038120	chr11	7274893	7285886	-	1665	protein_coding	- && sp|Q8T2K9|MASY_DICDI Malate synthase OS=Dictyostelium discoideum OX=44689 GN=masA PE=2 SV=2 && PF01274:Malate synthase	-
novel.2594	12.6513438387999	12.9966760603048	14.2622997997767	112.819676513181	63.1535999372253	235.595373270826	13.3034398996271	137.189549907077	-3.35877271676653	9.00273388845745e-07	0.000202409887498487	-	chr20	14180172	14185018	-	4256	-	- && - && -	-
Cfu0043470	41.6750149983997	93.2702634915991	162.431747719679	3.63934440365099	6.13993332723024	0	99.125675403226	3.25975924362708	4.78496728232239	9.77217582591475e-07	0.000217420732776785	Cfu0043470	chr11	31096744	31098222	+	1479	protein_coding	- && sp|P16388|KCNA1_MOUSE Potassium voltage-gated channel subfamily A member 1 OS=Mus musculus OX=10090 GN=Kcna1 PE=1 SV=1 && PF02214:BTB/POZ domain|PF00520:Ion transport protein	-
novel.976	3.72098348199997	7.64510356488517	1.58469997775297	36.3934440365099	74.5563332592243	272.286455993331	4.31692900821271	127.745411096355	-4.87951506513372	1.16955505563304e-06	0.000256534932399072	-	chr13	4565791	4569753	+	3071	-	- && - && -	-
Cfu0223720	361.679594450397	379.197136818305	258.306096373734	23.049181223123	25.4368666413824	73.3821654450113	333.060942547479	40.6227377698389	3.06323948013907	1.17704121799284e-06	0.000256534932399072	Cfu0223720	chr18	23013986	23015754	+	342	protein_coding	- && sp|Q9W7E9|SMS2_PROAN Somatostatin-2 OS=Protopterus annectens OX=7888 GN=sst2 PE=3 SV=1 && PF03002:Somatostatin/Cortistatin family	-
Cfu0066720	246.329106508398	462.528765675553	286.038345984411	31.5409848316419	70.170666596917	52.1399596582975	331.632072722787	51.2838703622855	2.68825522058851	1.21041680805108e-06	0.000261144369728919	Cfu0066720	chr2	27813954	27825029	-	1692	protein_coding	- && sp|Q5RES1|MMP14_PONAB Matrix metalloproteinase-14 OS=Pongo abelii OX=9601 GN=MMP14 PE=2 SV=1 && PF00413:Matrixin|PF00045:Hemopexin|PF11857:Domain of unknown function (DUF3377)|PF01471:Putative peptidoglycan binding domain	-
Cfu0236530	1094.71334040439	2059.59090038007	920.710687074475	255.967223056787	249.105866419055	283.873113695175	1358.33830928631	262.982067723672	2.36959434128302	1.27840106708613e-06	0.000270709815675	Cfu0236530	chr23	27443818	27469026	+	3348	protein_coding	- && sp|Q9R1N3|S4A7_RAT Sodium bicarbonate cotransporter 3 OS=Rattus norvegicus OX=10116 GN=Slc4a7 PE=1 SV=1 && PF00955:HCO3- transporter family|PF07565:Band 3 cytoplasmic domain	-
Cfu0096920	907.919969607993	1267.55817105796	914.371887163463	117.672135718049	273.665599727976	187.317632846476	1029.95000927647	192.885122764167	2.41452875110788	1.28010166127511e-06	0.000270709815675	Cfu0096920	chr4	32072007	32120784	-	2403	protein_coding	- && sp|P07228|ITB1_CHICK Integrin beta-1 OS=Gallus gallus OX=9031 GN=ITGB1 PE=1 SV=1 && PF18372:Integrin beta epidermal growth factor like domain 1|PF17205:Integrin plexin domain|PF08725:Integrin beta cytoplasmic domain|PF07974:EGF-like domain|PF07965:Integrin beta tail domain|PF00362:Integrin beta chain VWA domain	-
novel.2048	2.23259008919998	1.52902071297703	2.37704996662945	47.3114772474629	17.5426666492292	133.246563571205	2.04622025626882	66.0335691559656	-5.00080482441856	1.42469320723573e-06	0.000298333551111254	-	chr19	32178072	32179242	+	1119	-	- && - && -	-
Cfu0038020	1591.09253690319	1704.09358461291	1610.05517739702	17090.3613195451	5807.49979422734	7919.48053921029	1635.08043297104	10272.4472176609	-2.65135131861407	1.47302110947583e-06	0.000305458814342663	Cfu0038020	chr11	6957226	6964048	+	1464	protein_coding	- && sp|Q9HAZ1|CLK4_HUMAN Dual specificity protein kinase CLK4 OS=Homo sapiens OX=9606 GN=CLK4 PE=1 SV=1 && PF00069:Protein kinase domain	-
novel.3905	0	0	0.792349988876484	30.327870030425	7.0170666596917	374.635265692952	0.264116662958828	137.32673412769	-8.96183598012683	1.49880636643391e-06	0.000307817357506364	-	chr3	36995257	36997274	-	2018	-	- && - && -	-
novel.2568	22.3259008919998	5.35157249541962	10.3005498553943	214.721319815409	68.4163999319941	347.599731055317	12.6593410809379	210.24581693424	-4.04905291715559	1.55149668204029e-06	0.000315603977444749	-	chr20	2033311	2067145	-	4401	-	- && - && -	-
novel.787	17.1165240171999	15.2902071297703	3.96174994438242	458.557394860025	102.624599897991	115.866577018439	12.1228270304509	225.682857258818	-4.2173301101953	1.67216492246955e-06	0.000336941231877615	-	chr12	4385805	4394574	+	3996	-	- && - && -	-
novel.756	48.3727852659996	35.1674763984718	83.9890988209073	826.131179628776	214.020533120597	585.126213943116	55.8431201617929	541.759308897496	-3.27792323968591	1.79479703474082e-06	0.000355974454409163	-	chr11	32011530	32021311	-	8906	-	- && - && -	-
Cfu0110180	33.4888513379998	87.154180639691	41.2021994215772	1.213114801217	1.75426666492292	0	53.9484104664226	0.989127155379974	5.54912233065303	1.79995510446133e-06	0.000355974454409163	Cfu0110180	chr14	23550007	23632964	-	4065	protein_coding	- && sp|P98095|FBLN2_HUMAN Fibulin-2 OS=Homo sapiens OX=9606 GN=FBLN2 PE=1 SV=2 && PF07645:Calcium-binding EGF domain|PF12662:Complement Clr-like EGF-like	-
Cfu0061590	258.980450347198	435.770903198455	191.748697308109	47.3114772474629	28.9453999712283	57.9332885092194	295.500016951254	44.7300552426369	2.73813576491224	1.83702052451069e-06	0.000358352680206352	Cfu0061590	chr10	37086032	37178186	+	1539	protein_coding	- && sp|E7F4V6|TIKI2_DANRE Metalloprotease TIKI2 OS=Danio rerio OX=7955 GN=trabd2b PE=2 SV=1 && PF01963:TraB family	-
novel.4095	64.7451125867995	64.983380301524	53.0874492547245	327.540996328589	192.09219980906	430.637444585198	60.938647381016	316.756880240949	-2.37433398436873	1.84553559729851e-06	0.000358352680206352	-	chr4	12062892	12064777	-	1678	-	- && - && -	-
novel.4659	34.9772447307997	35.1674763984718	31.6939995550594	120.098365320483	183.320866484446	291.597552163071	33.9462402281103	198.338927989333	-2.54204406967785	1.90237845037008e-06	0.000366062174067157	-	chr6	42942488	42956804	-	3968	-	- && P62997.1 RecName: Full=Transformer-2 protein homolog beta; Short=TRA-2 beta; Short=TRA2-beta; AltName: Full=RA301; AltName: Full=Splicing factor, arginine/serine-rich 10; AltName: Full=Transformer-2 protein homolog B >P62995.1 RecName: Full=Transformer-2 protein homolog beta; Short=TRA-2 beta; Short=TRA2-beta; Short=hTRA2-beta; AltName: Full=Splicing factor, arginine/serine-rich 10; AltName:…	-
Cfu0042650	328.190743112398	345.55868113281	348.633995105653	2421.37714322913	956.952465715455	1907.93630157029	340.794473116954	1762.08863683829	-2.36999686653302	1.92714293573875e-06	0.00036676438016276	Cfu0042650	chr11	28684751	28699386	-	1224	protein_coding	- && sp|P43243|MATR3_HUMAN Matrin-3 OS=Homo sapiens OX=9606 GN=MATR3 PE=1 SV=2 && -	-
novel.4566	23.8142942847998	20.64177962519	19.0163997330356	229.278697430013	97.3617999032223	108.142138550543	21.1574912143418	144.927545294593	-2.77658561657136	1.94190113847804e-06	0.00036676438016276	-	chr6	9200083	9202965	-	2883	-	- && - && -	-
novel.1925	140.653175619599	99.3863463435073	100.628448587314	599.278711801197	369.273132966276	874.792656489213	113.555990183473	614.448167085562	-2.4338675272988	1.95754198878949e-06	0.00036676438016276	-	chr18	26854453	26865864	-	2703	-	- && - && -	-
Cfu0109870	7482.15358560555	10157.2845963064	5498.9089228028	871.016427273805	1378.85359862942	299.321990630967	7712.78236823826	849.730672178063	3.18099233362511	1.97772538111247e-06	0.00036732379491462	Cfu0109870	chr14	22140220	22187396	-	1824	protein_coding	- && sp|P48066|S6A11_HUMAN Sodium- and chloride-dependent GABA transporter 3 OS=Homo sapiens OX=9606 GN=SLC6A11 PE=2 SV=1 && PF00209:Sodium:neurotransmitter symporter family	-
Cfu0071130	232.189369276798	540.508822037382	358.934544961047	18.196722018255	27.1911333063053	0	377.210912091743	15.1292851081868	4.59879875460991	2.06200233269459e-06	0.000379675067448481	Cfu0071130	chr2	12627022	12666340	-	2229	protein_coding	- && sp|A5PMY6|COL12_DANRE Collectin-12 OS=Danio rerio OX=7955 GN=colec12 PE=2 SV=1 && PF01391:Collagen triple helix repeat (20 copies)|PF00059:Lectin C-type domain	-
Cfu0090970	19.3491141063999	18.3482485557244	21.3934496996651	144.360661344823	74.5563332592243	112.004357784491	19.6969374539298	110.307117462846	-2.48288734113675	2.14817515003857e-06	0.000392161307945931	Cfu0090970	chr4	10537102	10578054	+	3252	protein_coding	- && sp|Q8K561|OTOAN_MOUSE Otoancorin OS=Mus musculus OX=10090 GN=Otoa PE=2 SV=1 && PF06060:Pre-pro-megakaryocyte potentiating factor precursor (Mesothelin)	-
novel.795	0	0	0.792349988876484	57.0163956571989	12.2798666544605	67.5888365940893	0.264116662958828	45.6283663019162	-7.3676101214714	2.18805311174042e-06	0.000396056156047996	-	chr12	6937926	6938871	+	926	-	- && - && -	-
novel.2597	0	2.29353106946555	0	10.918033210953	93.8532665733765	254.906469440565	0.764510356488517	119.892589741632	-7.28811287793603	2.23148416442746e-06	0.000400523279563076	-	chr20	15635793	15645234	-	985	-	- && - && -	-
Cfu0198600	1237.59910611319	1441.86653233734	1323.22448142373	302.065585503033	305.242399696589	480.846294626521	1334.23003995809	362.718093275381	1.88236061834559	2.25152280763604e-06	0.000400752297069151	Cfu0198600	chr16	7258184	7267146	-	897	protein_coding	- && sp|Q90839|DKK3_CHICK Dickkopf-related protein 3 OS=Gallus gallus OX=9031 GN=DKK3 PE=2 SV=1 && PF04706:Dickkopf N-terminal cysteine-rich region	-
Cfu0067440	67.7218993723995	97.8573256305302	111.721348431584	419.737721221081	404.358466264734	305.115319481889	92.4335244781713	376.403835655901	-2.02778764384785	2.35389981074243e-06	0.00041551195088965	Cfu0067440	chr2	25258492	25429289	-	13413	protein_coding	- && sp|P0C6F1|DYH2_MOUSE Dynein axonemal heavy chain 2 OS=Mus musculus OX=10090 GN=Dnah2 PE=1 SV=1 && PF03028:Dynein heavy chain region D6 P-loop domain|PF12775:P-loop containing dynein motor region|PF17852:Dynein heavy chain AAA lid domain|PF18199:Dynein heavy chain C-terminal domain|PF18198:Dynein heavy chain AAA lid domain|PF12780:P-loop containing dynein motor region D4|PF12777:Microtubule-b…	-
Cfu0098350	168.188453386399	150.608540228238	100.628448587314	21.836066421906	29.8225333036897	28.9666442546097	139.808480733983	26.8750813267351	2.38027041171591	2.4280881580695e-06	0.000425094548919725	Cfu0098350	chr4	42260752	42273296	-	1029	protein_coding	- && sp|O35350|CAN1_MOUSE Calpain-1 catalytic subunit OS=Mus musculus OX=10090 GN=Capn1 PE=1 SV=1 && PF00648:Calpain family cysteine protease	-
Cfu0101820	29.7678678559998	62.6898492320584	188.579297352603	0	2.63139999738439	0	93.6790048135538	0.877133332461462	6.44673333509223	2.45148622262991e-06	0.000425701579098798	Cfu0101820	chr12	12197662	12205868	-	1164	protein_coding	- && sp|Q08C76|SSUH2_DANRE Protein SSUH2 homolog OS=Danio rerio OX=7955 GN=ssuh2 PE=2 SV=2 && -	-
Cfu0088620	37.2098348199997	28.2868831900751	38.8251494549477	121.3114801217	156.12973317814	195.042071314372	34.7739558216742	157.494428204737	-2.1758229167576	2.51290356774614e-06	0.000432847639544272	Cfu0088620	chr4	3718423	3747128	-	3150	protein_coding	- && sp|Q9JL26|FMNL1_MOUSE Formin-like protein 1 OS=Mus musculus OX=10090 GN=Fmnl1 PE=1 SV=1 && PF02181:Formin Homology 2 Domain|PF06367:Diaphanous FH3 Domain|PF06371:Diaphanous GTPase-binding Domain	-
novel.4829	7.44196696399995	5.35157249541962	22.978149677418	129.803283730219	90.3447332435306	210.490948250164	11.9238963789459	143.546321741304	-3.58868228134994	2.66761951465864e-06	0.000455821481708752	-	chr7	23394354	23400817	-	6464	-	- && P0CT34.1 RecName: Full=Transposon Tf2-1 polyprotein; AltName: Full=Retrotransposable element Tf2 155 kDa protein >P0CT35.1 RecName: Full=Transposon Tf2-2 polyprotein; AltName: Full=Retrotransposable element Tf2 155 kDa protein >P0CT37.1 RecName: Full=Transposon Tf2-4 polyprotein; AltName: Full=Retrotransposable element Tf2 155 kDa protein >P0CT40.1 RecName: Full=Transposon Tf2-9 polyprotein;…	-
Cfu0234980	9.67455705319993	7.64510356488517	10.3005498553943	59.4426252596329	47.365199952919	84.9688231468551	9.20673682449313	63.9255494531357	-2.7851935087038	2.84733162095819e-06	0.000481467187042801	Cfu0234980	chr15	33237654	33271222	-	4407	protein_coding	- && sp|A2RUV5|HFM1_XENTR Probable ATP-dependent DNA helicase HFM1 OS=Xenopus tropicalis OX=8364 GN=hfm1 PE=2 SV=1 && PF00271:Helicase conserved C-terminal domain|PF02889:Sec63 Brl domain|PF00270:DEAD/DEAH box helicase	-
Cfu0090400	28215.4735473094	33846.4025024596	14313.0101990648	4015.40999202826	4373.38679565285	6229.75962435806	25458.2954162779	4872.85213734639	2.38541986082266	2.86279005358096e-06	0.000481467187042801	Cfu0090400	chr4	8605228	8606711	-	828	protein_coding	- && sp|O42364|APOEB_DANRE Apolipoprotein Eb OS=Danio rerio OX=7955 GN=apoeb PE=2 SV=1 && PF01442:Apolipoprotein A1/A4/E domain	-
Cfu0156390	5739.24492263676	7810.23780188669	3056.0939070966	968.065611371165	1199.91839880728	1108.45692014306	5535.19221054002	1092.14697677384	2.34141583277822	2.92629728895287e-06	0.00048830299839644	Cfu0156390	chr27	4462171	4465910	-	540	protein_coding	- && - && PF00086:Thyroglobulin type-1 repeat|PF09307:CLIP, MHC2 interacting	-
novel.3053	253.026876775998	133.789312385491	96.6666986429311	1939.77056714598	576.276599427181	1817.17414957252	161.160962601473	1444.40710538189	-3.16331061915329	3.21167237013734e-06	0.000531768295765609	-	chr23	2434952	2436663	-	1630	-	- && - && -	-
novel.4433	26.0468843739998	9.93863463435073	10.3005498553943	314.196733515203	52.6279999476877	465.397417690729	15.4286896212483	277.407383717873	-4.16473310296291	3.24685080715934e-06	0.00053345758761628	-	chr6	324556	332028	+	2373	-	- && P35072.1 RecName: Full=Transposable element Tcb1 transposase; AltName: Full=Transposable element Barney transposase && PF01498:Transposase	-
novel.3949	3.72098348199997	0.764510356488517	0	81.2786916815389	14.9112666518449	237.5264828878	1.4951646128295	111.238813740394	-6.20052402080552	3.40659222146691e-06	0.000555075260517559	-	chr4	3330536	3333285	+	2728	-	- && - && -	-
Cfu0222750	878.896298448394	951.815393828204	852.568588031097	225.639353026362	333.310666335356	272.286455993331	894.426760102565	277.07882511835	1.68921468546077	3.43988620154687e-06	0.000555075260517559	Cfu0222750	chr18	19660714	19672256	+	2895	protein_coding	- && sp|Q5ZL00|EMC1_CHICK ER membrane protein complex subunit 1 OS=Gallus gallus OX=9031 GN=EMC1 PE=2 SV=1 && PF07774:ER membrane protein complex subunit 1, C-terminal	-
novel.4958	53.5821621407996	41.2835592503799	38.8251494549477	579.868874981725	151.744066515833	310.908648332811	44.5636236153758	347.507196610123	-2.96227203028583	3.45638885944264e-06	0.000555075260517559	-	chr8	40568841	40577825	+	3512	-	- && - && -	-
Cfu0004090	47.6285885695996	82.5671185007599	37.2404494771948	4.85245920486799	2.63139999738439	0	55.8120521825181	2.49461973408413	4.36681047447335	3.60834101548346e-06	0.000575153401117248	Cfu0004090	chr17	15239896	15247545	+	1356	protein_coding	- && sp|P15169|CBPN_HUMAN Carboxypeptidase N catalytic chain OS=Homo sapiens OX=9606 GN=CPN1 PE=1 SV=1 && PF13620:Carboxypeptidase regulatory-like domain|PF00246:Zinc carboxypeptidase	-
novel.2697	342.330480343998	327.974942933574	385.874444582848	1518.81973112368	973.617999032223	1104.59470090912	352.059955953473	1199.01081035501	-1.76796648522772	3.68963031552701e-06	0.000583754177106232	-	chr21	27069808	27073900	+	4067	-	- && - && -	-
Cfu0079980	500.100179980796	610.843774834325	752.73248943266	2700.39354750904	1922.67626475553	1981.3184670153	621.225481415927	2201.46275975996	-1.82539818663009	3.79429027136014e-06	0.000593919815799103	Cfu0079980	chr1	26128814	26141530	+	2553	protein_coding	- && sp|Q6ZQ03|FNBP4_MOUSE Formin-binding protein 4 OS=Mus musculus OX=10090 GN=Fnbp4 PE=1 SV=2 && PF00397:WW domain	-
novel.1212	0.744196696399995	3.82255178244259	4.75409993325891	53.3770512535479	27.1911333063053	164.144317442788	3.1069494707005	81.5708340008805	-4.71102630482498	3.82063865560516e-06	0.000593919815799103	-	chr14	6053130	6055416	-	2287	-	- && - && -	-
novel.1603	252.282680079598	170.485809496939	245.62849655171	976.557414979683	641.184466029329	1040.86808354898	222.798995376083	886.203321519329	-1.99100613701388	3.83730205441623e-06	0.000593919815799103	-	chr16	25492091	25496207	-	4117	-	- && - && -	-
novel.2296	52.0937687479996	42.0480696068685	42.7868993993302	530.131168131828	158.761133175525	268.424236759383	45.6429125847327	319.105512688912	-2.80506322403718	3.86872997041619e-06	0.000594476283727478	-	chr2	43529539	43531449	+	1747	-	- && - && -	-
novel.3568	95.2571771391993	169.721299140451	119.644848320349	12.13114801217	12.2798666544605	0	128.207774866666	8.13700488887682	3.89995943856181	4.01661222029858e-06	0.000612791574381125	-	chr27	4034798	4036118	-	1297	-	- && P35072.1 RecName: Full=Transposable element Tcb1 transposase; AltName: Full=Transposable element Barney transposase && -	-
Cfu0070660	406.331396234397	607.021223051883	227.404446807551	63.0819696632839	38.5938666283043	83.0377135298812	413.585688697944	61.5711832738231	2.75888308753239	4.12882503497604e-06	0.000625443786681229	Cfu0070660	chr2	14237067	14289108	-	4797	protein_coding	- && sp|P22897|MRC1_HUMAN Macrophage mannose receptor 1 OS=Homo sapiens OX=9606 GN=MRC1 PE=1 SV=1 && PF00040:Fibronectin type II domain|PF00059:Lectin C-type domain|PF18292:Zinc transporter ZIP4 domain|PF02535:ZIP Zinc transporter	-
novel.3095	90.7919969607993	103.20889812595	158.469997775297	913.4754453164	608.730532728255	393.946361862692	117.490297620682	638.717446635782	-2.4438840388659	4.3499442260359e-06	0.000647541361373279	-	chr23	25133884	25158317	-	8731	-	- && Q6TCH4.2 RecName: Full=Progestin and adipoQ receptor family member 6; AltName: Full=Progestin and adipoQ receptor family member VI && PF03006:Haemolysin-III related	-
Cfu0184760	2175.28694357718	2135.27742567243	1028.47028556168	379.70493278092	187.706533146753	364.979717608082	1779.67821827043	310.797061178585	2.51942213601595	4.35607768612603e-06	0.000647541361373279	Cfu0184760	chr8	27118746	27120279	+	249	protein_coding	- && - && -	-
novel.2580	85.5826200859994	104.737918838927	102.213148565066	912.262330515183	303.488133031666	523.330706199949	97.5112291633309	579.693723248932	-2.57139402273038	4.37441019454253e-06	0.000647541361373279	-	chr20	9818652	9821203	-	2066	-	- && Q5RJS8.1 RecName: Full=Protein-tyrosine sulfotransferase 2; AltName: Full=Tyrosylprotein sulfotransferase 2; Short=TPST-2 && -	-
Cfu0109980	1689.32650082799	2176.56098492281	2630.60196306993	177.114760977682	521.89433281457	401.670800330588	2165.49648294024	366.893298040947	2.5608157284374	4.40051967953609e-06	0.000647541361373279	Cfu0109980	chr14	22680080	22689838	-	1371	protein_coding	- && sp|P48676|PERI_XENLA Peripherin OS=Xenopus laevis OX=8355 GN=prph PE=2 SV=1 && PF04732:Intermediate filament head (DNA binding) region|PF00038:Intermediate filament protein	-
Cfu0071760	474.053295606797	675.827155135849	393.797944471613	106.754102507096	109.641666557683	154.488769357918	514.55946507142	123.628179474232	2.06293310702525	4.42628581677507e-06	0.000647541361373279	Cfu0071760	chr2	10678787	10754575	-	1923	protein_coding	- && sp|P28571|SC6A9_MOUSE Sodium- and chloride-dependent glycine transporter 1 OS=Mus musculus OX=10090 GN=Slc6a9 PE=1 SV=3 && PF00209:Sodium:neurotransmitter symporter family	-
novel.3059	2.23259008919998	2.29353106946555	1.58469997775297	46.0983624462459	13.1569999869219	133.246563571205	2.03694037880617	64.1673086681242	-4.96371094236176	4.51014173922401e-06	0.000652438703869641	-	chr23	5000186	5002937	-	2752	-	- && - && -	-
novel.3220	3549.07404513157	352.439274341206	26.9398996218005	10.918033210953	28.0682666387668	1.93110961697398	1309.48440636486	13.6391364888979	6.56320346227964	4.52085435519954e-06	0.000652438703869641	-	chr24	23072816	23116434	-	4439	-	- && P98093.1 RecName: Full=Complement C3; Contains: RecName: Full=Complement C3 beta chain; Contains: RecName: Full=Complement C3 alpha chain; Contains: RecName: Full=C3a anaphylatoxin; Contains: RecName: Full=Complement C3b alpha' chain; Contains: RecName: Full=Complement C3c alpha' chain fragment 1; Contains: RecName: Full=Complement C3dg fragment; Contains: RecName: Full=Complement C3g fragme…	-
Cfu0022400	3646.56381235997	4119.18180076013	3060.05565704098	673.278714675434	1244.65219876281	830.377135298812	3608.60042338703	916.102682912353	1.97713001721214	4.6328865899034e-06	0.00066169215119481	Cfu0022400	chr3	38880494	38890621	-	819	protein_coding	- && sp|Q9Y287|ITM2B_HUMAN Integral membrane protein 2B OS=Homo sapiens OX=9606 GN=ITM2B PE=1 SV=1 && PF04089:BRICHOS domain	-
Cfu0019440	1560.58047235079	1570.30427222741	1875.49242367064	12286.4267067258	5370.68739466153	6297.34846095215	1668.79238941628	7984.82085411315	-2.25847846444441	4.64693209790821e-06	0.00066169215119481	Cfu0019440	chr3	26534083	26544345	+	2511	protein_coding	- && sp|P52756|RBM5_HUMAN RNA-binding protein 5 OS=Homo sapiens OX=9606 GN=RBM5 PE=1 SV=2 && PF01585:G-patch domain|PF00641:Zn-finger in Ran binding protein and others|PF17780:OCRE domain|PF00076:RNA recognition motif. (a.k.a. RRM, RBD, or RNP domain)	-
novel.3057	0.744196696399995	2.29353106946555	4.75409993325891	38.8196736389439	35.9624666309199	42.4844115734276	2.59727589970815	39.0888506144305	-3.91957646964105	4.68135897118771e-06	0.000662179776593367	-	chr23	4503125	4506607	-	3420	-	- && - && -	-
Cfu0005410	2.23259008919998	1.52902071297703	3.16939995550594	48.5245920486799	18.4197999816907	54.0710692752715	2.31033691922765	40.3384871018807	-4.11721638957129	4.74115337010983e-06	0.000666225623895893	Cfu0005410	chr17	18153976	18156531	-	777	protein_coding	- && sp|O94778|AQP8_HUMAN Aquaporin-8 OS=Homo sapiens OX=9606 GN=AQP8 PE=1 SV=2 && PF00230:Major intrinsic protein	-
Cfu0235560	848.384233895994	833.316288572484	892.186087474921	5093.86905031018	2185.81626449396	5466.97132565334	857.962203314466	4248.88554681916	-2.30787547054419	4.85061448810382e-06	0.000674078074264381	Cfu0235560	chr15	34727856	34743315	+	2877	protein_coding	- && sp|Q5R7X2|SR140_PONAB U2 snRNP-associated SURP motif-containing protein OS=Pongo abelii OX=9601 GN=U2SURP PE=2 SV=1 && PF01805:Surp module|PF08312:cwf21 domain|PF00076:RNA recognition motif. (a.k.a. RRM, RBD, or RNP domain)	-
Cfu0061170	31.2562612487998	23.699821051144	38.0327994660713	524.065594125743	112.273066555067	233.664263653852	30.996293922005	290.000974778221	-3.22582335036611	4.86015372614423e-06	0.000674078074264381	Cfu0061170	chr10	35693757	35708709	-	1455	protein_coding	- && - && -	-
novel.592	2.97678678559998	0.764510356488517	1.58469997775297	282.655748683561	0	1002.2458912095	1.77533237328049	428.300546631019	-7.91171093590839	4.98981740950949e-06	0.000687596839030408	-	chr11	872330	874906	+	2550	-	- && - && -	-
Cfu0091870	308.841629005998	354.732805410672	269.398996218005	66.7213140669349	100.870333233068	84.9688231468551	310.991143544891	84.1868234822861	1.88244605407081	5.05534758777918e-06	0.000692161340560099	Cfu0091870	chr4	13130251	13143149	+	708	protein_coding	- && - && -	-
Cfu0158560	320.004579451998	471.702889953415	275.737796129017	42.4590180425949	93.8532665733765	44.4155211904016	355.815088511476	60.2426019354576	2.54964516587928	5.10840930818848e-06	0.000694971429385973	Cfu0158560	chr28	3316130	3347155	+	1881	protein_coding	- && sp|Q5D1D6|GBP1_CHLAE Guanylate-binding protein 1 OS=Chlorocebus aethiops OX=9534 GN=GBP1 PE=2 SV=1 && PF02841:Guanylate-binding protein, C-terminal domain|PF02263:Guanylate-binding protein, N-terminal domain	-
Cfu0094130	23.8142942847998	51.2221938847307	70.5191490100071	2.426229602434	0.877133332461462	0	48.5185457265125	1.10112097829849	5.3474318013863	5.3075218588397e-06	0.00071748961634783	Cfu0094130	chr4	20162694	20164869	+	375	protein_coding	- && - && PF16975:Ly6/PLAUR domain-containing protein 6, Lypd6	-
novel.1805	476.285885695997	452.590131041202	467.486493437126	1910.65581191677	1141.15046553236	1963.93848046254	465.454170058108	1671.91491930389	-1.84422407530452	5.6231779014083e-06	0.000755380231422516	-	chr18	10378640	10383444	+	4785	-	- && - && -	-
novel.2736	26.0468843739998	12.9966760603048	26.9398996218005	186.819679387418	90.3447332435306	142.902111656075	21.9944866853684	140.022174762341	-2.66867199223614	5.69807776702723e-06	0.000760657768912091	-	chr21	12800246	12809904	-	3303	-	- && - && -	-
Cfu0177990	10809.4570152099	10247.4968183721	11191.1512428915	2557.24600096543	3999.72799602427	2172.49831909573	10749.3683588245	2909.82410536181	1.8848389838685	5.84386516449818e-06	0.000775274012723706	Cfu0177990	chr24	11839996	11868839	+	876	protein_coding	- && sp|P35803|GPM6B_MOUSE Neuronal membrane glycoprotein M6-b OS=Mus musculus OX=10090 GN=Gpm6b PE=1 SV=2 && PF01275:Myelin proteolipid protein (PLP or lipophilin)	-
Cfu0157480	1213.78481182839	1179.63948006178	1155.24628378191	6269.37729268945	2926.11679709144	6175.68855508279	1182.8901918907	5123.72754828789	-2.11470116971782	6.05511530664985e-06	0.000798340789103297	Cfu0157480	chr27	1454272	1463862	-	1545	protein_coding	- && sp|Q5ZJH9|DKC1_CHICK H/ACA ribonucleoprotein complex subunit DKC1 OS=Gallus gallus OX=9031 GN=DKC1 PE=2 SV=1 && PF08068:DKCLD (NUC011) domain|PF16198:tRNA pseudouridylate synthase B C-terminal domain|PF01509:TruB family pseudouridylate synthase (N terminal domain)|PF01472:PUA domain	-
novel.3432	248.561696597598	227.05957587709	172.732297575074	841.901672044597	666.621332670711	641.128392835362	216.117856683254	716.550465850223	-1.72939988469209	6.18197906043456e-06	0.000810066814428355	-	chr26	6065897	6070774	+	4849	-	- && - && -	-
novel.2168	345.307267129597	301.217080456476	369.235094816442	1289.54103369367	906.955865765152	988.728123890678	338.586480800838	1061.74167444983	-1.64886743261855	6.26127150783978e-06	0.000813508735115579	-	chr2	1344424	1359628	+	6820	-	- && Q9BQI5.2 RecName: Full=SH3-containing GRB2-like protein 3-interacting protein 1; AltName: Full=Endophilin-3-interacting protein && PF10291:Muniscin C-terminal mu homology domain	-
novel.39	110.141111067199	87.9186909961795	83.1967488320309	444.000017245421	262.262866405977	386.221923394796	93.7521836318032	364.161602348732	-1.95603040003987	6.30256179141396e-06	0.000813508735115579	-	chr1	13969560	13971730	+	2151	-	- && - && -	-
Cfu0176220	623.636831583195	761.452315062563	450.054793681843	126.163939326568	189.460799811676	146.764330890023	611.714646775867	154.129690009422	1.98630870105402	6.32250807758725e-06	0.000813508735115579	Cfu0176220	chr24	19492976	19513157	+	1083	protein_coding	- && - && PF07686:Immunoglobulin V-set domain	-
Cfu0010260	328.934939808798	566.502174157991	303.470045739694	52.1639364523309	81.573399918916	100.417700082647	399.635719902161	78.0516788179646	2.36176146474027	6.43260606270116e-06	0.000822718759839725	Cfu0010260	chr14	4280437	4284010	+	789	protein_coding	- && sp|P86009|RBP_DRONO Riboflavin-binding protein OS=Dromaius novaehollandiae OX=8790 PE=1 SV=1 && PF03024:Folate receptor family	-
Cfu0048240	274.608580971598	306.568652951895	262.267846318116	27.901640427991	18.4197999816907	0	281.148360080537	15.4404801365606	4.15178038652726	6.49899683274347e-06	0.000826262341372428	Cfu0048240	chr13	22133010	22154135	+	1431	protein_coding	- && sp|Q9UPI3|FLVC2_HUMAN Feline leukemia virus subgroup C receptor-related protein 2 OS=Homo sapiens OX=9606 GN=FLVCR2 PE=1 SV=1 && PF07690:Major Facilitator Superfamily	-
Cfu0149240	199.444714635199	158.253643793123	76.857948921019	7.27868880730199	14.9112666518449	0	144.85210244978	7.39665181971562	4.20500465796898	6.57181172931014e-06	0.000826927169270603	Cfu0149240	chr19	15755087	15757725	+	1710	protein_coding	- && sp|Q8TEU8|WFKN2_HUMAN WAP, Kazal, immunoglobulin, Kunitz and NTR domain-containing protein 2 OS=Homo sapiens OX=9606 GN=WFIKKN2 PE=1 SV=1 && PF00014:Kunitz/Bovine pancreatic trypsin inhibitor domain|PF07679:Immunoglobulin I-set domain|PF00095:WAP-type (Whey Acidic Protein) 'four-disulfide core'|PF01759:UNC-6/NTR/C345C module	-
Cfu0124060	96.7455705319993	110.854001690835	65.7650490767482	538.622971740347	271.911333063053	619.886187048648	91.1215404331942	476.806830617349	-2.38548463761129	6.60482931177444e-06	0.000826927169270603	Cfu0124060	chr5	41480860	41510316	+	2334	protein_coding	- && sp|Q02509|OC90_HUMAN Otoconin-90 OS=Homo sapiens OX=9606 GN=OC90 PE=2 SV=4 && PF00068:Phospholipase A2	-
novel.1689	9.67455705319993	4.5870621389311	6.33879991101188	232.918041833664	15.7883999843063	239.457592504774	6.8668063677143	162.721344774248	-4.56292215264985	6.62037295497323e-06	0.000826927169270603	-	chr17	25528197	25532909	+	345	-	- && - && -	-
novel.4374	14.8839339279999	16.0547174862589	11.0928998442708	86.1311508864069	64.9078666021482	65.6577269771153	14.0105170861765	72.2322481552235	-2.36603118142002	6.66861039759851e-06	0.000828063819906298	-	chr5	11621938	11657866	-	3604	-	- && - && -	-
novel.5217	18.6049174099999	16.8192278427474	12.6775998220238	133.44262813387	57.013666609995	229.802044419904	16.0339150249237	140.08611305459	-3.11942221845372	6.73791514808365e-06	0.000828063819906298	-	chr9	13770090	13774034	-	1507	-	- && - && -	-
novel.900	4.46518017839997	8.40961392137369	6.33879991101188	48.5245920486799	37.7167332958429	84.9688231468551	6.40453133692851	57.070049497126	-3.14375331170582	6.7457795151316e-06	0.000828063819906298	-	chr12	13925036	13927992	-	1666	-	- && - && -	-
novel.507	101.210750710399	36.6964971114488	110.928998442708	699.967240302208	353.484732981969	641.128392835362	82.9454154215186	564.860122039846	-2.76706040551165	7.20222679343734e-06	0.000878884380329078	-	chr10	15336428	15422357	-	11701	-	- && - && -	-
Cfu0202690	5.95357357119996	4.5870621389311	8.71584987764133	82.4918064827559	28.0682666387668	112.004357784491	6.41882852925746	74.1881436353379	-3.52299740260235	7.24208300659758e-06	0.000878884380329078	Cfu0202690	chr25	11510443	11520617	-	612	protein_coding	- && sp|Q8CCS6|PABP2_MOUSE Polyadenylate-binding protein 2 OS=Mus musculus OX=10090 GN=Pabpn1 PE=1 SV=3 && PF00076:RNA recognition motif. (a.k.a. RRM, RBD, or RNP domain)	-
novel.2550	514.239917212396	457.941703536622	434.207793904313	1580.68858598575	1172.72726550097	1336.32785494599	468.796471551111	1363.24790214424	-1.53982847698913	7.33100510167693e-06	0.000880233282709597	-	chr20	30816871	30874918	+	4994	-	- && - && -	-
Cfu0148540	2029.42439108279	3626.07262082504	1123.55228422685	223.213123423928	335.064933000279	453.810759988885	2259.68309871156	337.362938804364	2.74505974723585	7.33562078385262e-06	0.000880233282709597	Cfu0148540	chr19	13360345	13363534	-	1731	protein_coding	- && sp|Q6NY73|L3BPB_DANRE Galectin-3-binding protein B OS=Danio rerio OX=7955 GN=lgals3bpb PE=2 SV=1 && PF00651:BTB/POZ domain|PF00530:Scavenger receptor cysteine-rich domain|PF07707:BTB And C-terminal Kelch	-
Cfu0105340	952.571771391993	1257.61953642361	925.464787007734	266.88525626774	317.522266351049	152.557659740944	1045.21869827445	245.655060786578	2.08460283236752	8.13242989748853e-06	0.000969814897439623	Cfu0105340	chr12	24711130	24787902	+	3723	protein_coding	- && sp|Q96RW7|HMCN1_HUMAN Hemicentin-1 OS=Homo sapiens OX=9606 GN=HMCN1 PE=1 SV=2 && PF13895:Immunoglobulin domain|PF13927:Immunoglobulin domain|PF07679:Immunoglobulin I-set domain	-
Cfu0043700	61.7683258011996	69.5704424404551	85.5737987986603	599.278711801197	241.211666426902	312.839757949785	72.3041890134383	384.443378725961	-2.41091222929639	8.17298008048749e-06	0.000969814897439623	Cfu0043700	chr11	31756397	31778599	+	1347	protein_coding	- && sp|P39022|RAD52_CHICK DNA repair protein RAD52 homolog OS=Gallus gallus OX=9031 GN=RAD52 PE=2 SV=1 && PF04098:Rad52/22 family double-strand break repair protein	-
novel.889	356.470217575597	236.99821051144	213.934496996651	1539.44268274437	763.105999241472	1656.89205136368	269.13430836123	1319.81357778317	-2.29319777911561	8.34641640478918e-06	0.00098492324856294	-	chr12	6742172	6745390	-	3219	-	- && P35072.1 RecName: Full=Transposable element Tcb1 transposase; AltName: Full=Transposable element Barney transposase && PF01498:Transposase	-
Cfu0126310	1583.65056993919	1449.51163590223	1070.46483497213	349.377062750495	485.93186618365	322.495306034655	1367.87568027118	385.9347449896	1.82344889766971	8.4155467387735e-06	0.000987624520843204	Cfu0126310	chr5	32097802	32103414	+	783	protein_coding	- && sp|Q92051|CAHZ_DANRE Carbonic anhydrase OS=Danio rerio OX=7955 GN=cahz PE=1 SV=2 && PF00194:Eukaryotic-type carbonic anhydrase	-
novel.3917	7.44196696399995	9.17412427786221	20.6010997107886	242.6229602434	28.9453999712283	702.923900578529	12.4057303175502	324.830753597719	-4.70966090609942	8.53099444312325e-06	0.000995702242134806	-	chr3	40281756	40290819	-	6730	-	- && - && -	-
novel.4837	76.6522597291994	24.4643314076326	71.3114989988836	642.950844645009	207.880599793367	809.134929512098	57.4760300452385	553.322124650158	-3.26585818033898	8.89896353622654e-06	0.00102993732591692	-	chr7	25159356	25197564	-	3726	-	- && - && -	-
Cfu0236240	239.631336240798	309.62669437785	3.96174994438242	0	2.63139999738439	0	184.40659352101	0.877133332461462	7.48932809732616	8.92075496486869e-06	0.00102993732591692	Cfu0236240	chr16	137536	145913	-	393	protein_coding	- && sp|P01263|CALC1_ONCKE Calcitonin-1 OS=Oncorhynchus keta OX=8018 PE=1 SV=1 && PF00214:Calcitonin / CGRP / IAPP family	-
novel.1146	16.3723273207999	7.64510356488517	13.4699498109002	198.950827399588	45.610933287996	135.177673188179	12.4957935655284	126.579811291921	-3.33751382006795	9.13106837661418e-06	0.00104473509961507	-	chr14	20050323	20053412	+	1288	-	- && - && -	-
Cfu0190440	535.077424711596	616.195347329745	359.726894949924	83.7049212839729	151.744066515833	108.142138550543	503.666555663755	114.530375450116	2.13309950870821	9.14675142225845e-06	0.00104473509961507	Cfu0190440	chr8	6462570	6470109	-	1323	protein_coding	- && - && PF07686:Immunoglobulin V-set domain	-
novel.3956	87.8152101751994	82.5671185007599	71.3114989988836	420.950836022298	216.651933117981	511.744048498105	80.5646092249476	383.115605879461	-2.24672822492948	9.23852796798714e-06	0.00104960488759701	-	chr4	4527502	4532959	+	5458	-	- && - && -	-
novel.1494	179.351403832399	155.960112723658	208.388047074515	1204.62299760848	469.266332866882	1044.73030278292	181.233187876857	906.206544419428	-2.32131636796692	9.42597491444544e-06	0.00106117911617964	-	chr16	3637849	3651310	+	13099	-	- && - && -	-
Cfu0102960	9123.10730116753	16723.6640481863	127.568348209114	235.344271436098	238.580266429518	196.973180931346	8658.11323252099	223.63257293232	5.27460882640452	9.43976928105868e-06	0.00106117911617964	Cfu0102960	chr12	15771804	15781320	-	1923	protein_coding	- && - && -	-
novel.2374	26.0468843739998	20.64177962519	22.978149677418	201.377057002022	70.170666596917	384.290813777822	23.2222712255359	218.612845792254	-3.23005011053216	9.551993736155e-06	0.00106817295398186	-	chr2	27364995	27370681	-	1472	-	- && Q9GKX2.1 RecName: Full=Dehydrogenase/reductase SDR family member 4; AltName: Full=NADPH-dependent carbonyl reductase/NADP-retinol dehydrogenase; Short=CR; Short=PHCR; AltName: Full=NADPH-dependent retinol dehydrogenase/reductase; Short=NDRD; AltName: Full=Peroxisomal short-chain alcohol dehydrogenase; Short=PSCD; AltName: Full=rabNRDR && -	-
novel.2621	1291.92546495039	944.934800619807	1123.55228422685	6416.1641836367	2871.73453047883	5188.89154080909	1120.13751659902	4825.59675164154	-2.10690818211552	9.73109178732474e-06	0.00107973733044421	-	chr20	28931413	28940018	-	8574	-	- && - && -	-
novel.1163	359.447004361197	295.865507961056	370.819794794195	1822.09843142793	1024.49173231499	1069.83472780359	342.044102372149	1305.47496384883	-1.93248672317784	9.75651035983575e-06	0.00107973733044421	-	chr14	27366263	27371877	+	5585	-	- && - && -	-
novel.555	0	0.764510356488517	0	25.475410825557	14.0341333193834	56.0021788922454	0.254836785496172	31.8372410123953	-6.8417543158447	9.85391342433136e-06	0.00108489555067162	-	chr10	30633670	31067629	-	3473	-	- && - && -	-
novel.4858	38.6982282127997	24.4643314076326	53.0874492547245	699.967240302208	82.4505332513775	1023.48809699621	38.7500029583856	601.968623516598	-3.95652366353449	9.96880525768685e-06	0.0010919164692253	-	chr7	34094014	34127343	-	748	-	- && - && -	-
Cfu0017950	1081.31779986919	1036.67604339843	980.929286229088	329.967225931024	422.778266246425	301.253100247941	1032.9743764989	351.332864141796	1.55334261686722	1.01370636649659e-05	0.0011046813409184	Cfu0017950	chr3	19925600	19939098	+	1797	protein_coding	- && sp|Q86VQ6|TRXR3_HUMAN Thioredoxin reductase 3 OS=Homo sapiens OX=9606 GN=TXNRD3 PE=1 SV=4 && PF00462:Glutaredoxin|PF07992:Pyridine nucleotide-disulphide oxidoreductase|PF02852:Pyridine nucleotide-disulphide oxidoreductase, dimerisation domain	-
novel.1009	103.443340799599	39.7545385374029	76.857948921019	0	5.26279999476877	0	73.3519427526737	1.75426666492292	5.15268126982822	1.02482017474986e-05	0.00110629653448039	-	chr13	25047830	25079970	+	1218	-	- && - && -	-
Cfu0145680	97.4897672283993	64.983380301524	125.191298242485	431.868869233251	331.556399670433	378.4974849269	95.8881485908026	380.640917943528	-1.98893301204339	1.02924598436238e-05	0.00110629653448039	Cfu0145680	chr21	2129325	2167502	+	2061	protein_coding	- && sp|Q9NYB5|SO1C1_HUMAN Solute carrier organic anion transporter family member 1C1 OS=Homo sapiens OX=9606 GN=SLCO1C1 PE=2 SV=1 && PF07648:Kazal-type serine protease inhibitor domain|PF03137:Organic Anion Transporter Polypeptide (OATP) family	-
novel.2749	1043.36376835279	685.7657897702	863.661487875368	6332.45926235273	2707.71059730853	3377.51072008749	864.263681999454	4139.22685991625	-2.25981584495595	1.03917341563329e-05	0.00110629653448039	-	chr21	19788280	19792988	-	4689	-	- && - && -	-
novel.4415	437.587657483197	409.013040721357	497.595793014432	1484.85251668961	1077.99686559514	1558.405460898	448.065497072995	1373.75161439425	-1.6157660463911	1.04028638463542e-05	0.00110629653448039	-	chr5	28654077	28658010	-	3908	-	- && - && -	-
novel.3796	17.1165240171999	5.35157249541962	11.0928998442708	66.7213140669349	75.4334665916858	108.142138550543	11.1869987856301	83.4323064030545	-2.89244482577894	1.04108620923526e-05	0.00110629653448039	-	chr3	36971329	36992939	+	2409	-	- && - && -	-
Cfu0064090	12.6513438387999	11.4676553473278	10.3005498553943	93.4098396937089	41.2252666256887	140.971002039101	11.4731830138407	91.8687027861661	-2.99098269006035	1.09205878641129e-05	0.00115066048295626	Cfu0064090	chr2	41780131	41781473	+	837	protein_coding	- && sp|P14380|YTX1_XENLA Transposon TX1 uncharacterized 82 kDa protein OS=Xenopus laevis OX=8355 PE=4 SV=1 && -	-
novel.5011	54.3263588371996	48.1641524587766	73.688548965513	317.836077918854	178.935199822138	249.113140589644	58.7263534204964	248.628139443545	-2.08114425485129	1.09360961674293e-05	0.00115066048295626	-	chr8	17309040	17332727	-	3799	-	- && - && -	-
Cfu0065560	1677.41935368559	1626.87803860757	1666.31202660725	9952.39382918425	4242.69392911609	6662.32817856023	1656.86980630013	6952.47197895353	-2.06902252002342	1.10500839984786e-05	0.0011569546280564	Cfu0065560	chr2	33845283	33857008	-	1356	protein_coding	- && sp|Q05519|SRS11_HUMAN Serine/arginine-rich splicing factor 11 OS=Homo sapiens OX=9606 GN=SRSF11 PE=1 SV=1 && -	-
Cfu0227100	2.97678678559998	2.29353106946555	5.54644992213539	57.0163956571989	19.2969333141522	94.624371231725	3.60558925906697	56.9792334010254	-3.97377628426405	1.13305269692976e-05	0.00118053036847428	Cfu0227100	chr15	864901	872233	-	1518	protein_coding	- && sp|P09487|PPBT_BOVIN Alkaline phosphatase, tissue-nonspecific isozyme OS=Bos taurus OX=9913 GN=ALPL PE=1 SV=2 && PF00245:Alkaline phosphatase	-
Cfu0020620	63.2567191939995	78.7445667183173	87.1584987764133	14.557377614604	14.0341333193834	17.3799865527658	76.3865948962434	15.3238324955844	2.33263859143881	1.14233270149378e-05	0.00118442156170902	Cfu0020620	chr3	32708825	32719947	+	1440	protein_coding	- && sp|O60779|S19A2_HUMAN Thiamine transporter 1 OS=Homo sapiens OX=9606 GN=SLC19A2 PE=1 SV=2 && PF01770:Reduced folate carrier	-
Cfu0241570	62.5125224975995	39.7545385374029	47.5409993325891	218.36066421906	157.883999843063	307.046429098863	49.9360201225305	227.763697720329	-2.18476524679956	1.16041973091072e-05	0.00119736256195759	Cfu0241570	chr23	3960836	3972946	-	2571	protein_coding	- && sp|Q95KD7|CC191_MACFA Coiled-coil domain-containing protein 191 OS=Macaca fascicularis OX=9541 GN=CCDC191 PE=2 SV=1 && -	-
novel.3280	3.72098348199997	7.64510356488517	11.8852498331473	111.606561711964	38.5938666283043	83.0377135298812	7.75044562667747	77.7460472900498	-3.32622237803315	1.18835091904682e-05	0.00122028784999621	-	chr25	7904907	7992798	+	1905	-	- && - && -	-
novel.476	35.7214414271997	38.2255178244259	30.1092995773064	191.672138592286	105.255999895375	299.321990630967	34.685419609644	198.750043039543	-2.51281613147883	1.21521009383521e-05	0.00124136585236519	-	chr10	379472	383750	-	4047	-	- && Q95SX7.1 RecName: Full=Probable RNA-directed DNA polymerase from transposon BS; AltName: Full=Reverse transcriptase && -	-
Cfu0149090	72.9312762471995	81.0380977877828	43.5792493882066	4.85245920486799	7.89419999215316	0	65.849541141063	4.24888639900705	3.81750213593674	1.22050109554142e-05	0.00124136585236519	Cfu0149090	chr19	15172693	15180356	-	1116	protein_coding	- && sp|Q9BGL8|PE2R1_CANLF Prostaglandin E2 receptor EP1 subtype OS=Canis lupus familiaris OX=9615 GN=PTGER1 PE=3 SV=1 && PF00001:7 transmembrane receptor (rhodopsin family)	-
Cfu0207670	288.004121506798	270.636666196935	164.016447697432	42.4590180425949	55.2593999450721	67.5888365940893	240.885745133722	55.1024181939188	2.13573145996653	1.25362028919165e-05	0.00126900832970827	Cfu0207670	chr6	28898621	28921129	+	4071	protein_coding	- && sp|B8K1W2|ABCBB_CANLF Bile salt export pump OS=Canis lupus familiaris OX=9615 GN=Abcb11e PE=1 SV=1 && PF00106:short chain dehydrogenase|PF00005:ABC transporter|PF00664:ABC transporter transmembrane region	-
Cfu0200150	1212.29641843559	1295.08054389155	1088.68888471629	141.934431742389	335.94206633274	92.6932616147511	1198.68861568114	190.189919896627	2.65011525726576	1.30241610946467e-05	0.00129492596869634	Cfu0200150	chr16	2004667	2040886	-	747	protein_coding	- && sp|O70352|CD82_RAT CD82 antigen OS=Rattus norvegicus OX=10116 GN=Cd82 PE=1 SV=1 && PF00335:Tetraspanin family	-
Cfu0118020	1286.71608807559	1107.01099619537	1218.63428289203	380.918047582137	499.965999503033	372.704156075978	1204.120455721	417.86273438705	1.5250386338122	1.30630084613678e-05	0.00129492596869634	Cfu0118020	chr7	18031952	18060895	-	3684	protein_coding	- && sp|Q1LVE8|SF3B3_DANRE Splicing factor 3B subunit 3 OS=Danio rerio OX=7955 GN=sf3b3 PE=2 SV=1 && PF03178:CPSF A subunit region|PF10433:Mono-functional DNA-alkylating methyl methanesulfonate N-term	-
Cfu0015890	40.1866216055997	35.9319867549603	23.7704996662945	1.213114801217	0	0	33.2963693422848	0.404371600405666	6.18881941031081	1.31601334624816e-05	0.00129492596869634	Cfu0015890	chr3	10821013	10823632	+	1155	protein_coding	- && sp|Q5M7L9|FOXD3_XENTR Forkhead box protein D3 OS=Xenopus tropicalis OX=8364 GN=foxd3 PE=2 SV=1 && PF00250:Forkhead domain	-
Cfu0052040	83.3500299967994	81.8026081442714	137.868898064508	539.836086541564	306.996666361512	467.328527307703	101.007178735193	438.05376007026	-2.11605303821317	1.31996532647122e-05	0.00129492596869634	Cfu0052040	chr13	10012327	10022603	+	777	protein_coding	- && sp|Q15413|RYR3_HUMAN Ryanodine receptor 3 OS=Homo sapiens OX=9606 GN=RYR3 PE=1 SV=3 && PF00520:Ion transport protein	-
Cfu0043310	1149.03969924159	1592.47507256558	1596.58522758612	331.18034073224	436.812399565808	179.59319437858	1446.0333331311	315.861978225543	2.19111821469768	1.32136344057434e-05	0.00129492596869634	Cfu0043310	chr11	30736525	30743685	-	3381	protein_coding	- && sp|P16112|PGCA_HUMAN Aggrecan core protein OS=Homo sapiens OX=9606 GN=ACAN PE=1 SV=3 && PF00059:Lectin C-type domain|PF00084:Sushi repeat (SCR repeat)|PF00193:Extracellular link domain	-
novel.4478	71.4428828543995	42.0480696068685	87.9508487652898	427.016410028383	217.529066450443	700.992790961555	67.1472670755192	448.51275581346	-2.73772052032165	1.32295279434973e-05	0.00129492596869634	-	chr6	18184569	18196876	+	11292	-	- && - && -	-
Cfu0051780	23.0700975883998	38.2255178244259	45.1639493659596	166.196727766729	129.815733204296	237.5264828878	35.4865215929284	177.846314619608	-2.32169587588352	1.32956421773429e-05	0.00129492596869634	Cfu0051780	chr13	10891230	10917957	-	3726	protein_coding	- && sp|O89040|PLCB2_RAT 1-phosphatidylinositol 4,5-bisphosphate phosphodiesterase beta-2 OS=Rattus norvegicus OX=10116 GN=Plcb2 PE=2 SV=1 && PF17787:PH domain|PF00387:Phosphatidylinositol-specific phospholipase C, Y domain|PF00388:Phosphatidylinositol-specific phospholipase C, X domain|PF09279:Phosphoinositide-specific phospholipase C, efhand-like|PF06631:Protein of unknown function (DUF1154)|PF…	-
Cfu0054570	700.289091312395	766.803887557983	668.743390611753	287.508207888429	257.87719974367	229.802044419904	711.945456494044	258.395817350667	1.4604724032144	1.32974889618801e-05	0.00129492596869634	Cfu0054570	chr10	6290209	6307821	-	1665	protein_coding	- && sp|Q4R4H3|LGI3_MACFA Leucine-rich repeat LGI family member 3 OS=Macaca fascicularis OX=9541 GN=LGI3 PE=2 SV=1 && PF03736:EPTP domain|PF13855:Leucine rich repeat	-
novel.466	81.1174399075994	66.512401014501	61.8032991323658	380.918047582137	185.075133149369	378.4974849269	69.8110466848221	314.830221886135	-2.17032694535936	1.33378769190128e-05	0.00129492596869634	-	chr10	37535292	37536610	+	587	-	- && - && -	-
Cfu0121460	4.46518017839997	0	3.96174994438242	57.0163956571989	30.6996666361512	115.866577018439	2.80897670759413	67.8608797705963	-4.58704464564514	1.39071534932978e-05	0.00134408548173461	Cfu0121460	chr7	951227	970067	+	2031	protein_coding	- && sp|Q8BZ52|FSD2_MOUSE Fibronectin type III and SPRY domain-containing protein 2 OS=Mus musculus OX=10090 GN=Fsd2 PE=1 SV=3 && PF00622:SPRY domain|PF00041:Fibronectin type III domain	-
Cfu0053610	27.5352777667998	44.341600676334	26.9398996218005	431.868869233251	123.675799877066	179.59319437858	32.9389260216448	245.045954496299	-2.8952548907649	1.41536035760801e-05	0.00136174242694367	Cfu0053610	chr10	2910486	2922376	-	1521	protein_coding	- && - && -	-
novel.462	5.95357357119996	4.5870621389311	3.96174994438242	84.9180360851899	12.2798666544605	283.873113695175	4.83412855150449	127.023672144942	-4.70881772056828	1.45198535502247e-05	0.00139071547972758	-	chr10	36315043	36448617	+	2698	-	- && P08651.2 RecName: Full=Nuclear factor 1 C-type; Short=NF1-C; Short=Nuclear factor 1/C; AltName: Full=CCAAT-box-binding transcription factor; Short=CTF; AltName: Full=Nuclear factor I/C; Short=NF-I/C; Short=NFI-C; AltName: Full=TGGCA-binding protein && PF00859:CTF/NF-I family transcription modulation region|PF03165:MH1 domain|PF10524:Nuclear factor I protein pre-N-terminus	-
novel.3627	1.48839339279999	0.764510356488517	2.37704996662945	23.049181223123	10.5255999895375	202.766509782268	1.54331790530599	78.7804303316428	-5.66824558997165	1.47125319110283e-05	0.00140287932628416	-	chr28	8655086	8657181	+	2096	-	- && - && -	-
novel.358	1.48839339279999	0.764510356488517	0.792349988876484	29.114755229208	2.63139999738439	278.079784844253	1.01508457938833	103.275313356949	-6.65977480210417	1.48566213317089e-05	0.00141032255566209	-	chr10	1628633	1629448	+	816	-	- && - && -	-
novel.1410	108.652717674399	87.154180639691	96.6666986429311	391.83608079309	262.262866405977	550.366240837584	97.4911989856738	401.488396012217	-2.03902795591654	1.50762814176794e-05	0.00141850803421281	-	chr15	6053599	6057263	-	1658	-	- && - && -	-
Cfu0220410	34.9772447307997	9.17412427786221	28.5245995995534	860.098394062852	70.170666596917	349.53084067229	24.2253228694051	426.599967110686	-4.13790821412541	1.51281140706926e-05	0.00141850803421281	Cfu0220410	chr18	10863285	10878642	-	2331	protein_coding	- && sp|Q8BU91|S26A9_MOUSE Solute carrier family 26 member 9 OS=Mus musculus OX=10090 GN=Slc26a9 PE=1 SV=1 && PF00916:Sulfate permease family|PF01740:STAS domain	-
novel.4643	121.304061513199	131.495781316025	171.939947586197	428.2295248296	417.515466251656	596.71287164496	141.579930138474	480.819287575405	-1.76229453848521	1.51420867924772e-05	0.00141850803421281	-	chr6	38152970	38159335	-	6339	-	- && - && -	-
Cfu0154770	98.2339639247993	273.694707622889	100.628448587314	2.426229602434	14.9112666518449	0	157.519040045001	5.77916541809295	4.66987980758076	1.56412218458998e-05	0.00145347228078008	Cfu0154770	chr27	9090288	9105498	+	1320	protein_coding	- && sp|Q9WVJ9|FBLN4_MOUSE EGF-containing fibulin-like extracellular matrix protein 2 OS=Mus musculus OX=10090 GN=Efemp2 PE=1 SV=1 && PF07645:Calcium-binding EGF domain|PF12662:Complement Clr-like EGF-like	-
novel.2506	1.48839339279999	1.52902071297703	1.58469997775297	23.049181223123	21.0511999790751	30.8977538715837	1.53403802784333	24.9993783579272	-4.01646385561601	1.56514174155821e-05	0.00145347228078008	-	chr20	11450194	11453568	+	2769	-	- && P35072.1 RecName: Full=Transposable element Tcb1 transposase; AltName: Full=Transposable element Barney transposase && PF01498:Transposase	-
Cfu0091190	5640.26676201556	8747.52749894162	12381.2609261839	948.655774551693	2421.7651309261	1452.19443196443	8923.01839571371	1607.53844581407	2.4723684357479	1.57276243405599e-05	0.00145422652939402	Cfu0091190	chr4	11144948	11172805	+	3075	protein_coding	- && sp|P58312|AT1A3_OREMO Sodium/potassium-transporting ATPase subunit alpha-3 OS=Oreochromis mossambicus OX=8127 GN=atp1a3 PE=2 SV=1 && PF13246:Cation transport ATPase (P-type)|PF00122:E1-E2 ATPase|PF00702:haloacid dehalogenase-like hydrolase|PF00690:Cation transporter/ATPase, N-terminus|PF00689:Cation transporting ATPase, C-terminus	-
novel.5052	58.7915390155996	76.4510356488517	85.5737987986603	251.114763851919	235.071733099672	413.257458032432	73.6054578210372	299.814651661341	-2.02299626708452	1.63304933258256e-05	0.00150346123683753	-	chr8	35848061	35883762	-	5936	-	- && P58365.1 RecName: Full=Cadherin-23; AltName: Full=Otocadherin; Flags: Precursor && PF00028:Cadherin domain	-
Cfu0164370	11.9071471423999	16.0547174862589	11.8852498331473	276.590174677476	65.7849999346097	69.5199462110633	13.2823714872687	137.298373607716	-3.37113117409964	1.64589197054443e-05	0.00150878139909264	Cfu0164370	chr9	5112503	5120332	+	2040	protein_coding	- && sp|Q8NHV1|GIMA7_HUMAN GTPase IMAP family member 7 OS=Homo sapiens OX=9606 GN=GIMAP7 PE=1 SV=1 && PF04548:AIG1 family	-
Cfu0121420	678.707387116795	509.928407777841	491.25699310342	3777.63949098973	1458.67273188341	7610.50300049446	559.964262666019	4282.27174112253	-2.93468889953931	1.66753437712805e-05	0.00151826406279023	Cfu0121420	chr7	1093362	1099761	-	1644	protein_coding	- && sp|A0JM64|KHDC4_XENTR KH homology domain-containing protein 4 OS=Xenopus tropicalis OX=8364 GN=khdc4 PE=2 SV=1 && -	-
Cfu0040860	630.334601850795	708.701100464856	614.863591368152	132.229513332653	229.808933104903	104.279919316595	651.299764561268	155.439455251384	2.05975365794538	1.67045299291026e-05	0.00151826406279023	Cfu0040860	chr11	21739349	21745754	-	1158	protein_coding	- && sp|P13473|LAMP2_HUMAN Lysosome-associated membrane glycoprotein 2 OS=Homo sapiens OX=9606 GN=LAMP2 PE=1 SV=2 && PF01299:Lysosome-associated membrane glycoprotein (Lamp)	-
novel.512	76.6522597291994	62.6898492320584	81.6120488542779	348.163947949278	214.020533120597	243.319811738722	73.6513859385119	268.501430936199	-1.86620977929498	1.67874294617632e-05	0.00151933349946526	-	chr10	15986214	16030155	-	3605	-	- && - && -	-
novel.3456	8.18616366039994	7.64510356488517	6.33879991101188	178.327875778899	20.1740666466136	119.728796252387	7.39002237876566	106.076912892633	-3.83958588514875	1.68760913796594e-05	0.00152091323113141	-	chr26	17399235	17455945	+	2335	-	- && - && -	-
Cfu0195660	4244.15375956917	3190.30171762658	2476.88606522789	1028.72135143201	1090.2767322496	857.412669936447	3303.78051414121	992.136917872686	1.73498491369225	1.70394739145409e-05	0.00152918539218773	Cfu0195660	chr16	17782953	17787836	-	606	protein_coding	- && sp|Q9DED4|CIRBB_XENLA Cold-inducible RNA-binding protein B OS=Xenopus laevis OX=8355 GN=cirbp-b PE=1 SV=1 && PF00076:RNA recognition motif. (a.k.a. RRM, RBD, or RNP domain)	-
Cfu0020410	134.699602048399	81.8026081442714	78.442648898772	518.000020119658	314.013733021203	1013.83254891134	98.3149530304808	615.282100684067	-2.64370803308227	1.72917874054272e-05	0.00154533592967581	Cfu0020410	chr3	31957311	31964859	+	633	protein_coding	- && - && PF09004:Domain of unknown function (DUF1891)	-
Cfu0242790	482.239459267196	921.999489925152	815.328138553902	4152.49196456578	2069.15753127659	5018.95389451538	739.855695915417	3746.86779678592	-2.3401635491188	1.77908221804517e-05	0.00158330904563445	Cfu0242790	chr19	213845	214408	-	564	protein_coding	- && sp|B7SXM5|IER2_DANRE Immediate early response gene 2 protein OS=Danio rerio OX=7955 GN=ier2 PE=1 SV=1 && PF05760:Immediate early response protein (IER)	-
Cfu0163840	50.6053753551996	156.724623080146	186.99459737485	8.49180360851899	12.2798666544605	0	131.441531936732	6.92389008765982	4.16786578141941	1.80628585448873e-05	0.00160084894464834	Cfu0163840	chr9	3725031	3736188	+	690	protein_coding	- && sp|Q08E08|SCN4B_BOVIN Sodium channel subunit beta-4 OS=Bos taurus OX=9913 GN=SCN4B PE=2 SV=1 && PF07686:Immunoglobulin V-set domain	-
novel.3697	2.97678678559998	3.05804142595407	0.792349988876484	38.8196736389439	18.4197999816907	54.0710692752715	2.27572606681018	37.1035142986354	-4.00708719074502	1.81539871909805e-05	0.00160227691079402	-	chr3	533130	541478	+	1779	-	- && - && -	-
novel.3706	37.9540315163997	31.3449246160292	53.0874492547245	291.14755229208	114.904466552452	361.117498374134	40.7954684623845	255.723172406222	-2.64513260820124	1.86070280676494e-05	0.0016274412381069	-	chr3	1155152	1172941	+	6803	-	- && - && -	-
novel.3615	33.4888513379998	40.5190488938914	27.732249610677	314.196733515203	86.8361999136848	363.048607991108	33.913383280856	254.693847139999	-2.90555298877601	1.86882428677268e-05	0.0016274412381069	-	chr28	5902404	5906965	+	2962	-	- && - && PF00632:HECT-domain (ubiquitin-transferase)	-
Cfu0043300	144.374159101599	180.42444413129	74.4808989543895	26.688525626774	22.805466643998	21.2422057867138	133.09316739576	23.5787326858286	2.49304746994328	1.8730648919052e-05	0.0016274412381069	Cfu0043300	chr11	30723536	30734192	+	1164	protein_coding	- && sp|Q96S86|HPLN3_HUMAN Hyaluronan and proteoglycan link protein 3 OS=Homo sapiens OX=9606 GN=HAPLN3 PE=2 SV=1 && PF00193:Extracellular link domain|PF07686:Immunoglobulin V-set domain	-
novel.4708	178.607207135999	172.014830209916	186.202247385974	465.836083667327	449.092266220269	573.539556241272	178.941428243963	496.155968709623	-1.4696936973412	1.87438805456387e-05	0.0016274412381069	-	chr7	17861376	17867337	+	5962	-	- && Q95SX7.1 RecName: Full=Probable RNA-directed DNA polymerase from transposon BS; AltName: Full=Reverse transcriptase && -	-
Cfu0068980	2.23259008919998	14.5256967732818	9.50819986651781	179.540990580116	69.2935332644555	71.4510558280373	8.75549557633321	106.76185989087	-3.61091618251533	1.88674660346322e-05	0.00162819227172533	Cfu0068980	chr2	19128779	19131497	-	1011	protein_coding	- && sp|U3U715|HISAT_SCOAU Histidine N-acetyltransferase OS=Scomber australasicus OX=29150 GN=hisat PE=1 SV=1 && -	-
novel.3937	325.213956326798	259.169010849607	352.595745050036	1362.32792176669	802.576999202238	1040.86808354898	312.326237408814	1068.59100150597	-1.77437973920447	1.89049900926018e-05	0.00162819227172533	-	chr4	145236	147160	+	1925	-	- && - && -	-
Cfu0078110	462.146148464397	465.586807101507	684.590390389283	2710.09846591877	1377.97646529696	2415.81813083445	537.441115318395	2167.96435401673	-2.01193652478884	1.92288064210836e-05	0.00164891717793159	Cfu0078110	chr1	32904288	32957735	+	4740	protein_coding	- && sp|Q09429|ABCC8_RAT ATP-binding cassette sub-family C member 8 OS=Rattus norvegicus OX=10116 GN=Abcc8 PE=1 SV=4 && PF00664:ABC transporter transmembrane region|PF00005:ABC transporter	-
Cfu0183080	685.405157384395	481.641524587766	627.541191190176	3174.72143478488	1582.34853176048	2186.01608641455	598.195957720779	2314.3620176533	-1.95182415862264	1.93000278328993e-05	0.00164891717793159	Cfu0183080	chr8	36413459	36417173	-	975	protein_coding	- && sp|Q1ECZ9|RSRP1_DANRE Arginine/serine-rich protein 1 OS=Danio rerio OX=7955 GN=rsrp1 PE=2 SV=1 && PF17069:Arginine/Serine-Rich protein 1	-
Cfu0205620	73.6754729435995	82.5671185007599	118.060148342596	402.754114004043	277.174133057822	318.633086800707	91.4342465956518	332.853777954191	-1.86425243669004	1.93777824693419e-05	0.00164896436558835	Cfu0205620	chr6	40169191	40194287	+	1860	protein_coding	- && sp|Q96EQ9|PRDM9_MOUSE Histone-lysine N-methyltransferase PRDM9 OS=Mus musculus OX=10090 GN=Prdm9 PE=1 SV=2 && PF00856:SET domain	-
Cfu0193330	398.889429270397	407.48402000838	298.715945806435	83.7049212839729	106.133133227837	131.315453954231	368.36313169507	107.05116948868	1.78840544096321	1.95306381278459e-05	0.00165537658639945	Cfu0193330	chr16	26254307	26286316	-	3045	protein_coding	- && sp|P15988|CO6A2_CHICK Collagen alpha-2(VI) chain OS=Gallus gallus OX=9031 GN=COL6A2 PE=2 SV=1 && PF01391:Collagen triple helix repeat (20 copies)|PF00092:von Willebrand factor type A domain	-
novel.1271	185.304977403599	88.683201352668	83.9890988209073	909.836100912749	380.675866288275	2761.48675227279	119.325759192391	1350.66623982461	-3.49979962516225	1.96481418914666e-05	0.00165875360735112	-	chr14	33774166	33774848	-	628	-	- && - && -	-
novel.2939	5.95357357119996	8.40961392137369	0.792349988876484	118.885250519266	21.0511999790751	245.250921355696	5.05184582715004	128.395790618012	-4.66044655037341	2.00958471504479e-05	0.00168987086333235	-	chr22	27834128	27838742	-	2273	-	- && - && -	-
Cfu0031850	46.1401951767997	97.0928152740417	45.9562993548361	6.06557400608499	6.13993332723024	0	63.0631032685592	4.06850244443841	3.83701373499157	2.02656267321234e-05	0.00169746478969186	Cfu0031850	chr20	22945867	22971617	-	2937	protein_coding	- && sp|Q8AXY6|MUSK_CHICK Muscle, skeletal receptor tyrosine protein kinase OS=Gallus gallus OX=9031 GN=MUSK PE=2 SV=1 && PF07714:Protein tyrosine kinase|PF07679:Immunoglobulin I-set domain|PF00051:Kringle domain|PF01392:Fz domain	-
Cfu0225550	46.8843918731997	29.8159039030522	29.3169495884299	509.508216511139	93.8532665733765	310.908648332811	35.3390817882273	304.756710472442	-3.10688112535206	2.05974257657556e-05	0.00171851725363584	Cfu0225550	chr18	30756794	30765192	+	954	protein_coding	- && sp|Q9HBY8|SGK2_HUMAN Serine/threonine-protein kinase Sgk2 OS=Homo sapiens OX=9606 GN=SGK2 PE=1 SV=2 && PF00069:Protein kinase domain|PF00433:Protein kinase C terminal domain	-
Cfu0181980	73.6754729435995	190.363078765641	72.8961989766366	9.70491840973598	10.5255999895375	0	112.311583561959	6.74350613309118	3.9791288626076	2.07450338870295e-05	0.00172409797195744	Cfu0181980	chr8	40012329	40027035	+	1551	protein_coding	- && sp|Q6DEJ6|NLS1B_DANRE Sodium-dependent lysophosphatidylcholine symporter 1-B OS=Danio rerio OX=7955 GN=mfsd2ab PE=2 SV=1 && PF13347:MFS/sugar transport protein	-
Cfu0059750	116.094684638399	204.124265182434	118.060148342596	20.622951620689	34.208199965997	32.8288634885577	146.093032721143	29.2200050250812	2.32330844510677	2.08864950967322e-05	0.00172912654562443	Cfu0059750	chr10	28751189	28798676	+	1779	protein_coding	- && sp|Q8WWT9|S13A3_HUMAN Solute carrier family 13 member 3 OS=Homo sapiens OX=9606 GN=SLC13A3 PE=1 SV=1 && PF00939:Sodium:sulfate symporter transmembrane region	-
novel.2325	62.5125224975995	47.3996421022881	72.1038489877601	450.065591251506	154.375466513217	504.019610030209	60.6720045292159	369.486889264978	-2.60431258879617	2.12982424317817e-05	0.00175640602355377	-	chr2	3473067	3478460	-	431	-	- && - && -	-
novel.4416	356.470217575597	299.688059743499	255.929046407104	1984.65581479101	746.440465924704	3319.57743157827	304.029107908734	2016.89123743133	-2.72926897171281	2.209831080094e-05	0.00181537623229722	-	chr5	29860989	29862848	-	1215	-	- && - && -	-
novel.2667	128.001831780799	124.615188107628	119.644848320349	530.131168131828	298.225333036897	617.955077431674	124.087289402926	482.103859533466	-1.95577006904345	2.22755394965232e-05	0.00182292432224613	-	chr21	7382364	7385804	+	3419	-	- && - && -	-
Cfu0147470	2937.34436069078	2415.85272650372	4161.4221415793	782.459046784964	1117.4678655559	747.33942176893	3171.5397429246	882.422111369932	1.84484330879428	2.39281058104819e-05	0.00194727239213086	Cfu0147470	chr19	8281639	8402365	+	2019	protein_coding	- && sp|Q7SY24|KPCB_DANRE Protein kinase C beta type OS=Danio rerio OX=7955 GN=prkcbb PE=2 SV=1 && PF00069:Protein kinase domain|PF00130:Phorbol esters/diacylglycerol binding domain (C1 domain)|PF00168:C2 domain	-
Cfu0007070	605.776110869596	551.97647738471	174.316997552827	71.5737732718029	29.8225333036897	73.3821654450113	444.023195269044	58.2594906735013	2.93827150495867	2.39773696863343e-05	0.00194727239213086	Cfu0007070	chr17	23647451	23649377	+	645	protein_coding	- && sp|P24774|RET4A_ONCMY Retinol-binding protein 4-A OS=Oncorhynchus mykiss OX=8022 GN=rbp4a PE=1 SV=2 && PF00061:Lipocalin / cytosolic fatty-acid binding protein family	-
Cfu0075500	19.3491141063999	24.4643314076326	27.732249610677	93.4098396937089	94.7303999058379	86.8999327638291	23.8485650415698	91.6800574544586	-1.94548520252848	2.41067713491319e-05	0.00195036564108375	Cfu0075500	chr1	45390305	45464251	+	4752	protein_coding	- && sp|Q8NFW1|COMA1_HUMAN Collagen alpha-1(XXII) chain OS=Homo sapiens OX=9606 GN=COL22A1 PE=2 SV=2 && PF01391:Collagen triple helix repeat (20 copies)|PF00092:von Willebrand factor type A domain	-
Cfu0040330	29.7678678559998	13.7611864167933	15.0546497886532	156.491809356993	87.7133332461462	96.555480848699	19.5279013538154	113.586874483946	-2.53913463217978	2.42140051047026e-05	0.00195164881143903	Cfu0040330	chr11	19692892	19706862	+	1947	protein_coding	- && sp|Q95MN7|AIPL1_SAIBB Aryl-hydrocarbon-interacting protein-like 1 OS=Saimiri boliviensis boliviensis OX=39432 GN=AIPL1 PE=2 SV=1 && PF00254:FKBP-type peptidyl-prolyl cis-trans isomerase	-
Cfu0195770	1545.69653842279	1893.69215302206	637.84174104557	185.606564586201	328.924999673048	148.695440506997	1359.07681083014	221.075668255415	2.61694634782838	2.45218884161557e-05	0.00196903388977695	Cfu0195770	chr16	17376517	17384292	+	1149	protein_coding	- && sp|Q80WM4|HPLN4_MOUSE Hyaluronan and proteoglycan link protein 4 OS=Mus musculus OX=10090 GN=Hapln4 PE=2 SV=2 && PF00193:Extracellular link domain|PF07686:Immunoglobulin V-set domain	-
Cfu0183930	344.563070433197	435.006392841966	380.327994660713	75.2131176754539	141.218466526295	92.6932616147511	386.632485978625	103.041615272167	1.90165063696524	2.49911773288153e-05	0.00199920058639013	Cfu0183930	chr8	31676632	31692518	-	885	protein_coding	- && sp|A0A0C5PHQ7|ELOV5_TACFU Elongation of very long chain fatty acids protein 5 OS=Tachysurus fulvidraco OX=1234273 GN=ELOVL5 PE=2 SV=1 && PF01151:GNS1/SUR4 family	-
novel.2612	120.559864816799	82.5671185007599	78.442648898772	669.639370271783	233.317466434749	830.377135298812	93.8565440721103	577.777990668448	-2.6202443599167	2.51783770877909e-05	0.00200666028439599	-	chr20	27416151	27417751	-	606	-	- && - && -	-
Cfu0125370	322.237169541198	343.265150063344	386.666794571724	86.1311508864069	129.815733204296	115.866577018439	350.723038058755	110.604487036381	1.66382665683011	2.54554779885227e-05	0.00202120280430058	Cfu0125370	chr5	36344434	36420484	+	4380	protein_coding	- && sp|P53564|CUX1_MOUSE Homeobox protein cut-like 1 OS=Mus musculus OX=10090 GN=Cux1 PE=1 SV=3 && PF02376:CUT domain|PF00046:Homeodomain	-
Cfu0179180	10563.1279087015	12495.1572664483	13043.6655168847	2235.77057864293	3644.48899637738	1102.66359129214	12033.9835640115	2327.64105543748	2.3696574716525	2.5711397142042e-05	0.00203396196872916	Cfu0179180	chr24	8245988	8263058	-	3081	protein_coding	- && sp|Q92030|AT1A1_ANGAN Sodium/potassium-transporting ATPase subunit alpha-1 OS=Anguilla anguilla OX=7936 GN=atp1a1 PE=2 SV=1 && PF13246:Cation transport ATPase (P-type)|PF00689:Cation transporting ATPase, C-terminus|PF00702:haloacid dehalogenase-like hydrolase|PF00122:E1-E2 ATPase|PF00690:Cation transporter/ATPase, N-terminus	-
Cfu0069880	1380.48487182199	2214.78650274723	1327.97858135699	304.491815105467	374.535932961044	554.228460071532	1641.08331864207	411.085402712681	1.99912945726836	2.58355602875388e-05	0.00203624255417543	Cfu0069880	chr2	16498191	16529976	+	5301	protein_coding	- && sp|Q149M9|NWD1_HUMAN NACHT domain- and WD repeat-containing protein 1 OS=Homo sapiens OX=9606 GN=NWD1 PE=1 SV=3 && PF05729:NACHT domain|PF01299:Lysosome-associated membrane glycoprotein (Lamp)	-
Cfu0141030	364.656381235997	490.05113850914	420.737844093413	94.6229544949258	157.883999843063	94.624371231725	425.14845461285	115.710441856571	1.87031957743973	2.61528016337427e-05	0.00205366797829085	Cfu0141030	chr21	24374382	24390684	-	1146	protein_coding	- && sp|P28675|PGS2_CHICK Decorin OS=Gallus gallus OX=9031 GN=DCN PE=1 SV=1 && PF01462:Leucine rich repeat N-terminal domain|PF13855:Leucine rich repeat	-
Cfu0060500	834.988693360794	981.631297731256	786.803538954349	2757.40994316624	1979.68993136552	2711.27790223147	867.8078433488	2482.79259225441	-1.51622809626761	2.62952523867579e-05	0.00205729046054492	Cfu0060500	chr10	31922077	31928019	-	1983	protein_coding	- && sp|Q9NYY3|PLK2_HUMAN Serine/threonine-protein kinase PLK2 OS=Homo sapiens OX=9606 GN=PLK2 PE=1 SV=3 && PF00659:POLO box duplicated region|PF00069:Protein kinase domain	-
novel.4169	2.23259008919998	2.29353106946555	0.792349988876484	21.836066421906	10.5255999895375	195.042071314372	1.77282371584734	75.8012459086052	-5.40492688595671	2.64011386934268e-05	0.00205803620931716	-	chr4	37322724	37323669	-	946	-	- && - && -	-
Cfu0107100	251.538483383198	476.289952092346	167.185847652938	29.114755229208	57.013666609995	11.5866577018439	298.338094376161	32.571693180349	3.17150736305136	2.67962659309419e-05	0.0020775780218155	Cfu0107100	chr12	31843554	31857546	+	1578	protein_coding	- && sp|Q6DEJ6|NLS1B_DANRE Sodium-dependent lysophosphatidylcholine symporter 1-B OS=Danio rerio OX=7955 GN=mfsd2ab PE=2 SV=1 && PF13347:MFS/sugar transport protein	-
Cfu0001950	70.6986861579995	482.406034944254	698.060340200183	0	16.6655333167678	0	417.055020434146	5.55517777225593	6.16257167315306	2.68463661229963e-05	0.0020775780218155	Cfu0001950	chr17	5924144	5937460	-	471	protein_coding	- && sp|Q6WL85|PMP22_HORSE Peripheral myelin protein 22 OS=Equus caballus OX=9796 GN=PMP22 PE=2 SV=1 && PF00822:PMP-22/EMP/MP20/Claudin family	-
Cfu0024480	534.333228015196	697.997955474016	667.951040622876	44.8852476450289	174.549533159831	98.486590465673	633.427408037363	105.973790423511	2.57503487091752	2.76193021874101e-05	0.00212967752859528	Cfu0024480	chr26	18423245	18457511	-	936	protein_coding	- && sp|Q99JY8|PLPP3_MOUSE Phospholipid phosphatase 3 OS=Mus musculus OX=10090 GN=Plpp3 PE=1 SV=1 && PF01569:PAP2 superfamily	-
novel.1160	0.744196696399995	0	0.792349988876484	19.409836819472	16.6655333167678	48.2777404243495	0.512182228425493	28.1177035201964	-5.76357641168366	2.77937375534929e-05	0.0021354188503779	-	chr14	25702667	25706339	+	600	-	- && - && -	-
Cfu0117740	167.444256689999	107.031449908392	200.464547185751	1158.52463516223	485.93186618365	673.957256323919	158.313417928047	772.804585889934	-2.2873100971136	2.87013049981088e-05	0.00219724434929966	Cfu0117740	chr7	18858319	18878489	+	2232	protein_coding	- && sp|Q9BZF9|UACA_HUMAN Uveal autoantigen with coiled-coil domains and ankyrin repeats OS=Homo sapiens OX=9606 GN=UACA PE=1 SV=2 && PF12796:Ankyrin repeats (3 copies)	-
Cfu0181940	3368.97844460278	3333.26515428994	3948.27999457152	1272.55742647663	1471.82973187033	990.659233507652	3550.17453115474	1245.01546395154	1.51087163611404	2.89539657334876e-05	0.00219768337386162	Cfu0181940	chr8	40097566	40110637	-	1305	protein_coding	- && sp|Q95M12|LGMN_BOVIN Legumain OS=Bos taurus OX=9913 GN=LGMN PE=1 SV=1 && PF01650:Peptidase C13 family	-
novel.1118	887.082462108793	527.512145977077	568.114942024439	3414.91816542585	1755.14379825539	5183.09821195816	660.903183370103	3451.0533918798	-2.38418012157044	2.9105066897956e-05	0.00219768337386162	-	chr14	6823539	6832622	+	3992	-	- && - && -	-
Cfu0181890	26.0468843739998	22.170800338167	20.6010997107886	93.4098396937089	78.9419999215316	164.144317442788	22.9395948076518	112.16538568601	-2.28010096663208	2.91140568352287e-05	0.00219768337386162	Cfu0181890	chr8	40205190	40226905	-	2070	protein_coding	- && - && PF00621:RhoGEF domain	-
Cfu0176980	569.310472745996	536.686270254939	458.770643559484	207.442631008107	131.569999869219	133.246563571205	521.589128853473	157.419731482844	1.72710961678124	2.91186101785121e-05	0.00219768337386162	Cfu0176980	chr24	15970058	15972668	+	1182	protein_coding	- && sp|O95409|ZIC2_HUMAN Zinc finger protein ZIC 2 OS=Homo sapiens OX=9606 GN=ZIC2 PE=1 SV=2 && PF18366:Zic proteins zinc finger domain	-
Cfu0040740	562.612702478396	671.240092996918	349.42634509453	101.901643302228	167.532466500139	110.073248167517	527.759713523281	126.502452656628	2.05647918488729	2.93224903417275e-05	0.00220527841974985	Cfu0040740	chr11	21445307	21451405	-	729	protein_coding	- && sp|Q5M883|CLIC2_RAT Chloride intracellular channel protein 2 OS=Rattus norvegicus OX=10116 GN=Clic2 PE=2 SV=1 && -	-
Cfu0036620	60.2799324083996	30.5804142595407	60.2185991546128	4.85245920486799	5.26279999476877	0	50.3596486075177	3.37175306654559	3.76532970042317	2.94454392732377e-05	0.00220675486820029	Cfu0036620	chr20	1795499	1797970	-	2472	protein_coding	- && sp|Q9Y5H3|PCDGA_HUMAN Protocadherin gamma-A10 OS=Homo sapiens OX=9606 GN=PCDHGA10 PE=2 SV=1 && PF16492:Cadherin cytoplasmic C-terminal|PF00028:Cadherin domain|PF08266:Cadherin-like	-
novel.977	5.20937687479996	2.29353106946555	2.37704996662945	110.393446910747	21.0511999790751	32.8288634885577	3.29331930363166	54.7578367927932	-4.05291428984987	3.00084167218932e-05	0.00224108312154866	-	chr13	4752026	4754579	+	1986	-	- && - && -	-
Cfu0039860	2409.70890294318	2134.51291531594	2155.98431973291	473.114772474629	751.703265919473	270.355346376357	2233.40204599735	498.39112825682	2.16142653641218	3.01514924127858e-05	0.00224392239179335	Cfu0039860	chr11	15986285	15992590	-	750	protein_coding	- && sp|Q61500|ITM2A_MOUSE Integral membrane protein 2A OS=Mus musculus OX=10090 GN=Itm2a PE=2 SV=2 && PF04089:BRICHOS domain	-
novel.2681	184.560780707199	204.888775538923	400.929094371501	1208.26234201213	892.921732445768	1293.84344337257	263.459550205874	1131.67583927682	-2.10260735739771	3.06636982665412e-05	0.00227411781692727	-	chr21	21176128	21186381	+	10227	-	- && P35072.1 RecName: Full=Transposable element Tcb1 transposase; AltName: Full=Transposable element Barney transposase && PF01498:Transposase	-
Cfu0198100	405.587199537997	543.566863463336	347.0492951279	77.6393472778879	148.235533185987	88.8310423808031	432.067786043078	104.901974281559	2.03581680689754	3.08484311367703e-05	0.00227582453095287	Cfu0198100	chr16	8481355	8487769	+	714	protein_coding	- && sp|A7E3W5|SNG2_BOVIN Synaptogyrin-2 OS=Bos taurus OX=9913 GN=SYNGR2 PE=2 SV=1 && PF01284:Membrane-associating domain	-
novel.246	130.978618566399	182.717975200756	217.103896952157	1105.14758390869	455.232199547499	878.654875723161	176.933496906437	813.011553059782	-2.19961323282909	3.08998133796681e-05	0.00227582453095287	-	chr1	20462521	20475779	-	4585	-	- && Q969S8.1 RecName: Full=Histone deacetylase 10; Short=HD10 && PF00850:Histone deacetylase domain	-
Cfu0183430	11939.8917970415	12299.4426151873	7213.55429873151	3303.31160371389	3492.74492986154	3093.63760639232	10484.2962369868	3296.56471332258	1.66911725073127	3.13783933351241e-05	0.00230313093898596	Cfu0183430	chr8	33961807	33972672	+	1584	protein_coding	- && sp|O13035|SAP_CHICK Prosaposin OS=Gallus gallus OX=9031 GN=PSAP PE=1 SV=1 && PF03489:Saposin-like type B, region 2|PF02199:Saposin A-type domain|PF05184:Saposin-like type B, region 1	-
novel.1249	10.4187537495999	10.7031449908392	17.4316997552827	101.901643302228	65.7849999346097	52.1399596582975	12.8511994985739	73.2755342983783	-2.51769823782881	3.19679613696419e-05	0.00233064862040575	-	chr14	19879262	19887034	-	6207	-	- && P03934.1 RecName: Full=Transposable element Tc1 transposase && -	-
Cfu0186500	2050.26189858198	2077.93914893579	2027.62362153492	468.262313269761	827.136732511159	432.568554202172	2051.9415563509	575.989199994364	1.83094867494999	3.20967027539328e-05	0.00233064862040575	Cfu0186500	chr8	20778520	20788779	+	1236	protein_coding	- && sp|P00504|AATC_CHICK Aspartate aminotransferase, cytoplasmic OS=Gallus gallus OX=9031 GN=GOT1 PE=1 SV=3 && PF00155:Aminotransferase class I and II	-
Cfu0181100	69.2102927651995	58.8672974496158	68.1420990433777	395.475425196741	161.392533172909	629.541735133518	65.4065630860643	395.469897834389	-2.59330918491316	3.21271814748321e-05	0.00233064862040575	Cfu0181100	chr3	42618714	42626969	+	2430	protein_coding	- && sp|Q4QY64|ATAD5_MOUSE ATPase family AAA domain-containing protein 5 OS=Mus musculus OX=10090 GN=Atad5 PE=1 SV=1 && PF00004:ATPase family associated with various cellular activities (AAA)	-
novel.1231	21.5817041955998	6.11608285190814	5.54644992213539	116.459020916832	39.4709999607658	598.643981261934	11.0814123232145	251.524667379844	-4.49983907255875	3.2189772134449e-05	0.00233064862040575	-	chr14	14200693	14203435	-	2743	-	- && - && -	-
novel.1522	460.657755071597	326.445922220597	400.929094371501	1395.08202139955	1026.24599897991	1089.14582397333	396.010923887898	1170.15794811759	-1.56308860554791	3.31749839823068e-05	0.00238196042550852	-	chr16	17626164	17665096	+	6116	-	- && - && -	-
Cfu0103310	0	0.764510356488517	0.792349988876484	19.409836819472	16.6655333167678	42.4844115734276	0.518953448455001	26.1865939032224	-5.65617596940541	3.32017940721038e-05	0.00238196042550852	Cfu0103310	chr12	17499229	17516853	-	297	protein_coding	- && - && -	-
Cfu0178830	1438.53221414119	1958.67553332358	1100.57413454944	475.541002077063	368.395999633814	486.639623477443	1499.26062733807	443.52554172944	1.75823030795441	3.32956950689309e-05	0.00238196042550852	Cfu0178830	chr24	9250083	9275442	+	2037	protein_coding	- && sp|P98118|PROS_RABIT Vitamin K-dependent protein S (Fragment) OS=Oryctolagus cuniculus OX=9986 GN=PROS1 PE=2 SV=1 && PF00594:Vitamin K-dependent carboxylation/gamma-carboxyglutamic (GLA) domain|PF00054:Laminin G domain|PF07645:Calcium-binding EGF domain	-
novel.3789	616.939061315595	1588.65252078314	1117.21348431584	254.75410825557	227.177533107519	283.873113695175	1107.60168880486	255.268251686088	2.11849137369149	3.33445464313426e-05	0.00238196042550852	-	chr3	35709973	35715056	+	3776	-	- && - && -	-
novel.2704	146.606749190799	95.5637945610647	83.9890988209073	793.377079995917	277.174133057822	708.717229429451	108.71988085759	593.08948082773	-2.4463571047091	3.37279823879135e-05	0.00240131991941148	-	chr21	27993340	27996345	+	1025	-	- && - && -	-
novel.1489	0	0	1.58469997775297	105.540987705879	2.63139999738439	113.935467401465	0.528233325917656	74.035951701576	-7.15213512738705	3.38923262331311e-05	0.00240432977325815	-	chr16	2683745	2686885	+	2981	-	- && - && -	-
Cfu0019070	2793.71439828558	3052.68985345865	1968.98972235806	897.704952900579	767.491665903779	494.364061945339	2605.13132470076	719.853560249899	1.85445693142837	3.39953926459086e-05	0.00240432977325815	Cfu0019070	chr3	25279386	25295208	-	1443	protein_coding	- && sp|P55058|PLTP_HUMAN Phospholipid transfer protein OS=Homo sapiens OX=9606 GN=PLTP PE=1 SV=1 && PF01273:LBP / BPI / CETP family, N-terminal domain|PF02886:LBP / BPI / CETP family, C-terminal domain	-
Cfu0048130	61.0241291047996	18.3482485557244	22.1857996885416	237.770501038532	203.494933131059	189.24874246345	33.8527257830218	210.171392211014	-2.63348073339142	3.46516620351441e-05	0.00243795691415366	Cfu0048130	chr13	22602653	22608449	-	1818	protein_coding	- && sp|A0JPI9|LR74A_RAT Leucine-rich repeat-containing protein 74A OS=Rattus norvegicus OX=10116 GN=Lrrc74a PE=2 SV=1 && PF13516:Leucine Rich repeat	-
Cfu0153340	15811.2030117143	21410.8770438174	6751.61425521652	1677.73777008311	2923.48539709405	3244.26415651629	14657.8981035827	2615.16244123115	2.48679843992804	3.46991386255308e-05	0.00243795691415366	Cfu0153340	chr27	14125839	14130769	-	2595	protein_coding	- && sp|P12839|NFM_RAT Neurofilament medium polypeptide OS=Rattus norvegicus OX=10116 GN=Nefm PE=1 SV=4 && PF00038:Intermediate filament protein	-
Cfu0040970	378.051921771197	448.76757925876	358.934544961047	109.18033210953	157.006866510602	108.142138550543	395.251348663668	124.776445723558	1.65761259253354	3.56065339206282e-05	0.0024841753938042	Cfu0040970	chr11	21869716	21885272	+	1554	protein_coding	- && sp|Q3KTM2|GDPD5_CHICK Glycerophosphodiester phosphodiesterase domain-containing protein 5 OS=Gallus gallus OX=9031 GN=GDPD5 PE=1 SV=1 && PF03009:Glycerophosphoryl diester phosphodiesterase family	-
novel.2844	0	0	0	10.918033210953	3.50853332984585	110.073248167517	0	41.4999382361052	-8.19139616967866	3.56764420616771e-05	0.0024841753938042	-	chr22	19711956	19712508	+	553	-	- && - && -	-
Cfu0233930	128.746028477199	184.246995913733	36.4480994883183	4.85245920486799	11.402733321999	0	116.480374626417	5.41839750895567	4.33122697748933	3.57058778921246e-05	0.0024841753938042	Cfu0233930	chr15	29514284	29520618	-	747	protein_coding	- && sp|Q5NBU8|XAF1_MOUSE XIAP-associated factor 1 OS=Mus musculus OX=10090 GN=Xaf1 PE=1 SV=3 && -	-
Cfu0041220	630.334601850795	675.827155135849	646.557590923211	2183.6066421906	1648.13353169509	1519.78326855852	650.906449303285	1783.8411474814	-1.45471215067875	3.59037516125745e-05	0.00248983191783434	Cfu0041220	chr11	22792668	22798092	+	1134	protein_coding	- && sp|Q7ZWA3|RBMX_DANRE RNA-binding motif protein, X chromosome OS=Danio rerio OX=7955 GN=rbmx PE=2 SV=1 && PF00076:RNA recognition motif. (a.k.a. RRM, RBD, or RNP domain)|PF08081:RBM1CTR (NUC064) family	-
novel.4651	67.7218993723995	55.0447456671733	84.7814488097838	401.540999202826	173.67239982737	473.121856158625	69.1826979497855	349.44508506294	-2.33420529538336	3.60918133149863e-05	0.00249477359415791	-	chr6	40501890	40504373	-	2484	-	- && - && -	-
Cfu0191270	5.95357357119996	7.64510356488517	5.54644992213539	65.5081992657179	25.4368666413824	59.8643981261934	6.38170901940684	50.2698213444312	-2.9682321132738	3.6478864367876e-05	0.00251339375494666	Cfu0191270	chr8	2162898	2173572	-	930	protein_coding	- && sp|Q9W725|UCP2_CYPCA Mitochondrial uncoupling protein 2 OS=Cyprinus carpio OX=7962 GN=ucp2 PE=2 SV=1 && PF00153:Mitochondrial carrier protein	-
novel.3571	90.7919969607993	82.5671185007599	72.1038489877601	405.180343606477	228.05466643998	256.837579057539	81.8209881497731	296.690863034666	-1.85838633567489	3.7277726122359e-05	0.00256017669532947	-	chr27	6652179	6655254	-	3076	-	- && - && -	-
Cfu0027760	9664.13829945033	7819.41192616456	4216.09429081177	1429.04923583362	1256.05493208481	2213.05162105218	7233.21483880889	1632.71859632354	2.14786484192563	3.74090686237413e-05	0.00256096248953362	Cfu0027760	chr26	5836669	5845619	-	1320	protein_coding	- && sp|P14018|CLUS_COTJA Clusterin OS=Coturnix japonica OX=93934 GN=CLU PE=2 SV=2 && PF01093:Clusterin	-
novel.782	4.46518017839997	0.764510356488517	2.37704996662945	46.0983624462459	13.1569999869219	117.797686635413	2.53558016717265	59.0176830228602	-4.52659192623231	3.89638389020661e-05	0.002658877428464	-	chr12	3399626	3425491	+	1472	-	- && - && -	-
Cfu0204680	620.660044797595	1144.47200366331	835.136888275815	43.6721328438119	66.6621332670711	0	866.756312245574	36.7780887036277	4.54454474709159	3.91949940208207e-05	0.00266613336716786	Cfu0204680	chr25	1747420	1749437	-	1122	protein_coding	- && sp|O42222|GDF8_DANRE Growth/differentiation factor 8 OS=Danio rerio OX=7955 GN=mstnb PE=2 SV=2 && PF00688:TGF-beta propeptide|PF00019:Transforming growth factor beta like domain	-
Cfu0027750	151.071929369199	306.568652951895	133.114798131249	6.06557400608499	23.6825999764595	0	196.918460150781	9.91605799418149	4.24758786285671	4.0091979089237e-05	0.00271849073449845	Cfu0027750	chr26	5859647	5875096	+	1764	protein_coding	- && sp|Q8C850|SCAR3_MOUSE Scavenger receptor class A member 3 OS=Mus musculus OX=10090 GN=Scara3 PE=2 SV=1 && PF01391:Collagen triple helix repeat (20 copies)	-
novel.1187	2.97678678559998	3.82255178244259	1.58469997775297	33.9672144340759	16.6655333167678	69.5199462110633	2.79467951526518	40.0508979873023	-3.82071514980379	4.18943262675339e-05	0.00282185139912975	-	chr14	35278491	35280121	+	1631	-	- && - && -	-
Cfu0088470	0	2.29353106946555	1.58469997775297	48.5245920486799	8.77133332461462	86.8999327638291	1.29274368240617	48.0652860457079	-5.2136486548334	4.20880323574971e-05	0.00282185139912975	Cfu0088470	chr4	3470159	3472607	+	1536	protein_coding	- && sp|P97738|NPTX2_RAT Neuronal pentraxin-2 OS=Rattus norvegicus OX=10116 GN=Nptx2 PE=1 SV=1 && PF00354:Pentaxin family	-
Cfu0035430	11.9071471423999	16.8192278427474	8.71584987764133	70.3606584705859	49.1194666178419	84.9688231468551	12.4807416209295	68.149649411761	-2.43981459505496	4.21346705430802e-05	0.00282185139912975	Cfu0035430	chr20	7467106	7482491	+	1521	protein_coding	- && sp|Q9MA55|ACBP4_ARATH Acyl-CoA-binding domain-containing protein 4 OS=Arabidopsis thaliana OX=3702 GN=ACBP4 PE=1 SV=1 && PF13964:Kelch motif|PF13418:Galactose oxidase, central domain|PF01344:Kelch motif	-
Cfu0229280	34.9772447307997	127.673229533582	15.0546497886532	1.213114801217	2.63139999738439	0	59.2350413510118	1.28150493286713	5.34272474848009	4.21447912506386e-05	0.00282185139912975	Cfu0229280	chr15	9834341	9840500	+	1191	protein_coding	- && sp|P86810|OXLA_SIGCA L-amino-acid oxidase OS=Siganus canaliculatus OX=75042 PE=1 SV=2 && PF01593:Flavin containing amine oxidoreductase	-
novel.4520	65.4893092831995	64.2188699450355	69.7267990211306	260.819682261655	191.215066476599	544.572911986663	66.4783260831219	332.202553574972	-2.31731983864466	4.23381944937444e-05	0.00282594217559964	-	chr6	38724358	38729427	+	5046	-	- && - && -	-
Cfu0170900	654.893092831995	898.299668874008	516.612192747468	219.573779020277	138.587066528911	86.8999327638291	689.934984817824	148.353592771006	2.21337181354509	4.26989589613291e-05	0.00284114350297517	Cfu0170900	chr9	29121066	29127967	+	1500	protein_coding	- && sp|O55026|ENTP2_MOUSE Ectonucleoside triphosphate diphosphohydrolase 2 OS=Mus musculus OX=10090 GN=Entpd2 PE=1 SV=2 && PF01150:GDA1/CD39 (nucleoside phosphatase) family	-
Cfu0002060	11.9071471423999	10.7031449908392	20.6010997107886	319.04919272007	92.0989999084535	52.1399596582975	14.4037972813426	154.429384095607	-3.42555859280317	4.39160738485334e-05	0.00291305410351188	Cfu0002060	chr17	6355638	6359396	+	501	protein_coding	- && sp|Q9H772|GREM2_HUMAN Gremlin-2 OS=Homo sapiens OX=9606 GN=GREM2 PE=2 SV=1 && PF03045:DAN domain	-
Cfu0160530	697.312304526795	409.777551077845	394.590294460489	2262.4591042697	1426.21879858234	4101.67682645273	500.56005002171	2596.78490976826	-2.37462570614582	4.46495325165383e-05	0.00295180925723674	Cfu0160530	chr28	11036575	11040169	+	519	protein_coding	- && - && -	-
Cfu0019150	1016.57268728239	1798.89286881748	2334.26306723012	336.032799937109	512.245866157494	245.250921355696	1716.57620777667	364.509862483433	2.23323331130937	4.47767310896907e-05	0.00295180925723674	Cfu0019150	chr3	25373631	25432410	-	1311	protein_coding	- && sp|P29101|SYT2_RAT Synaptotagmin-2 OS=Rattus norvegicus OX=10116 GN=Syt2 PE=1 SV=1 && PF00168:C2 domain	-
Cfu0116870	4.46518017839997	2.29353106946555	0.792349988876484	38.8196736389439	14.9112666518449	106.211028933569	2.51702041224733	53.3139897414526	-4.38544030658391	4.53344699355432e-05	0.0029793813641639	Cfu0116870	chr7	25148419	25149157	-	267	protein_coding	- && - && -	-
Cfu0099360	75.9080630327994	87.154180639691	99.0437486095606	363.934440365099	230.686066437365	264.562017525435	87.368664094017	286.394174775966	-1.71291985011594	4.65261465603291e-05	0.00303294616700223	Cfu0099360	chr12	2421455	2441290	+	2727	protein_coding	- && sp|Q5TYP4|CA112_DANRE Uncharacterized protein C1orf112 homolog OS=Danio rerio OX=7955 GN=si:dkey-97o5.1 PE=2 SV=1 && PF14868:Domain of unknown function (DUF4487)	-
novel.1513	279.817957846398	201.830734112969	210.765097041145	1141.5410279452	553.471132783183	907.621519977771	230.804596333504	867.544560235383	-1.90963201777015	4.65292176749137e-05	0.00303294616700223	-	chr16	11724712	11726099	+	1366	-	- && - && -	-
Cfu0235180	57.3031456227996	82.5671185007599	127.568348209114	858.885279261635	369.273132966276	324.426415651629	89.1462041108911	517.528275959846	-2.53833099820998	4.65755111558e-05	0.00303294616700223	Cfu0235180	chr15	33680723	33695607	-	2184	protein_coding	- && sp|Q6P2A1|PRDM9_DANRE Histone-lysine N-methyltransferase PRDM9 OS=Danio rerio OX=7955 GN=prdm9 PE=2 SV=1 && PF00096:Zinc finger, C2H2 type|PF00856:SET domain	-
Cfu0203480	68.4660960687995	66.512401014501	78.442648898772	238.983615839749	190.337933144137	376.566375309926	71.1403819940242	268.629308097937	-1.91260449798093	4.73671660207125e-05	0.00305678924760468	Cfu0203480	chr25	6201105	6286192	+	3165	protein_coding	- && sp|Q5FWF4|ZRAB3_HUMAN DNA annealing helicase and endonuclease ZRANB3 OS=Homo sapiens OX=9606 GN=ZRANB3 PE=1 SV=2 && PF00176:SNF2 family N-terminal domain|PF00271:Helicase conserved C-terminal domain|PF01844:HNH endonuclease|PF00641:Zn-finger in Ran binding protein and others	-
Cfu0241090	153.304519458399	97.8573256305302	112.513698420461	701.180355103425	292.085399709667	1002.2458912095	121.225181169797	665.170548674196	-2.4543883032363	4.73709757498342e-05	0.00305678924760468	Cfu0241090	chr23	5665831	5684313	-	3546	protein_coding	- && sp|B2RX88|CSPP1_MOUSE Centrosome and spindle pole associated protein 1 OS=Mus musculus OX=10090 GN=Cspp1 PE=1 SV=2 && -	-
novel.242	108.652717674399	53.5157249541962	73.688548965513	319.04919272007	243.843066424286	405.533019564536	78.6189971980362	322.808426236298	-2.03517785234927	4.73710024325647e-05	0.00305678924760468	-	chr1	18606561	18619206	-	1004	-	- && - && -	-
Cfu0173860	1.48839339279999	1.52902071297703	0.792349988876484	48.5245920486799	12.2798666544605	23.1733154036878	1.2699213648845	27.9925913689427	-4.45546802553552	4.8562672981677e-05	0.0031190105946262	Cfu0173860	chr24	26477119	26478463	-	1155	protein_coding	- && - && PF00059:Lectin C-type domain	-
Cfu0200270	2.97678678559998	4.5870621389311	8.71584987764133	92.1967248924919	20.1740666466136	81.1066039129072	5.4265662673908	64.4924651506709	-3.5684501236549	4.86745092686982e-05	0.0031190105946262	Cfu0200270	chr16	1189696	1207194	-	1326	protein_coding	- && sp|Q28I47|S38A8_XENTR Putative sodium-coupled neutral amino acid transporter 8 OS=Xenopus tropicalis OX=8364 GN=slc38a8 PE=2 SV=1 && PF01490:Transmembrane amino acid transporter protein	-
Cfu0229270	144.374159101599	123.086167394651	123.606598264732	568.950841770772	296.471066371974	558.09067930548	130.355641586994	474.504195816076	-1.86216965452888	4.87733292104101e-05	0.0031190105946262	Cfu0229270	chr15	9806831	9812146	-	768	protein_coding	- && sp|Q6ZUT1|NKAP1_HUMAN Uncharacterized protein NKAPD1 OS=Homo sapiens OX=9606 GN=NKAPD1 PE=1 SV=2 && PF15692:NF-kappa-B-activating protein	-
Cfu0001530	160.746486422399	160.547174862589	155.300597819791	549.5410049513	439.443799563193	1147.07911248254	158.864753034926	712.021305665679	-2.1622213318134	4.9341222306928e-05	0.00314590796195127	Cfu0001530	chr17	3296592	3323374	+	2787	protein_coding	- && sp|O94989|ARHGF_HUMAN Rho guanine nucleotide exchange factor 15 OS=Homo sapiens OX=9606 GN=ARHGEF15 PE=1 SV=4 && PF14604:Variant SH3 domain|PF00621:RhoGEF domain	-
Cfu0053380	74.4196696399995	46.6351317457996	56.2568492102304	339.672144340759	156.12973317814	272.286455993331	59.1038835320098	256.029444504077	-2.11296839257818	4.95874080730311e-05	0.00315219478878533	Cfu0053380	chr10	1756386	1774170	+	1980	protein_coding	- && sp|Q5SPX1|CC157_MOUSE Coiled-coil domain-containing protein 157 OS=Mus musculus OX=10090 GN=Ccdc157 PE=1 SV=1 && -	-
novel.208	5.20937687479996	2.29353106946555	8.71584987764133	71.5737732718029	20.1740666466136	144.833221273049	5.40625260730228	78.8603537304884	-3.85996424172756	5.01108100908407e-05	0.00317601422175153	-	chr1	8252493	8268243	-	3278	-	- && - && -	-
Cfu0060000	1200.38927129319	1253.79698464117	597.431891612869	218.36066421906	43.8566666230731	150.62655012397	1017.20604918241	137.614626988701	2.88874869875771	5.03661555071001e-05	0.00318275359608329	Cfu0060000	chr10	30349552	30366488	+	2142	protein_coding	- && sp|Q8CIW6|S26A6_MOUSE Solute carrier family 26 member 6 OS=Mus musculus OX=10090 GN=Slc26a6 PE=1 SV=2 && PF01740:STAS domain|PF00916:Sulfate permease family	-
Cfu0132420	12.6513438387999	14.5256967732818	9.50819986651781	43.6721328438119	66.6621332670711	81.1066039129072	12.2284134928665	63.8136233412634	-2.37685904883954	5.06402488502414e-05	0.00318639190901913	Cfu0132420	chr5	7806186	7860821	+	3819	protein_coding	- && sp|Q6RI88|S4A5_RAT Electrogenic sodium bicarbonate cotransporter 4 OS=Rattus norvegicus OX=10116 GN=Slc4a5 PE=1 SV=1 && PF07565:Band 3 cytoplasmic domain|PF00955:HCO3- transporter family	-
Cfu0116700	5963.24812825316	6200.17899112188	5868.14401761924	1083.31151748678	1914.78206476337	532.986254284819	6010.52371233143	1177.02661217832	2.35132845702681	5.07220960282084e-05	0.00318639190901913	Cfu0116700	chr7	26196597	26272390	+	2343	protein_coding	- && sp|P15943|APLP2_RAT Amyloid-like protein 2 OS=Rattus norvegicus OX=10116 GN=Aplp2 PE=1 SV=2 && PF00014:Kunitz/Bovine pancreatic trypsin inhibitor domain|PF02177:Amyloid A4 N-terminal heparin-binding|PF12925:E2 domain of amyloid precursor protein|PF12924:Copper-binding of amyloid precursor, CuBD|PF10515:Beta-amyloid precursor protein C-terminus	-
novel.1060	1.48839339279999	2.29353106946555	1.58469997775297	20.622951620689	7.89419999215316	166.075427059762	1.7888748133395	64.8641928908682	-5.169498451042	5.27834229595874e-05	0.0033061616744687	-	chr13	18925219	18931298	-	4058	-	- && - && -	-
novel.1997	187.537567492799	216.35643088625	250.382596484969	1118.49184672207	537.682732798876	751.201641002878	218.092198288006	802.458740174609	-1.8793333075555	5.3146906491503e-05	0.00331919525073688	-	chr19	16251183	16256358	+	5001	-	- && - && -	-
Cfu0205370	916.850329964793	1347.83175848926	998.36098598437	289.934437490863	374.535932961044	169.93764629371	1087.68102481281	278.136005581872	1.96344650675008	5.35163276581518e-05	0.00332982325254121	Cfu0205370	chr6	41779387	41808881	-	3162	protein_coding	- && sp|P80746|ITAV_BOVIN Integrin alpha-V OS=Bos taurus OX=9913 GN=ITGAV PE=1 SV=3 && PF01839:FG-GAP repeat|PF08441:Integrin alpha	-
Cfu0132560	151.816126065599	192.656609835106	131.530098153496	30.327870030425	42.9795332906116	52.1399596582975	158.667611351401	41.815787659778	1.93410347006728	5.37027978527992e-05	0.00332982325254121	Cfu0132560	chr5	7366804	7378216	-	2763	protein_coding	- && sp|Q9NZ08|ERAP1_HUMAN Endoplasmic reticulum aminopeptidase 1 OS=Homo sapiens OX=9606 GN=ERAP1 PE=1 SV=3 && PF17900:Peptidase M1 N-terminal domain|PF01433:Peptidase family M1 domain|PF11838:ERAP1-like C-terminal domain	-
novel.1700	130.978618566399	109.324980977858	80.0273488765249	585.93444898781	267.525666400746	492.432952328365	106.776982806927	448.631022572307	-2.06947354323778	5.37847756040413e-05	0.00332982325254121	-	chr17	241977	245301	-	3325	-	- && - && -	-
Cfu0203050	2244.49723634238	2623.79954346859	865.246187853121	209.868860610541	321.907933013357	476.984075392573	1911.18098922137	336.25362300549	2.50846060908502	5.39911327664847e-05	0.00333293816404435	Cfu0203050	chr25	10113768	10131653	-	441	protein_coding	- && sp|Q6P8F3|MK_XENTR Midkine OS=Xenopus tropicalis OX=8364 GN=mdk PE=2 SV=1 && PF01091:PTN/MK heparin-binding protein family, C-terminal domain|PF05196:PTN/MK heparin-binding protein family, N-terminal domain	-
Cfu0082140	94.5129804427993	133.024802029002	130.73774816462	16.983607217038	13.1569999869219	0	119.425176878807	10.0468690679866	3.51340312325987	5.48122481294207e-05	0.00337387552679048	Cfu0082140	chr1	18674036	18685936	-	1887	protein_coding	- && sp|P79955|CTK2_XENLA Carboxy-terminal kinesin 2 OS=Xenopus laevis OX=8355 PE=2 SV=1 && PF00225:Kinesin motor domain	-
Cfu0070110	2214.72936848638	2975.47430745331	4006.12154375951	501.01641290262	1005.19479900084	370.773046459004	3065.44173989973	625.661419454153	2.29099961780446	5.54996027939378e-05	0.00340636786228654	Cfu0070110	chr2	15787288	15807294	-	3477	protein_coding	- && sp|O95197|RTN3_HUMAN Reticulon-3 OS=Homo sapiens OX=9606 GN=RTN3 PE=1 SV=2 && PF02453:Reticulon	-
Cfu0094240	1273.32054754039	1143.70749330682	902.486637330316	391.83608079309	424.532532911348	430.637444585198	1106.50489272584	415.668686096545	1.41277856830804	5.66289472569227e-05	0.003451053848503	Cfu0094240	chr4	20441098	20446624	+	876	protein_coding	- && sp|P20352|TF_MOUSE Tissue factor OS=Mus musculus OX=10090 GN=F3 PE=1 SV=2 && PF09294:Interferon-alpha/beta receptor, fibronectin type III|PF01108:Tissue factor	-
Cfu0065040	446.518017839997	457.941703536622	261.47549632924	107.967217308313	47.365199952919	98.486590465673	388.64507256862	84.6063359089683	2.20653709277937	5.66797492520023e-05	0.003451053848503	Cfu0065040	chr2	36377503	36392034	-	1443	protein_coding	- && sp|Q1RMR1|ANGL1_BOVIN Angiopoietin-related protein 1 OS=Bos taurus OX=9913 GN=ANGPTL1 PE=2 SV=1 && PF00147:Fibrinogen beta and gamma chains, C-terminal globular domain	-
novel.2622	148.095142583599	98.6218359870187	100.628448587314	505.868872107488	289.453999712283	656.577269771153	115.781809052644	483.966713863641	-2.06121684651625	5.68729948404686e-05	0.003451053848503	-	chr20	29279230	29283217	-	1791	-	- && - && -	-
Cfu0075290	5.20937687479996	3.05804142595407	0.792349988876484	42.4590180425949	15.7883999843063	131.315453954231	3.01992276321017	63.1876239937106	-4.37056657041299	5.6952775291157e-05	0.003451053848503	Cfu0075290	chr1	46561796	46565836	+	612	protein_coding	- && - && -	-
novel.2754	386.238085431597	401.367937156472	447.677743715214	1538.22956794315	890.290332448384	1427.09000694377	411.761255434427	1285.2033024451	-1.64158055381508	5.71199391512791e-05	0.003451053848503	-	chr21	23169489	23177162	-	5889	-	- && Q6BEA0.1 RecName: Full=Plexin-A4; Flags: Precursor && -	-
Cfu0217260	331.167529897998	525.218614907611	301.092995773064	80.0655768803219	93.8532665733765	131.315453954231	385.826380192891	101.744765802643	1.92941096286982	5.71971095261979e-05	0.003451053848503	Cfu0217260	chr18	736828	778618	+	3279	protein_coding	- && sp|Q9Y5Q5|CORIN_HUMAN Atrial natriuretic peptide-converting enzyme OS=Homo sapiens OX=9606 GN=CORIN PE=1 SV=2 && PF00089:Trypsin|PF15494:Scavenger receptor cysteine-rich domain|PF01392:Fz domain|PF00057:Low-density lipoprotein receptor domain class A	-
Cfu0145630	297.678678559998	246.936845145791	239.289696640698	898.918067701796	674.515532662864	1625.99429749209	261.301740115496	1066.47596595225	-2.02777442873656	5.76995046624345e-05	0.00347155977488715	Cfu0145630	chr21	2192456	2204878	+	2100	protein_coding	- && sp|Q9NVM9|INT13_HUMAN Integrator complex subunit 13 OS=Homo sapiens OX=9606 GN=INTS13 PE=1 SV=2 && PF10221:Cell cycle and development regulator	-
novel.927	21.5817041955998	12.9966760603048	12.6775998220238	171.049186971597	49.1194666178419	104.279919316595	15.7519933593095	108.149524302011	-2.77612389887086	5.83678975156578e-05	0.00350190989617117	-	chr12	20151325	20153373	-	1455	-	- && - && -	-
Cfu0058870	6231.15893895715	5884.43621389212	5029.83772938792	1551.57383075654	1947.23599806445	770.512737172618	5715.14429407906	1423.10752199787	2.00489655200067	5.91501036897592e-05	0.00353889934092316	Cfu0058870	chr10	25095862	25098432	+	1404	protein_coding	- && sp|O60883|G37L1_HUMAN G-protein coupled receptor 37-like 1 OS=Homo sapiens OX=9606 GN=GPR37L1 PE=1 SV=2 && PF00001:7 transmembrane receptor (rhodopsin family)	-
Cfu0161810	96.7455705319993	74.1575045793862	57.8415491879834	354.229521955363	195.600733138906	374.635265692952	76.2482080997896	308.155173595741	-2.01202638772971	5.95324647835176e-05	0.00355182657908143	Cfu0161810	chr22	28788348	28791710	+	795	protein_coding	- && - && -	-
Cfu0228930	1649.88407591879	1678.1002324923	760.655989321425	416.09837681743	271.911333063053	222.077605952008	1362.88009924417	303.36243861083	2.16640608930563	5.99542304386492e-05	0.00355795309877008	Cfu0228930	chr15	7908260	7999705	-	4302	protein_coding	- && sp|P06238|A2MG_RAT Alpha-2-macroglobulin OS=Rattus norvegicus OX=10116 GN=A2m PE=2 SV=2 && PF01835:MG2 domain|PF17789:Macroglobulin domain MG4|PF07678:A-macroglobulin TED domain|PF07677:A-macroglobulin receptor binding domain|PF00207:Alpha-2-macroglobulin family|PF17791:Macroglobulin domain MG3|PF07703:Alpha-2-macroglobulin bait region domain	-
novel.4997	9.67455705319993	11.4676553473278	22.978149677418	98.2622988985768	53.5051332801492	206.628729016216	14.7067873593152	119.465387064981	-3.01635757403327	5.99683091697752e-05	0.00355795309877008	-	chr8	13513338	13519999	-	6641	-	- && - && -	-
Cfu0229970	6.69777026759995	6.88059320839666	10.3005498553943	55.8032808559819	26.3139999738439	297.390881013993	7.9596377771303	126.502720614606	-3.98417637559702	6.09564524308195e-05	0.00359884577106968	Cfu0229970	chr15	12589982	12598644	+	1071	protein_coding	- && sp|A3KNK1|TACAN_DANRE Ion channel TACAN OS=Danio rerio OX=7955 GN=tmem120a PE=2 SV=1 && PF07851:TMPIT-like protein	-
novel.1638	144.374159101599	149.079519515261	126.775998220238	798.229539200785	308.750933026435	1239.7723740973	140.076558945699	782.250948774838	-2.47997634167698	6.11485395125273e-05	0.00359884577106968	-	chr17	3267641	3269541	+	1901	-	- && - && -	-
Cfu0104200	102.699144103199	61.1608285190814	89.5355487430427	417.311491618647	215.77479978552	388.15303301177	84.4651737884411	340.413108138646	-2.00899653989148	6.11630233109366e-05	0.00359884577106968	Cfu0104200	chr12	20506633	20517831	-	2925	protein_coding	- && sp|Q8NAG6|ANKL1_HUMAN Ankyrin repeat and LEM domain-containing protein 1 OS=Homo sapiens OX=9606 GN=ANKLE1 PE=1 SV=2 && PF12796:Ankyrin repeats (3 copies)|PF03020:LEM domain	-
Cfu0117300	926.524887017993	776.742522192334	1018.16973570628	2166.62303497356	2186.69339782643	2402.30036351563	907.145714972203	2251.87226543854	-1.31158010366122	6.20159435502532e-05	0.00363900697332378	Cfu0117300	chr7	20362599	20413935	+	4917	protein_coding	- && sp|Q8ND23|CARL3_HUMAN Capping protein, Arp2/3 and myosin-I linker protein 3 OS=Homo sapiens OX=9606 GN=CARMIL3 PE=2 SV=2 && PF17888:Carmil pleckstrin homology domain|PF16000:CARMIL C-terminus	-
Cfu0172730	3.72098348199997	7.64510356488517	5.54644992213539	61.8688548620669	18.4197999816907	133.246563571205	5.63751232300685	71.1784061383208	-3.64812757776072	6.26941669903072e-05	0.00366482601453161	Cfu0172730	chr9	36842512	36883245	+	7299	protein_coding	- && sp|C8YR32|LOXH1_MOUSE Lipoxygenase homology domain-containing protein 1 OS=Mus musculus OX=10090 GN=Loxhd1 PE=2 SV=1 && PF01477:PLAT/LH2 domain	-
novel.1560	64.7451125867995	57.3382767366388	39.6174994438242	283.868863484778	147.358399853526	220.146496335034	53.9002962557542	217.124586557779	-2.00811385676758	6.28822667643486e-05	0.00366482601453161	-	chr16	1107422	1111618	-	769	-	- && - && -	-
Cfu0005650	46.8843918731997	43.5770903198455	39.6174994438242	188.032794188635	111.395933222606	160.28209820884	43.3596605456231	153.23694187336	-1.81828767128185	6.29706984097148e-05	0.00366482601453161	Cfu0005650	chr17	18627026	18635403	+	2988	protein_coding	- && sp|Q8K4R9|DLGP5_MOUSE Disks large-associated protein 5 OS=Mus musculus OX=10090 GN=Dlgap5 PE=1 SV=2 && PF03359:Guanylate-kinase-associated protein (GKAP) protein	-
novel.5178	139.164782226799	75.6865252923632	75.273248943266	697.541010699774	289.453999712283	419.050786883354	96.7081854874761	468.681932431803	-2.27634379468353	6.32519115215449e-05	0.00367118907116488	-	chr9	2872581	2886133	-	803	-	- && - && -	-
novel.3874	38.6982282127997	74.9220149358747	27.732249610677	263.245911864089	161.392533172909	401.670800330588	47.1174975864505	275.436415122529	-2.54425682075051	6.37280677758479e-05	0.00368292721555796	-	chr3	23971179	23977083	-	5571	-	- && - && -	-
novel.3759	9.67455705319993	1.52902071297703	4.75409993325891	47.3114772474629	11.402733321999	594.781762027986	5.31922589981196	217.831990865816	-5.35171977191129	6.37990107100728e-05	0.00368292721555796	-	chr3	20763615	20766284	+	576	-	- && - && -	-
Cfu0220530	55.8147522299996	48.1641524587766	25.3551996440475	225.639353026362	135.955666531527	469.259636924677	43.1113681109412	276.951552160855	-2.6792435440646	6.52059392199689e-05	0.00375287405698989	Cfu0220530	chr18	11243422	11250437	+	1767	protein_coding	- && sp|Q7T2L7|I17RD_CHICK Interleukin-17 receptor D OS=Gallus gallus OX=9031 GN=IL17RD PE=2 SV=1 && PF08357:SEFIR domain|PF16742:N-terminus of interleukin 17 receptor D	-
novel.2023	57.3031456227996	29.8159039030522	24.562849655171	166.196727766729	248.228733086594	137.108782805153	37.2272997270076	183.844747886158	-2.30633109698444	6.53621025890838e-05	0.00375287405698989	-	chr19	26868662	26871790	+	3077	-	- && - && -	-
novel.372	343.074677040397	252.288417641211	261.47549632924	941.377085744391	680.655465990095	814.92825836302	285.612863670283	812.320270032502	-1.50755439762266	6.83279723303234e-05	0.00391264654424498	-	chr10	5880389	5883308	+	2920	-	- && - && -	-
novel.4439	541.775194979196	532.099208116008	898.524887385933	4305.34442951913	2445.44773090256	1840.3474649762	657.466430160379	2863.71320846596	-2.12311745386007	6.94307735815583e-05	0.00396516548911365	-	chr6	2660435	2671114	+	10240	-	- && P41737.2 RecName: Full=Leucine-rich repeat and calponin homology domain-containing protein 1; AltName: Full=Neuronal protein && -	-
Cfu0004580	504.565360159196	629.956533746538	474.617643337014	146.786890947257	221.037599780288	144.833221273049	536.379845747583	170.885904000198	1.64563048977922	7.05780880366146e-05	0.00401983407873479	Cfu0004580	chr17	16429657	16440520	+	1227	protein_coding	- && sp|Q9JK42|PDK2_MOUSE [Pyruvate dehydrogenase (acetyl-transferring)] kinase isozyme 2, mitochondrial OS=Mus musculus OX=10090 GN=Pdk2 PE=1 SV=2 && PF10436:Mitochondrial branched-chain alpha-ketoacid dehydrogenase kinase|PF02518:Histidine kinase-, DNA gyrase B-, and HSP90-like ATPase	-
novel.4905	17.8607207135999	39.7545385374029	51.5027492769715	179.540990580116	166.655333167678	164.144317442788	36.3726695093248	170.113547063527	-2.22704763642005	7.07644371742254e-05	0.00401983407873479	-	chr8	8887791	8894384	+	6594	-	- && - && -	-
novel.5315	5.95357357119996	3.82255178244259	3.16939995550594	26.688525626774	6.13993332723024	567.74622739035	4.31517510304949	200.191562114785	-5.53166006650748	7.12620362743902e-05	0.00403736295168356	-	ptg000103l	13925	16609	+	2685	-	- && Q8TGM7.1 RecName: Full=Putative uncharacterized protein ART2; AltName: Full=Antisense to ribosomal RNA transcript protein 2 && -	-
novel.2381	580.473423191996	464.05778638853	551.475592258033	2300.06566310743	1515.68639849341	1280.32567605375	532.00226727952	1698.69257921819	-1.67522496718156	7.20308610699035e-05	0.00407012476611658	-	chr2	29877013	29883682	-	3833	-	- && - && -	-
novel.2523	216.561238652398	220.178982668693	246.420846540587	718.163962320463	496.457466173188	822.652696830916	227.720355953893	679.091375108189	-1.57488492872302	7.33934442993817e-05	0.00413617566435487	-	chr20	18646150	18650932	+	4763	-	- && - && -	-
novel.3518	23.8142942847998	12.9966760603048	21.3934496996651	192.885253393503	39.4709999607658	449.948540754937	19.4014733482566	227.434931369735	-3.54743647954427	7.43016698310029e-05	0.00417634043663261	-	chr27	3308499	3315494	+	1817	-	- && - && -	-
Cfu0205200	60.2799324083996	55.0447456671733	88.7431987541663	345.737718346844	205.249199795982	218.21538671806	68.022625609913	256.400768286962	-1.91518618585882	7.53531391468444e-05	0.00422432466938963	Cfu0205200	chr25	63000	75456	+	1686	protein_coding	- && sp|Q64550|UD11_RAT UDP-glucuronosyltransferase 1A1 OS=Rattus norvegicus OX=10116 GN=Ugt1a1 PE=1 SV=1 && PF00201:UDP-glucoronosyl and UDP-glucosyl transferase	-
Cfu0129320	1265.87858057639	2738.47609694187	2697.95171212443	519.213134920875	668.375599335634	330.219744502551	2234.1021298809	505.936159586353	2.14105657982998	7.65722869003485e-05	0.00428143318299619	Cfu0129320	chr5	19739718	19805430	-	3309	protein_coding	- && sp|Q9GL77|S4A4_BOVIN Electrogenic sodium bicarbonate cotransporter 1 OS=Bos taurus OX=9913 GN=SLC4A4 PE=1 SV=1 && PF07565:Band 3 cytoplasmic domain|PF00955:HCO3- transporter family	-
novel.690	420.471133465997	320.329839368689	454.016543626226	1546.72137155167	1076.24259893021	1011.90143929437	398.27250548697	1211.62180325875	-1.60540876054597	7.76081288911209e-05	0.00432802095296462	-	chr11	719760	727489	-	7710	-	- && - && -	-
Cfu0037350	1248.76205655919	1182.69752148774	789.972938909855	234.131156634881	413.129799589349	249.113140589644	1073.81083898559	298.791365604624	1.84304685473154	7.79266810700417e-05	0.00433446870045578	Cfu0037350	chr11	3460386	3479635	+	804	protein_coding	- && sp|Q6PC64|ELOV6_DANRE Elongation of very long chain fatty acids protein 6 OS=Danio rerio OX=7955 GN=elovl6 PE=2 SV=1 && PF01151:GNS1/SUR4 family	-
Cfu0196510	465.867131946397	1087.89823728316	529.289792569492	158.918038959427	155.252599845679	61.7955077431674	694.351720599683	125.322048849424	2.4641317919983	7.84365029224611e-05	0.00435149419719701	Cfu0196510	chr16	14767754	14774596	-	1530	protein_coding	- && sp|P11602|LIPL_CHICK Lipoprotein lipase OS=Gallus gallus OX=9031 GN=LPL PE=1 SV=1 && PF01477:PLAT/LH2 domain|PF00151:Lipase	-
Cfu0058540	548.472965246796	715.581693673252	675.082190522765	163.770498164295	208.757733125828	268.424236759383	646.378949814271	213.650822683169	1.60061573931044	7.92294414422723e-05	0.00437636269247549	Cfu0058540	chr10	24360485	24381738	-	2484	protein_coding	- && sp|Q6NUT7|SORT1_DANRE Sortilin OS=Danio rerio OX=7955 GN=sort1 PE=2 SV=1 && PF15901:Sortilin, neurotensin receptor 3, C-terminal|PF15902:Sortilin, neurotensin receptor 3,	-
Cfu0019060	512.751523819596	544.331373819824	441.338943804202	141.934431742389	207.880599793367	119.728796252387	499.473947147874	156.514609262714	1.66771488127455	7.95542322779773e-05	0.00437636269247549	Cfu0019060	chr3	25271793	25284006	+	1530	protein_coding	- && sp|P10619|PPGB_HUMAN Lysosomal protective protein OS=Homo sapiens OX=9606 GN=CTSA PE=1 SV=2 && PF00450:Serine carboxypeptidase	-
novel.3310	885.594068715994	567.26668451448	889.016687519416	3752.16408016418	1954.25306472414	2674.58681950896	780.625813583296	2793.66798813243	-1.839384965079	7.96323214955504e-05	0.00437636269247549	-	chr25	17674511	17679462	+	3308	-	- && - && -	-
Cfu0172130	494.146606409596	629.19202339005	603.770691523881	78.8524620791049	195.600733138906	156.419878974892	575.703107107842	143.624358064301	2.00192100406928	7.97043441815145e-05	0.00437636269247549	Cfu0172130	chr9	34042765	34067507	-	1431	protein_coding	- && sp|P27615|SCRB2_RAT Lysosome membrane protein 2 OS=Rattus norvegicus OX=10116 GN=Scarb2 PE=1 SV=2 && PF01130:CD36 family	-
Cfu0147320	196.467927849599	256.110969423653	208.388047074515	743.63937314602	513.122999489955	617.955077431674	220.322314782589	624.905816689216	-1.50364796229019	8.00829178660714e-05	0.00438587446846517	Cfu0147320	chr19	7912358	7923113	+	2454	protein_coding	- && sp|P57679|EVC_HUMAN Ellis-van Creveld syndrome protein OS=Homo sapiens OX=9606 GN=EVC PE=2 SV=1 && -	-
Cfu0220310	281.306351239198	227.824086233578	353.388095038912	94.6229544949258	96.4846665707608	63.7266173601414	287.506177503896	84.9447461419427	1.75058633589623	8.11359831008417e-05	0.00443218276995109	Cfu0220310	chr18	10233621	10247221	+	1302	protein_coding	- && sp|Q91VB2|KCC1G_MOUSE Calcium/calmodulin-dependent protein kinase type 1G OS=Mus musculus OX=10090 GN=Camk1g PE=1 SV=1 && PF00069:Protein kinase domain	-
novel.4007	16.3723273207999	12.9966760603048	28.5245995995534	90.9836100912749	74.5563332592243	104.279919316595	19.2978676602194	89.9399542223647	-2.21796482805156	8.19099618318172e-05	0.00446304814991271	-	chr4	24641443	24643346	+	1904	-	- && - && -	-
Cfu0029720	221.770615527198	252.288417641211	179.071097486085	1283.47545968758	464.880666204575	1222.39238754453	217.710043551498	990.249504478896	-2.18456862245332	8.23077361072017e-05	0.00447331026848275	Cfu0029720	chr20	31460722	31475141	+	2139	protein_coding	- && sp|P52888|THOP1_HUMAN Thimet oligopeptidase OS=Homo sapiens OX=9606 GN=THOP1 PE=1 SV=2 && PF01432:Peptidase family M3	-
Cfu0181300	47159.7446508677	33919.7954966825	26755.2820743922	11752.6561941903	13279.7986534665	10315.987573875	35944.9407406475	11782.8141405106	1.60905980163711	8.26850931367648e-05	0.00448241346271106	Cfu0181300	chr28	14584129	14588069	+	1116	protein_coding	- && sp|P15103|GLNA_BOVIN Glutamine synthetase OS=Bos taurus OX=9913 GN=GLUL PE=2 SV=4 && PF00120:Glutamine synthetase, catalytic domain|PF03951:Glutamine synthetase, beta-Grasp domain	-
Cfu0199320	298.422875256398	245.407824432814	248.797896507216	1009.31151461254	615.747599387946	737.683873684061	264.209532065476	787.58099589485	-1.57552791704361	8.3210397582226e-05	0.00449389268045478	Cfu0199320	chr16	5082467	5095812	+	738	protein_coding	- && sp|Q3T106|SRSF7_BOVIN Serine/arginine-rich splicing factor 7 OS=Bos taurus OX=9913 GN=SRSF7 PE=2 SV=1 && PF00076:RNA recognition motif. (a.k.a. RRM, RBD, or RNP domain)	-
novel.3715	84.8384233895994	92.5057531351106	69.7267990211306	271.737715472608	204.372066463521	374.635265692952	82.3569918486135	283.581682543027	-1.77982218968872	8.33176413437002e-05	0.00449389268045478	-	chr3	2198937	2211181	+	6203	-	- && - && -	-
novel.3048	779.918137827194	521.396063125169	761.448339310302	2850.81978285995	1579.71713176309	3783.04373965203	687.587513420888	2737.86021809169	-1.99303957137561	8.41183465893342e-05	0.00452565180050778	-	chr23	1077471	1082728	-	3983	-	- && - && -	-
Cfu0223740	0.744196696399995	0.764510356488517	0.792349988876484	23.049181223123	17.5426666492292	15.4488769357918	0.767019013921665	18.6802416027147	-4.61144532808105	8.50174638564092e-05	0.00456253268972121	Cfu0223740	chr18	23030396	23037888	+	1716	protein_coding	- && - && PF15094:Domain of unknown function (DUF4556)	-
Cfu0207740	2855.48272408678	2470.1329618144	2041.09357134582	675.704944277868	1050.80573228883	668.163927472997	2455.56975241567	798.224868013232	1.62011192030546	8.56824356040155e-05	0.00458669459164453	Cfu0207740	chr6	28729348	28738176	-	1587	protein_coding	- && sp|Q60HD7|SERA_MACFA D-3-phosphoglycerate dehydrogenase OS=Macaca fascicularis OX=9541 GN=PHGDH PE=2 SV=4 && PF02826:D-isomer specific 2-hydroxyacid dehydrogenase, NAD binding domain|PF00389:D-isomer specific 2-hydroxyacid dehydrogenase, catalytic domain	-
novel.5009	1.48839339279999	0.764510356488517	7.13114989988836	66.7213140669349	21.0511999790751	67.5888365940893	3.12801788305896	51.7871168800331	-4.05145065352364	8.65733039340536e-05	0.00462279799681862	-	chr8	17296077	17297696	-	1620	-	- && - && -	-
Cfu0242150	27.5352777667998	14.5256967732818	11.0928998442708	198.950827399588	71.0477999293784	88.8310423808031	17.7179581281175	119.609889903256	-2.75399472374596	8.76554212385473e-05	0.0046689080853719	Cfu0242150	chr23	2737424	2743093	-	966	protein_coding	- && sp|Q7Z602|GP141_HUMAN Probable G-protein coupled receptor 141 OS=Homo sapiens OX=9606 GN=GPR141 PE=1 SV=1 && -	-
Cfu0209890	5.95357357119996	1.52902071297703	4.75409993325891	48.5245920486799	18.4197999816907	84.9688231468551	4.07889807247863	50.6377383924086	-3.62060158831052	8.91176265306895e-05	0.00473498354494775	Cfu0209890	chr6	20975297	20983410	+	1161	protein_coding	- && sp|Q5VZV1|MT21C_HUMAN Protein-lysine methyltransferase METTL21C OS=Homo sapiens OX=9606 GN=METTL21C PE=1 SV=1 && PF10294:Lysine methyltransferase|PF00059:Lectin C-type domain	-
novel.3407	244.840713115598	172.014830209916	195.710447252492	871.016427273805	499.965999503033	619.886187048648	204.188663526002	663.622871275162	-1.70017652023615	8.99557078892364e-05	0.00476765251812953	-	chr25	24141250	24144249	-	2907	-	- && - && -	-
novel.4365	176.374617046799	132.260291672514	111.721348431584	593.213137795112	371.90453296366	1311.22342992533	140.118752383632	758.780366894702	-2.43531208315128	9.10451246535593e-05	0.00481344756800835	-	chr5	10033229	10034994	-	1729	-	- && - && -	-
Cfu0055860	290.980908292398	250.759396928234	171.147597597321	40.0327884401609	78.9419999215316	57.9332885092194	237.629300939317	58.9693589569707	2.00545020778266	9.12869570195501e-05	0.00481431633328536	Cfu0055860	chr10	10300602	10306145	-	906	protein_coding	- && sp|Q7T2V2|ST1S3_DANRE Cytosolic sulfotransferase 3 OS=Danio rerio OX=7955 GN=sult1st3 PE=1 SV=1 && PF00685:Sulfotransferase domain	-
novel.1889	8.18616366039994	9.17412427786221	4.75409993325891	58.2295104584159	23.6825999764595	185.386523229502	7.37146262384035	89.0995445547925	-3.58428111628357	9.1930507280764e-05	0.00483631454435921	-	chr18	5530676	5532641	-	1070	-	- && - && -	-
Cfu0141080	496.379196498796	334.855536141971	381.120344649589	1930.06564873624	893.79886577823	1737.99865527658	404.118359096785	1520.62105659702	-1.91132432542383	9.28031987685562e-05	0.00487022978500637	Cfu0141080	chr21	24293956	24315147	-	651	protein_coding	- && - && -	-
Cfu0072430	507.542146944796	961.754028462555	561.776142113427	156.491809356993	231.563199769826	135.177673188179	677.024105840259	174.410894104999	1.95264918381679	9.33509215106586e-05	0.00488696650133862	Cfu0072430	chr2	5769688	5827059	+	2532	protein_coding	- && sp|Q9ER65|CSTN2_MOUSE Calsyntenin-2 OS=Mus musculus OX=10090 GN=Clstn2 PE=1 SV=2 && PF00028:Cadherin domain	-
Cfu0036570	42.4192116947997	48.9286628152651	49.9180492992185	3.63934440365099	7.89419999215316	0	47.0886412697611	3.84451479860138	3.46088832174233	9.70438531217185e-05	0.00506787202647136	Cfu0036570	chr20	1823739	1826051	-	2313	protein_coding	- && sp|Q5DRD3|PCDBF_PANTR Protocadherin beta-15 OS=Pan troglodytes OX=9598 GN=PCDHB15 PE=3 SV=1 && PF08266:Cadherin-like|PF16492:Cadherin cytoplasmic C-terminal|PF00028:Cadherin domain	-
novel.4315	20.0933108027999	22.170800338167	25.3551996440475	80.0655768803219	82.4505332513775	225.939825185956	22.5397702616715	129.485311772552	-2.51416385702739	9.83905392972648e-05	0.00509728492012833	-	chr5	227399	229296	-	733	-	- && - && -	-
Cfu0049310	43.9076050875997	40.5190488938914	31.6939995550594	178.327875778899	98.2389332356838	164.144317442788	38.7068845121835	146.903708819124	-1.91986934523705	9.84927973400155e-05	0.00509728492012833	Cfu0049310	chr13	19451771	19455793	-	2094	protein_coding	- && sp|Q8IYT3|CC170_HUMAN Coiled-coil domain-containing protein 170 OS=Homo sapiens OX=9606 GN=CCDC170 PE=1 SV=3 && -	-
novel.2354	8.93036035679993	7.64510356488517	23.7704996662945	124.950824525351	49.1194666178419	135.177673188179	13.4486545293265	103.082654777124	-2.93577180187732	9.86377923915762e-05	0.00509728492012833	-	chr2	18736369	18742723	-	1598	-	- && Q6AYJ3.1 RecName: Full=Spermatogenesis associated 6-like protein && -	-
novel.967	124.280848298799	101.679877412973	139.453598042261	953.508233756561	259.631466408593	677.819475557867	121.804774584678	630.319725241007	-2.37084010345893	9.86804141094701e-05	0.00509728492012833	-	chr13	72409	78768	+	6360	-	- && Q04202.1 RecName: Full=Transposable element Tcb2 transposase && -	-
novel.1048	207.630878295598	201.830734112969	239.289696640698	560.459038162253	482.423332853804	652.715050537205	216.250436349755	565.199140517754	-1.38464295262409	9.88003163506311e-05	0.00509728492012833	-	chr13	14333745	14337972	-	4196	-	- && - && -	-
Cfu0119010	28.2794744631998	62.6898492320584	130.73774816462	4.85245920486799	7.89419999215316	0	73.9023572866261	4.24888639900705	4.01221636203153	9.94227290842929e-05	0.00511703631448533	Cfu0119010	chr7	14623186	14819554	-	504	protein_coding	- && sp|P33150|CAD13_CHICK Cadherin-13 OS=Gallus gallus OX=9031 GN=CDH13 PE=1 SV=1 && PF08758:Cadherin prodomain like	-
novel.5057	137.676388833999	93.2702634915991	92.7049486985487	528.918053330611	246.474466421671	598.643981261934	107.883867008049	458.012167004739	-2.08377918602352	0.000102227749040162	0.00524875598978079	-	chr8	38127653	38133913	-	6132	-	- && - && -	-
novel.3176	129.490225173599	100.915367056484	114.098398398214	435.508213636902	283.314066385052	809.134929512098	114.834663542766	509.319069844684	-2.14648242867604	0.000102823973779251	0.00526484662001944	-	chr24	681403	684028	-	1574	-	- && - && -	-
novel.3458	227.724189098398	197.243671974037	203.633947141256	678.131173880302	502.597399500418	496.295171562313	209.533936071231	559.007914981011	-1.41603607159773	0.000103034125528729	0.00526484662001944	-	chr26	18140887	18143883	+	2997	-	- && - && -	-
Cfu0155740	238.142942847998	178.130913061825	282.076596040028	1163.3770943671	523.648599479493	1037.00586431503	232.783483983284	908.010519387207	-1.96307517822505	0.000104026466467669	0.00530286705795453	Cfu0155740	chr27	6894293	6908037	-	2115	protein_coding	- && sp|Q9GLG2|CAN1_MACFA Calpain-1 catalytic subunit OS=Macaca fascicularis OX=9541 GN=CAPN1 PE=2 SV=1 && PF13833:EF-hand domain pair|PF00648:Calpain family cysteine protease|PF01067:Calpain large subunit, domain III	-
Cfu0123130	829.035119789594	486.228586726697	488.879943136791	168.622957369163	209.634866458289	171.868755910684	601.381216551027	183.375526579379	1.71184525679976	0.000104406142730182	0.00530954952993799	Cfu0123130	chr22	6343349	6354601	-	621	protein_coding	- && sp|Q8WTT0|CLC4C_HUMAN C-type lectin domain family 4 member C OS=Homo sapiens OX=9606 GN=CLEC4C PE=1 SV=1 && PF00059:Lectin C-type domain	-
novel.2321	38.6982282127997	34.4029660419833	35.6557494994418	123.737709724134	101.74746656553	218.21538671806	36.2523145847416	147.900187669241	-2.02070813798109	0.00010540504154223	0.00534509786987494	-	chr2	1285976	1287726	-	1457	-	- && - && -	-
novel.4695	439.820247572397	325.681411864108	331.20229535037	1373.24595497764	811.348332526853	1201.15018175782	365.567984928959	1128.5814897541	-1.62575402781412	0.000105605660428261	0.00534509786987494	-	chr7	8228872	8233712	+	4841	-	- && - && -	-
novel.2357	1.48839339279999	1.52902071297703	0	21.836066421906	6.13993332723024	119.728796252387	1.00580470192567	49.2349320005077	-5.59234152206257	0.000107821120105588	0.00544432932466964	-	chr2	19112795	19115357	-	774	-	- && - && -	-
novel.2979	511.263130426796	420.480696068685	499.972842981062	1558.85251956384	1041.15726563176	1264.87679911796	477.238889825514	1288.29552810452	-1.43248332910526	0.000110229479811821	0.0055528100455205	-	chr23	7164703	7167771	+	3035	-	- && - && -	-
Cfu0168310	47.6285885695996	33.6384556854948	27.732249610677	475.541002077063	80.6962665864545	254.906469440565	36.3330979552571	270.381246034694	-2.89434377294245	0.000111549479380292	0.00560608312960858	Cfu0168310	chr9	19154628	19169784	-	2031	protein_coding	- && - && PF00041:Fibronectin type III domain	-
Cfu0082170	7.44196696399995	11.4676553473278	17.4316997552827	70.3606584705859	47.365199952919	73.3821654450113	12.1137740222035	63.7026746228387	-2.39157311374337	0.000112349022812346	0.00563301121654669	Cfu0082170	chr1	18630231	18632194	+	501	protein_coding	- && sp|P49919|CDN1C_MOUSE Cyclin-dependent kinase inhibitor 1C OS=Mus musculus OX=10090 GN=Cdkn1c PE=1 SV=2 && PF02234:Cyclin-dependent kinase inhibitor	-
Cfu0183380	133.955405351999	178.130913061825	154.508247830914	560.459038162253	341.204866327509	588.988433177064	155.531522081579	496.884112555609	-1.67404239796276	0.000112870568401663	0.00564590742503774	Cfu0183380	chr8	34023255	34029505	+	819	protein_coding	- && sp|Q5PQT3|GLYAT_RAT Glycine N-acyltransferase OS=Rattus norvegicus OX=10116 GN=Glyat PE=2 SV=1 && PF08444:Aralkyl acyl-CoA:amino acid N-acyltransferase, C-terminal region|PF06021:Aralkyl acyl-CoA:amino acid N-acyltransferase	-
novel.2775	0	1.52902071297703	0	29.114755229208	3.50853332984585	135.177673188179	0.509673570992345	55.9336539157441	-6.76802279324331	0.000113405791261194	0.00565942592417719	-	chr22	2094641	2095315	+	495	-	- && - && -	-
Cfu0120820	57.3031456227996	50.4576835282421	36.4480994883183	8.49180360851899	2.63139999738439	0	48.0696428797867	3.70773453530112	3.62220065180704	0.00011615474040183	0.00576377705123996	Cfu0120820	chr7	4466959	4473703	-	1314	protein_coding	- && sp|P48759|PTX3_MOUSE Pentraxin-related protein PTX3 OS=Mus musculus OX=10090 GN=Ptx3 PE=1 SV=2 && PF00354:Pentaxin family	-
novel.610	99.7223573175993	82.5671185007599	69.7267990211306	556.819693758602	179.8123331546	471.190746541651	84.0054249464966	402.607591151618	-2.25911636570619	0.000116397706037799	0.00576377705123996	-	chr11	7073478	7122646	+	4950	-	- && - && -	-
novel.954	98.2339639247993	57.3382767366388	64.9726990878717	508.295101709922	152.621199848294	1029.28142584713	73.5149799164366	563.399242468449	-2.93616247126256	0.000116602087684098	0.00576377705123996	-	chr12	33016911	33018325	-	409	-	- && - && -	-
novel.1867	371.354151503597	366.964971114488	449.262443692967	1691.0820328965	950.812532388225	1065.97250856964	395.860522103684	1235.95569128479	-1.64267128143724	0.000117055841361948	0.00576377705123996	-	chr18	976483	980543	-	3667	-	- && - && -	-
Cfu0225230	81.8616366039994	120.792636325186	184.617547408221	1071.18036947461	442.075199560577	457.672979222833	129.090606779135	656.976182752673	-2.34801992889151	0.000117272997197939	0.00576377705123996	Cfu0225230	chr18	29547466	29558285	-	1785	protein_coding	- && - && PF05485:THAP domain	-
novel.2548	32.7446546415998	62.6898492320584	157.67764778642	1010.52462941376	391.201466277812	486.639623477443	84.3707172200262	629.455239723005	-2.89986259627883	0.0001173332602588	0.00576377705123996	-	chr20	29811556	29820937	+	9382	-	- && - && -	-
novel.4283	1.48839339279999	11.4676553473278	14.2622997997767	255.967223056787	86.8361999136848	44.4155211904016	9.07278284663482	129.072981386958	-3.83478679765067	0.000117385786660864	0.00576377705123996	-	chr5	30043886	30046955	+	3070	-	- && - && -	-
novel.3246	86.3268167823994	49.6931731717536	50.710399288095	353.016407154146	149.98979985091	590.919542794038	62.2434630807493	364.641916599698	-2.54744014311004	0.000117734889007975	0.00576511390846201	-	chr25	79298	80367	+	1050	-	- && - && -	-
Cfu0070400	602.799324083996	516.044490629749	308.224145672952	135.868857736304	158.761133175525	119.728796252387	475.689320128899	138.119595721405	1.78101960550259	0.000117952843204172	0.00576511390846201	Cfu0070400	chr2	14845104	14857204	-	921	protein_coding	- && sp|Q7TQA3|RDHE2_MOUSE Epidermal retinol dehydrogenase 2 OS=Mus musculus OX=10090 GN=Sdr16c5 PE=2 SV=1 && PF00106:short chain dehydrogenase	-
novel.1026	433.122477304797	337.913577567925	446.885393726337	1500.62300910543	874.501932464078	1878.96965731568	405.973816199686	1418.03153296173	-1.80366331577137	0.000118227299906656	0.00576533538517411	-	chr13	33795898	33809421	+	4208	-	- && Q9UL68.3 RecName: Full=Myelin transcription factor 1-like protein; Short=MyT1-L; Short=MyT1L && PF01530:Zinc finger, C2HC type	-
Cfu0040090	136.932192137599	140.669905593887	115.683098375967	596.852482198763	283.314066385052	500.157390796261	131.095065369151	460.107979793359	-1.80999401166108	0.000121293149501469	0.0059013676086603	Cfu0040090	chr11	16804995	16828799	+	951	protein_coding	- && sp|Q9H173|SIL1_HUMAN Nucleotide exchange factor SIL1 OS=Homo sapiens OX=9606 GN=SIL1 PE=1 SV=1 && PF08609:Nucleotide exchange factor Fes1	-
Cfu0232430	3738.84420271357	5840.85912357227	4363.4713887428	549.5410049513	1390.25633195142	280.010894461227	4647.72490500955	739.936077121315	2.64964731655876	0.000122120137545886	0.00591319071692534	Cfu0232430	chr15	23247217	23258895	+	1938	protein_coding	- && sp|P07722|MAG_RAT Myelin-associated glycoprotein OS=Rattus norvegicus OX=10116 GN=Mag PE=1 SV=1 && PF13927:Immunoglobulin domain|PF07686:Immunoglobulin V-set domain	-
novel.4001	4.46518017839997	0.764510356488517	2.37704996662945	32.754099632859	12.2798666544605	108.142138550543	2.53558016717265	51.0587016126208	-4.31562378014415	0.000122347390824114	0.00591319071692534	-	chr4	21796175	21827740	+	3038	-	- && Q95SX7.1 RecName: Full=Probable RNA-directed DNA polymerase from transposon BS; AltName: Full=Reverse transcriptase && -	-
Cfu0230410	487.448836141996	462.528765675553	542.759742380392	3691.50834010333	1433.23586524203	1430.95222617772	497.579114732647	2185.23214384102	-2.13493276271934	0.000122366697733087	0.00591319071692534	Cfu0230410	chr15	15080462	15104481	-	1662	protein_coding	- && sp|Q9JJL8|SYSM_MOUSE Serine--tRNA ligase, mitochondrial OS=Mus musculus OX=10090 GN=Sars2 PE=1 SV=2 && PF02403:Seryl-tRNA synthetase N-terminal domain|PF00587:tRNA synthetase class II core domain (G, H, P, S and T)	-
novel.3327	1.48839339279999	0	3.16939995550594	181.96722018255	1.75426666492292	88.8310423808031	1.55259778276864	90.8508430760919	-5.87435389662621	0.000125256155709367	0.00603915627493538	-	chr25	25065606	25117594	+	2628	-	- && Q6URK6.1 RecName: Full=Cadherin-5; AltName: Full=Vascular endothelial cadherin; Short=VE-cadherin; AltName: CD_antigen=CD144; Flags: Precursor && PF00028:Cadherin domain	-
Cfu0011520	263.445630525598	144.49245737633	214.726846985527	1062.68856586609	490.317532845957	926.932616147511	207.554978295818	826.64623828652	-1.99305010925263	0.000125818754462079	0.00605261886611611	Cfu0011520	chr14	8287244	8304133	+	1245	protein_coding	- && sp|Q6PH17|ATAT_DANRE Alpha-tubulin N-acetyltransferase 1 OS=Danio rerio OX=7955 GN=atat1 PE=1 SV=1 && PF05301:GNAT acetyltransferase, Mec-17	-
novel.432	1133.41156861719	860.838661406071	1289.15343190204	4285.93459269965	2394.57399761979	3875.73700126678	1094.46788730843	3518.74853052874	-1.6846695565244	0.000126370487543668	0.00606549942347238	-	chr10	22848005	22853467	+	5431	-	- && - && -	-
Cfu0010210	111.629504459999	110.089491334347	127.568348209114	429.442639630817	288.576866379821	899.897081509875	116.42911466782	539.305529173505	-2.20932172055228	0.000127681010333229	0.00610528170918295	Cfu0010210	chr14	4150875	4166653	+	3345	protein_coding	- && sp|Q5ZIB2|FBF1_CHICK Fas-binding factor 1 homolog OS=Gallus gallus OX=9031 GN=FBF1 PE=2 SV=1 && -	-
Cfu0040620	23.0700975883998	13.7611864167933	33.2786995328123	224.426238225145	85.0819332487618	102.348809699621	23.3699945126685	137.285660391176	-2.55577632055002	0.000127879477472447	0.00610528170918295	Cfu0040620	chr11	20999771	21003752	-	1074	protein_coding	- && sp|P51028|WNT8A_DANRE Protein Wnt-8a OS=Danio rerio OX=7955 GN=wnt8a PE=2 SV=2 && PF00110:wnt family	-
Cfu0169790	1341.04244691279	1140.64945188087	1050.65608525022	6160.19696057992	2404.22246427687	5028.60944260025	1177.44932801463	4531.00962248568	-1.94402018372747	0.000128056847498196	0.00610528170918295	Cfu0169790	chr9	24372080	24380460	+	2724	protein_coding	- && sp|Q66I22|SRRT_DANRE Serrate RNA effector molecule homolog OS=Danio rerio OX=7955 GN=srrt PE=2 SV=1 && PF12066:Domain of unknown function (DUF3546)|PF04959:Arsenite-resistance protein 2	-
Cfu0109080	110.885307763599	141.434415950376	204.426297130133	770.327898772794	367.518866301353	3539.72392791331	152.248673614703	1559.19023099582	-3.35572872760248	0.00013128007444723	0.0062450136082815	Cfu0109080	chr14	19612899	19655689	-	2460	protein_coding	- && sp|P48193|EPB41_MOUSE Protein 4.1 OS=Mus musculus OX=10090 GN=Epb41 PE=1 SV=2 && PF09379:FERM N-terminal domain|PF00373:FERM central domain|PF09380:FERM C-terminal PH-like domain|PF04382:SAB domain|PF08736:FERM adjacent (FA)	-
Cfu0219000	3.72098348199997	2.29353106946555	5.54644992213539	43.6721328438119	20.1740666466136	34.7599731055316	3.85365482453364	32.8687241986524	-3.08872198562179	0.000132481051164414	0.00628813949293494	Cfu0219000	chr18	5880951	5888978	+	1500	protein_coding	- && sp|P30437|CP17A_ONCMY Steroid 17-alpha-hydroxylase/17,20 lyase OS=Oncorhynchus mykiss OX=8022 GN=cyp17a1 PE=2 SV=1 && PF00067:Cytochrome P450	-
Cfu0091800	515.728310605196	561.150601662572	669.535740600629	145.57377614604	249.982999751517	150.62655012397	582.138217622799	182.061108673842	1.67224606145204	0.000134372119090002	0.0063637563007613	Cfu0091800	chr4	12929202	12945119	-	1002	protein_coding	- && sp|Q16534|HLF_HUMAN Hepatic leukemia factor OS=Homo sapiens OX=9606 GN=HLF PE=1 SV=1 && PF07716:Basic region leucine zipper	-
Cfu0048260	180.095600528799	201.06622375648	168.770547630691	429.442639630817	427.163932908732	467.328527307703	183.310790638657	441.311699949084	-1.26671611927109	0.000134807306626841	0.00637024173062543	Cfu0048260	chr13	22103770	22106553	+	1077	protein_coding	- && sp|P12841|FOS_RAT Proto-oncogene c-Fos OS=Rattus norvegicus OX=10116 GN=Fos PE=1 SV=1 && PF00170:bZIP transcription factor	-
novel.3313	349.028250611597	295.865507961056	337.541095261382	1619.50825962469	683.286865987479	1235.91015486335	327.478284611345	1179.56842682517	-1.84835818218546	0.000135394970730272	0.00638388781418959	-	chr25	19750522	19761668	+	7249	-	- && - && -	-
novel.1532	144.374159101599	108.560470621369	109.344298464955	627.180352229188	254.368666413824	971.348137337912	120.759642729308	617.632385326975	-2.35277182405499	0.000136783289629739	0.00643514159295504	-	chr16	21532217	21550328	+	1265	-	- && - && -	-
novel.3547	320.748776148398	357.026336480138	290.79244591767	1061.47545106487	674.515532662864	1245.56570294822	322.855852848735	993.852228891985	-1.62103022087988	0.000137279232447736	0.00644427939747516	-	chr27	16661330	16667059	+	5705	-	- && - && -	-
Cfu0141930	1865.70111787479	2047.35873467625	1968.98972235806	477.967231679497	882.396132456231	504.019610030209	1960.68319163637	621.460991388646	1.65605417280515	0.000137848444887131	0.00645680906654436	Cfu0141930	chr21	19806304	19820702	+	1347	protein_coding	- && sp|Q6Q7J2|GDIB_PIG Rab GDP dissociation inhibitor beta OS=Sus scrofa OX=9823 GN=GDI2 PE=2 SV=1 && PF00996:GDP dissociation inhibitor	-
novel.2408	0.744196696399995	6.11608285190814	0	53.3770512535479	24.5597333089209	92.6932616147511	2.28675984943604	56.8766820590733	-4.62808162718042	0.000139854425731933	0.00653643474662662	-	chr2	37572249	37575664	-	3236	-	- && - && -	-
Cfu0044110	499.355983284396	717.875224742718	297.131245828682	146.786890947257	117.535866549836	135.177673188179	504.787484618599	133.166810228424	1.92347821861036	0.000141494946314185	0.00659866934132026	Cfu0044110	chr11	32977133	32992506	-	1335	protein_coding	- && sp|P53760|LCAT_CHICK Phosphatidylcholine-sterol acyltransferase (Fragment) OS=Gallus gallus OX=9031 GN=LCAT PE=1 SV=1 && PF02450:Lecithin:cholesterol acyltransferase	-
Cfu0127830	336.376906772798	358.555357193115	334.371695305876	100.688528501011	146.481266521064	79.1754942959332	343.101319757263	108.781763106003	1.64751499756325	0.000143124353846849	0.00666011562922625	Cfu0127830	chr5	25075557	25104973	+	993	protein_coding	- && sp|Q9CWQ8|CAST1_MOUSE Cytosolic arginine sensor for mTORC1 subunit 1 OS=Mus musculus OX=10090 GN=Castor1 PE=2 SV=1 && PF13840:ACT domain|PF18700:Cytosolic arginine sensor for mTORC1 subunit 1 N-terminal domain	-
novel.2822	74.4196696399995	77.9800563618288	105.382548520572	731.50822513385	238.580266429518	303.184209864915	85.9274248408002	424.424233809428	-2.30474909556723	0.000143523086731653	0.00666415132500301	-	chr22	17307439	17337739	+	4395	-	- && Q5T1H1.5 RecName: Full=Protein eyes shut homolog; AltName: Full=Epidermal growth factor-like protein 10; Short=EGF-like protein 10; AltName: Full=Epidermal growth factor-like protein 11; Short=EGF-like protein 11; AltName: Full=Protein spacemaker homolog; Flags: Precursor && PF01498:Transposase	-
novel.2203	207.630878295598	262.227052275561	134.699498109002	47.3114772474629	6.13993332723024	13.5177673188179	201.519142893387	22.323059297837	3.17368757480109	0.00014507854082784	0.00670124283801006	-	chr2	15410466	15412845	+	1854	-	- && - && -	-
Cfu0203580	52.8379654443996	57.3382767366388	50.710399288095	167.409842567946	133.324266534142	152.557659740944	53.6288804897111	151.097256281011	-1.49290095802438	0.000145394831768142	0.00670124283801006	Cfu0203580	chr25	5830545	5850765	-	2241	protein_coding	- && sp|Q9NVP4|DZAN1_HUMAN Double zinc ribbon and ankyrin repeat-containing protein 1 OS=Homo sapiens OX=9606 GN=DZANK1 PE=1 SV=3 && PF12773:Double zinc ribbon|PF13290:Chitobiase/beta-hexosaminidase C-terminal domain	-
novel.109	2.97678678559998	2.29353106946555	0.792349988876484	24.26229602434	3.50853332984585	220.146496335034	2.020889281314	82.6391085630732	-5.34272288904559	0.0001458038425985	0.00670124283801006	-	chr1	38006060	38022585	+	770	-	- && - && -	-
Cfu0210920	106.420127585199	155.195602367169	186.202247385974	44.8852476450289	43.8566666230731	28.9666442546097	149.272659112781	39.2361861742372	1.91401677789002	0.000145839004441263	0.00670124283801006	Cfu0210920	chr6	16994190	17010883	+	2619	protein_coding	- && sp|Q9P2B2|FPRP_HUMAN Prostaglandin F2 receptor negative regulator OS=Homo sapiens OX=9606 GN=PTGFRN PE=1 SV=2 && PF07686:Immunoglobulin V-set domain	-
Cfu0115740	11.1629504459999	41.2835592503799	65.7650490767482	1.213114801217	2.63139999738439	0	39.403852924376	1.28150493286713	4.74359266925397	0.000145890627823151	0.00670124283801006	Cfu0115740	chr7	31490258	31507224	-	1512	protein_coding	- && sp|Q1JQ19|DEPD7_DANRE DEP domain-containing protein 7 OS=Danio rerio OX=7955 GN=depdc7 PE=2 SV=1 && PF00610:Domain found in Dishevelled, Egl-10, and Pleckstrin (DEP)	-
novel.4477	26.0468843739998	22.9353106946555	26.147549632924	122.524594922917	61.3993332723024	158.350988591866	25.0432482338598	114.091638929029	-2.17968082933809	0.000147116065370933	0.00674303012930848	-	chr6	18168069	18183271	+	2339	-	- && - && -	-
Cfu0225940	5.20937687479996	16.8192278427474	11.8852498331473	92.1967248924919	42.9795332906116	83.0377135298812	11.3046181835649	72.7379905709949	-2.68241080105739	0.00014849563457862	0.00679168792069537	Cfu0225940	chr22	94216	96829	-	570	protein_coding	- && - && -	-
Cfu0210250	290.236711595998	477.054462448835	586.338991768598	111.606561711964	152.621199848294	79.1754942959332	451.210055271144	114.467751952064	1.97184281032659	0.000149161443354866	0.00680756253977902	Cfu0210250	chr6	18956382	19004524	-	4914	protein_coding	- && sp|P02462|CO4A1_HUMAN Collagen alpha-1(IV) chain OS=Homo sapiens OX=9606 GN=COL4A1 PE=1 SV=4 && PF01413:C-terminal tandem repeated domain in type 4 procollagen|PF01391:Collagen triple helix repeat (20 copies)	-
Cfu0121800	13.3955405351999	68.8059320839666	110.136648453831	0	4.38566666230731	0	64.1127070243326	1.46188888743577	5.2436604872204	0.000149583100939626	0.00681225043277074	Cfu0121800	chr22	757707	763752	+	912	protein_coding	- && sp|P0DMV4|ITLN_ONCMY Intelectin OS=Oncorhynchus mykiss OX=8022 GN=itln PE=1 SV=1 && -	-
Cfu0199700	29.7678678559998	22.9353106946555	38.0327994660713	206.22951620689	85.0819332487618	123.591015486335	30.2453260055755	138.300821647329	-2.19266159170219	0.000149919457038375	0.00681304187847374	Cfu0199700	chr16	3820093	3823484	-	816	protein_coding	- && - && PF00193:Extracellular link domain	-
novel.3422	123.536651602399	72.6284838664092	72.8961989766366	607.770515409716	189.460799811676	677.819475557867	89.6871114818149	491.68359692642	-2.45296608313222	0.000151793973824704	0.00687881219947551	-	chr26	2864592	2867452	+	2710	-	- && - && -	-
Cfu0125220	1021.78206415719	968.634621670952	1175.05503350383	3357.90176976865	2129.67973121643	3259.71303345208	1055.15723977732	2915.76484481239	-1.46616474680207	0.000152010831881288	0.00687881219947551	Cfu0125220	chr5	36871317	36880231	-	2295	protein_coding	- && sp|A2AJT4|PNISR_MOUSE Arginine/serine-rich protein PNISR OS=Mus musculus OX=10090 GN=Pnisr PE=1 SV=1 && PF15996:Arginine/serine-rich protein PNISR	-
Cfu0173660	573.031456227996	424.303247851127	465.109443470496	2960.00011496948	912.218665759921	4234.92339002394	487.48138251654	2702.38072358445	-2.47043137966921	0.000153195395057122	0.00691775992182889	Cfu0173660	chr24	26803007	26807066	-	1716	protein_coding	- && sp|Q0P499|SYEM_DANRE Probable glutamate--tRNA ligase, mitochondrial OS=Danio rerio OX=7955 GN=ears2 PE=2 SV=1 && PF00749:tRNA synthetases class I (E and Q), catalytic domain	-
Cfu0119710	309.585825702398	415.893633929753	214.726846985527	52.1639364523309	103.501733230453	81.1066039129072	313.402102205893	78.9240911985636	1.98691831560849	0.000156297977285077	0.00702976054341847	Cfu0119710	chr7	10520049	10531552	+	1572	protein_coding	- && sp|P50428|ARSA_MOUSE Arylsulfatase A OS=Mus musculus OX=10090 GN=Arsa PE=1 SV=2 && PF00884:Sulfatase|PF14707:C-terminal region of aryl-sulfatase	-
novel.546	32.7446546415998	9.17412427786221	34.0710495216888	226.852467827579	87.7133332461462	191.179852080424	25.3299428137169	168.581884384716	-2.73269047122116	0.000156333922848625	0.00702976054341847	-	chr10	23253679	23257097	-	1220	-	- && - && -	-
novel.3418	0	0	0	35.1803292352929	0.877133332461462	50.2088500413235	0	28.7554375363593	-7.66427189734605	0.00015797887232108	0.00708880406282764	-	chr26	1623326	1625973	+	1854	-	- && - && -	-
novel.2629	12.6513438387999	3.82255178244259	8.71584987764133	84.9180360851899	30.6996666361512	75.3132750619852	8.39658183296127	63.6436592611088	-2.91507144974054	0.000158883216637117	0.00711443736719535	-	chr20	30216988	30221409	-	1907	-	- && - && -	-
Cfu0214260	52.0937687479996	64.983380301524	49.9180492992185	356.655751557797	114.904466552452	337.944182970447	55.6650661162474	269.834800360232	-2.27457828191234	0.000159352902548582	0.00712054109944594	Cfu0214260	chr6	377637	393822	+	1602	protein_coding	- && sp|Q96M89|CC138_HUMAN Coiled-coil domain-containing protein 138 OS=Homo sapiens OX=9606 GN=CCDC138 PE=1 SV=1 && -	-
novel.1942	10.4187537495999	12.9966760603048	4.75409993325891	111.606561711964	26.3139999738439	100.417700082647	9.38984324772121	79.4460872561516	-3.07353140172991	0.000160611801787247	0.00716181101121882	-	chr18	31702570	31706483	-	1649	-	- && - && -	-
novel.4712	0	0	0	6.06557400608499	3.50853332984585	75.3132750619852	0	28.2957941326387	-7.63541786992104	0.00016213308663339	0.00721458457792203	-	chr7	21262717	21263062	+	346	-	- && - && -	-
Cfu0020680	684.660960687995	607.785733408371	481.748793236903	198.950827399588	254.368666413824	185.386523229502	591.398495777756	212.902005680971	1.47083106492926	0.000162834348329577	0.00723072525149988	Cfu0020680	chr3	33012217	33016692	+	1086	protein_coding	- && sp|P25106|ACKR3_HUMAN Atypical chemokine receptor 3 OS=Homo sapiens OX=9606 GN=ACKR3 PE=1 SV=3 && PF00001:7 transmembrane receptor (rhodopsin family)	-
Cfu0179000	4703.32312124797	5093.1679949265	5811.09481842014	636.885270638924	1919.16773142568	625.67951589957	5202.52864486487	1060.57750598806	2.2933982016078	0.000163644883586758	0.00725164122101568	Cfu0179000	chr24	8938716	8978211	+	2325	protein_coding	- && sp|O73683|A4_TETFL Amyloid-beta A4 protein OS=Tetraodon fluviatilis OX=47145 GN=app PE=2 SV=1 && PF02177:Amyloid A4 N-terminal heparin-binding|PF10515:Beta-amyloid precursor protein C-terminus|PF00014:Kunitz/Bovine pancreatic trypsin inhibitor domain|PF12924:Copper-binding of amyloid precursor, CuBD|PF12925:E2 domain of amyloid precursor protein|PF03494:Beta-amyloid peptide (beta-APP)	-
Cfu0222610	2251.93920330638	2556.5226320976	3028.36165748592	909.836100912749	1156.93886551667	708.717229429451	2612.27449762997	925.164065286289	1.49636930577591	0.000166324785579741	0.00734355971601344	Cfu0222610	chr18	19242636	19263167	+	3177	protein_coding	- && sp|Q29504|UBA1_RABIT Ubiquitin-like modifier-activating enzyme 1 OS=Oryctolagus cuniculus OX=9986 GN=UBA1 PE=1 SV=1 && PF10585:Ubiquitin-activating enzyme active site|PF16190:Ubiquitin-activating enzyme E1 FCCH domain|PF16191:Ubiquitin-activating enzyme E1 four-helix bundle|PF00899:ThiF family|PF09358:Ubiquitin fold domain	-
Cfu0161330	5.95357357119996	17.5837381992359	13.4699498109002	64.2950844645009	48.2423332853804	229.802044419904	12.3357538604454	114.113154056595	-3.20262539135466	0.00016698347315118	0.00734355971601344	Cfu0161330	chr28	13451061	13455498	+	1815	protein_coding	- && sp|A5PN38|F151A_DANRE Protein FAM151A OS=Danio rerio OX=7955 GN=fam151a PE=3 SV=1 && PF10223:Uncharacterized conserved protein (DUF2181)	-
Cfu0217120	121.304061513199	136.847353811445	130.73774816462	439.147558040553	271.034199730592	426.77522535125	129.629721163088	378.985661040798	-1.54582262603632	0.000167005349416626	0.00734355971601344	Cfu0217120	chr18	412935	421330	-	2934	protein_coding	- && sp|Q8CB62|CNTRB_MOUSE Centrobin OS=Mus musculus OX=10090 GN=Cntrob PE=2 SV=2 && -	-
novel.614	1085.78298004759	587.143953783181	806.612288676261	3723.04932493497	1852.50559815861	4370.10106321212	826.513074169011	3315.2186621019	-2.00370726086883	0.000167094434289177	0.00734355971601344	-	chr11	8939512	8942287	+	2225	-	- && - && -	-
Cfu0174750	13136.5600848527	9893.5285233179	4174.8920913902	2593.63944500194	1813.9117315303	1666.54759944855	9068.3268998536	2024.6995919936	2.1630394956287	0.000167544837623367	0.00734823446981003	Cfu0174750	chr24	23016981	23065414	-	4728	protein_coding	- && sp|P98093|CO3_ONCMY Complement C3 (Fragment) OS=Oncorhynchus mykiss OX=8022 GN=c3 PE=1 SV=1 && PF00207:Alpha-2-macroglobulin family|PF01759:UNC-6/NTR/C345C module|PF07703:Alpha-2-macroglobulin bait region domain|PF01835:MG2 domain|PF17791:Macroglobulin domain MG3|PF07678:A-macroglobulin TED domain|PF07677:A-macroglobulin receptor binding domain|PF17790:Macroglobulin domain MG1|PF17789:Macrog…	-
Cfu0031040	5.95357357119996	12.9966760603048	6.33879991101188	55.8032808559819	28.0682666387668	177.662084761606	8.42968318083888	87.177877418785	-3.36027557598518	0.000168073107940993	0.00735629818137637	Cfu0031040	chr20	26132834	26136518	-	3264	protein_coding	- && - && -	-
Cfu0231720	212.840255170398	257.63999013663	153.715897842038	75.2131176754539	57.8907999424565	46.3466308073755	208.065381049689	59.8168494750953	1.79192483114863	0.000169911641769167	0.00741400489494708	Cfu0231720	chr15	20673331	20685007	-	1473	protein_coding	- && sp|Q5RBU7|PCP_PONAB Lysosomal Pro-X carboxypeptidase OS=Pongo abelii OX=9601 GN=PRCP PE=2 SV=1 && PF05577:Serine carboxypeptidase S28	-
Cfu0008690	192.002747671199	168.192278427474	175.90169753058	854.032820056767	482.423332853804	436.43077343612	178.698907876417	590.96230878223	-1.72617320257391	0.000170085790464164	0.00741400489494708	Cfu0008690	chr17	30867995	30874141	-	1704	protein_coding	- && sp|Q6NUS6|TECT3_HUMAN Tectonic-3 OS=Homo sapiens OX=9606 GN=TCTN3 PE=1 SV=2 && PF07773:Protein of unknown function (DUF1619)	-
Cfu0036590	31.2562612487998	62.6898492320584	79.2349988876484	8.49180360851899	6.13993332723024	0	57.7270364561689	4.87724564524974	3.47575285134054	0.000171699985294656	0.00743860332338347	Cfu0036590	chr20	1816808	1819156	-	2349	protein_coding	- && sp|Q5DRB1|PCDG9_PANTR Protocadherin gamma-A9 OS=Pan troglodytes OX=9598 GN=PCDHGA9 PE=3 SV=1 && PF16492:Cadherin cytoplasmic C-terminal|PF00028:Cadherin domain|PF08266:Cadherin-like	-
Cfu0100610	2534.73394793838	3122.26029589911	1578.36117784196	384.557391985788	795.559932542546	231.733154036878	2411.78514055981	470.616826188404	2.35534450774183	0.000171957893092266	0.00743860332338347	Cfu0100610	chr12	6395977	6408015	+	669	protein_coding	- && sp|Q5QT56|CLD19_RAT Claudin-19 OS=Rattus norvegicus OX=10116 GN=Cldn19 PE=2 SV=1 && PF00822:PMP-22/EMP/MP20/Claudin family	-
Cfu0089000	145.862552494399	139.14088488091	156.092947808667	508.295101709922	314.013733021203	712.579448663399	147.032128394659	511.629427798175	-1.79663601304758	0.000171962354025308	0.00743860332338347	Cfu0089000	chr4	4356589	4368619	-	1887	protein_coding	- && sp|Q5M9H0|ANKS3_RAT Ankyrin repeat and SAM domain-containing protein 3 OS=Rattus norvegicus OX=10116 GN=Anks3 PE=1 SV=1 && PF00536:SAM domain (Sterile alpha motif)|PF12796:Ankyrin repeats (3 copies)	-
novel.1566	1048.57314522759	743.868576863327	898.524887385933	3271.77061888224	1855.13699815599	3389.09737778934	896.988869825618	2838.66833160919	-1.66173242468067	0.000172096807263112	0.00743860332338347	-	chr16	4411905	4416481	-	4577	-	- && - && -	-
Cfu0160190	7847.55416353794	5603.09640270434	4949.01803052252	1663.1803924685	1901.62506477645	2583.82466751119	6133.22286558827	2049.54337491871	1.58173525455482	0.000172582017402338	0.00743860332338347	Cfu0160190	chr28	9911018	9916285	-	597	protein_coding	- && sp|Q9DED4|CIRBB_XENLA Cold-inducible RNA-binding protein B OS=Xenopus laevis OX=8355 GN=cirbp-b PE=1 SV=1 && PF00076:RNA recognition motif. (a.k.a. RRM, RBD, or RNP domain)	-
novel.1910	189.025960885599	171.250319853428	262.267846318116	858.885279261635	540.314132796261	560.021788922454	207.514709019048	653.073733660117	-1.65441315481371	0.000173280651682303	0.00743860332338347	-	chr18	12702650	12717159	-	14510	-	- && - && -	-
novel.2508	32.0004579451998	23.699821051144	24.562849655171	134.655742935087	85.0819332487618	81.1066039129072	26.7543762171716	100.281426698919	-1.90780250143888	0.000173297449689582	0.00743860332338347	-	chr20	11767960	11772327	+	3287	-	- && - && -	-
Cfu0024860	976.386065676793	1328.71899957704	906.448387274698	380.918047582137	450.846532885192	322.495306034655	1070.51781750951	384.753295500661	1.47438937309963	0.000173436230864973	0.00743860332338347	Cfu0024860	chr26	16731725	16747754	-	2157	protein_coding	- && sp|Q03169|TNAP2_HUMAN Tumor necrosis factor alpha-induced protein 2 OS=Homo sapiens OX=9606 GN=TNFAIP2 PE=1 SV=2 && PF06046:Exocyst complex component Sec6	-
Cfu0135260	32.0004579451998	29.0513935465637	24.562849655171	2.426229602434	3.50853332984585	0	28.5382337156448	1.97825431075995	3.66581797762801	0.000177130675642351	0.00757612310377962	Cfu0135260	chr22	24938968	24944375	+	639	protein_coding	- && - && PF00811:Ependymin	-
Cfu0042580	4203.22294126717	4329.42214879447	2474.50901526126	1080.88528788435	941.164065731149	357.255279140186	3669.05136844097	793.101544251894	2.20873079873015	0.000177352008609477	0.00757612310377962	Cfu0042580	chr11	28352969	28362109	+	873	protein_coding	- && sp|P20112|SPRC_PIG SPARC OS=Sus scrofa OX=9823 GN=SPARC PE=1 SV=2 && PF10591:Secreted protein acidic and rich in cysteine Ca binding region|PF09289:Follistatin/Osteonectin-like EGF domain|PF00050:Kazal-type serine protease inhibitor domain	-
Cfu0057840	14.8839339279999	16.8192278427474	3.96174994438242	41.2459032413779	103.501733230453	154.488769357918	11.8883039050432	99.7454686099163	-3.06281810941859	0.000178147020436256	0.00759489462973651	Cfu0057840	chr10	22411328	22413489	+	1020	protein_coding	- && - && PF13358:DDE superfamily endonuclease|PF01498:Transposase	-
Cfu0220220	580.473423191996	929.644593490037	683.00569041153	209.868860610541	299.97959970182	189.24874246345	731.041235697854	233.03240092527	1.64604905063051	0.000179827419499041	0.00765126265553787	Cfu0220220	chr18	9646801	9674178	+	4320	protein_coding	- && - && -	-
Cfu0200720	37.2098348199997	29.8159039030522	49.125699310342	146.786890947257	120.16726654722	115.866577018439	38.7171460111313	127.606911504305	-1.7224391823078	0.000182020785824031	0.00772918879605463	Cfu0200720	chr25	22398643	22412708	+	1380	protein_coding	- && sp|Q6A044|F1891_MOUSE Protein FAM189A1 OS=Mus musculus OX=10090 GN=Fam189a1 PE=2 SV=3 && -	-
Cfu0222140	15.6281306243999	4.5870621389311	10.3005498553943	97.0491840973599	29.8225333036897	140.971002039101	10.1719142062418	89.28090648005	-3.12549565558052	0.000182591389112416	0.00773353677782956	Cfu0222140	chr18	18399281	18403238	+	804	protein_coding	- && sp|Q9Y235|ABEC2_HUMAN C->U-editing enzyme APOBEC-2 OS=Homo sapiens OX=9606 GN=APOBEC2 PE=1 SV=1 && PF18778:Novel AID APOBEC clade 1	-
Cfu0202430	519.449294087196	766.803887557983	177.486397508333	106.754102507096	77.1877332566087	83.0377135298812	487.913193051171	88.9931830978619	2.45488664651586	0.000182847327721519	0.00773353677782956	Cfu0202430	chr25	12944655	12971085	+	1662	protein_coding	- && sp|O94788|AL1A2_HUMAN Retinal dehydrogenase 2 OS=Homo sapiens OX=9606 GN=ALDH1A2 PE=1 SV=3 && PF00171:Aldehyde dehydrogenase family	-
Cfu0145600	792.569481665994	579.498850218296	618.825341312534	4615.90181863068	1654.27346502232	2128.08279790533	663.631224398942	2799.41936051944	-2.07668248903548	0.000183264726056939	0.00773587210247069	Cfu0145600	chr21	2263348	2280047	+	1515	protein_coding	- && sp|Q90X44|NRF1_DANRE Nuclear respiratory factor 1 OS=Danio rerio OX=7955 GN=nrf1 PE=2 SV=2 && PF10491:NLS-binding and DNA-binding and dimerisation domains of Nrf1	-
novel.5029	1.48839339279999	0	0.792349988876484	18.196722018255	6.13993332723024	81.1066039129072	0.760247793892158	35.1477530861308	-5.50955323233848	0.00018463682286926	0.00777841794805624	-	chr8	29575308	29590544	-	1459	-	- && - && -	-
novel.3123	416.750149983997	339.442598280902	522.95099265848	1181.57381638536	1060.45419894591	1083.3524951224	426.381246974459	1108.46017015122	-1.37842596520815	0.000185288613249097	0.00779051080784933	-	chr24	13812696	13876296	+	8884	-	- && O76050.1 RecName: Full=E3 ubiquitin-protein ligase NEURL1; AltName: Full=Neuralized-like protein 1A; Short=h-neu; Short=h-neuralized 1; AltName: Full=RING finger protein 67 && -	-
novel.3816	608.752897655196	514.515469916772	495.218743047803	1551.57383075654	1097.29379890929	1541.02547434524	539.495703539924	1396.63103467036	-1.37170364589519	0.000188067543702673	0.00789181663250569	-	chr3	42764532	42769969	+	5385	-	- && - && -	-
novel.1520	2.97678678559998	4.5870621389311	3.96174994438242	18.196722018255	26.3139999738439	65.6577269771153	3.84186628963784	36.7228163230714	-3.23914888360697	0.000191228575334941	0.00798374192612198	-	chr16	15183987	15184513	+	485	-	- && - && -	-
Cfu0020580	932.478460589193	982.395808087745	1131.47578411562	311.770503912769	451.723666217653	239.457592504774	1015.45001759752	334.317254211732	1.5993781179225	0.000191249896328867	0.00798374192612198	Cfu0020580	chr3	32576577	32603519	+	3693	protein_coding	- && sp|Q15155|NOMO1_HUMAN Nodal modulator 1 OS=Homo sapiens OX=9606 GN=NOMO1 PE=1 SV=5 && PF09430:Protein of unknown function (DUF2012)	-
Cfu0156710	142.885765708799	103.20889812595	87.9508487652898	496.163953697752	304.365266364127	312.839757949785	111.348504200013	371.122992670555	-1.7369237376078	0.000191379552702582	0.00798374192612198	Cfu0156710	chr27	3860807	3867849	-	1095	protein_coding	- && sp|Q96LW2|KS6R_HUMAN Ribosomal protein S6 kinase-related protein OS=Homo sapiens OX=9606 GN=RSKR PE=1 SV=2 && PF00069:Protein kinase domain	-
Cfu0063480	52.0937687479996	60.3963181625929	69.7267990211306	283.868863484778	165.778199835216	166.075427059762	60.738961977241	205.240830126585	-1.75799509541395	0.000192905795999563	0.00801049292808016	Cfu0063480	chr2	43653157	43666185	-	2172	protein_coding	- && sp|Q6P2A1|PRDM9_DANRE Histone-lysine N-methyltransferase PRDM9 OS=Danio rerio OX=7955 GN=prdm9 PE=2 SV=1 && PF00096:Zinc finger, C2H2 type|PF13465:Zinc-finger double domain|PF00856:SET domain	-
Cfu0007870	17.8607207135999	15.2902071297703	7.13114989988836	114.032791314398	33.3310666335356	185.386523229502	13.4273592477529	110.916793725812	-3.03797311340167	0.000193233888622788	0.00801049292808016	Cfu0007870	chr17	26852872	26859776	+	585	protein_coding	- && - && PF15794:Coiled-coil domain-containing protein 106	-
Cfu0052170	2.97678678559998	7.64510356488517	8.71584987764133	48.5245920486799	24.5597333089209	98.486590465673	6.44591340937549	57.1903052744246	-3.13911758807548	0.000193346274917158	0.00801049292808016	Cfu0052170	chr13	9110130	9160097	-	12222	protein_coding	- && sp|Q9NRC6|SPTN5_HUMAN Spectrin beta chain, non-erythrocytic 5 OS=Homo sapiens OX=9606 GN=SPTBN5 PE=1 SV=2 && PF00435:Spectrin repeat|PF00169:PH domain|PF00307:Calponin homology (CH) domain	-
Cfu0226110	1024.01465424639	1025.2083880511	967.459336418187	366.360669967533	492.948932843342	366.910827225056	1005.56079290523	408.740143345311	1.29685595384065	0.000193520967783574	0.00801049292808016	Cfu0226110	chr8	224947	238134	+	1926	protein_coding	- && sp|E2RA18|CLGN_CANLF Calmegin OS=Canis lupus familiaris OX=9615 GN=CLGN PE=1 SV=2 && PF00262:Calreticulin family	-
novel.887	525.402867658396	582.55689164425	576.038441913204	1743.24596934883	1101.6794655716	1790.13861493488	561.332733738617	1545.02134995177	-1.46012147198161	0.000194341705867762	0.00802890618110161	-	chr12	5808061	5818585	-	5873	-	- && - && -	-
Cfu0019480	184.560780707199	338.678087924413	151.338847875409	23.049181223123	56.1365332775336	56.0021788922454	224.859238835673	45.0626311309673	2.32204380226044	0.000199157482026905	0.00821197810542986	Cfu0019480	chr3	26668293	26713955	-	2631	protein_coding	- && sp|Q5U300|UBA1_RAT Ubiquitin-like modifier-activating enzyme 1 OS=Rattus norvegicus OX=10116 GN=Uba1 PE=1 SV=1 && PF16190:Ubiquitin-activating enzyme E1 FCCH domain|PF00899:ThiF family|PF10585:Ubiquitin-activating enzyme active site|PF09358:Ubiquitin fold domain	-
novel.4172	91.5361936571993	81.8026081442714	160.847047741926	416.09837681743	375.413066293506	330.219744502551	111.395283181132	373.910395871162	-1.74812277623627	0.000200963663951569	0.00827048728004156	-	chr4	38351450	38401538	-	6102	-	- && Q9Y2I2.3 RecName: Full=Netrin-G1; AltName: Full=Laminet-1; Flags: Precursor && -	-
novel.4919	806.709218897594	569.560215583945	928.63418696324	2228.49188983563	2011.26673133413	1933.04072659095	768.30120714826	2057.5997825869	-1.42132669660279	0.00020411015748294	0.00838382471861175	-	chr8	15697367	15699965	+	2578	-	- && - && -	-
Cfu0146140	384.005495342397	305.039632238918	141.830648008891	60.6557400608499	12.2798666544605	46.3466308073755	276.958591863402	39.7607458408953	2.81049407885793	0.000205037710115219	0.00840575902178687	Cfu0146140	chr19	3314474	3332784	-	1332	protein_coding	- && sp|Q9C0K1|S39A8_HUMAN Metal cation symporter ZIP8 OS=Homo sapiens OX=9606 GN=SLC39A8 PE=1 SV=1 && PF02535:ZIP Zinc transporter	-
Cfu0239660	103.443340799599	176.601892348848	116.475448364843	41.2459032413779	37.7167332958429	32.8288634885577	132.17356050443	37.2638333419262	1.82082815398657	0.000207844262326223	0.00850449348472373	Cfu0239660	chr23	15484892	15496608	+	1353	protein_coding	- && sp|P85125|CAVN1_RAT Caveolae-associated protein 1 OS=Rattus norvegicus OX=10116 GN=Cavin1 PE=1 SV=1 && PF15237:PTRF/SDPR family	-
novel.3477	412.284969805597	255.346459067165	421.53019408229	1448.4590726531	838.539465833158	1245.56570294822	363.05387431835	1177.52141381149	-1.69713775892031	0.00020973512695254	0.00856545425732179	-	chr26	6631070	6635130	-	4061	-	- && - && -	-
Cfu0001610	157.769699636799	227.05957587709	266.229596262499	1555.21317516019	906.07873243269	488.570733094417	217.019623925462	983.287546895766	-2.18055055926766	0.000210805071814355	0.00859272047496719	Cfu0001610	chr17	3785573	3826653	-	11292	protein_coding	- && sp|O08852|PKD1_MOUSE Polycystin-1 OS=Mus musculus OX=10090 GN=Pkd1 PE=1 SV=2 && PF02010:REJ domain|PF01477:PLAT/LH2 domain|PF00801:PKD domain|PF08016:Polycystin cation channel	-
novel.2180	524.658670961996	304.27512188243	257.513746384857	2358.29517356584	746.440465924704	2670.72460027502	362.149179743094	1925.15341325519	-2.40984639879611	0.000211985551677578	0.00862437980625027	-	chr2	4581657	4584834	+	2521	-	- && - && -	-
Cfu0242160	14.8839339279999	10.7031449908392	10.3005498553943	104.327872904662	62.2764666047638	34.7599731055316	11.9625429247445	67.1214375383191	-2.49454304842681	0.000212578898441475	0.00863207736085831	Cfu0242160	chr23	2721752	2731539	-	1389	protein_coding	- && sp|Q14541|HNF4G_HUMAN Hepatocyte nuclear factor 4-gamma OS=Homo sapiens OX=9606 GN=HNF4G PE=1 SV=3 && PF00104:Ligand-binding domain of nuclear hormone receptor|PF00105:Zinc finger, C4 type (two domains)	-
Cfu0201500	1017.31688397879	1515.25952656024	1675.02787648489	241.409845442183	506.105932830264	156.419878974892	1402.53476234131	301.311885749113	2.21518314694333	0.000213913138972546	0.00866977369129907	Cfu0201500	chr25	17721769	17749434	+	690	protein_coding	- && sp|Q62745|CD81_RAT CD81 antigen OS=Rattus norvegicus OX=10116 GN=Cd81 PE=1 SV=1 && PF00335:Tetraspanin family	-
Cfu0226380	2.97678678559998	10.7031449908392	7.13114989988836	61.8688548620669	21.0511999790751	150.62655012397	6.93702722544253	77.8488683217042	-3.47991329461152	0.000216557043776335	0.00876030662503547	Cfu0226380	chr20	230431	237137	-	1167	protein_coding	- && sp|Q8IY50|S35F3_HUMAN Putative thiamine transporter SLC35F3 OS=Homo sapiens OX=9606 GN=SLC35F3 PE=2 SV=2 && PF06027:Solute carrier family 35	-
Cfu0113890	779.173941130794	649.83380301524	583.169591813093	224.426238225145	282.436933052591	152.557659740944	670.725778653042	219.806943672893	1.60458958129317	0.000221717543843077	0.00895210778628409	Cfu0113890	chr7	41725529	41730390	-	951	protein_coding	- && sp|Q7SXV9|CALUB_DANRE Calumenin-B OS=Danio rerio OX=7955 GN=calub PE=2 SV=1 && -	-
Cfu0211640	5.95357357119996	10.7031449908392	16.6393497664062	42.4590180425949	60.5221999398409	90.7621519977771	11.0986894428151	64.5811233267376	-2.53622934366046	0.000222388194595189	0.00896109439922169	Cfu0211640	chr6	13815393	13821709	-	528	protein_coding	- && - && -	-
novel.228	76.6522597291994	48.9286628152651	48.3333493214655	349.377062750495	113.150199887529	926.932616147511	57.97142395531	463.153292928512	-2.99572778915012	0.000222779209044745	0.00896109439922169	-	chr1	14437562	14438523	-	881	-	- && - && -	-
Cfu0179930	1498.06794985319	2356.9854290541	455.601243603979	164.983612965512	256.122933078747	36.6910827225056	1436.88487417042	152.599209588921	3.23078434028628	0.000225951330015484	0.00907160612368556	Cfu0179930	chr24	2174920	2183626	+	1899	protein_coding	- && sp|Q7T2P0|MX1_ICTPU Interferon-induced GTP-binding protein Mx1 OS=Ictalurus punctatus OX=7998 GN=mx1 PE=2 SV=1 && PF00350:Dynamin family|PF02212:Dynamin GTPase effector domain|PF01031:Dynamin central region	-
novel.43	142.141569012399	138.376374524422	164.016447697432	653.868877855962	342.08199965997	407.46412918151	148.178130411418	467.805002232481	-1.65866535720302	0.000228451792483791	0.00914859395476207	-	chr1	14418743	14421263	+	1872	-	- && - && -	-
novel.2335	95.2571771391993	96.3283049175532	108.551948476078	465.836083667327	207.880599793367	366.910827225056	100.04581017761	346.87583689525	-1.79239335118244	0.000228725556994379	0.00914859395476207	-	chr2	8384412	8408335	-	5198	-	- && - && -	-
Cfu0125180	57.3031456227996	75.6865252923632	100.628448587314	226.852467827579	226.300399775057	245.250921355696	77.8727065008254	232.80126298611	-1.57977853920096	0.000229376385322236	0.00915747703569654	Cfu0125180	chr5	37024715	37063915	-	5448	protein_coding	- && sp|Q9UL36|ZN236_HUMAN Zinc finger protein 236 OS=Homo sapiens OX=9606 GN=ZNF236 PE=1 SV=2 && PF00096:Zinc finger, C2H2 type	-
Cfu0014750	18.6049174099999	16.8192278427474	19.0163997330356	205.016401405673	51.7508666152263	77.2443846789592	18.1468483285943	111.337217566619	-2.61763037687447	0.000232788742796752	0.009276370816037	Cfu0014750	chr3	4184634	4211265	-	1743	protein_coding	- && sp|P97612|FAAH1_RAT Fatty-acid amide hydrolase 1 OS=Rattus norvegicus OX=10116 GN=Faah PE=1 SV=1 && PF01425:Amidase	-
Cfu0235340	234.421959365998	296.630018317545	97.4590486318076	57.0163956571989	22.805466643998	32.8288634885577	209.50367543845	37.5502419299182	2.4821050833435	0.000234184390258802	0.00931460780547069	Cfu0235340	chr15	34165008	34172490	+	654	protein_coding	- && sp|Q60771|CLD11_MOUSE Claudin-11 OS=Mus musculus OX=10090 GN=Cldn11 PE=1 SV=1 && PF00822:PMP-22/EMP/MP20/Claudin family	-
Cfu0023800	3.72098348199997	3.82255178244259	3.96174994438242	53.3770512535479	10.5255999895375	59.8643981261934	3.83509506960833	41.255683123093	-3.4149201615147	0.00023527648088434	0.00933719978631825	Cfu0023800	chr26	21338203	21344189	+	987	protein_coding	- && - && PF13855:Leucine rich repeat	-
novel.5010	64.0009158903995	53.5157249541962	85.5737987986603	379.70493278092	178.058066489677	216.284277101086	67.6968132144187	258.015758790561	-1.93068988688835	0.000236242374650027	0.00933719978631825	-	chr8	17301899	17308852	-	6954	-	- && - && -	-
novel.2045	1781.60689118159	1121.53669296865	1377.10428066733	5781.70514260021	3125.22606356019	4567.07424414346	1426.74928827252	4491.33515010129	-1.65431535219023	0.000236363487366148	0.00933719978631825	-	chr19	32028079	32029655	+	1577	-	- && - && -	-
Cfu0063200	626.613618368795	852.429047484697	344.672245161271	89.7704952900579	202.617799798598	92.6932616147511	607.904970338254	128.360518901136	2.2382714708666	0.000236855483573728	0.00933719978631825	Cfu0063200	chr2	44566497	44602566	-	1296	protein_coding	- && sp|P18861|CXG1_CHICK Gap junction gamma-1 protein OS=Gallus gallus OX=9031 GN=GJC1 PE=2 SV=1 && PF00029:Connexin	-
novel.5064	43.9076050875997	22.170800338167	27.732249610677	134.655742935087	97.3617999032223	117.797686635413	31.2702183454812	116.605076491241	-1.89645820544264	0.000236938165840371	0.00933719978631825	-	chr8	40571043	40576849	-	4894	-	- && Q1ECW2.1 RecName: Full=Neuronal PAS domain-containing protein 4A; Short=Neuronal PAS4A && PF08447:PAS fold	-
novel.4952	340.097890254798	295.100997604568	404.890844315884	1108.78692831234	717.495065953476	1305.43010107441	346.69657739175	1043.90403178007	-1.58931815978138	0.000237615754161146	0.0093466572617457	-	chr8	39222890	39228578	+	5509	-	- && - && -	-
novel.1354	432.378280608397	446.474048189294	327.240545405988	1042.0656142454	916.604332422228	969.417027720938	402.030958067893	976.028991462856	-1.27943721707667	0.000239931424386141	0.00942039576004334	-	chr15	20770321	20772428	+	1753	-	- && - && -	-
Cfu0075120	238.887139544398	533.628228828985	40.4098494327007	0	17.5426666492292	15.4488769357918	270.975072602028	10.997181195007	4.62558027259533	0.000243133079373551	0.00952858613273334	Cfu0075120	chr1	47267164	47288235	-	942	protein_coding	- && - && PF07686:Immunoglobulin V-set domain	-
novel.5020	1255.45982682679	1456.39222911063	1956.31212253604	7786.98390901191	3563.79272979092	4872.18956362535	1556.05472615782	5407.6554008094	-1.79710863653235	0.000244828516275918	0.00957745838669842	-	chr8	24509907	24534440	-	8742	-	- && Q5TEA3.1 RecName: Full=Uncharacterized protein C20orf194 && -	-
Cfu0072990	48.3727852659996	19.8772692687015	38.8251494549477	222.000008622711	79.8191332539931	573.539556241272	35.6917346632163	291.786232705992	-3.02791744535311	0.000246584252523981	0.00962850648932305	Cfu0072990	chr2	3367144	3378891	-	684	protein_coding	- && sp|Q9JIT1|RNF32_MOUSE RING finger protein 32 OS=Mus musculus OX=10090 GN=Rnf32 PE=1 SV=1 && PF13639:Ring finger domain	-
novel.5008	61.7683258011996	47.3996421022881	92.7049486985487	547.114775348866	156.12973317814	328.288634885577	67.2909722006788	343.844381137528	-2.35283447412843	0.000248028636763684	0.00966723294276555	-	chr8	17003884	17021245	-	7378	-	- && - && -	-
Cfu0090350	651.916306046395	785.916646470196	1230.51953272518	160.131153760644	321.030799680895	112.004357784491	889.450828413924	197.72210374201	2.16449460324308	0.00026331266894812	0.0102442537268905	Cfu0090350	chr4	8487676	8549143	+	1824	protein_coding	- && sp|Q9R069|BCAM_MOUSE Basal cell adhesion molecule OS=Mus musculus OX=10090 GN=Bcam PE=1 SV=1 && PF08205:CD80-like C2-set immunoglobulin domain|PF07686:Immunoglobulin V-set domain|PF13927:Immunoglobulin domain	-
novel.2365	0	0	0	26.688525626774	1.75426666492292	30.8977538715837	0	19.7801820544269	-7.12200497734476	0.000264526287018994	0.0102608257345255	-	chr2	22834621	22853185	-	910	-	- && - && -	-
Cfu0206400	415.261756591197	553.505498097687	264.644896284746	100.688528501011	96.4846665707608	150.62655012397	411.137383657876	115.933248398581	1.83238514862273	0.000264699423181026	0.0102608257345255	Cfu0206400	chr6	35869575	35910182	+	4497	protein_coding	- && sp|Q3U962|CO5A2_MOUSE Collagen alpha-2(V) chain OS=Mus musculus OX=10090 GN=Col5a2 PE=1 SV=1 && PF00093:von Willebrand factor type C domain|PF01391:Collagen triple helix repeat (20 copies)|PF01410:Fibrillar collagen C-terminal domain	-
Cfu0082380	17.8607207135999	6.11608285190814	1.58469997775297	150.426235350908	43.8566666230731	90.7621519977771	8.52050118108699	95.015017990586	-3.47425800441358	0.000268017004486017	0.0103540444271033	Cfu0082380	chr1	17723370	17725923	+	501	protein_coding	- && sp|P49919|CDN1C_MOUSE Cyclin-dependent kinase inhibitor 1C OS=Mus musculus OX=10090 GN=Cdkn1c PE=1 SV=2 && PF02234:Cyclin-dependent kinase inhibitor	-
Cfu0003360	100.466554013999	91.7412427786221	95.8743486540546	416.09837681743	244.720199756748	233.664263653852	96.0273818155587	298.160946742677	-1.63558019302603	0.000268473188819857	0.0103540444271033	Cfu0003360	chr17	13125129	13145182	-	3081	protein_coding	- && sp|Q6PHN1|CCD57_MOUSE Coiled-coil domain-containing protein 57 OS=Mus musculus OX=10090 GN=Ccdc57 PE=1 SV=1 && -	-
Cfu0034060	160.746486422399	117.734594899232	95.8743486540546	1131.83610953546	361.378932974122	390.084142628744	124.785143325228	627.766395046109	-2.33095740235489	0.000268558481792933	0.0103540444271033	Cfu0034060	chr20	12956006	12991306	-	1482	protein_coding	- && sp|Q8BHT6|B3GLT_MOUSE Beta-1,3-glucosyltransferase OS=Mus musculus OX=10090 GN=B3glct PE=1 SV=3 && PF02434:Fringe-like	-
Cfu0186200	850.616823985194	1038.9695744679	1536.3666284315	413.672147214996	397.341399605042	392.015252245718	1141.98434229486	401.009599688586	1.50965922072968	0.000271475141540878	0.0104476352219308	Cfu0186200	chr8	22152400	22193117	+	14196	protein_coding	- && sp|B5FXE5|FSP1_TAEGU Ferroptosis suppressor protein 1 OS=Taeniopygia guttata OX=59729 GN=AIFM2 PE=2 SV=1 && PF07992:Pyridine nucleotide-disulphide oxidoreductase	-
novel.1851	0	0.764510356488517	0.792349988876484	7.27868880730199	9.64846665707609	71.4510558280373	0.518953448455001	29.4594037641385	-5.82143831929887	0.000273399617801693	0.0105027741665942	-	chr18	28785961	28834379	+	348	-	- && - && -	-
novel.2326	0	0	0	3.63934440365099	3.50853332984585	75.3132750619852	0	27.4870509318274	-7.59392360240384	0.000276532363426493	0.0106040480259003	-	chr2	3666629	3673368	-	1467	-	- && - && -	-
Cfu0067250	433.122477304797	1009.15367056484	127.568348209114	40.0327884401609	43.8566666230731	102.348809699621	523.281498692918	62.0794215876183	3.08369456676594	0.000277962666984909	0.0106397931973668	Cfu0067250	chr2	26248383	26253556	+	633	protein_coding	- && sp|Q6DHP1|CLD7A_DANRE Claudin-7-A OS=Danio rerio OX=7955 GN=cldn7a PE=2 SV=1 && PF00822:PMP-22/EMP/MP20/Claudin family	-
Cfu0141640	41.6750149983997	56.5737663801503	68.9344490322542	171.049186971597	149.112666518449	183.455413612528	55.727743470268	167.872422367524	-1.58940868870544	0.000279443721385884	0.0106773496334188	Cfu0141640	chr21	21350696	21368756	+	1959	protein_coding	- && sp|Q5RGE5|DCR1C_DANRE Protein artemis OS=Danio rerio OX=7955 GN=dclre1c PE=2 SV=1 && PF07522:DNA repair metallo-beta-lactamase|PF12706:Beta-lactamase superfamily domain	-
novel.4804	57.3031456227996	24.4643314076326	49.125699310342	286.295093087212	106.133133227837	260.699798291487	43.6310587802581	217.709341535512	-2.31644710957046	0.000281488717331814	0.0107362812740897	-	chr7	10977939	10986166	-	1843	-	- && - && -	-
Cfu0165180	396.656839181197	427.361289277081	331.20229535037	164.983612965512	128.938599871835	160.28209820884	385.073474602883	151.401437015396	1.34967354280968	0.000284273009639633	0.0108231501121086	Cfu0165180	chr9	7104819	7105513	-	276	protein_coding	- && - && PF04505:Interferon-induced transmembrane protein	-
novel.2916	66.2335059795995	41.2835592503799	49.125699310342	129.803283730219	180.689466487061	280.010894461227	52.2142548467738	196.834548226169	-1.91004017922674	0.000285517672886242	0.0108511956853687	-	chr22	13351483	13395051	-	4022	-	- && P24721.1 RecName: Full=Asialoglycoprotein receptor 2; Short=ASGP-R 2; Short=ASGPR 2; AltName: Full=Hepatic lectin 2; Short=HL-2; Short=mHL-2 && -	-
novel.2726	1.48839339279999	6.88059320839666	1.58469997775297	31.5409848316419	14.0341333193834	127.453234720283	3.31789552631654	57.6761176237694	-4.10772716747615	0.000291894349386696	0.0110623976085346	-	chr21	8872150	8880965	-	5165	-	- && Q86XS5.3 RecName: Full=Angiopoietin-related protein 5; AltName: Full=Angiopoietin-like protein 5; Flags: Precursor && -	-
novel.1002	72.1870795507995	57.3382767366388	61.8032991323658	266.88525626774	133.324266534142	393.946361862692	63.776218473268	264.718628221525	-2.04910958625678	0.000292110691100404	0.0110623976085346	-	chr13	19676487	19679121	+	2565	-	- && - && -	-
Cfu0001150	20.8375074991998	69.5704424404551	8.71584987764133	1.213114801217	0.877133332461462	0	33.0412666057654	0.69674937789282	5.38580058455592	0.000292863625262235	0.0110712817203116	Cfu0001150	chr17	1623210	1658717	+	2031	protein_coding	- && sp|B2ZGJ1|CLAT_DANRE Choline O-acetyltransferase OS=Danio rerio OX=7955 GN=chat PE=2 SV=1 && PF00755:Choline/Carnitine o-acyltransferase	-
Cfu0163970	583605.002890447	486136.845483918	212759.441963147	57762.4612599474	20001.2713801187	113137.919129655	427500.430112504	63633.8839232402	2.74806611655614	0.000294718253104	0.0111217087774706	Cfu0163970	chr9	4136016	4140017	-	660	protein_coding	- && sp|P13506|EPD1_CARAU Ependymin-1 OS=Carassius auratus OX=7957 GN=epd1 PE=2 SV=2 && PF00811:Ependymin	-
Cfu0087710	1010.61911371119	1027.50191912057	755.901889388166	371.213129172401	402.604199599811	390.084142628744	931.340974073309	387.967157133652	1.26329029684352	0.000296328384045627	0.0111627477157505	Cfu0087710	chr4	1058057	1070841	+	819	protein_coding	- && sp|Q5XJX1|SEGN_DANRE Secretagogin OS=Danio rerio OX=7955 GN=scgn PE=1 SV=1 && PF13499:EF-hand domain pair	-
novel.486	5.20937687479996	10.7031449908392	2.37704996662945	54.5901660547649	14.9112666518449	214.353167484112	6.09652394408955	94.6182000635739	-3.94728861115009	0.000302157429603278	0.0113593564687365	-	chr10	3576461	3579249	-	2771	-	- && - && -	-
Cfu0036680	59.5357357119996	74.9220149358747	98.2513986206841	9.70491840973598	14.0341333193834	0	77.5697164228528	7.91301724303979	3.21118211509992	0.00030261125664643	0.0113593564687365	Cfu0036680	chr20	1756264	1763589	-	4767	protein_coding	- && sp|Q5DRC1|PCDGA_PANTR Protocadherin gamma-A10 OS=Pan troglodytes OX=9598 GN=PCDHGA10 PE=3 SV=1 && PF00028:Cadherin domain|PF16492:Cadherin cytoplasmic C-terminal|PF08266:Cadherin-like	-
Cfu0141710	107.164324281599	126.908719177094	128.36069819799	498.590183300186	257.000066411208	1247.49681256519	120.811247218895	667.695687425529	-2.46469092197852	0.000305648585609117	0.0114532423509213	Cfu0141710	chr21	21136099	21144675	+	1335	protein_coding	- && sp|Q9H0J9|PAR12_HUMAN Protein mono-ADP-ribosyltransferase PARP12 OS=Homo sapiens OX=9606 GN=PARP12 PE=1 SV=1 && PF02825:WWE domain	-
novel.2761	4159.31533617957	2183.44157813121	2810.46541054489	13243.574284886	7561.76645915027	9342.70832692012	3051.07410828522	10049.3496903188	-1.71969515690597	0.000308179936965338	0.0115203766012464	-	chr21	26786457	26788582	-	1763	-	- && - && -	-
novel.999	195.723731153199	123.85067775114	144.20769797552	980.196759383334	350.853332984585	554.228460071532	154.59403562662	628.426184146484	-2.02294048129105	0.000308518910806356	0.0115203766012464	-	chr13	18900065	18900778	+	612	-	- && - && -	-
Cfu0093390	712.196238454795	772.919970409891	337.541095261382	192.885253393503	127.184333206912	177.662084761606	607.552434708689	165.910557120674	1.8745723461805	0.000310501906502736	0.0115662319054146	Cfu0093390	chr4	16914781	16918803	+	996	protein_coding	- && sp|Q5E968|CATK_BOVIN Cathepsin K OS=Bos taurus OX=9913 GN=CTSK PE=2 SV=2 && PF08246:Cathepsin propeptide inhibitor domain (I29)|PF00112:Papain family cysteine protease	-
Cfu0206260	283.538941328398	402.896957869449	188.579297352603	59.4426252596329	101.74746656553	73.3821654450113	291.671732183483	78.1907524233913	1.89496591395976	0.000310829959909545	0.0115662319054146	Cfu0206260	chr6	36672594	36677395	-	1215	protein_coding	- && sp|O42222|GDF8_DANRE Growth/differentiation factor 8 OS=Danio rerio OX=7955 GN=mstnb PE=2 SV=2 && PF00019:Transforming growth factor beta like domain|PF00688:TGF-beta propeptide	-
novel.3607	246.329106508398	144.49245737633	148.961797908779	738.786913941152	399.095666269965	1131.63023554675	179.927787264502	756.50427191929	-2.07040840455657	0.000311889031720572	0.0115854570930777	-	chr28	4128640	4148855	+	1836	-	- && - && -	-
Cfu0122290	0	0	0.792349988876484	7.27868880730199	5.26279999476877	69.5199462110633	0.264116662958828	27.3538116710447	-6.62086181654794	0.000312593003833043	0.0115914478626215	Cfu0122290	chr22	2629067	2630158	+	885	protein_coding	- && - && -	-
novel.2428	23.8142942847998	6.88059320839666	18.2240497441591	67.9344288681519	79.8191332539931	106.211028933569	16.3063124124519	84.654863685238	-2.37178240528331	0.000313839688157795	0.0116091849553457	-	chr2	40598306	40599524	-	1219	-	- && - && -	-
Cfu0074710	1042.61957165639	1885.28253910068	438.169543848696	169.83607217038	291.208266377205	177.662084761606	1122.02388486859	212.902141103064	2.39615675986119	0.000314158383079256	0.0116091849553457	Cfu0074710	chr1	48713550	48723272	-	807	protein_coding	- && - && PF07686:Immunoglobulin V-set domain	-
novel.5238	709.963648365595	499.98977314349	498.388143003309	2195.73779020277	1134.13339887267	2442.85366547209	569.447188170798	1924.24161818251	-1.75613097176686	0.000318910277997215	0.0117460380156312	-	chr9	23498274	23500309	-	2036	-	- && - && -	-
Cfu0209110	8.93036035679993	13.7611864167933	27.732249610677	122.524594922917	99.1160665681452	56.0021788922454	16.8079321280901	92.5476134611025	-2.46813868808404	0.000318961657805426	0.0117460380156312	Cfu0209110	chr6	23206567	23263227	-	19005	protein_coding	- && sp|P20929|NEBU_HUMAN Nebulin OS=Homo sapiens OX=9606 GN=NEB PE=1 SV=5 && PF14604:Variant SH3 domain|PF00880:Nebulin repeat	-
Cfu0036710	30.5120645523998	41.2835592503799	49.125699310342	0	5.26279999476877	0	40.3071077043739	1.75426666492292	4.29434965852399	0.000319620372316048	0.0117500370607547	Cfu0036710	chr20	1732860	1738622	-	2418	protein_coding	- && sp|Q9Y5H3|PCDGA_HUMAN Protocadherin gamma-A10 OS=Homo sapiens OX=9606 GN=PCDHGA10 PE=2 SV=1 && PF08266:Cadherin-like|PF16492:Cadherin cytoplasmic C-terminal|PF00028:Cadherin domain	-
Cfu0187170	192.002747671199	236.233700154952	9.50819986651781	4.85245920486799	11.402733321999	0	145.914882564223	5.41839750895567	4.68468202535668	0.000320963789125108	0.011779150467222	Cfu0187170	chr8	19110064	19111584	-	1521	protein_coding	- && sp|Q08C75|VACHA_DANRE Probable vesicular acetylcholine transporter-A OS=Danio rerio OX=7955 GN=slc18a3a PE=2 SV=1 && PF07690:Major Facilitator Superfamily	-
Cfu0134240	29.0236711595998	20.64177962519	12.6775998220238	0	0	1.93110961697398	20.7810168689378	0.643703205657994	5.50742357947882	0.000324208667111195	0.0118651832762182	Cfu0134240	chr5	1196548	1210405	-	591	protein_coding	- && - && -	-
novel.1315	32.0004579451998	34.4029660419833	45.9562993548361	179.540990580116	81.573399918916	407.46412918151	37.4532411140064	222.859506560181	-2.56844338004429	0.000324419075486279	0.0118651832762182	-	chr15	10094449	10097638	+	3190	-	- && - && -	-
novel.107	343.074677040397	200.301713399992	176.694047519456	867.377082870154	592.064999411487	1365.2944992006	240.023479319948	941.578860494082	-1.97069876853382	0.000325377151287018	0.0118798813236571	-	chr1	37452794	37458621	+	5828	-	- && - && -	-
Cfu0172870	927.269083714393	729.342880090046	251.967296462722	106.754102507096	110.518799890144	175.730975144632	636.19308675572	131.001292513957	2.28362370647735	0.000332939839816993	0.0121352594516231	Cfu0172870	chr9	37278415	37281302	-	1137	protein_coding	- && sp|Q58D85|PAR3_BOVIN Proteinase-activated receptor 3 OS=Bos taurus OX=9913 GN=F2RL2 PE=2 SV=1 && PF00001:7 transmembrane receptor (rhodopsin family)	-
Cfu0057680	868.477544698794	681.943237987757	578.415491879834	297.213126298165	277.174133057822	210.490948250164	709.612091522128	261.62606920205	1.43711046763908	0.000333815296445942	0.0121464410848192	Cfu0057680	chr10	21438911	21444596	+	606	protein_coding	- && sp|Q6NWZ9|CDO1_DANRE Cysteine dioxygenase type 1 OS=Danio rerio OX=7955 GN=cdo1 PE=2 SV=1 && PF05995:Cysteine dioxygenase type I	-
novel.3357	354.237627486397	207.182306608388	231.366196751933	1347.77054415208	509.61446616011	2850.3177946536	264.262043615573	1569.23426832193	-2.56929349826827	0.000334761365100744	0.0121575382595349	-	chr25	4838640	4839334	-	616	-	- && - && -	-
Cfu0197390	418.982740073197	444.945027476317	466.694143448249	127.377054127785	207.003466460905	113.935467401465	443.540636999255	149.438662663385	1.56266697156075	0.000335258674791239	0.0121575382595349	Cfu0197390	chr16	11250008	11394434	+	4047	protein_coding	- && sp|Q8WUJ3|CEMIP_HUMAN Cell migration-inducing and hyaluronan-binding protein OS=Homo sapiens OX=9606 GN=CEMIP PE=1 SV=2 && PF10162:G8 domain|PF15711:Interleukin-like EMT inducer|PF13330:Mucin-2 protein WxxW repeating region	-
novel.1698	69.2102927651995	65.7478906580125	67.3497490545012	268.098371068957	141.218466526295	486.639623477443	67.4359774925711	298.652153690898	-2.14286513065645	0.000336722078073553	0.0121716122209776	-	chr17	31054820	31063679	+	3500	-	- && - && -	-
Cfu0194280	1180.29596049039	1000.74405664347	383.497394616218	48.5245920486799	12.2798666544605	177.662084761606	854.845803916693	79.4888478215822	3.43748975788434	0.000336786498553198	0.0121716122209776	Cfu0194280	chr16	22402539	22404048	-	273	protein_coding	- && sp|Q68Y88|CCL13_CANLF C-C motif chemokine 13 OS=Canis lupus familiaris OX=9615 GN=CCL13 PE=3 SV=1 && PF00048:Small cytokines (intecrine/chemokine), interleukin-8 like	-
Cfu0133190	19.3491141063999	9.93863463435073	29.3169495884299	83.7049212839729	78.0648665890701	102.348809699621	19.5348994430602	88.0395325242213	-2.17002060063865	0.000338245275664999	0.012189080157155	Cfu0133190	chr5	5390309	5452267	+	489	protein_coding	- && sp|Q96NZ1|FOXN4_HUMAN Forkhead box protein N4 OS=Homo sapiens OX=9606 GN=FOXN4 PE=1 SV=2 && -	-
Cfu0062460	365.400577932397	443.41600676334	304.26239572857	122.524594922917	162.269666505371	119.728796252387	371.026326808102	134.841019226891	1.45600890041352	0.000338411186534619	0.012189080157155	Cfu0062460	chr10	39986348	40013043	+	1578	protein_coding	- && sp|Q91049|OCLN_CHICK Occludin OS=Gallus gallus OX=9031 GN=OCLN PE=1 SV=1 && PF01284:Membrane-associating domain|PF07303:Occludin homology domain	-
novel.2853	132.467011959199	66.512401014501	95.8743486540546	733.934454736284	221.037599780288	438.361883053094	98.2845872092516	464.444645856555	-2.23982943804751	0.000340588136878262	0.0122468384100721	-	chr22	25646111	25648428	+	1052	-	- && - && -	-
Cfu0052910	75.9080630327994	144.49245737633	71.3114989988836	1.213114801217	14.9112666518449	0	97.2373398026709	5.37479381768729	4.0758105331247	0.000341523571507031	0.0122598352333087	Cfu0052910	chr13	5654733	5674298	-	3180	protein_coding	- && sp|Q99K41|EMIL1_MOUSE EMILIN-1 OS=Mus musculus OX=10090 GN=Emilin1 PE=1 SV=1 && PF01391:Collagen triple helix repeat (20 copies)|PF00386:C1q domain|PF07546:EMI domain	-
novel.4152	118.327274727599	103.973408482438	106.967248498325	395.475425196741	217.529066450443	384.290813777822	109.755977236121	332.431768475002	-1.59635220109647	0.000342504964807438	0.0122744354753726	-	chr4	27759188	27765690	-	3576	-	- && Q8TCB7.2 RecName: Full=Methyltransferase-like protein 6 && -	-
novel.4502	68.4660960687995	29.0513935465637	55.4644992213539	895.278723298145	149.98979985091	189.24874246345	50.9939962789057	411.505755204168	-3.01283039741486	0.000345004933943976	0.0123140657491485	-	chr6	32092767	32096660	+	3894	-	- && P35072.1 RecName: Full=Transposable element Tcb1 transposase; AltName: Full=Transposable element Barney transposase && PF01498:Transposase	-
Cfu0220890	7468.75804507035	9531.15061434235	5137.59732787513	2803.50830561248	1926.18479808537	2697.76013491265	7379.16866242927	2475.8177462035	1.57574867160917	0.000345081286964155	0.0123140657491485	Cfu0220890	chr18	13762764	13767678	-	1527	protein_coding	- && sp|P18520|ION3_CARAU Intermediate filament protein ON3 OS=Carassius auratus OX=7957 PE=2 SV=1 && PF16208:Keratin type II head|PF00038:Intermediate filament protein	-
novel.3127	452.471591411197	348.616722558764	396.967344427119	1577.0492415821	804.331265867161	1197.28796252387	399.35188613236	1192.88948999104	-1.57837948099972	0.000345340389706444	0.0123140657491485	-	chr24	17033811	17037034	+	3176	-	- && - && -	-
novel.688	667.544436670795	680.41421727478	449.262443692967	2053.80335846038	1255.17779875235	2910.18219277979	599.073699212847	2073.05444999751	-1.79037018992775	0.000355651731396043	0.0126422118503811	-	chr11	37240009	37260685	+	1415	-	- && - && -	-
novel.5252	253.026876775998	203.359754825946	221.857996885416	943.803315346825	430.672466238578	1486.95440506997	226.08154282912	953.810062218456	-2.07561542489855	0.000355726828132359	0.0126422118503811	-	chr9	28861367	28863385	-	1816	-	- && - && -	-
Cfu0102720	1.48839339279999	0	0	26.688525626774	5.26279999476877	52.1399596582975	0.49613113093333	28.0304284266134	-5.78204821886767	0.000358400069913519	0.0127160582944898	Cfu0102720	chr12	15197893	15198356	-	366	protein_coding	- && sp|Q9PVU6|HBAE_ORYLA Hemoglobin embryonic subunit alpha OS=Oryzias latipes OX=8090 PE=2 SV=3 && PF00042:Globin	-
novel.3777	2.23259008919998	2.29353106946555	5.54644992213539	29.114755229208	6.13993332723024	183.455413612528	3.35752369360031	72.9033673896555	-4.43426129011347	0.000363790140951875	0.0128858932348111	-	chr3	31653595	31670038	+	5183	-	- && - && -	-
novel.1950	285.027334721198	194.950140904572	244.043796573957	889.21314929206	518.385799484724	1826.82969765739	241.340424066576	1078.14288214472	-2.1582416481358	0.000365229105847689	0.0129154444897364	-	chr19	1335785	1339894	+	4110	-	- && - && -	-
Cfu0184260	507.542146944796	628.427513033561	632.295291123435	2742.85256555163	1120.09926555329	2135.80723637322	589.421650367264	1999.58635582605	-1.76208416294827	0.00037285937978897	0.0131634768477895	Cfu0184260	chr8	29379356	29533075	-	3156	protein_coding	- && sp|Q5PQN1|HERC4_RAT Probable E3 ubiquitin-protein ligase HERC4 OS=Rattus norvegicus OX=10116 GN=Herc4 PE=2 SV=1 && PF00415:Regulator of chromosome condensation (RCC1) repeat|PF00632:HECT-domain (ubiquitin-transferase)	-
Cfu0118630	2152.21684598878	1900.57274623045	1422.26823003329	766.688554369143	760.474599244088	571.608446624298	1825.01927408418	699.59053341251	1.38234930622378	0.000375237282748119	0.013225566208279	Cfu0118630	chr7	15956677	15965649	+	1191	protein_coding	- && sp|Q9DEX3|CATD_CLUHA Cathepsin D OS=Clupea harengus OX=7950 GN=ctsd PE=1 SV=1 && PF07966:A1 Propeptide|PF00026:Eukaryotic aspartyl protease	-
Cfu0162620	382.517101949597	214.062899816785	349.42634509453	1612.22957081739	642.938732694252	1438.67666464562	315.335448953637	1231.28165605242	-1.96469126636574	0.000376288428300279	0.0132407653048858	Cfu0162620	chr22	31126910	31148605	+	2556	protein_coding	- && sp|P15975|UBP53_MOUSE Inactive ubiquitin carboxyl-terminal hydrolase 53 OS=Mus musculus OX=10090 GN=Usp53 PE=1 SV=2 && PF00443:Ubiquitin carboxyl-terminal hydrolase	-
Cfu0057800	1572.48761949319	2188.79315062663	1285.19168195766	332.393455533457	475.406266194113	86.8999327638291	1682.15748402582	298.2332181638	2.49260976256344	0.000376920799615232	0.0132412028930621	Cfu0057800	chr10	22292625	22298525	+	717	protein_coding	- && sp|Q6NWG0|TSN36_DANRE Tetraspanin-36 OS=Danio rerio OX=7955 GN=tspan36 PE=1 SV=2 && PF00335:Tetraspanin family	-
Cfu0136420	1.48839339279999	14.5256967732818	4.75409993325891	3.63934440365099	164.023933170293	420.981896500328	6.92273003311358	196.215058024757	-4.82362440646071	0.00037775937575974	0.0132488711114159	Cfu0136420	chr22	17698549	17709249	-	4317	protein_coding	- && sp|G5EBQ8|CHS2_CAEEL Chitin synthase chs-2 OS=Caenorhabditis elegans OX=6239 GN=chs-2 PE=1 SV=1 && PF03142:Chitin synthase	-
Cfu0234880	81.8616366039994	514.515469916772	661.612240711865	50.9508216511139	70.170666596917	17.3799865527658	419.329782410879	46.1671582669322	3.1722321984599	0.000379282402665301	0.0132804070958871	Cfu0234880	chr15	33081325	33100201	-	2028	protein_coding	- && sp|Q12756|KIF1A_HUMAN Kinesin-like protein KIF1A OS=Homo sapiens OX=9606 GN=KIF1A PE=1 SV=2 && PF12473:Kinesin protein|PF12796:Ankyrin repeats (3 copies)|PF00169:PH domain	-
novel.4876	52.0937687479996	48.1641524587766	55.4644992213539	180.754105381333	123.675799877066	430.637444585198	51.9074734760434	245.022449947866	-2.23397291933134	0.000379902089778876	0.0132804070958871	-	chr7	41894527	41909915	-	1941	-	- && Q8BUG5.2 RecName: Full=Calcyphosin-2; AltName: Full=Calcyphosine-2 && -	-
Cfu0214140	1658.07023957919	1457.9212498236	1144.15338393764	298.426241099382	453.477932882576	96.555480848699	1420.04829111348	282.819884943552	2.3243120416943	0.000380774387223246	0.0132891505501655	Cfu0214140	chr6	681864	708406	-	792	protein_coding	- && sp|P35803|GPM6B_MOUSE Neuronal membrane glycoprotein M6-b OS=Mus musculus OX=10090 GN=Gpm6b PE=1 SV=2 && PF01275:Myelin proteolipid protein (PLP or lipophilin)	-
Cfu0237560	113.117897852799	184.246995913733	114.89074838709	43.6721328438119	43.8566666230731	27.0355346376357	137.418547384541	38.1881113681736	1.83231594863945	0.000382459980250073	0.0133262034554018	Cfu0237560	chr23	24785671	24792767	-	1164	protein_coding	- && sp|F1QUP1|RPZ_DANRE Protein rapunzel OS=Danio rerio OX=7955 GN=rpz PE=1 SV=1 && -	-
novel.3117	2.23259008919998	0	3.16939995550594	19.409836819472	12.2798666544605	98.486590465673	1.80066334823531	43.3920979798685	-4.58105251862023	0.000384069838200634	0.0133605010979273	-	chr24	9738280	9740172	+	1803	-	- && - && -	-
novel.4092	5643.24354880116	3813.37765816472	3434.83720177956	14709.0169647561	9319.54165740304	23853.0659888626	4297.15280291515	15960.5415370072	-1.89297853259005	0.000386534077513666	0.0134243599375844	-	chr4	10854506	10855644	-	1116	-	- && - && -	-
novel.5266	268.655007400398	179.659933774802	145.792397953273	1159.73774996345	364.887466303968	1436.74555502864	198.035779709491	987.12359043202	-2.31649681116978	0.00038790425612518	0.0134500763093794	-	chr9	32000806	32002628	-	1823	-	- && - && -	-
Cfu0136530	1066.43386594119	1221.68754966865	919.918337085598	137.081972537521	379.798732955813	79.1754942959332	1069.34658423181	198.685399929756	2.42294069717987	0.000390218048864178	0.0135083748876661	Cfu0136530	chr22	17380867	17388922	+	972	protein_coding	- && sp|Q68FB8|DEGS1_XENTR Sphingolipid delta(4)-desaturase DES1 OS=Xenopus tropicalis OX=8364 GN=degs1 PE=2 SV=1 && PF00487:Fatty acid desaturase|PF08557:Sphingolipid Delta4-desaturase (DES)	-
Cfu0197120	4.46518017839997	3.82255178244259	1.58469997775297	15.770492415821	27.1911333063053	46.3466308073755	3.29081064619851	29.7694188431673	-3.1583013200815	0.000391799124212747	0.0135411609936247	Cfu0197120	chr16	12881790	12916600	+	2271	protein_coding	- && sp|E7F187|ARMC9_DANRE LisH domain-containing protein ARMC9 OS=Danio rerio OX=7955 GN=armc9 PE=2 SV=3 && -	-
Cfu0235640	202.421501420799	266.814114414493	110.136648453831	10.918033210953	27.1911333063053	56.0021788922454	193.124088096374	31.3704484698346	2.64414635785175	0.000392757428503521	0.0135523520442758	Cfu0235640	chr2	268084	276244	-	882	protein_coding	- && sp|Q63ZU3|MYADM_XENLA Myeloid-associated differentiation marker homolog OS=Xenopus laevis OX=8355 GN=myadm PE=2 SV=1 && PF01284:Membrane-associating domain	-
Cfu0141330	286.515728113998	389.135771452655	161.639397730803	80.0655768803219	48.2423332853804	17.3799865527658	279.096965765819	48.5626322394894	2.5112132780449	0.000393487817081392	0.0135556552984539	Cfu0141330	chr21	22438004	22461844	-	879	protein_coding	- && sp|Q9BQI4|CCDC3_HUMAN Coiled-coil domain-containing protein 3 OS=Homo sapiens OX=9606 GN=CCDC3 PE=2 SV=1 && -	-
Cfu0053470	218.049632045198	272.165686909912	103.797848542819	35.1803292352929	61.3993332723024	25.1044250206617	198.004389165977	40.561362509419	2.27080471206296	0.000395055360998758	0.0135877414743518	Cfu0053470	chr10	2129174	2155217	+	2244	protein_coding	- && sp|P18469|HB2J_MOUSE H-2 class II histocompatibility antigen, I-E beta chain OS=Mus musculus OX=10090 GN=H2-Eb1 PE=1 SV=1 && PF00993:Class II histocompatibility antigen, alpha domain|PF00969:Class II histocompatibility antigen, beta domain|PF07654:Immunoglobulin C1-set domain	-
Cfu0077230	17953.0011039535	21093.6052458747	9176.20522117857	5278.26250009516	5334.72492803061	3941.39472824389	16074.2705236689	4851.46071878989	1.7281655926083	0.000398511081125401	0.0136587658967586	Cfu0077230	chr1	37552766	37557069	+	684	protein_coding	- && sp|P81439|EQST_ACTEQ Equistatin OS=Actinia equina OX=6106 PE=1 SV=1 && PF09307:CLIP, MHC2 interacting|PF00086:Thyroglobulin type-1 repeat	-
Cfu0214200	0	0.764510356488517	3.16939995550594	23.049181223123	11.402733321999	57.9332885092194	1.31130343733149	30.7950676847805	-4.55429148469743	0.000399252035364001	0.0136587658967586	Cfu0214200	chr6	578906	582833	+	1050	protein_coding	- && sp|Q92056|ASMT_CHICK Acetylserotonin O-methyltransferase OS=Gallus gallus OX=9031 GN=ASMT PE=2 SV=1 && PF16864:Dimerisation domain|PF00891:O-methyltransferase domain	-
Cfu0218460	17.1165240171999	58.8672974496158	24.562849655171	2.426229602434	3.50853332984585	0	33.5155570406622	1.97825431075995	3.92316570402914	0.000399658849021653	0.0136587658967586	Cfu0218460	chr18	3997507	4008785	+	306	protein_coding	- && - && PF00188:Cysteine-rich secretory protein family	-
Cfu0057550	3029.62475104438	3657.41754544107	2465.00081539474	1425.40989142997	1037.64873230191	1116.18135861096	3050.6810372934	1193.07999411428	1.3544392262019	0.00039967829418391	0.0136587658967586	Cfu0057550	chr10	20971478	20988580	+	3345	protein_coding	- && sp|A0A0G2KTI4|S12A2_DANRE Solute carrier family 12 member 2 OS=Danio rerio OX=7955 GN=slc12a2 PE=1 SV=3 && PF03522:Solute carrier family 12|PF00324:Amino acid permease|PF08403:Amino acid permease N-terminal	-
Cfu0127770	83.3500299967994	104.737918838927	122.814248275855	465.836083667327	336.819199665201	222.077605952008	103.63406570386	341.577629761512	-1.72298975871505	0.000404553461062041	0.0138032865412526	Cfu0127770	chr5	25207573	25255506	+	1782	protein_coding	- && sp|P59750|MERL_PAPAN Merlin OS=Papio anubis OX=9555 GN=NF2 PE=3 SV=1 && PF00373:FERM central domain|PF00769:Ezrin/radixin/moesin family|PF09380:FERM C-terminal PH-like domain|PF09379:FERM N-terminal domain	-
Cfu0136680	222.514812223598	199.537203043503	264.644896284746	2240.6230378478	738.546265932551	548.435131220611	228.898970517282	1175.86814500032	-2.36130487513724	0.000405482112192692	0.0138129065938177	Cfu0136680	chr22	15742675	15777453	+	4779	protein_coding	- && sp|Q13395|TARB1_HUMAN Probable methyltransferase TARBP1 OS=Homo sapiens OX=9606 GN=TARBP1 PE=1 SV=1 && PF00588:SpoU rRNA Methylase family	-
Cfu0216160	29.7678678559998	61.9253388755699	11.8852498331473	3.63934440365099	0.877133332461462	0	34.526152188239	1.50549257870415	4.44138411097695	0.000410169895602238	0.0139503484079111	Cfu0216160	chr11	1422586	1427555	+	258	protein_coding	- && - && -	-
Cfu0138730	32.7446546415998	23.699821051144	45.9562993548361	120.098365320483	99.9931999006067	363.048607991108	34.1335916825266	194.380057737399	-2.5045174254	0.00041208776515993	0.0139932950334673	Cfu0138730	chr19	28388583	28438087	-	4518	protein_coding	- && sp|Q8HXQ5|MRP1_BOVIN Multidrug resistance-associated protein 1 OS=Bos taurus OX=9913 GN=ABCC1 PE=1 SV=1 && PF00005:ABC transporter|PF00664:ABC transporter transmembrane region	-
Cfu0119510	104.931734192399	215.591920529762	436.584843870943	46.0983624462459	59.6450666073794	28.9666442546097	252.369499531035	44.9033577694117	2.48006161898255	0.000413663432741073	0.0140107541693706	Cfu0119510	chr7	11917505	11959505	-	2343	protein_coding	- && sp|Q9W686|SE3AB_DANRE Semaphorin-3ab OS=Danio rerio OX=7955 GN=sema3ab PE=2 SV=1 && PF01403:Sema domain	-
Cfu0068670	2338.26602008878	2158.21273636708	1991.17552204661	901.34429730423	931.515599074073	532.986254284819	2162.55142616749	788.615383554374	1.45389499301742	0.000413913848067458	0.0140107541693706	Cfu0068670	chr2	19771214	19792290	+	1983	protein_coding	- && sp|P49748|ACADV_HUMAN Very long-chain specific acyl-CoA dehydrogenase, mitochondrial OS=Homo sapiens OX=9606 GN=ACADVL PE=1 SV=1 && PF02771:Acyl-CoA dehydrogenase, N-terminal domain|PF00441:Acyl-CoA dehydrogenase, C-terminal domain|PF02770:Acyl-CoA dehydrogenase, middle domain	-
Cfu0013470	130.234421869999	133.789312385491	131.530098153496	492.524609294101	277.174133057822	1266.80790873493	131.851277469662	678.835550362285	-2.36233970084223	0.000415394314912702	0.0140386189433867	Cfu0013470	chr14	18019289	18059637	-	3294	protein_coding	- && sp|Q1L8T5|CING_DANRE Cingulin OS=Danio rerio OX=7955 GN=cgn PE=2 SV=1 && PF01576:Myosin tail	-
Cfu0019050	791.825284969594	678.120686205315	801.858188743002	3492.55751270374	1879.69673146491	1712.89423025592	757.268053305971	2361.71615814152	-1.64113094638498	0.000418764978401919	0.0141301756298366	Cfu0019050	chr3	25249528	25268336	-	1941	protein_coding	- && sp|Q91W39|NCOA5_MOUSE Nuclear receptor coactivator 5 OS=Mus musculus OX=10090 GN=Ncoa5 PE=1 SV=1 && PF00076:RNA recognition motif. (a.k.a. RRM, RBD, or RNP domain)	-
Cfu0150050	257.492056954398	244.643314076326	290.79244591767	846.754131249465	508.737332827648	1081.42138550543	264.309272316131	812.304283194181	-1.6184081067505	0.000419426630931144	0.0141301788802181	Cfu0150050	chr19	18415331	18431357	+	3057	protein_coding	- && sp|E1BZR9|TCPR1_CHICK Tectonin beta-propeller repeat-containing protein 1 OS=Gallus gallus OX=9031 GN=TECPR1 PE=3 SV=1 && PF06398:Integral peroxisomal membrane peroxin|PF06462:Propeller	-
Cfu0137310	461.401951767997	654.420865154171	824.043988431544	57.0163956571989	228.931799772442	81.1066039129072	646.622268451237	122.351599780849	2.39565113200903	0.000420659005176395	0.0141493790418309	Cfu0137310	chr22	14003310	14040890	+	1158	protein_coding	- && sp|Q5RD69|TICN3_PONAB Testican-3 OS=Pongo abelii OX=9601 GN=SPOCK3 PE=2 SV=2 && PF07648:Kazal-type serine protease inhibitor domain|PF00086:Thyroglobulin type-1 repeat|PF10591:Secreted protein acidic and rich in cysteine Ca binding region	-
Cfu0098290	20.8375074991998	57.3382767366388	18.2240497441591	1.213114801217	3.50853332984585	0	32.1332779933326	1.57388271035428	4.15163257702277	0.000423749870149672	0.0142309331391931	Cfu0098290	chr4	42098824	42103686	-	669	protein_coding	- && - && -	-
Cfu0038970	32.7446546415998	23.699821051144	14.2622997997767	0	1.75426666492292	0	23.5689251641735	0.584755554974308	4.96177682044054	0.00042756599754537	0.0143365496727968	Cfu0038970	chr11	12233562	12253484	-	1473	protein_coding	- && sp|Q1JPD8|S43A3_BOVIN Solute carrier family 43 member 3 OS=Bos taurus OX=9913 GN=SLC43A3 PE=2 SV=1 && PF07690:Major Facilitator Superfamily	-
novel.633	8.18616366039994	5.35157249541962	4.75409993325891	27.901640427991	24.5597333089209	100.417700082647	6.09727869635949	50.9596912731863	-3.04445932130379	0.000431839137290716	0.0144571350053173	-	chr11	15168079	15179301	+	237	-	- && - && -	-
Cfu0193640	473.309098910397	754.571721854167	524.535692636233	166.196727766729	242.088799759364	115.866577018439	584.138837800265	174.71736818151	1.73560743098785	0.000434313028962927	0.014517201855429	Cfu0193640	chr16	23955413	23981641	-	2184	protein_coding	- && sp|P30998|PLAK_XENLA Junction plakoglobin OS=Xenopus laevis OX=8355 GN=jup PE=2 SV=1 && PF00514:Armadillo/beta-catenin-like repeat	-
novel.652	351.260840700797	238.527231224417	274.94544614014	1347.77054415208	537.682732798876	1303.49899145744	288.244506021785	1062.98408946947	-1.88198636459422	0.000437365808892799	0.0145964004877208	-	chr11	21311363	21314032	+	2643	-	- && - && -	-
novel.2104	481.495262570796	320.329839368689	228.196796796428	1647.40990005268	697.320999306862	3004.80656401151	343.340632911971	1783.17915445702	-2.37609386235792	0.000439476567108072	0.0146439625536058	-	chr19	8575607	8580278	-	1692	-	- && - && -	-
novel.3555	150.327732672799	120.028125968697	101.42079857619	431.868869233251	264.894266403362	741.546092918009	123.925552405895	479.436409518207	-1.94922664317676	0.000441570453304179	0.0146785800584139	-	chr27	610872	613985	-	3024	-	- && - && -	-
Cfu0007500	974.897672283993	2045.82971396327	1547.45952827577	286.295093087212	556.102532780567	459.604088839807	1522.72897150768	434.000571569195	1.81057044093047	0.000442129102328516	0.0146785800584139	Cfu0007500	chr17	25095582	25115053	-	4344	protein_coding	- && sp|P02452|CO1A1_HUMAN Collagen alpha-1(I) chain OS=Homo sapiens OX=9606 GN=COL1A1 PE=1 SV=5 && PF01410:Fibrillar collagen C-terminal domain|PF00093:von Willebrand factor type C domain|PF01391:Collagen triple helix repeat (20 copies)	-
novel.1561	37.2098348199997	22.170800338167	26.9398996218005	104.327872904662	77.1877332566087	224.008715568982	28.7735115933224	135.174773910084	-2.22374332740427	0.000442577159867904	0.0146785800584139	-	chr16	1319914	1402844	-	4202	-	- && - && -	-
Cfu0091450	75.9080630327994	71.8639735099206	70.5191490100071	15.770492415821	8.77133332461462	0	72.7637285175757	8.1806085801452	3.09327166798557	0.000446369804100384	0.0147806341133871	Cfu0091450	chr4	12007658	12012527	-	1341	protein_coding	- && - && -	-
novel.1929	330.423333201598	335.620046498459	376.36624471633	1193.70496439753	773.63159923101	760.857189087748	347.469874805462	909.397917572095	-1.38837671003497	0.000447038233870878	0.0147806341133871	-	chr18	28559203	28565029	-	5801	-	- && - && -	-
novel.687	279.817957846398	175.07287163587	273.360746162387	1198.55742360239	460.494999542268	1212.73683945966	242.750525214885	957.263087534774	-1.97863899867432	0.000450003114215829	0.0148330103725896	-	chr11	37061830	37067085	+	5256	-	- && - && -	-
Cfu0149990	618.427454708395	915.883407073244	973.798136329199	180.754105381333	364.010332971507	212.422057867138	836.036332703613	252.395498739992	1.72501114434939	0.00045001127025788	0.0148330103725896	Cfu0149990	chr19	17855477	17872685	+	3363	protein_coding	- && sp|P36956|SRBP1_HUMAN Sterol regulatory element-binding protein 1 OS=Homo sapiens OX=9606 GN=SREBF1 PE=1 SV=2 && PF00010:Helix-loop-helix DNA-binding domain	-
Cfu0129410	222.514812223598	211.769368747319	120.437198309226	64.2950844645009	53.5051332801492	34.7599731055316	184.907126426714	50.8533969500606	1.85216361525318	0.000454531654567541	0.0149589238981635	Cfu0129410	chr5	19199193	19205044	-	1023	protein_coding	- && sp|Q9N0J6|F16P2_RABIT Fructose-1,6-bisphosphatase isozyme 2 OS=Oryctolagus cuniculus OX=9986 GN=FBP2 PE=1 SV=1 && PF00316:Fructose-1-6-bisphosphatase, N-terminal domain	-
novel.1586	334.144316683598	306.568652951895	291.584795906546	1031.14758103445	576.276599427181	1131.63023554675	310.765921847346	913.018138669461	-1.55367531666285	0.000457333951619792	0.0150279936502264	-	chr16	14019358	14025264	-	5887	-	- && - && -	-
Cfu0170100	52.8379654443996	53.5157249541962	20.6010997107886	518.000020119658	141.218466526295	148.695440506997	42.3182633697948	269.304642384317	-2.67006142831431	0.000460740850768346	0.0151097122675325	Cfu0170100	chr9	25190324	25197237	+	1305	protein_coding	- && sp|B5DGQ7|ENOB_SALSA Beta-enolase OS=Salmo salar OX=8030 GN=ENO3 PE=1 SV=1 && PF00113:Enolase, C-terminal TIM barrel domain|PF03952:Enolase, N-terminal domain	-
Cfu0062090	32.7446546415998	85.6251599267139	20.6010997107886	2.426229602434	6.13993332723024	0	46.3236380930341	2.85538764322141	3.87677680188476	0.000461235657026601	0.0151097122675325	Cfu0062090	chr10	38825124	38832757	-	2058	protein_coding	- && sp|O94769|ECM2_HUMAN Extracellular matrix protein 2 OS=Homo sapiens OX=9606 GN=ECM2 PE=2 SV=1 && PF13855:Leucine rich repeat	-
Cfu0029690	206.886681599198	272.930197266401	190.956347319233	857.672164460418	430.672466238578	1006.10811044344	223.591075394944	764.817580380813	-1.77294665475281	0.000462436873708295	0.0151258639901002	Cfu0029690	chr20	31551069	31573768	-	3210	protein_coding	- && sp|Q802R9|SMC5_TAKRU Structural maintenance of chromosomes protein 5 OS=Takifugu rubripes OX=31033 GN=smc5 PE=2 SV=1 && PF02463:RecF/RecN/SMC N terminal domain	-
Cfu0118030	81.1174399075994	94.7992842045762	26.9398996218005	6.06557400608499	10.5255999895375	0	67.618874577992	5.53039133187418	3.51875834672197	0.000464470757377721	0.0151691604079981	Cfu0118030	chr7	18017417	18023992	-	615	protein_coding	- && - && PF15036:Interleukin 34	-
novel.5306	0.744196696399995	1.52902071297703	0	7.27868880730199	5.26279999476877	104.279919316595	0.75773913645901	38.9404693728886	-5.66293129205916	0.000468437424696725	0.0152695386486136	-	ptg000089l	23063	40116	+	1610	-	- && - && -	-
Cfu0001500	745.685089792795	644.48223051982	802.650538731879	2300.06566310743	1362.18806531265	2444.78477508906	730.939286348165	2035.67950116971	-1.47722906552781	0.000469527418256306	0.0152695386486136	Cfu0001500	chr17	3176286	3208607	+	4884	protein_coding	- && sp|Q5F293|ZBTB4_MOUSE Zinc finger and BTB domain-containing protein 4 OS=Mus musculus OX=10090 GN=Zbtb4 PE=2 SV=1 && -	-
Cfu0120900	27.5352777667998	65.7478906580125	21.3934496996651	2.426229602434	5.26279999476877	0	38.2255393748258	2.56300986573426	3.74214765776814	0.00047019511294516	0.0152695386486136	Cfu0120900	chr7	3867920	3871300	-	495	protein_coding	- && - && -	-
novel.374	177.863010439599	197.243671974037	224.235046852045	452.49182085394	456.10933287996	442.224102287042	199.780576421894	450.275085340314	-1.17278342398432	0.000471453269607099	0.0152695386486136	-	chr10	6442035	6448836	+	6802	-	- && - && -	-
Cfu0231830	590.892176941596	554.270008454175	434.207793904313	173.475416574031	238.580266429518	212.422057867138	526.456659766695	208.159246956895	1.33792248502089	0.00047176266734077	0.0152695386486136	Cfu0231830	chr15	20952420	21007294	-	603	protein_coding	- && sp|Q5PRC1|LHPL6_DANRE LHFPL tetraspan subfamily member 6 protein OS=Danio rerio OX=7955 GN=lhfpl6 PE=2 SV=1 && PF10242:Lipoma HMGIC fusion partner-like protein	-
Cfu0198760	88.5594068715994	90.9767324221336	67.3497490545012	555.606578957385	196.477866471368	252.975359823591	82.295296116078	335.019935084115	-2.02541691104911	0.000471833677048784	0.0152695386486136	Cfu0198760	chr16	6810657	6832354	-	2106	protein_coding	- && sp|Q5ZMA6|NADE_CHICK Glutamine-dependent NAD(+) synthetase OS=Gallus gallus OX=9031 GN=NADSYN1 PE=2 SV=1 && PF02540:NAD synthase|PF00795:Carbon-nitrogen hydrolase	-
Cfu0161880	2.23259008919998	1.52902071297703	0.792349988876484	9.70491840973598	6.13993332723024	110.073248167517	1.51798693035117	41.972699968161	-4.76948317706474	0.000477315245162784	0.0154003449017848	Cfu0161880	chr22	28970248	28985779	+	1008	protein_coding	- && - && PF00059:Lectin C-type domain	-
Cfu0015460	96.0013738355993	186.540526983198	122.021898286979	18.196722018255	21.0511999790751	0	134.854599701925	13.0826406657767	3.32044243473178	0.000478802741535631	0.0154003449017848	Cfu0015460	chr3	8751810	8812024	+	2589	protein_coding	- && sp|Q62371|DDR2_MOUSE Discoidin domain-containing receptor 2 OS=Mus musculus OX=10090 GN=Ddr2 PE=1 SV=2 && PF00754:F5/8 type C domain|PF07714:Protein tyrosine kinase	-
Cfu0231820	41.6750149983997	29.8159039030522	44.3715993770831	189.245908989852	82.4505332513775	173.799865527658	38.6208394261783	148.498769256296	-1.93904582290339	0.000478887150328793	0.0154003449017848	Cfu0231820	chr15	20938396	20943868	-	1368	protein_coding	- && sp|P51956|NEK3_HUMAN Serine/threonine-protein kinase Nek3 OS=Homo sapiens OX=9606 GN=NEK3 PE=1 SV=2 && PF00069:Protein kinase domain	-
Cfu0117460	3787.96118467597	3433.41601098993	3123.4436561511	1614.65580041982	1725.3212649517	1494.67884353786	3448.27361727234	1611.55196963646	1.09711582459921	0.000479000720742717	0.0154003449017848	Cfu0117460	chr7	19572789	19579415	-	1287	protein_coding	- && sp|Q7SYK7|AATM_DANRE Aspartate aminotransferase, mitochondrial OS=Danio rerio OX=7955 GN=got2a PE=2 SV=1 && PF00155:Aminotransferase class I and II	-
novel.1765	717.405615329595	492.344669578605	731.339039732995	3363.96734377474	2041.96639797028	1365.2944992006	647.029774880398	2257.07608031521	-1.80283637613508	0.000479480750956827	0.0154003449017848	-	chr18	479673	488683	+	3233	-	- && - && -	-
Cfu0117440	219.538025437998	323.387880794643	304.26239572857	42.4590180425949	102.624599897991	88.8310423808031	282.396100653737	77.971553440463	1.85626532390572	0.000481868867930116	0.0154538095347137	Cfu0117440	chr7	19607750	19624719	-	861	protein_coding	- && sp|P00491|PNPH_HUMAN Purine nucleoside phosphorylase OS=Homo sapiens OX=9606 GN=PNP PE=1 SV=2 && PF01048:Phosphorylase superfamily	-
Cfu0020060	14.1397372315999	22.170800338167	16.6393497664062	66.7213140669349	49.9965999503033	88.8310423808031	17.649962445391	68.5163187993471	-1.94703489445008	0.000483530754395169	0.0154838581456168	Cfu0020060	chr3	29985835	30023234	-	2763	protein_coding	- && sp|Q5EB20|RIPR3_DANRE RIPOR family member 3 OS=Danio rerio OX=7955 GN=ripor3 PE=2 SV=1 && PF15903:Filopodia upregulated, FAM65	-
novel.364	492.658213016796	347.852212202275	516.612192747468	1171.86889797562	975.372265697146	1450.26332234746	452.374205988847	1199.16816200674	-1.40573383154977	0.000486276322770181	0.0155484670330064	-	chr10	2828870	2835480	+	6574	-	- && - && -	-
novel.4865	252.282680079598	203.359754825946	151.338847875409	834.622983237295	422.778266246425	697.130571727607	202.327094260317	651.510607070442	-1.68618735590528	0.000487121042168641	0.0155521948276233	-	chr7	37768172	37771238	-	2912	-	- && - && -	-
novel.5261	93.0245870499993	68.8059320839666	49.125699310342	396.688539997958	153.498333180756	295.459771397019	70.318739481436	281.882214858578	-2.00131371269911	0.000493767518561189	0.0157408663118633	-	chr9	30684615	30687671	-	1306	-	- && - && -	-
Cfu0114380	29.7678678559998	50.4576835282421	56.2568492102304	127.377054127785	148.235533185987	357.255279140186	45.4941335314908	210.955955484653	-2.20888761418505	0.000495254960739179	0.0157647551511597	Cfu0114380	chr7	39005661	39008484	+	1083	protein_coding	- && sp|Q6P387|CP046_HUMAN Uncharacterized protein C16orf46 OS=Homo sapiens OX=9606 GN=C16orf46 PE=2 SV=2 && PF15032:Protein of unknown function (DUF4529)	-
novel.2403	32.0004579451998	36.6964971114488	22.978149677418	135.868857736304	66.6621332670711	407.46412918151	30.5583682446889	203.331706728295	-2.72874248242484	0.000498903531458284	0.0158400772964989	-	chr2	36297174	36298351	-	1156	-	- && - && -	-
novel.4397	3.72098348199997	4.5870621389311	7.13114989988836	37.6065588377269	14.0341333193834	100.417700082647	5.14639850693981	50.6861307465858	-3.28651293811443	0.000499835745624629	0.0158400772964989	-	chr5	21388473	21390555	-	1428	-	- && - && -	-
Cfu0140930	17.8607207135999	12.2321657038163	26.9398996218005	71.5737732718029	21.9283333115366	1017.69476814529	19.0109286797389	370.398958242876	-4.28256477036427	0.000500429548296392	0.0158400772964989	Cfu0140930	chr21	24669033	24688105	-	483	protein_coding	- && sp|Q90325|IGF1A_CYPCA Insulin-like growth factor I, adult form OS=Cyprinus carpio OX=7962 PE=2 SV=1 && PF00049:Insulin/IGF/Relaxin family	-
novel.4186	187.537567492799	107.031449908392	104.590198531696	616.262319018235	269.279933065669	959.761479636068	133.053071977629	615.101243906657	-2.20703933044917	0.000500587676161652	0.0158400772964989	-	chr4	42689333	42766003	-	2426	-	- && - && -	-
Cfu0009440	29.0236711595998	29.8159039030522	51.5027492769715	177.114760977682	143.84986652368	90.7621519977771	36.7807747798745	137.242259833046	-1.90484607181419	0.000506086586667876	0.0159903896518331	Cfu0009440	chr14	1839733	1845787	+	1815	protein_coding	- && sp|P04323|POL3_DROME Retrovirus-related Pol polyprotein from transposon 17.6 OS=Drosophila melanogaster OX=7227 GN=pol PE=4 SV=1 && PF00078:Reverse transcriptase (RNA-dependent DNA polymerase)|PF17921:Integrase zinc binding domain|PF17917:RNase H-like domain found in reverse transcriptase|PF00665:Integrase core domain	-
novel.594	802.988235415594	571.089236296922	692.513890278047	2360.72140316828	1422.71026525249	5080.74940225854	688.863787330188	2954.72702355977	-2.10029906571862	0.000511602932274526	0.0161408080213465	-	chr11	1254068	1259085	+	4806	-	- && - && -	-
novel.457	264.189827221998	167.427768070985	213.934496996651	793.377079995917	430.672466238578	797.548271810254	215.184030763211	673.86593934825	-1.64570170761348	0.000513423299225305	0.0161743484486037	-	chr10	35012881	35015319	+	2383	-	- && - && -	-
Cfu0069250	3109.25379755918	2639.85426095485	1964.2356224248	1009.31151461254	1104.31086556898	716.441667897347	2571.11456031294	943.354682692957	1.44560492167727	0.000516988339066523	0.0162504981007281	Cfu0069250	chr2	18646788	18666958	+	819	protein_coding	- && sp|Q17QJ5|TSN5_BOVIN Tetraspanin-5 OS=Bos taurus OX=9913 GN=TSPAN5 PE=1 SV=1 && PF00335:Tetraspanin family	-
novel.3108	0.744196696399995	0	3.16939995550594	41.2459032413779	6.13993332723024	54.0710692752715	1.30453221730198	33.8189686146265	-4.69779120981115	0.000517362175593199	0.0162504981007281	-	chr24	3070728	3072995	+	2238	-	- && - && -	-
novel.1294	11.1629504459999	5.35157249541962	7.92349988876484	63.0819696632839	22.805466643998	63.7266173601414	8.14600761006146	49.8713512224744	-2.60289772005905	0.00051855551599814	0.0162640635333396	-	chr15	3661416	3664722	+	3307	-	- && P03934.1 RecName: Full=Transposable element Tc1 transposase && -	-
novel.910	2.97678678559998	6.11608285190814	4.75409993325891	44.8852476450289	16.6655333167678	36.6910827225056	4.61565652358901	32.7472878947675	-2.8191689751733	0.000523081654896296	0.0163819663737976	-	chr12	15788213	15792343	-	1546	-	- && - && -	-
novel.2687	1.48839339279999	1.52902071297703	1.58469997775297	12.13114801217	4.38566666230731	102.348809699621	1.53403802784333	39.6218747913661	-4.67483443262632	0.000525400841500665	0.0164305074284227	-	chr21	24174447	24176009	+	1225	-	- && - && -	-
Cfu0129640	162.234879815199	394.487343948075	136.284198086755	19.409836819472	53.5051332801492	54.0710692752715	231.002140616676	42.3286797916309	2.45131145877653	0.000526649351389769	0.0164454729478568	Cfu0129640	chr5	18251585	18281350	-	2196	protein_coding	- && sp|Q496J9|SV2C_HUMAN Synaptic vesicle glycoprotein 2C OS=Homo sapiens OX=9606 GN=SV2C PE=1 SV=1 && PF07690:Major Facilitator Superfamily|PF00083:Sugar (and other) transporter	-
novel.4565	376.563528378397	262.227052275561	244.836146562834	1416.91808782145	520.140066149647	2367.5403904101	294.542242405597	1434.8661814604	-2.28358530210073	0.000529591926660497	0.0165132174621045	-	chr6	9049675	9050714	-	1020	-	- && - && -	-
Cfu0081000	704.010074794395	535.921759898451	461.147693526114	173.475416574031	219.283333115366	86.8999327638291	567.02650940632	159.886227484408	1.81976745108259	0.000531619077399019	0.0165522622072386	Cfu0081000	chr1	22760217	22774129	+	1872	protein_coding	- && sp|Q9NSD5|S6A13_HUMAN Sodium- and chloride-dependent GABA transporter 2 OS=Homo sapiens OX=9606 GN=SLC6A13 PE=1 SV=3 && PF00209:Sodium:neurotransmitter symporter family	-
Cfu0089400	11.1629504459999	27.5223728335866	17.4316997552827	0	0.877133332461462	0	18.7056743449564	0.292377777487154	5.36431812096578	0.000533251342305203	0.0165789161867494	Cfu0089400	chr4	5374742	5375644	+	903	protein_coding	- && sp|P51682|CCR5_MOUSE C-C chemokine receptor type 5 OS=Mus musculus OX=10090 GN=Ccr5 PE=2 SV=3 && PF00001:7 transmembrane receptor (rhodopsin family)	-
novel.1115	43.1634083911997	19.8772692687015	30.1092995773064	137.081972537521	76.3105999241472	251.044250206617	31.0499924124025	154.812274222762	-2.3113097119926	0.000536406309030243	0.0166527650502572	-	chr14	6470877	6473284	+	1905	-	- && - && -	-
Cfu0012040	224.747402312798	128.437739890071	171.939947586197	906.196756509098	439.443799563193	480.846294626521	175.041696596355	608.828950232937	-1.79848079018741	0.000544332580477674	0.0168588383343456	Cfu0012040	chr14	10939562	11128021	-	828	protein_coding	- && sp|Q8CGM1|AGRB2_MOUSE Adhesion G protein-coupled receptor B2 OS=Mus musculus OX=10090 GN=Adgrb2 PE=1 SV=2 && -	-
novel.83	2.97678678559998	0	3.16939995550594	23.049181223123	5.26279999476877	179.59319437858	2.04872891370197	69.301725198824	-5.07350074539508	0.000544622803066551	0.0168588383343456	-	chr1	30220812	30221652	+	814	-	- && - && -	-
Cfu0047900	132.467011959199	164.369726645031	150.546497886532	532.557397734262	375.413066293506	312.839757949785	149.127745496921	406.936740659184	-1.44961702911699	0.0005456698400319	0.01686680479485	Cfu0047900	chr13	23343289	23369636	+	1872	protein_coding	- && sp|Q9QY53|NPHP1_MOUSE Nephrocystin-1 OS=Mus musculus OX=10090 GN=Nphp1 PE=1 SV=1 && PF00018:SH3 domain	-
Cfu0065270	3.72098348199997	0.764510356488517	2.37704996662945	23.049181223123	13.1569999869219	40.5533019564536	2.28751460170598	25.5864943888328	-3.46170095239334	0.000550711316304051	0.0169980390244772	Cfu0065270	chr2	35374276	35399244	+	1440	protein_coding	- && sp|Q6GM82|ALAT2_XENLA Alanine aminotransferase 2 OS=Xenopus laevis OX=8355 GN=gpt2 PE=2 SV=1 && PF00155:Aminotransferase class I and II	-
novel.2668	436.843460786797	363.906929688534	431.830743937684	1790.55744659629	706.969465963939	2170.56720947875	410.860378137672	1556.03137401299	-1.92050320554461	0.000553065578782921	0.017031766789296	-	chr21	7656418	7662428	+	4994	-	- && - && -	-
Cfu0173880	76.6522597291994	45.870621389311	54.6721492324774	303.27870030425	112.273066555067	388.15303301177	59.065010116996	267.901599957029	-2.17780527521678	0.000553432171673025	0.017031766789296	Cfu0173880	chr24	26459330	26471553	-	2277	protein_coding	- && sp|Q96IC2|REXO5_HUMAN RNA exonuclease 5 OS=Homo sapiens OX=9606 GN=REXO5 PE=2 SV=1 && PF00929:Exonuclease|PF00076:RNA recognition motif. (a.k.a. RRM, RBD, or RNP domain)	-
novel.3910	2.23259008919998	2.29353106946555	3.16939995550594	24.26229602434	8.77133332461462	59.8643981261934	2.56517370472382	30.9660091583827	-3.57319770481423	0.000554196260057153	0.017031766789296	-	chr3	38050720	38056168	-	1631	-	- && - && -	-
Cfu0144590	842.430660324794	1079.48862336179	354.180445027789	40.0327884401609	211.389133123212	112.004357784491	758.699909571456	121.142093115955	2.64401458638078	0.000558791589787766	0.0171483183423519	Cfu0144590	chr21	7710929	7724527	+	1440	protein_coding	- && sp|Q9WTR6|XCT_MOUSE Cystine/glutamate transporter OS=Mus musculus OX=10090 GN=Slc7a11 PE=1 SV=1 && PF13520:Amino acid permease	-
novel.38	11.1629504459999	3.05804142595407	6.33879991101188	47.3114772474629	22.805466643998	96.555480848699	6.85326392765529	55.5574749133867	-3.00475893341817	0.00056603670207087	0.017323443798465	-	chr1	13714236	13720662	+	3546	-	- && - && -	-
Cfu0215560	14531.1846939063	20200.6571494961	11508.0912384421	1830.59023503645	5161.92966153571	861.274889170395	15413.3110272815	2617.93159524752	2.55729872641651	0.000566120313279113	0.017323443798465	Cfu0215560	chr9	819039	822844	-	777	protein_coding	- && sp|P79826|MYPR_ONCMY Myelin proteolipid protein OS=Oncorhynchus mykiss OX=8022 GN=plp PE=2 SV=1 && PF01275:Myelin proteolipid protein (PLP or lipophilin)	-
novel.48	80.3732432111994	82.5671185007599	120.437198309226	474.327887275846	187.706533146753	376.566375309926	94.4591866737283	346.200265244175	-1.87265998089263	0.000567842537263928	0.017347347348008	-	chr1	15545564	15549908	+	4321	-	- && Q8IYE0.2 RecName: Full=Coiled-coil domain-containing protein 146 && PF01498:Transposase	-
Cfu0122870	621.404241493995	750.749170071724	324.863495439359	180.754105381333	186.829399814291	115.866577018439	565.672302335026	161.150027404688	1.80788851178637	0.000568819394083504	0.017347347348008	Cfu0122870	chr22	4298407	4325810	+	1524	protein_coding	- && sp|P48167|GLRB_HUMAN Glycine receptor subunit beta OS=Homo sapiens OX=9606 GN=GLRB PE=1 SV=1 && PF02932:Neurotransmitter-gated ion-channel transmembrane region|PF02931:Neurotransmitter-gated ion-channel ligand binding domain	-
Cfu0193000	3.72098348199997	10.7031449908392	3.96174994438242	101.901643302228	17.5426666492292	50.2088500413235	6.12862613907388	56.5510533309269	-3.20337832156636	0.000569429009111261	0.017347347348008	Cfu0193000	chr16	28051335	28053897	-	1917	protein_coding	- && - && PF13855:Leucine rich repeat	-
Cfu0082120	2382.91782187278	2115.40015640373	1646.50327688533	925.60659332857	828.01386584362	590.919542794038	2048.27375172062	781.513333988743	1.38906885826742	0.000570682170137576	0.017347347348008	Cfu0082120	chr1	18704565	18715558	-	1575	protein_coding	- && sp|Q9PT92|CATA_DANRE Catalase OS=Danio rerio OX=7955 GN=cat PE=2 SV=1 && PF06628:Catalase-related immune-responsive|PF00199:Catalase	-
Cfu0030800	30.5120645523998	9.93863463435073	35.6557494994418	89.7704952900579	111.395933222606	206.628729016216	25.3688162287308	135.931719176293	-2.41767984144515	0.000570962366480156	0.017347347348008	Cfu0030800	chr20	26868857	26895651	+	2331	protein_coding	- && sp|P05164|PERM_HUMAN Myeloperoxidase OS=Homo sapiens OX=9606 GN=MPO PE=1 SV=1 && PF03098:Animal haem peroxidase	-
Cfu0013430	4.46518017839997	4.5870621389311	8.71584987764133	70.3606584705859	27.1911333063053	25.1044250206617	5.92269739832413	40.8854055991843	-2.79429338544846	0.000572105351082285	0.0173507870973743	Cfu0013430	chr14	17897585	17905824	-	918	protein_coding	- && sp|Q96PS8|AQP10_HUMAN Aquaporin-10 OS=Homo sapiens OX=9606 GN=AQP10 PE=1 SV=2 && PF00230:Major intrinsic protein	-
Cfu0216910	10.4187537495999	15.2902071297703	7.13114989988836	124.950824525351	30.6996666361512	56.0021788922454	10.9467035930862	70.5508900179158	-2.68655507447152	0.000572700262355395	0.0173507870973743	Cfu0216910	chr25	25321141	25326127	-	528	protein_coding	- && sp|Q6DJ35|CS012_XENTR Protein C19orf12 homolog OS=Xenopus tropicalis OX=8364 PE=2 SV=1 && -	-
Cfu0237520	430.145690519197	458.70621389311	606.147741490511	114.032791314398	221.91473311275	98.486590465673	498.333215300939	144.81137163094	1.77599883988796	0.000573588376947624	0.0173530795229806	Cfu0237520	chr23	24821555	24833460	-	684	protein_coding	- && sp|F1QUP1|RPZ_DANRE Protein rapunzel OS=Danio rerio OX=7955 GN=rpz PE=1 SV=1 && -	-
Cfu0116730	281.306351239198	425.832268564104	350.218695083406	82.4918064827559	116.658733217374	27.0355346376357	352.452438295569	75.3953581125887	2.21166554796128	0.000575586403139494	0.0173888967251152	Cfu0116730	chr7	26119524	26127743	+	1650	protein_coding	- && sp|Q9NZN4|EHD2_HUMAN EH domain-containing protein 2 OS=Homo sapiens OX=9606 GN=EHD2 PE=1 SV=2 && PF00350:Dynamin family|PF12763:Cytoskeletal-regulatory complex EF hand|PF16880:N-terminal EH-domain containing protein|PF18150:Domain of unknown function (DUF5600)	-
Cfu0047440	1009.87491701479	1071.07900944041	1143.36103394877	4603.77067061851	3272.58446341372	1992.90512471715	1074.77165346799	3289.75341958312	-1.61421781977637	0.000577967512696471	0.0174361696379716	Cfu0047440	chr13	25239824	25254026	-	2394	protein_coding	- && sp|Q8IYB3|SRRM1_HUMAN Serine/arginine repetitive matrix protein 1 OS=Homo sapiens OX=9606 GN=SRRM1 PE=1 SV=2 && PF01480:PWI domain	-
Cfu0202900	513.495720515996	743.868576863327	83.1967488320309	81.2786916815389	38.5938666283043	61.7955077431674	446.853682070451	60.5560220176702	2.88564327805682	0.00058202761055851	0.0175338896106054	Cfu0202900	chr25	10665098	10683548	+	867	protein_coding	- && sp|Q5VAN0|CD38_MACFA ADP-ribosyl cyclase/cyclic ADP-ribose hydrolase 1 OS=Macaca fascicularis OX=9541 GN=CD38 PE=2 SV=1 && PF02267:ADP-ribosyl cyclase	-
novel.3787	1491.37017958559	1141.41396223736	1308.96218162395	5084.16413190044	2559.47506412255	3626.62386067714	1313.91544114897	3756.75435223337	-1.51553222712508	0.000583439584826895	0.0175396971049804	-	chr3	34431900	34439608	+	2233	-	- && Q9R1V7.1 RecName: Full=Disintegrin and metalloproteinase domain-containing protein 23; Short=ADAM 23; AltName: Full=Metalloproteinase-like, disintegrin-like, and cysteine-rich protein 3; Short=MDC-3; Flags: Precursor && -	-
Cfu0065960	1784.58367796719	1817.24111737321	1001.53038593988	519.213134920875	591.187866079026	554.228460071532	1534.45172709342	554.876487023811	1.46736390914744	0.000583862757696572	0.0175396971049804	Cfu0065960	chr2	30668303	30690557	+	1278	protein_coding	- && sp|P78508|KCJ10_HUMAN ATP-sensitive inward rectifier potassium channel 10 OS=Homo sapiens OX=9606 GN=KCNJ10 PE=1 SV=1 && PF01007:Inward rectifier potassium channel transmembrane domain|PF17655:Inward rectifier potassium channel C-terminal domain	-
novel.1547	0.744196696399995	0	0	19.409836819472	0	146.764330890023	0.248065565466665	55.3913892364982	-7.65046052192521	0.00058986590895067	0.017687362137037	-	chr16	30673369	30675441	+	880	-	- && P03934.1 RecName: Full=Transposable element Tc1 transposase && -	-
Cfu0231600	110.885307763599	116.205574186255	52.295099265848	12.13114801217	12.2798666544605	30.8977538715837	93.1286604052339	18.4362561794047	2.37824095910024	0.000590434439988172	0.017687362137037	Cfu0231600	chr15	19957628	19958680	+	1053	protein_coding	- && sp|Q3SX17|P2Y14_BOVIN P2Y purinoceptor 14 OS=Bos taurus OX=9913 GN=P2RY14 PE=2 SV=1 && PF00001:7 transmembrane receptor (rhodopsin family)	-
novel.1524	262.701433829198	261.462541919073	205.218647119009	676.918059079085	494.703199508265	1015.76365852831	243.12754095576	729.128305705221	-1.5826929569598	0.000592636353700849	0.0177284592138605	-	chr16	17847620	17888672	+	2115	-	- && - && -	-
Cfu0057260	221.026418830798	210.240348034342	339.918145228012	71.5737732718029	89.4675999110691	30.8977538715837	257.061637364384	63.9797090181519	1.99161804883629	0.000594090251559957	0.0177364795669481	Cfu0057260	chr10	20211675	20223358	-	717	protein_coding	- && sp|Q3T013|BNI3L_BOVIN BCL2/adenovirus E1B 19 kDa protein-interacting protein 3-like OS=Bos taurus OX=9913 GN=BNIP3L PE=2 SV=1 && PF06553:BNIP3	-
Cfu0211290	427.168903733597	402.896957869449	582.377241824216	1549.14760115411	1070.10266560298	1083.3524951224	470.814367809087	1234.2009206265	-1.3905614739221	0.000594565259138294	0.0177364795669481	Cfu0211290	chr6	15059075	15090620	-	6333	protein_coding	- && sp|Q9Z1T6|FYV1_MOUSE 1-phosphatidylinositol 3-phosphate 5-kinase OS=Mus musculus OX=10090 GN=Pikfyve PE=1 SV=3 && PF00118:TCP-1/cpn60 chaperonin family|PF00610:Domain found in Dishevelled, Egl-10, and Pleckstrin (DEP)|PF01504:Phosphatidylinositol-4-phosphate 5-Kinase|PF01363:FYVE zinc finger	-
Cfu0103920	18.6049174099999	5.35157249541962	3.16939995550594	107.967217308313	23.6825999764595	150.62655012397	9.04196328697514	94.0921224695809	-3.37117770682833	0.000597114248037106	0.0177876753470356	Cfu0103920	chr12	19913865	19946233	+	942	protein_coding	- && sp|E1C8P7|DSCL1_CHICK Down syndrome cell adhesion molecule-like protein 1 homolog OS=Gallus gallus OX=9031 GN=DSCAML1 PE=1 SV=2 && PF13927:Immunoglobulin domain	-
novel.931	115.350487941999	77.2155460053403	101.42079857619	403.96722880526	207.880599793367	301.253100247941	97.9956108411765	304.366976282189	-1.63396139677662	0.000598759667935106	0.0177976728872044	-	chr12	20891359	20903984	-	8464	-	- && Q9NBX4.1 RecName: Full=Probable RNA-directed DNA polymerase from transposon X-element; AltName: Full=Reverse transcriptase && -	-
Cfu0153690	34.2330480343998	40.5190488938914	47.5409993325891	7.27868880730199	7.0170666596917	0	40.7643654202934	4.76525182233123	2.98739745785006	0.000600549083648144	0.0177976728872044	Cfu0153690	chr27	12887439	12898793	-	2676	protein_coding	- && sp|Q29RT6|KI20A_BOVIN Kinesin-like protein KIF20A OS=Bos taurus OX=9913 GN=KIF20A PE=2 SV=1 && PF00225:Kinesin motor domain	-
Cfu0128150	761.313220417194	822.613143581645	495.218743047803	241.409845442183	64.9078666021482	166.075427059762	693.048369015547	157.464379701364	2.14052750026038	0.000600956834201258	0.0177976728872044	Cfu0128150	chr5	24085293	24091259	+	456	protein_coding	- && - && -	-
Cfu0113680	359.447004361197	227.824086233578	175.109347541703	1011.73774421498	558.733932777951	1085.28360473938	254.12681271216	885.251760577435	-1.79958982195065	0.000601361980272226	0.0177976728872044	Cfu0113680	chr7	42018888	42023991	-	1776	protein_coding	- && sp|Q4R6K2|ZNT1_MACFA Zinc transporter 1 OS=Macaca fascicularis OX=9541 GN=SLC30A1 PE=2 SV=1 && PF01545:Cation efflux family	-
novel.223	20.8375074991998	14.5256967732818	19.0163997330356	92.1967248924919	39.4709999607658	140.971002039101	18.1265346685058	90.8795756307861	-2.31581040066428	0.000601616172319004	0.0177976728872044	-	chr1	11544446	11547040	-	1223	-	- && - && -	-
novel.4755	0	0.764510356488517	0	24.26229602434	0	131.315453954231	0.254836785496172	51.8592499928569	-7.55520266469877	0.00060382003051998	0.0178053517451996	-	chr7	38273066	38278344	+	1007	-	- && - && -	-
Cfu0171990	0	2.29353106946555	0	7.27868880730199	14.0341333193834	92.6932616147511	0.764510356488517	38.0020279138121	-5.62268387777258	0.000604204302243399	0.0178053517451996	Cfu0171990	chr9	33412109	33412375	+	267	protein_coding	- && - && -	-
Cfu0036600	39.4424249091997	57.3382767366388	80.8196988654014	7.27868880730199	11.402733321999	0	59.2001335037466	6.227140709767	3.15312066792161	0.000605207217408451	0.0178053517451996	Cfu0036600	chr20	1812788	1815376	-	2589	protein_coding	- && sp|Q5DRB1|PCDG9_PANTR Protocadherin gamma-A9 OS=Pan troglodytes OX=9598 GN=PCDHGA9 PE=3 SV=1 && PF08266:Cadherin-like|PF00028:Cadherin domain|PF16492:Cadherin cytoplasmic C-terminal	-
Cfu0054130	51.3495720515996	71.8639735099206	22.1857996885416	6.06557400608499	7.0170666596917	0	48.4664484166873	4.36088022192556	3.37113539571021	0.000605210233017226	0.0178053517451996	Cfu0054130	chr10	4624299	4631763	-	1182	protein_coding	- && sp|Q6TGZ5|HPPD_DANRE 4-hydroxyphenylpyruvate dioxygenase OS=Danio rerio OX=7955 GN=hpd PE=2 SV=1 && PF00903:Glyoxalase/Bleomycin resistance protein/Dioxygenase superfamily	-
Cfu0168610	4.46518017839997	3.05804142595407	3.96174994438242	47.3114772474629	8.77133332461462	57.9332885092194	3.82832384957882	38.0053663604323	-3.29707300952818	0.000606559728288536	0.0178205078906669	Cfu0168610	chr9	19875381	19879204	-	1041	protein_coding	- && sp|P36514|UD2C1_RABIT UDP-glucuronosyltransferase 2C1 (Fragment) OS=Oryctolagus cuniculus OX=9986 GN=UGT2C1 PE=2 SV=1 && PF00201:UDP-glucoronosyl and UDP-glucosyl transferase	-
novel.477	604.287717476796	487.757607439674	561.776142113427	1760.22957656586	1033.2630656396	2566.44468095842	551.273822343299	1786.64577438796	-1.69571097993411	0.000611901670401503	0.0179232188775162	-	chr10	734157	736478	-	2322	-	- && - && -	-
Cfu0136160	9.67455705319993	1.52902071297703	3.96174994438242	42.4590180425949	19.2969333141522	100.417700082647	5.05510923685313	54.0578838131314	-3.40418136581673	0.000612429496956259	0.0179232188775162	Cfu0136160	chr22	18917716	18923296	-	2436	protein_coding	- && sp|B4MXW3|KLHDB_DROWI Kelch-like protein diablo OS=Drosophila willistoni OX=7260 GN=dbo PE=3 SV=1 && PF01344:Kelch motif|PF00651:BTB/POZ domain|PF07707:BTB And C-terminal Kelch	-
Cfu0077340	101.210750710399	136.082843454956	238.497346651822	8.49180360851899	28.9453999712283	0	158.596980272392	12.4790678599157	3.61814361022762	0.00061257314390125	0.0179232188775162	Cfu0077340	chr1	36543664	36589674	-	3375	protein_coding	- && sp|Q9Y5H8|PCDA3_HUMAN Protocadherin alpha-3 OS=Homo sapiens OX=9606 GN=PCDHA3 PE=2 SV=1 && PF00028:Cadherin domain|PF08266:Cadherin-like|PF16492:Cadherin cytoplasmic C-terminal	-
novel.2438	61.0241291047996	52.7512145977077	39.6174994438242	201.377057002022	106.133133227837	299.321990630967	51.1309477154438	202.277393620275	-1.97858920099143	0.000613923425823489	0.0179381538333296	-	chr2	41640142	41643408	-	3267	-	- && - && -	-
novel.2678	0	0	0.792349988876484	2.426229602434	1.75426666492292	117.797686635413	0.264116662958828	40.6593943009232	-7.20041886939931	0.000615031533037032	0.0179459815766912	-	chr21	19161326	19194340	+	327	-	- && - && -	-
Cfu0132290	411.540773109197	512.221938847307	242.459096596204	48.5245920486799	40.3481332932273	0	388.740602850903	29.6242417806357	3.69859935658932	0.000617521138151818	0.0179940436422711	Cfu0132290	chr5	8300161	8310871	-	930	protein_coding	- && sp|Q9DEQ4|SFRP1_CHICK Secreted frizzled-related protein 1 OS=Gallus gallus OX=9031 GN=SFRP1 PE=2 SV=1 && PF01759:UNC-6/NTR/C345C module|PF01392:Fz domain	-
Cfu0154260	32.7446546415998	26.7578624770981	22.1857996885416	4.85245920486799	2.63139999738439	0	27.2294389357465	2.49461973408413	3.33503597859342	0.000618523025776016	0.0179986829803132	Cfu0154260	chr27	11577870	11583817	+	1170	protein_coding	- && sp|Q86XS5|ANGL5_HUMAN Angiopoietin-related protein 5 OS=Homo sapiens OX=9606 GN=ANGPTL5 PE=1 SV=3 && PF00147:Fibrinogen beta and gamma chains, C-terminal globular domain	-
Cfu0016440	519.449294087196	854.722578554162	404.890844315884	55.8032808559819	153.498333180756	185.386523229502	593.020905652414	131.56271242208	2.17523734553556	0.000626870799700636	0.0182167801507563	Cfu0016440	chr3	13604541	13609917	-	1026	protein_coding	- && sp|Q13304|GPR17_HUMAN Uracil nucleotide/cysteinyl leukotriene receptor OS=Homo sapiens OX=9606 GN=GPR17 PE=2 SV=2 && PF00001:7 transmembrane receptor (rhodopsin family)	-
novel.2505	4.46518017839997	1.52902071297703	0	21.836066421906	8.77133332461462	137.108782805153	1.99806696379233	55.9053941838911	-4.78907927925568	0.000628630860324729	0.0182431067196683	-	chr20	11446741	11493585	+	298	-	- && - && -	-
novel.5110	46.1401951767997	38.2255178244259	27.732249610677	134.655742935087	86.8361999136848	202.766509782268	37.3659875373008	141.419484210347	-1.91269036930696	0.000630158120059548	0.0182626150425399	-	chr9	13727315	13736082	+	3218	-	- && - && -	-
novel.1173	112.373701156399	114.676553473278	125.191298242485	321.475422322505	239.457399761979	484.708513860469	117.413850957387	348.547111981651	-1.56627742769157	0.000632590980634205	0.0183082801563225	-	chr14	32610323	32620735	+	1712	-	- && - && -	-
novel.861	2.23259008919998	0.764510356488517	0.792349988876484	7.27868880730199	1.75426666492292	160.28209820884	1.263150144855	56.4383512270218	-5.46789630431769	0.000641530804706194	0.0185418896586192	-	chr12	36636733	36642980	+	679	-	- && - && -	-
novel.2887	135.443798744799	80.2735874312943	9.50819986651781	8.49180360851899	2.63139999738439	0	75.075195347537	3.70773453530112	4.28898416647513	0.000652828270467173	0.0188429176066329	-	chr22	4691364	4703563	-	2958	-	- && P14350.2 RecName: Full=Pro-Pol polyprotein; AltName: Full=Pr125Pol; Contains: RecName: Full=Protease/Reverse transcriptase/ribonuclease H; AltName: Full=p87Pro-RT-RNaseH; Contains: RecName: Full=Protease/Reverse transcriptase; AltName: Full=p65Pro-RT; Contains: RecName: Full=Ribonuclease H; Short=RNase H; Contains: RecName: Full=Integrase; Short=IN; AltName: Full=p42In && -	-
Cfu0062570	41.6750149983997	38.2255178244259	56.2568492102304	229.278697430013	83.3276665838389	314.770867566759	45.3857940110187	209.125743860203	-2.19993055371109	0.000653720901004688	0.0188432182517667	Cfu0062570	chr10	40447523	40484178	-	2514	protein_coding	- && sp|Q59H18|TNI3K_HUMAN Serine/threonine-protein kinase TNNI3K OS=Homo sapiens OX=9606 GN=TNNI3K PE=1 SV=3 && PF12796:Ankyrin repeats (3 copies)|PF07714:Protein tyrosine kinase|PF00023:Ankyrin repeat	-
novel.751	34.2330480343998	21.4062899816785	35.6557494994418	202.590171803239	57.013666609995	193.110961697398	30.4316958385067	150.904933370211	-2.30601657601078	0.000655342822716724	0.0188645112539171	-	chr11	30503533	30505785	-	2005	-	- && - && -	-
novel.729	561.868505781996	415.893633929753	567.322592035563	1618.29514482348	995.54633234376	1456.05665119838	515.028243915771	1356.63270945521	-1.39689776616983	0.000658447968763274	0.0189283851477991	-	chr11	19335069	19393601	-	4373	-	- && Q80TF3.3 RecName: Full=Protocadherin-19; Flags: Precursor && -	-
Cfu0127780	270.887597489598	244.643314076326	294.754195862052	1163.3770943671	629.78173270733	606.36841972983	270.095035809325	799.84241560142	-1.5666783203303	0.000661665503815614	0.0189953138387066	Cfu0127780	chr5	25193243	25205554	-	1881	protein_coding	- && sp|Q5R5S1|FBX21_PONAB F-box only protein 21 OS=Pongo abelii OX=9601 GN=FBXO21 PE=2 SV=1 && PF13369:Transglutaminase-like superfamily|PF08755:Hemimethylated DNA-binding protein YccV like	-
novel.3244	160.002289725999	113.912043116789	72.1038489877601	601.704941403631	245.597333089209	529.124035050871	115.339393943516	458.808769847904	-1.99055678701966	0.000662562706801366	0.0189955394021079	-	chr24	26769643	26770230	-	560	-	- && - && -	-
novel.1546	554.426538817996	465.586807101507	774.125939132325	1722.62301772814	1269.21193207174	1875.10743808174	598.046428350609	1622.31412929387	-1.43935821257685	0.000664220102910376	0.0190175297293066	-	chr16	30484735	30608477	+	10049	-	- && O43581.3 RecName: Full=Synaptotagmin-7; AltName: Full=IPCA-7; AltName: Full=Prostate cancer-associated protein 7; AltName: Full=Synaptotagmin VII; Short=SytVII && -	-
Cfu0198660	174.886223653999	126.908719177094	150.546497886532	731.50822513385	372.781666296121	357.255279140186	150.780480239208	487.181723523386	-1.69257072583736	0.000665718058477483	0.0190251670896302	Cfu0198660	chr16	7148587	7158385	+	1311	protein_coding	- && sp|Q9JJS6|BCDO1_MOUSE Beta,beta-carotene 15,15'-dioxygenase OS=Mus musculus OX=10090 GN=Bco1 PE=1 SV=2 && PF03055:Retinal pigment epithelial membrane protein	-
Cfu0096160	210.607665081198	441.886986050363	468.278843426002	20.622951620689	111.395933222606	19.3110961697398	373.591164852521	50.4433270043448	2.87350648241898	0.000666443245669446	0.0190251670896302	Cfu0096160	chr4	27585085	27616405	-	7503	protein_coding	- && sp|Q8C6K9|CO6A6_MOUSE Collagen alpha-6(VI) chain OS=Mus musculus OX=10090 GN=Col6a6 PE=1 SV=2 && PF00014:Kunitz/Bovine pancreatic trypsin inhibitor domain|PF00092:von Willebrand factor type A domain|PF01391:Collagen triple helix repeat (20 copies)	-
Cfu0027580	34.2330480343998	41.2835592503799	11.8852498331473	1.213114801217	3.50853332984585	0	29.1339523726423	1.57388271035428	4.01075471378999	0.000669633345210952	0.0190251670896302	Cfu0027580	chr26	6282611	6287255	-	708	protein_coding	- && sp|Q6U7R4|TIMD4_MOUSE T-cell immunoglobulin and mucin domain-containing protein 4 OS=Mus musculus OX=10090 GN=Timd4 PE=1 SV=2 && PF07686:Immunoglobulin V-set domain	-
novel.4325	12.6513438387999	26.7578624770981	3.96174994438242	158.918038959427	29.8225333036897	258.768688674513	14.4569854200935	149.169753645877	-3.36253434877619	0.000669700669210266	0.0190251670896302	-	chr5	3025990	3028624	-	2635	-	- && - && -	-
Cfu0023370	5.20937687479996	6.88059320839666	9.50819986651781	27.901640427991	28.9453999712283	83.0377135298812	7.19938998323814	46.6282513097001	-2.67982081818239	0.000669872101977227	0.0190251670896302	Cfu0023370	chr26	22769919	22772693	-	570	protein_coding	- && - && -	-
Cfu0143270	1860.49174099999	1676.57121177932	902.486637330316	380.918047582137	336.819199665201	608.299529346804	1479.84986336987	442.012258864714	1.74531128627883	0.000670470437197411	0.0190251670896302	Cfu0143270	chr21	14412017	14422047	-	1818	protein_coding	- && sp|P31646|S6A13_RAT Sodium- and chloride-dependent GABA transporter 2 OS=Rattus norvegicus OX=10116 GN=Slc6a13 PE=1 SV=1 && PF00209:Sodium:neurotransmitter symporter family	-
Cfu0109440	22.3259008919998	22.170800338167	22.978149677418	3.63934440365099	0.877133332461462	0	22.491616969195	1.50549257870415	3.815440755783	0.000670721982231917	0.0190251670896302	Cfu0109440	chr14	20717143	20720460	-	846	protein_coding	- && sp|Q9DE65|MIME_COTJA Mimecan OS=Coturnix japonica OX=93934 GN=OGN PE=2 SV=1 && PF13855:Leucine rich repeat	-
novel.4396	731.545352561195	562.679622375549	599.016591590622	1972.52466677884	1347.27679866081	1371.08782805153	631.080522175789	1563.62976449706	-1.3090900075954	0.000675116661279094	0.0191062825477616	-	chr5	20860588	20862360	-	1748	-	- && - && -	-
Cfu0064080	7.44196696399995	0.764510356488517	8.71584987764133	49.7377068498969	14.9112666518449	204.697619399242	5.64077573270993	89.7821976336612	-3.9862245079454	0.000675480547976861	0.0191062825477616	Cfu0064080	chr2	41836225	41842460	-	387	protein_coding	- && - && -	-
Cfu0122830	5.95357357119996	9.93863463435073	18.2240497441591	33.9672144340759	51.7508666152263	210.490948250164	11.3720859832366	98.736343099822	-3.11162107757482	0.000676265256149997	0.0191062825477616	Cfu0122830	chr22	4187559	4235151	+	12357	protein_coding	- && sp|Q9C0G6|DYH6_HUMAN Dynein axonemal heavy chain 6 OS=Homo sapiens OX=9606 GN=DNAH6 PE=2 SV=3 && PF12774:Hydrolytic ATP binding site of dynein motor region|PF12777:Microtubule-binding stalk of dynein motor|PF03028:Dynein heavy chain region D6 P-loop domain|PF12775:P-loop containing dynein motor region|PF18198:Dynein heavy chain AAA lid domain|PF17852:Dynein heavy chain AAA lid domain|PF12781…	-
Cfu0026130	418.238543376797	499.225262787002	319.317045517223	150.426235350908	180.689466487061	117.797686635413	412.260283893674	149.637796157794	1.45694345176217	0.000677722859263972	0.0191120103315954	Cfu0026130	chr26	12568171	12575968	-	1248	protein_coding	- && sp|P05619|ILEU_HORSE Leukocyte elastase inhibitor OS=Equus caballus OX=9796 GN=SERPINB1 PE=1 SV=3 && PF00079:Serpin (serine protease inhibitor)	-
Cfu0071670	25.3026876775998	11.4676553473278	11.0928998442708	86.1311508864069	47.365199952919	90.7621519977771	15.9544142897328	74.7528342790343	-2.22014274200096	0.000678257588433416	0.0191120103315954	Cfu0071670	chr2	11127871	11130145	-	1212	protein_coding	- && - && PF15344:FAM217 family	-
Cfu0105650	420.471133465997	441.886986050363	354.180445027789	149.213120549691	178.935199822138	191.179852080424	405.512854848049	173.109390817418	1.22986626653123	0.000682182927080032	0.0191850772843769	Cfu0105650	chr12	25933599	25944288	+	1614	protein_coding	- && sp|Q6DHU1|CLP1L_DANRE Cleft lip and palate transmembrane protein 1-like protein OS=Danio rerio OX=7955 GN=clptm1l PE=2 SV=1 && PF05602:Cleft lip and palate transmembrane protein 1 (CLPTM1)	-
Cfu0128770	2.97678678559998	3.05804142595407	5.54644992213539	16.983607217038	10.5255999895375	160.28209820884	3.86042604456315	62.5971018051386	-4.00933585137315	0.000682647068501638	0.0191850772843769	Cfu0128770	chr5	22044063	22050073	+	2217	protein_coding	- && sp|O93510|GELS_CHICK Gelsolin OS=Gallus gallus OX=9031 GN=GSN PE=2 SV=1 && PF00626:Gelsolin repeat	-
novel.4506	935.455247374793	762.98133577554	705.983840088948	3249.93455246034	1756.02093158785	1880.90076693266	801.473474413094	2295.61875032695	-1.51820252784433	0.000683941930781855	0.0191962098548878	-	chr6	33388642	33391954	+	3275	-	- && - && -	-
novel.5148	0.744196696399995	4.5870621389311	3.96174994438242	27.901640427991	9.64846665707609	104.279919316595	3.09766959323784	47.2766754672207	-3.92160391662513	0.000686848847173435	0.0192427034124184	-	chr9	33150203	33158400	+	873	-	- && - && -	-
novel.2330	2.23259008919998	0	0.792349988876484	52.1639364523309	2.63139999738439	44.4155211904016	1.00831335935882	33.070285880039	-5.02126541340875	0.000687400285765964	0.0192427034124184	-	chr2	6208872	6221097	-	409	-	- && - && -	-
novel.4151	0	4.5870621389311	1.58469997775297	38.8196736389439	9.64846665707609	73.3821654450113	2.05725403889469	40.6167685803438	-4.29566741677545	0.000689811126836235	0.0192849160446272	-	chr4	27283735	27286437	-	1260	-	- && - && -	-
Cfu0129460	43.9076050875997	178.130913061825	38.8251494549477	6.06557400608499	12.2798666544605	0	86.954555868124	6.11514688684849	3.75318902245189	0.00069169984398755	0.0193124404806929	Cfu0129460	chr5	18932743	18938623	+	303	protein_coding	- && - && -	-
novel.2146	0.744196696399995	0.764510356488517	0	7.27868880730199	2.63139999738439	86.8999327638291	0.502902350962837	32.2700071895052	-5.97664243946956	0.000697575108437099	0.0194510531868251	-	chr19	26828572	26857873	-	415	-	- && - && -	-
novel.1289	2345.70798705278	1158.99770043659	1256.6670823581	6658.7871438801	3166.45133018588	17167.5644948987	1587.12425661583	8997.60098965489	-2.5029965794908	0.000700886497469377	0.0195179070396981	-	chr15	2313095	2314186	+	1014	-	- && - && -	-
Cfu0156240	116.094684638399	115.441063829766	72.8961989766366	644.163959446226	175.426666492292	540.710692752715	101.477315814934	453.433772897078	-2.15830044744535	0.000702843967862221	0.0195469326947515	Cfu0156240	chr27	4990983	5003878	+	1479	protein_coding	- && sp|O35493|CLK4_MOUSE Dual specificity protein kinase CLK4 OS=Mus musculus OX=10090 GN=Clk4 PE=1 SV=1 && PF00069:Protein kinase domain	-
Cfu0193720	119.815668120399	90.2122220656451	95.8743486540546	370.000014371184	194.723599806445	567.74622739035	101.9674129467	377.489947189326	-1.88519877173144	0.000709146589823538	0.0196965695865292	Cfu0193720	chr16	23800523	23809217	+	1866	protein_coding	- && sp|Q15696|U2AFM_HUMAN U2 small nuclear ribonucleoprotein auxiliary factor 35 kDa subunit-related protein 2 OS=Homo sapiens OX=9606 GN=ZRSR2 PE=1 SV=2 && PF00642:Zinc finger C-x8-C-x5-C-x3-H type (and similar)	-
Cfu0079840	90.7919969607993	90.2122220656451	90.3278987319192	342.098373943193	164.901066502755	355.324169523212	90.4440392527879	287.441203323054	-1.66512087336711	0.000710615939850541	0.0197117478691788	Cfu0079840	chr1	26649466	26700648	-	2310	protein_coding	- && sp|P62597|POTE1_CHICK Protection of telomeres protein 1 OS=Gallus gallus OX=9031 GN=POT1 PE=1 SV=1 && PF02765:Telomeric single stranded DNA binding POT1/CDC13|PF16686:ssDNA-binding domain of telomere protection protein	-
Cfu0009070	2070.35520938478	2348.57581513273	1365.21903083418	482.819690884365	720.126465950861	805.27271027815	1928.05001845056	669.406289037792	1.52678584799081	0.000712127860258262	0.0197280661053907	Cfu0009070	chr17	32798886	32821744	+	1416	protein_coding	- && sp|A9JRB3|HTR1B_DANRE Serine protease HTRA1B OS=Danio rerio OX=7955 GN=htra1b PE=2 SV=1 && PF13365:Trypsin-like peptidase domain|PF17820:PDZ domain|PF07648:Kazal-type serine protease inhibitor domain|PF00219:Insulin-like growth factor binding protein	-
novel.3539	369.121561414397	314.978266873269	316.939995550594	1653.47547405877	850.819332487618	716.441667897347	333.67994127942	1073.57882481458	-1.68628545240927	0.000717891191618202	0.0198448452544471	-	chr27	12230844	12232946	+	2069	-	- && Q38PU5.1 RecName: Full=Glutamate receptor 4; Short=GluR-4; Short=GluR4; AltName: Full=AMPA-selective glutamate receptor 4; AltName: Full=GluR-D; AltName: Full=Glutamate receptor ionotropic, AMPA 4; Short=GluA4; Flags: Precursor && -	-
novel.4770	4.46518017839997	2.29353106946555	7.13114989988836	99.4754136997938	21.9283333115366	19.3110961697398	4.62995371591796	46.9049477270234	-3.34651945524236	0.000718201478612649	0.0198448452544471	-	chr7	342406	356450	-	1638	-	- && - && -	-
Cfu0030280	2.97678678559998	3.82255178244259	0.792349988876484	14.557377614604	8.77133332461462	123.591015486335	2.53056285230635	48.9732421418511	-4.25760953888665	0.000720011536692363	0.0198691555713336	Cfu0030280	chr20	29827793	29920989	-	1650	protein_coding	- && sp|P21398|AOFA_BOVIN Amine oxidase [flavin-containing] A OS=Bos taurus OX=9913 GN=MAOA PE=2 SV=2 && PF01593:Flavin containing amine oxidoreductase	-
novel.2171	13.3955405351999	8.40961392137369	5.54644992213539	61.8688548620669	21.9283333115366	110.073248167517	9.11720145956966	64.6234787803734	-2.81169646659238	0.000722548112004	0.0199134259668302	-	chr2	2357101	2359140	+	2040	-	- && - && -	-
novel.2657	43.1634083911997	65.7478906580125	80.8196988654014	7.27868880730199	13.1569999869219	0	63.2436659715379	6.81189626474131	3.12288175467636	0.000723784111979704	0.0199217845976475	-	chr21	5780180	6061617	+	1398	-	- && Q5DU56.2 RecName: Full=Protein NLRC3 && -	-
Cfu0176480	26.0468843739998	51.9867042412192	27.732249610677	3.63934440365099	6.13993332723024	0	35.255279408632	3.25975924362708	3.29230759934372	0.000727952861692989	0.0200107402482632	Cfu0176480	chr24	18568910	18584892	-	1293	protein_coding	- && sp|O15488|GLYG2_HUMAN Glycogenin-2 OS=Homo sapiens OX=9606 GN=GYG2 PE=1 SV=2 && PF01501:Glycosyl transferase family 8	-
Cfu0129220	2.23259008919998	18.3482485557244	44.3715993770831	0	0	0	21.6508126740025	0	6.53206107561329	0.000730076297852647	0.020022441556927	Cfu0129220	chr5	20041030	20042420	+	273	protein_coding	- && - && PF00048:Small cytokines (intecrine/chemokine), interleukin-8 like	-
novel.1055	18.6049174099999	6.88059320839666	23.7704996662945	127.377054127785	36.8395999633814	168.006536676736	16.418670094897	110.741063589301	-2.74870897292757	0.000730253381377692	0.020022441556927	-	chr13	17053987	17064922	-	1030	-	- && - && PF01498:Transposase	-
Cfu0036790	32.0004579451998	32.1094349725177	55.4644992213539	3.63934440365099	7.89419999215316	0	39.8581307130238	3.84451479860138	3.23517348035654	0.000734323017821024	0.0201082119713324	Cfu0036790	chr20	1686995	1689355	-	2361	protein_coding	- && sp|Q5DRB7|PCDG3_PANTR Protocadherin gamma-A3 OS=Pan troglodytes OX=9598 GN=PCDHGA3 PE=3 SV=1 && PF16492:Cadherin cytoplasmic C-terminal|PF08266:Cadherin-like|PF00028:Cadherin domain	-
Cfu0065330	17.1165240171999	25.2288417641211	4.75409993325891	0	0	0	15.69982190486	0	6.06948961623973	0.000736460019213684	0.0201409085152178	Cfu0065330	chr2	35167447	35174040	+	495	protein_coding	- && sp|Q8WPD0|LECG_PATPE Alpha-N-acetylgalactosamine-specific lectin OS=Patiria pectinifera OX=7594 PE=1 SV=1 && PF00059:Lectin C-type domain	-
novel.4754	120.559864816799	71.8639735099206	106.174898509449	782.459046784964	380.675866288275	198.90429054832	99.5329122787229	454.013067873853	-2.19066909070364	0.000744243128927966	0.0203277352823177	-	chr7	36435854	36442666	+	1112	-	- && - && -	-
novel.1646	2.97678678559998	3.05804142595407	3.96174994438242	25.475410825557	9.64846665707609	71.4510558280373	3.33219271864549	35.5249777702234	-3.39461414621116	0.000749744205457233	0.0204518345904994	-	chr17	4870106	4872286	+	1771	-	- && - && -	-
novel.46	51.3495720515996	38.2255178244259	49.125699310342	200.163942200805	87.7133332461462	256.837579057539	46.2335963954558	181.571618168163	-1.96831014584941	0.000750753519573539	0.0204532454395041	-	chr1	14509709	14511193	+	1241	-	- && Q9UBI9.1 RecName: Full=Headcase protein homolog; Short=hHDC && -	-
Cfu0028550	1428.85765708799	859.309640693094	866.830887830874	2786.52469839544	2405.97673094179	3786.90595888598	1051.66606187065	2993.1357960744	-1.50865794918516	0.000752691592355483	0.0204708263827281	Cfu0028550	chr26	3309959	3311873	+	615	protein_coding	- && sp|Q5SPB6|CHAC1_DANRE Glutathione-specific gamma-glutamylcyclotransferase 1 OS=Danio rerio OX=7955 GN=chac1 PE=3 SV=1 && PF04752:ChaC-like protein	-
novel.746	7.44196696399995	1.52902071297703	13.4699498109002	78.8524620791049	28.9453999712283	81.1066039129072	7.48031249595907	62.9681553210801	-3.07034625925891	0.000753315676615212	0.0204708263827281	-	chr11	28588905	28592534	-	2476	-	- && - && -	-
Cfu0045020	241.119729633598	396.78087501754	107.759598487202	59.4426252596329	36.8395999633814	65.6577269771153	248.553401046114	53.9799840667099	2.21046315838478	0.000754460516202665	0.0204758858520619	Cfu0045020	chr11	37120746	37193269	-	1833	protein_coding	- && sp|Q9EPR4|S23A2_MOUSE Solute carrier family 23 member 2 OS=Mus musculus OX=10090 GN=Slc23a2 PE=1 SV=2 && PF00860:Permease family	-
Cfu0073560	2.97678678559998	5.35157249541962	3.96174994438242	24.26229602434	19.2969333141522	32.8288634885577	4.09670307513401	25.4626976090166	-2.62222273076126	0.000757036765911375	0.0205197313237323	Cfu0073560	chr2	2326399	2335718	+	1179	protein_coding	- && - && PF07690:Major Facilitator Superfamily	-
Cfu0016360	881.873085233994	1014.50524306026	925.464787007734	287.508207888429	456.10933287996	208.55983863319	940.61437176733	317.392459800526	1.5635617351438	0.000760738780909421	0.0205939412185606	Cfu0016360	chr3	13078425	13095026	+	1710	protein_coding	- && sp|O94826|TOM70_HUMAN Mitochondrial import receptor subunit TOM70 OS=Homo sapiens OX=9606 GN=TOMM70 PE=1 SV=1 && PF00515:Tetratricopeptide repeat	-
Cfu0052440	318.516186059198	246.172334789303	367.650394838689	1211.90168641578	721.003599283322	718.372777514321	310.779638562396	883.759354404475	-1.50808137095555	0.00076584457950157	0.0207059169285747	Cfu0052440	chr13	7575771	7633714	+	2394	protein_coding	- && sp|D4AB66|STON2_RAT Stonin-2 OS=Rattus norvegicus OX=10116 GN=Ston2 PE=1 SV=1 && PF00928:Adaptor complexes medium subunit family|PF12016:Stonin 2	-
Cfu0166130	337.121103469198	321.858860081666	353.388095038912	134.655742935087	149.112666518449	79.1754942959332	337.456019529925	120.981301249823	1.47097102648426	0.000767167987968574	0.0207154754172197	Cfu0166130	chr9	11852577	11896644	-	972	protein_coding	- && sp|P36874|PP1GA_XENLA Serine/threonine-protein phosphatase PP1-gamma catalytic subunit A OS=Xenopus laevis OX=8355 GN=ppp1cc-a PE=1 SV=2 && PF16891:Serine-threonine protein phosphatase N-terminal domain|PF00149:Calcineurin-like phosphoesterase	-
Cfu0029780	8.93036035679993	19.1127589122129	22.978149677418	70.3606584705859	74.5563332592243	59.8643981261934	17.0070896488103	68.2604632853345	-2.01033406008808	0.000770159908291528	0.0207593537484818	Cfu0029780	chr20	31345419	31410717	-	3354	protein_coding	- && sp|Q9UKP5|ATS6_HUMAN A disintegrin and metalloproteinase with thrombospondin motifs 6 OS=Homo sapiens OX=9606 GN=ADAMTS6 PE=2 SV=2 && PF01562:Reprolysin family propeptide|PF00090:Thrombospondin type 1 domain|PF17771:ADAM cysteine-rich domain|PF05986:ADAM-TS Spacer 1|PF01421:Reprolysin (M12B) family zinc metalloprotease|PF08686:PLAC (protease and lacunin) domain	-
novel.3103	17.1165240171999	8.40961392137369	11.0928998442708	67.9344288681519	31.5767999686126	84.9688231468551	12.2063459276148	61.4933506612066	-2.32095669195011	0.000770736809894944	0.0207593537484818	-	chr24	251795	254450	+	2466	-	- && - && -	-
novel.2035	14.8839339279999	10.7031449908392	4.75409993325891	57.0163956571989	24.5597333089209	191.179852080424	10.1137262840327	90.918660348848	-3.15741019051074	0.000772245737923627	0.0207639868326241	-	chr19	30910701	30912301	+	1601	-	- && - && -	-
Cfu0078410	267.910810703998	309.62669437785	475.409993325891	2272.16402267944	1225.35526544866	724.166106365243	350.982499469246	1407.22846483111	-2.00387214374548	0.000772853107914048	0.0207639868326241	Cfu0078410	chr1	31972485	31994116	-	3054	protein_coding	- && sp|Q9W698|1A1L1_TAKRU 1-aminocyclopropane-1-carboxylate synthase-like protein 1 OS=Takifugu rubripes OX=31033 GN=accs PE=3 SV=1 && PF13837:Myb/SANT-like DNA-binding domain|PF00155:Aminotransferase class I and II	-
novel.3984	149.583535976399	113.912043116789	132.322448142373	325.114766726155	283.314066385052	505.950719647183	131.939342411854	371.459850919464	-1.49014283405159	0.000782530863304314	0.0209975838056744	-	chr4	15459709	15465438	+	5730	-	- && - && -	-
novel.2034	0.744196696399995	0.764510356488517	0	20.622951620689	0.877133332461462	73.3821654450113	0.502902350962837	31.6274167993872	-5.95018823444254	0.000787574268449773	0.0211063974903622	-	chr19	30610084	30611830	+	1747	-	- && - && -	-
Cfu0142920	608.752897655196	753.807211497678	747.978389499401	217.147549417843	283.314066385052	96.555480848699	703.512832884092	199.005698883865	1.8160212603129	0.000790155998299128	0.0211490500848008	Cfu0142920	chr21	15564511	15575481	-	1629	protein_coding	- && sp|P15586|GNS_HUMAN N-acetylglucosamine-6-sulfatase OS=Homo sapiens OX=9606 GN=GNS PE=1 SV=3 && PF00884:Sulfatase	-
Cfu0217520	34.9772447307997	50.4576835282421	17.4316997552827	0	4.38566666230731	0	34.2888760047748	1.46188888743577	4.32015864340441	0.000795710184154042	0.0212710560993069	Cfu0217520	chr18	1225158	1231378	+	1203	protein_coding	- && sp|Q96IP4|TET5A_HUMAN Terminal nucleotidyltransferase 5A OS=Homo sapiens OX=9606 GN=TENT5A PE=1 SV=2 && PF07984:Nucleotidyltransferase	-
Cfu0118620	5898.50301566636	6599.25339720888	4087.73359261378	1438.75415424336	1828.82299818215	434.499663819146	5528.49666849634	1234.02560541488	2.1627015618423	0.000801156143510199	0.0213898675865429	Cfu0118620	chr7	15962155	15981880	-	2232	protein_coding	- && sp|Q9H2J7|S6A15_HUMAN Sodium-dependent neutral amino acid transporter B(0)AT2 OS=Homo sapiens OX=9606 GN=SLC6A15 PE=1 SV=1 && PF00209:Sodium:neurotransmitter symporter family	-
novel.3558	398.145232573997	301.981590812964	347.841645116777	1042.0656142454	666.621332670711	1602.8209820884	349.322822834579	1103.83597633484	-1.65873790062	0.000804830264879904	0.0214611356149437	-	chr27	1074817	1101173	-	5499	-	- && - && -	-
Cfu0104110	688.381944169995	747.69112864577	578.415491879834	269.311485870174	338.573466330124	256.837579057539	671.496188231866	288.240843752612	1.21779147018863	0.000813345599086651	0.0216533192797	Cfu0104110	chr12	20238196	20253758	-	1335	protein_coding	- && sp|Q9DFS4|STAR3_DANRE StAR-related lipid transfer protein 3 OS=Danio rerio OX=7955 GN=stard3 PE=2 SV=2 && PF01852:START domain|PF10457:Cholesterol-capturing domain	-
novel.2162	525.402867658396	403.661468225937	457.978293570608	1573.40989717845	834.153799170851	2396.50703466471	462.347543151647	1601.356910338	-1.79147591112495	0.00081435835337734	0.0216533192797	-	chr2	672892	674865	+	404	-	- && - && -	-
novel.3506	58.0473423191996	59.6318078061044	65.7650490767482	484.032805685582	100.870333233068	293.528661780045	61.148066400684	292.810600232898	-2.25853035819316	0.000815078828637987	0.0216533192797	-	chr26	22551780	22603960	-	10601	-	- && P35072.1 RecName: Full=Transposable element Tcb1 transposase; AltName: Full=Transposable element Barney transposase && PF01498:Transposase	-
novel.1031	314.795202577198	207.182306608388	152.923547853161	909.836100912749	449.092266220269	1500.47217238878	224.967019012916	953.133513173933	-2.08176788460075	0.00083567802932212	0.0221729776748959	-	chr13	2287833	2291689	-	3857	-	- && - && -	-
Cfu0046650	18.6049174099999	51.9867042412192	21.3934496996651	4.85245920486799	1.75426666492292	0	30.6616904502947	2.20224195659697	3.71128393337026	0.000839204447692681	0.0222309006746318	Cfu0046650	chr13	27959237	27960876	+	984	protein_coding	- && - && -	-
Cfu0196770	153.304519458399	384.548709313724	131.530098153496	10.918033210953	37.7167332958429	0	223.127775641873	16.2115888355986	3.7477332201672	0.000839942733481337	0.0222309006746318	Cfu0196770	chr16	14168574	14177335	-	1098	protein_coding	- && sp|Q53G44|IF44L_HUMAN Interferon-induced protein 44-like OS=Homo sapiens OX=9606 GN=IFI44L PE=2 SV=3 && -	-
Cfu0044470	64.7451125867995	62.6898492320584	52.295099265848	224.426238225145	114.904466552452	225.939825185956	59.9100203615686	188.423509987851	-1.64881120309566	0.000842228840543758	0.0222638190658096	Cfu0044470	chr11	35232938	35301961	+	5295	protein_coding	- && sp|F1RA39|MCA2B_DANRE Protein-methionine sulfoxide oxidase mical2b OS=Danio rerio OX=7955 GN=mical2b PE=2 SV=2 && PF12130:Bivalent Mical/EHBP Rab binding domain|PF01494:FAD binding domain|PF00412:LIM domain|PF00307:Calponin homology (CH) domain	-
Cfu0037060	180.095600528799	194.950140904572	222.650346874292	32.754099632859	27.1911333063053	0	199.232029435888	19.9817443130548	3.29136954443879	0.000843788231774519	0.0222741860023393	Cfu0037060	chr20	921480	926647	-	1875	protein_coding	- && sp|Q8WWK9|CKAP2_HUMAN Cytoskeleton-associated protein 2 OS=Homo sapiens OX=9606 GN=CKAP2 PE=1 SV=1 && PF15297:Cytoskeleton-associated protein 2 C-terminus	-
Cfu0015310	55.8147522299996	49.6931731717536	44.3715993770831	194.09836819472	95.6075332382994	359.18638875716	49.9598415929455	216.297430063393	-2.10878426354109	0.000844706712013431	0.0222741860023393	Cfu0015310	chr3	6864703	7003725	+	669	protein_coding	- && sp|Q9HC56|PCDH9_HUMAN Protocadherin-9 OS=Homo sapiens OX=9606 GN=PCDH9 PE=1 SV=2 && -	-
Cfu0130360	97.4897672283993	73.3929942228977	105.382548520572	339.672144340759	178.058066489677	326.357525268603	92.0884366572898	281.36257869968	-1.60895926185877	0.000846644843265439	0.0222977647439044	Cfu0130360	chr5	15648204	15653170	+	1299	protein_coding	- && sp|Q9BZ23|PANK2_HUMAN Pantothenate kinase 2, mitochondrial OS=Homo sapiens OX=9606 GN=PANK2 PE=1 SV=3 && PF03630:Fumble	-
Cfu0063860	0.744196696399995	3.05804142595407	0.792349988876484	27.901640427991	7.0170666596917	34.7599731055316	1.53152937041018	23.2262267310714	-3.9058426165283	0.000853742241082091	0.0224569957232419	Cfu0063860	chr2	43055973	43074937	-	1002	protein_coding	- && sp|P55773|CCL23_HUMAN C-C motif chemokine 23 OS=Homo sapiens OX=9606 GN=CCL23 PE=1 SV=3 && PF00048:Small cytokines (intecrine/chemokine), interleukin-8 like	-
novel.1635	0	0.764510356488517	0	21.836066421906	4.38566666230731	17.3799865527658	0.254836785496172	14.5339065456597	-5.71446523874627	0.000858129278601459	0.0225446288581163	-	chr17	2133655	2138224	+	4570	-	- && - && -	-
novel.3319	344.563070433197	195.71465126106	162.431747719679	1463.0164502677	451.723666217653	1085.28360473938	234.236489804646	1000.00790707491	-2.09342757917312	0.000865419182987546	0.0227082166209226	-	chr25	22927260	22928291	+	1032	-	- && - && -	-
Cfu0058810	1.48839339279999	0	3.16939995550594	37.6065588377269	7.0170666596917	42.4844115734276	1.55259778276864	29.0360123569487	-4.22120197406322	0.00086683173688533	0.0227173730897347	Cfu0058810	chr10	24940016	24964627	+	4680	protein_coding	- && sp|P22316|CAC1S_CYPCA Dihydropyridine-sensitive L-type skeletal muscle calcium channel subunit alpha-1 OS=Cyprinus carpio OX=7962 PE=2 SV=1 && PF16885:Voltage-gated calcium channel subunit alpha, C-term|PF00520:Ion transport protein|PF16905:Voltage-dependent L-type calcium channel, IQ-associated	-
novel.4606	94.5129804427993	87.154180639691	79.2349988876484	288.721322689646	162.269666505371	324.426415651629	86.9673866567129	258.472468282215	-1.56767753578601	0.00086907165854653	0.0227481636702149	-	chr6	22257381	22264059	-	2532	-	- && Q6VTH5.1 RecName: Full=Radial spoke head 1 homolog; AltName: Full=Meichroacidin homolog; AltName: Full=Meichroacidin-like sperm-specific axonemal protein; AltName: Full=Testis-specific gene A2-like protein && -	-
Cfu0116850	0	1.52902071297703	0.792349988876484	9.70491840973598	3.50853332984585	83.0377135298812	0.773790233951173	32.0837217564877	-5.36376232895257	0.000871116524440621	0.0227737794926894	Cfu0116850	chr7	25537838	25538800	+	555	protein_coding	- && - && -	-
novel.1398	1969.14445867439	1204.8683218259	1370.76548075632	4837.90182725339	3091.01786359419	10010.8722543931	1514.92608708554	5979.93064841356	-1.98066812557934	0.000879578619382327	0.0229668945371481	-	chr15	2307093	2310347	-	3255	-	- && - && -	-
Cfu0106900	68.4660960687995	116.205574186255	168.770547630691	7.27868880730199	23.6825999764595	0	117.814072628582	10.3204295945872	3.45287402662827	0.000882831521827224	0.0230217825457698	Cfu0106900	chr12	30279804	30290978	-	3555	protein_coding	- && sp|Q801E2|ANLN_XENLA Anillin OS=Xenopus laevis OX=8355 GN=anln PE=1 SV=1 && PF16018:Anillin N-terminus|PF08174:Cell division protein anillin|PF00169:PH domain	-
novel.303	236.654549455198	171.250319853428	255.929046407104	690.262321892472	463.126399539652	556.159569688506	221.277971905244	569.849430373543	-1.36445010719638	0.000884784583894481	0.0230217825457698	-	chr1	39525074	39527377	-	2304	-	- && - && -	-
Cfu0215980	55.8147522299996	25.9933521206096	32.4863495439359	205.016401405673	77.1877332566087	247.18203097267	38.0981512981817	176.46205521165	-2.20684812543658	0.000884914250202583	0.0230217825457698	Cfu0215980	chr11	351882	353330	-	753	protein_coding	- && sp|Q0VG99|MESP2_HUMAN Mesoderm posterior protein 2 OS=Homo sapiens OX=9606 GN=MESP2 PE=1 SV=2 && PF00010:Helix-loop-helix DNA-binding domain	-
Cfu0045690	40.1866216055997	36.6964971114488	26.147549632924	3.63934440365099	7.0170666596917	0	34.3435561166575	3.55213702111423	3.12745314033335	0.000887794108959793	0.0230505368868598	Cfu0045690	chr13	33308193	33312607	+	996	protein_coding	- && - && PF07686:Immunoglobulin V-set domain	-
novel.2542	90.0478002643993	84.8606495702254	87.1584987764133	315.40984831642	204.372066463521	187.317632846476	87.3556495370127	235.699849208805	-1.43348299280772	0.000888177904297281	0.0230505368868598	-	chr20	27121293	27126671	+	5379	-	- && - && -	-
novel.3537	437.587657483197	333.326515428994	394.590294460489	1103.93446910747	719.249332618399	1409.71002039101	388.501489124227	1077.63127403896	-1.47079828006038	0.000892534952171653	0.023092037603892	-	chr27	11981992	11987507	+	5485	-	- && - && -	-
Cfu0218260	45.3959984803997	49.6931731717536	72.1038489877601	209.868860610541	126.307199874451	168.006536676736	55.7310068799711	168.060865720576	-1.59154446764166	0.00089354107016728	0.023092037603892	Cfu0218260	chr18	3273796	3286732	-	2376	protein_coding	- && sp|Q9BYN7|ZN341_HUMAN Zinc finger protein 341 OS=Homo sapiens OX=9606 GN=ZNF341 PE=1 SV=2 && -	-
novel.3426	6.69777026759995	7.64510356488517	7.92349988876484	26.688525626774	7.89419999215316	374.635265692952	7.42212457374999	136.40599710396	-4.19509661184857	0.000893969834650637	0.023092037603892	-	chr26	4130959	4135458	+	1819	-	- && - && -	-
Cfu0077190	317.027792666398	779.800563618288	341.502845205765	86.1311508864069	111.395933222606	13.5177673188179	479.44373383015	70.3482838092768	2.7584481235675	0.000894214441259693	0.023092037603892	Cfu0077190	chr1	37592577	37609472	-	2907	protein_coding	- && sp|Q9I8N6|CSF1R_DANRE Macrophage colony-stimulating factor 1 receptor OS=Danio rerio OX=7955 GN=csf1r PE=2 SV=1 && PF13927:Immunoglobulin domain|PF07714:Protein tyrosine kinase	-
Cfu0180050	27.5352777667998	13.7611864167933	15.0546497886532	143.147546543606	37.7167332958429	123.591015486335	18.7837046574154	101.485098441928	-2.42802146164765	0.000895182692823754	0.023092037603892	Cfu0180050	chr24	1870536	1875173	+	915	protein_coding	- && sp|Q8BV66|IFI44_MOUSE Interferon-induced protein 44 OS=Mus musculus OX=10090 GN=Ifi44 PE=2 SV=1 && -	-
novel.1302	1.48839339279999	1.52902071297703	1.58469997775297	8.49180360851899	0.877133332461462	171.868755910684	1.53403802784333	60.4125642838882	-5.29132437243468	0.000896730080014953	0.0231040503969112	-	chr15	5662916	5676233	+	438	-	- && - && -	-
Cfu0106570	351.260840700797	252.288417641211	205.218647119009	1145.18037234885	452.600799550115	3290.61078732366	269.589301820339	1629.46398640754	-2.59485620681615	0.000899208662651557	0.0231399973802104	Cfu0106570	chr12	29202448	29212541	-	747	protein_coding	- && sp|A1A5I1|F133_DANRE Protein FAM133 OS=Danio rerio OX=7955 GN=fam133 PE=2 SV=2 && -	-
Cfu0043540	0	2.29353106946555	0.792349988876484	29.114755229208	10.5255999895375	17.3799865527658	1.02862701944735	19.0067805905038	-4.20924577694025	0.000905451392310305	0.0232625668581679	Cfu0043540	chr11	31234116	31239980	+	672	protein_coding	- && sp|P02642|TNNT2_CHICK Troponin T, cardiac muscle isoforms OS=Gallus gallus OX=9031 GN=TNNT2 PE=2 SV=2 && PF00992:Troponin	-
novel.210	0	0	0	6.06557400608499	2.63139999738439	38.6221923394796	0	15.7730554476497	-6.78536622374291	0.000906149895875073	0.0232625668581679	-	chr1	8729315	8730807	-	914	-	- && - && -	-
novel.3992	11.1629504459999	8.40961392137369	7.92349988876484	57.0163956571989	30.6996666361512	34.7599731055316	9.16535475204615	40.8253451329606	-2.15451818251836	0.000912540364506337	0.0233984989741787	-	chr4	19559502	19563578	+	1105	-	- && - && -	-
novel.5303	0.744196696399995	0.764510356488517	0	6.06557400608499	3.50853332984585	73.3821654450113	0.502902350962837	27.6520909269807	-5.750694996185	0.000921545657984361	0.0236010715933909	-	ptg000081l	52473	69291	-	1691	-	- && Q8TGM7.1 RecName: Full=Putative uncharacterized protein ART2; AltName: Full=Antisense to ribosomal RNA transcript protein 2 && -	-
Cfu0077310	408.563986323597	392.958323235098	529.289792569492	88.5573804888409	165.778199835216	187.317632846476	443.604034042729	147.217737723511	1.59412532506777	0.000928013258359989	0.0237382457309114	Cfu0077310	chr1	36636360	36638771	-	2412	protein_coding	- && sp|Q9Y5I4|PCDC2_HUMAN Protocadherin alpha-C2 OS=Homo sapiens OX=9606 GN=PCDHAC2 PE=2 SV=1 && PF16492:Cadherin cytoplasmic C-terminal|PF00028:Cadherin domain|PF08266:Cadherin-like	-
Cfu0041390	339.353693558398	415.129123573265	379.535644671836	94.6229544949258	153.498333180756	42.4844115734276	378.006153934499	96.8685664163698	1.95290043226496	0.000936881898151598	0.0239364359600717	Cfu0041390	chr11	23230087	23262846	+	1653	protein_coding	- && sp|Q9R087|GPC6_MOUSE Glypican-6 OS=Mus musculus OX=10090 GN=Gpc6 PE=1 SV=1 && PF01153:Glypican	-
Cfu0182080	482.239459267196	355.497315767161	390.628544516107	1162.16397956588	766.614532571318	1118.11246822793	409.455106516821	1015.63032678838	-1.30989695069992	0.000941565787779558	0.0240201702059621	Cfu0182080	chr8	39833070	39842216	+	2889	protein_coding	- && sp|A2RUW7|PCX4_DANRE Pecanex-like protein 4 OS=Danio rerio OX=7955 GN=pcnx4 PE=2 SV=1 && PF05041:Pecanex protein (C-terminus)	-
Cfu0170510	70.6986861579995	50.4576835282421	57.0491991991069	14.557377614604	16.6655333167678	3.86221923394796	59.4018562951162	11.6950433884399	2.2861732509727	0.000942766485262196	0.0240201702059621	Cfu0170510	chr9	27778471	27785844	+	930	protein_coding	- && sp|Q8TC12|RDH11_HUMAN Retinol dehydrogenase 11 OS=Homo sapiens OX=9606 GN=RDH11 PE=1 SV=2 && PF00106:short chain dehydrogenase	-
Cfu0043040	3.72098348199997	3.82255178244259	2.37704996662945	9.70491840973598	20.1740666466136	84.9688231468551	3.30686174369067	38.2826027344016	-3.51319695737288	0.000943533068158727	0.0240201702059621	Cfu0043040	chr11	30216070	30218524	-	381	protein_coding	- && sp|Q9BXW4|MLP3C_HUMAN Microtubule-associated proteins 1A/1B light chain 3C OS=Homo sapiens OX=9606 GN=MAP1LC3C PE=1 SV=1 && PF02991:Autophagy protein Atg8 ubiquitin like	-
Cfu0206440	2.23259008919998	9.17412427786221	3.96174994438242	26.688525626774	22.805466643998	83.0377135298812	5.1228214371482	44.1772352668844	-3.0937943796434	0.000945107772512291	0.0240316153727262	Cfu0206440	chr6	35484211	35654701	+	108138	protein_coding	- && sp|A2ASS6|TITIN_MOUSE Titin OS=Mus musculus OX=10090 GN=Ttn PE=1 SV=1 && PF18362:Tri-helix bundle domain|PF00069:Protein kinase domain|PF07679:Immunoglobulin I-set domain|PF00041:Fibronectin type III domain	-
Cfu0138410	2016.02885054759	1645.22628716329	1595.79287759724	7317.50848094093	3293.63566339279	4787.2207404785	1752.34933843604	5132.78829493741	-1.55040091770945	0.000946726444071586	0.0240441499630499	Cfu0138410	chr19	27676272	27686470	+	1503	protein_coding	- && sp|Q1RMR2|RU17_BOVIN U1 small nuclear ribonucleoprotein 70 kDa OS=Bos taurus OX=9913 GN=SNRNP70 PE=2 SV=1 && PF12220:U1 small nuclear ribonucleoprotein of 70kDa MW N terminal|PF00076:RNA recognition motif. (a.k.a. RRM, RBD, or RNP domain)	-
novel.1533	513.495720515996	418.187164999219	551.475592258033	1492.13120549691	932.392732406534	2560.6513521075	494.38615925775	1661.72509667031	-1.7482141856674	0.0009567954368469	0.0242710139377826	-	chr16	21918467	21939380	+	8832	-	- && Q6UUV9.2 RecName: Full=CREB-regulated transcription coactivator 1; AltName: Full=Mucoepidermoid carcinoma translocated protein 1; AltName: Full=Transducer of regulated cAMP response element-binding protein 1; Short=TORC-1; Short=Transducer of CREB protein 1 && PF12884:Transducer of regulated CREB activity, N terminus|PF12886:Transducer of regulated CREB activity, C terminus|PF12885:Transduce…	-
Cfu0015860	1829.97967644759	1538.1948372549	1133.06048409337	403.96722880526	596.450666073794	181.524303995554	1500.41166593195	393.980732958203	1.92641561008505	0.000958977775594102	0.0242891765498477	Cfu0015860	chr3	10637925	10641361	+	1365	protein_coding	- && sp|Q9Y5C1|ANGL3_HUMAN Angiopoietin-related protein 3 OS=Homo sapiens OX=9606 GN=ANGPTL3 PE=1 SV=1 && PF00147:Fibrinogen beta and gamma chains, C-terminal globular domain	-
novel.4086	5.95357357119996	4.5870621389311	3.16939995550594	30.327870030425	11.402733321999	90.7621519977771	4.57001188854567	44.1642517834003	-3.25303816935917	0.000959785804956763	0.0242891765498477	-	chr4	10091133	10093566	-	2434	-	- && - && -	-
Cfu0155610	22.3259008919998	27.5223728335866	36.4480994883183	77.6393472778879	83.3276665838389	104.279919316595	28.7654577379682	88.4156443927739	-1.61634648356916	0.000964645821636208	0.0243832782299737	Cfu0155610	chr27	7564798	7601424	-	1449	protein_coding	- && sp|O14511|NRG2_HUMAN Pro-neuregulin-2, membrane-bound isoform OS=Homo sapiens OX=9606 GN=NRG2 PE=1 SV=1 && PF02158:Neuregulin intracellular region	-
Cfu0148600	237.398746151598	188.069547696175	249.590246496093	1308.95087051314	424.532532911348	722.234996748269	225.019513447955	818.572800057586	-1.86287891763984	0.000968695498697198	0.0244031905925481	Cfu0148600	chr19	13417696	13447756	+	1260	protein_coding	- && sp|P26368|U2AF2_HUMAN Splicing factor U2AF 65 kDa subunit OS=Homo sapiens OX=9606 GN=U2AF2 PE=1 SV=4 && PF00076:RNA recognition motif. (a.k.a. RRM, RBD, or RNP domain)	-
Cfu0108410	0.744196696399995	1.52902071297703	1.58469997775297	2.426229602434	3.50853332984585	146.764330890023	1.28597246237667	50.8996979407675	-5.29927549887685	0.000968795544117893	0.0244031905925481	Cfu0108410	chr12	36057658	36063527	+	381	protein_coding	- && - && -	-
novel.2185	497.867589891596	302.746101169453	438.169543848696	1475.14759827987	1476.21539853264	778.237175640514	412.927744969915	1243.20005748434	-1.59084614570136	0.000969704275080228	0.0244031905925481	-	chr2	6247911	6268406	+	5570	-	- && - && -	-
Cfu0140550	250.794286686798	285.926873326706	206.010997107886	943.803315346825	474.529132861651	691.337242876685	247.57738570713	703.22323036172	-1.50559262303856	0.000970846354480356	0.0244031905925481	Cfu0140550	chr21	25834101	25844046	-	1434	protein_coding	- && sp|O42354|MDM2_DANRE E3 ubiquitin-protein ligase Mdm2 OS=Danio rerio OX=7955 GN=mdm2 PE=1 SV=1 && PF02201:SWIB/MDM2 domain|PF13920:Zinc finger, C3HC4 type (RING finger)	-
Cfu0070830	1.48839339279999	3.82255178244259	3.16939995550594	14.557377614604	7.89419999215316	115.866577018439	2.8267817102495	46.106051541732	-4.0143927362901	0.000971245106210124	0.0244031905925481	Cfu0070830	chr2	13625885	13626942	-	261	protein_coding	- && sp|Q9UG63|ABCF2_HUMAN ATP-binding cassette sub-family F member 2 OS=Homo sapiens OX=9606 GN=ABCF2 PE=1 SV=2 && -	-
novel.4719	5.20937687479996	3.82255178244259	12.6775998220238	33.9672144340759	22.805466643998	152.557659740944	7.23650949308877	69.7767802730062	-3.26043025157358	0.000972288739840744	0.0244031905925481	-	chr7	23173606	23176440	+	2835	-	- && - && -	-
novel.1001	599.822537298396	516.809000986238	437.377193859819	2523.27878653136	1292.01739871573	1104.59470090912	518.002910714818	1639.96362871874	-1.66285486155399	0.000975975715258101	0.0244669780542227	-	chr13	19445998	19451674	+	4027	-	- && Q8NF91.4 RecName: Full=Nesprin-1; AltName: Full=Enaptin; AltName: Full=Myocyte nuclear envelope protein 1; Short=Myne-1; AltName: Full=Nuclear envelope spectrin repeat protein 1; AltName: Full=Synaptic nuclear envelope protein 1; Short=Syne-1 && PF10541:Nuclear envelope localisation domain|PF00435:Spectrin repeat	-
Cfu0029560	573.775652924396	583.321402000739	671.912790567259	1631.63940763686	1096.41666557683	2070.14950939611	609.669948497464	1599.40186086993	-1.39071339405759	0.000981700520166967	0.0245816429193977	Cfu0029560	chr26	222219	238845	-	4545	protein_coding	- && sp|Q9R0I7|YLPM1_MOUSE YLP motif-containing protein 1 OS=Mus musculus OX=10090 GN=Ylpm1 PE=2 SV=2 && PF13671:AAA domain	-
Cfu0083450	53.5821621407996	101.679877412973	74.4808989543895	8.49180360851899	16.6655333167678	0	76.5809795027207	8.38577897509559	3.11469986478041	0.000983698426290714	0.0245879870611969	Cfu0083450	chr1	13775158	13779260	+	1611	protein_coding	- && sp|Q9NPY3|C1QR1_HUMAN Complement component C1q receptor OS=Homo sapiens OX=9606 GN=CD93 PE=1 SV=3 && PF00059:Lectin C-type domain|PF09064:Thrombomodulin like fifth domain, EGF-like|PF07645:Calcium-binding EGF domain|PF12662:Complement Clr-like EGF-like	-
Cfu0236310	1920.02747671199	1457.15673946711	474.617643337014	374.852473576052	124.552933209528	252.975359823591	1283.93395317204	250.793588869724	2.35693533648633	0.000984256235653511	0.0245879870611969	Cfu0236310	chr23	27898753	27902300	-	624	protein_coding	- && sp|Q9D7X8|GGCT_MOUSE Gamma-glutamylcyclotransferase OS=Mus musculus OX=10090 GN=Ggct PE=1 SV=1 && PF13772:AIG2-like family	-
novel.275	64.7451125867995	61.1608285190814	76.857948921019	229.278697430013	128.061466539373	312.839757949785	67.5879633423	223.39330730639	-1.72011907861329	0.000987833881824715	0.0246336363609753	-	chr1	29114762	29120774	-	6013	-	- && - && -	-
novel.1986	212.096058473998	176.601892348848	160.05469775305	594.426252596329	355.238999646892	471.190746541651	182.917549525299	473.618666261624	-1.37172885980162	0.000988390203724698	0.0246336363609753	-	chr19	14187474	14190833	+	2681	-	- && - && -	-
Cfu0072150	13.3955405351999	19.8772692687015	6.33879991101188	0	0	0	13.2038699049711	0	5.81964404688164	0.00099056507191106	0.0246590668659071	Cfu0072150	chr2	6899542	6963816	+	402	protein_coding	- && - && -	-
novel.52	101.210750710399	44.341600676334	74.4808989543895	445.213132046638	153.498333180756	312.839757949785	73.3444167803743	303.850407725726	-2.04935187584591	0.000995001291797481	0.0247406665791646	-	chr1	17464709	18560552	+	9682	-	- && P49919.2 RecName: Full=Cyclin-dependent kinase inhibitor 1C; AltName: Full=Cyclin-dependent kinase inhibitor p57; AltName: Full=p57Kip2 && PF02234:Cyclin-dependent kinase inhibitor	-
Cfu0042640	543.263588371996	486.228586726697	469.071193414879	1876.6885974827	835.030932503312	1840.3474649762	499.521122837857	1517.3556649874	-1.6023576437148	0.000999737633528044	0.0248295303657273	Cfu0042640	chr11	28664348	28682153	-	2001	protein_coding	- && - && -	-
Cfu0207440	628.846208457995	941.112248837365	443.715993770831	238.983615839749	175.426666492292	254.906469440565	671.224817022064	223.105583924202	1.59129937555379	0.00100647118468151	0.0249677329077961	Cfu0207440	chr6	29347621	29361781	-	2307	protein_coding	- && sp|P32592|ITB2_BOVIN Integrin beta-2 OS=Bos taurus OX=9913 GN=ITGB2 PE=1 SV=1 && PF17205:Integrin plexin domain|PF00362:Integrin beta chain VWA domain|PF08725:Integrin beta cytoplasmic domain|PF07965:Integrin beta tail domain	-
Cfu0158950	5.20937687479996	4.5870621389311	9.50819986651781	44.8852476450289	15.7883999843063	79.1754942959332	6.43487962674963	46.6163806417562	-2.84379983707256	0.00101414968320498	0.0251187592063546	Cfu0158950	chr28	5906968	5928054	-	1782	protein_coding	- && sp|Q9YHX4|SEM4E_DANRE Semaphorin-4E OS=Danio rerio OX=7955 GN=sema4e PE=2 SV=1 && PF01437:Plexin repeat|PF13927:Immunoglobulin domain|PF01403:Sema domain	-
Cfu0181240	387.726478824397	258.404500493119	197.295147230245	963.213152166296	395.587132940119	7386.49428492548	281.142042182587	2915.09819001063	-3.37383533663195	0.00101491124093281	0.0251187592063546	Cfu0181240	chr3	42323406	42324249	-	255	protein_coding	- && sp|Q9CPX9|APC11_MOUSE Anaphase-promoting complex subunit 11 OS=Mus musculus OX=10090 GN=Anapc11 PE=3 SV=1 && PF12861:Anaphase-promoting complex subunit 11 RING-H2 finger	-
Cfu0046470	0.744196696399995	0.764510356488517	1.58469997775297	2.426229602434	11.402733321999	75.3132750619852	1.03113567688049	29.7140793288061	-4.83619462709366	0.00101868888271044	0.0251582502542763	Cfu0046470	chr13	28864167	28872317	-	1608	protein_coding	- && sp|Q68DD2|PA24F_HUMAN Cytosolic phospholipase A2 zeta OS=Homo sapiens OX=9606 GN=PLA2G4F PE=1 SV=3 && PF01735:Lysophospholipase catalytic domain	-
Cfu0028150	85.5826200859994	35.1674763984718	68.9344490322542	452.49182085394	117.535866549836	353.393059906238	63.2281818389084	307.806915770005	-2.2818528906263	0.00101886260920216	0.0251582502542763	Cfu0028150	chr26	4588903	4600547	+	2709	protein_coding	- && sp|P47983|ZP2_CANLF Zona pellucida sperm-binding protein 2 OS=Canis lupus familiaris OX=9615 GN=ZP2 PE=2 SV=1 && PF00100:Zona pellucida-like domain	-
Cfu0072760	54.3263588371996	54.2802353106847	56.2568492102304	132.229513332653	126.307199874451	231.733154036878	54.9544811193716	163.423289081327	-1.56548976191642	0.00102779832190523	0.025346711235895	Cfu0072760	chr2	4144548	4145819	-	495	protein_coding	- && sp|F1S668|RGS16_PIG Regulator of G-protein signaling 16 OS=Sus scrofa OX=9823 GN=RGS16 PE=1 SV=3 && PF00615:Regulator of G protein signaling domain	-
novel.2559	29.7678678559998	22.170800338167	30.1092995773064	115.245906115615	51.7508666152263	310.908648332811	27.3493225904911	159.301807021217	-2.53566289042067	0.00102886832911283	0.025346711235895	-	chr20	469322	476894	-	2410	-	- && - && -	-
Cfu0213760	40.1866216055997	49.6931731717536	50.710399288095	151.639350152125	96.4846665707608	266.493127142409	46.8633980218161	171.539047955098	-1.86554002217642	0.00103499316166967	0.0254682245853716	Cfu0213760	chr6	2244784	2262806	+	1836	protein_coding	- && sp|Q6P3R8|NEK5_HUMAN Serine/threonine-protein kinase Nek5 OS=Homo sapiens OX=9606 GN=NEK5 PE=2 SV=1 && -	-
Cfu0038220	65.4893092831995	90.2122220656451	161.639397730803	504.655757306271	349.099066319662	276.148675227279	105.780309693216	376.634499617737	-1.83348914422468	0.0010447984903171	0.0256799205462406	Cfu0038220	chr11	7574153	7742118	+	4161	protein_coding	- && sp|P79331|ATS2_BOVIN A disintegrin and metalloproteinase with thrombospondin motifs 2 OS=Bos taurus OX=9913 GN=ADAMTS2 PE=1 SV=1 && PF01562:Reprolysin family propeptide|PF05986:ADAM-TS Spacer 1|PF01421:Reprolysin (M12B) family zinc metalloprotease|PF00090:Thrombospondin type 1 domain|PF17771:ADAM cysteine-rich domain	-
Cfu0150090	1.48839339279999	0	0.792349988876484	10.918033210953	0	216.284277101086	0.760247793892158	75.7341034373463	-6.63059340951192	0.0010483607439879	0.0257378587710775	Cfu0150090	chr19	18472770	18474539	+	330	protein_coding	- && sp|P02618|PRVB_CYPCA Parvalbumin beta OS=Cyprinus carpio OX=7962 PE=1 SV=1 && PF13499:EF-hand domain pair	-
Cfu0185920	4992.07143945116	4282.02250669219	3743.85369744139	1601.31153760644	2241.07566443904	1884.76298616661	4339.31588119491	1909.05006273736	1.18443920737403	0.0010509253722777	0.02577119980078	Cfu0185920	chr8	23154899	23161563	-	852	protein_coding	- && sp|P81004|VDAC2_XENLA Voltage-dependent anion-selective channel protein 2 OS=Xenopus laevis OX=8355 GN=vdac2 PE=1 SV=1 && PF01459:Eukaryotic porin	-
Cfu0056820	1.48839339279999	1.52902071297703	0.792349988876484	6.06557400608499	2.63139999738439	113.935467401465	1.2699213648845	40.8774804683114	-4.99213765954549	0.00105265672299748	0.0257722919318086	Cfu0056820	chr10	15089085	15120625	-	840	protein_coding	- && - && -	-
Cfu0180140	8.18616366039994	9.17412427786221	7.92349988876484	47.3114772474629	20.1740666466136	69.5199462110633	8.42792927567566	45.6684967017133	-2.42132182383512	0.00105338315728587	0.0257722919318086	Cfu0180140	chr24	1517163	1567179	-	10221	protein_coding	- && sp|Q9UKN7|MYO15_HUMAN Unconventional myosin-XV OS=Homo sapiens OX=9606 GN=MYO15A PE=1 SV=2 && PF00373:FERM central domain|PF00784:MyTH4 domain|PF00063:Myosin head (motor domain)	-
Cfu0110150	4.46518017839997	2.29353106946555	7.13114989988836	25.475410825557	13.1569999869219	113.935467401465	4.62995371591796	50.8559594046479	-3.44428229056753	0.00105803552149773	0.0258564939897118	Cfu0110150	chr14	23428152	23431119	-	909	protein_coding	- && sp|Q503F2|BARX1_DANRE Homeobox protein BarH-like 1 OS=Danio rerio OX=7955 GN=barx1 PE=2 SV=2 && PF00046:Homeodomain	-
Cfu0131080	134.699602048399	132.260291672514	117.26779835372	374.852473576052	235.071733099672	484.708513860469	128.075897358211	364.877573512064	-1.50723773988946	0.00106035074402466	0.0258564939897118	Cfu0131080	chr5	12866876	12896212	-	4005	protein_coding	- && sp|A2AL36|CNTRL_MOUSE Centriolin OS=Mus musculus OX=10090 GN=Cntrl PE=1 SV=2 && -	-
novel.4438	30.5120645523998	14.5256967732818	9.50819986651781	88.5573804888409	35.0853332984585	388.15303301177	18.1819870640665	170.598582266356	-3.22412047711482	0.00106107830047395	0.0258564939897118	-	chr6	2205941	2212314	+	778	-	- && - && -	-
Cfu0011970	141.397372315999	204.888775538923	149.754147897656	454.918050456374	201.740666466136	5586.70012190573	165.346765250859	2081.11961294275	-3.65340383012457	0.00106166698951155	0.0258564939897118	Cfu0011970	chr14	10122934	10158795	+	28998	protein_coding	- && - && -	-
Cfu0214570	3.72098348199997	12.9966760603048	19.0163997330356	52.1639364523309	45.610933287996	164.144317442788	11.9113530917801	87.3063957277051	-2.86761163904065	0.00106562546247891	0.0259233419739031	Cfu0214570	chr13	3009299	3048535	-	8661	protein_coding	- && - && -	-
novel.5296	2.23259008919998	1.52902071297703	0.792349988876484	2.426229602434	7.0170666596917	133.246563571205	1.51798693035117	47.5632866111101	-4.9544144289392	0.00106826771142593	0.0259580546625101	-	ptg000077l	11361	27896	+	1091	-	- && - && -	-
Cfu0163540	73.6754729435995	57.3382767366388	81.6120488542779	272.950830273825	128.938599871835	357.255279140186	70.8752661781721	253.048236428615	-1.83223472746337	0.00107587882069759	0.026113290603727	Cfu0163540	chr9	3237498	3243189	+	705	protein_coding	- && sp|Q6IQE9|ALKB6_DANRE Alpha-ketoglutarate-dependent dioxygenase alkB homolog 6 OS=Danio rerio OX=7955 GN=alkbh6 PE=2 SV=1 && PF13532:2OG-Fe(II) oxygenase superfamily	-
novel.4165	0	0	0	15.770492415821	0	90.7621519977771	0	35.5108814711994	-7.96998300883094	0.00107790136567886	0.026132684755431	-	chr4	36218013	36220304	-	2292	-	- && - && -	-
novel.5256	843.919053717594	594.024546991578	568.907292013316	2303.70500751108	1269.21193207174	1936.9029458249	668.950297574163	1836.60662846924	-1.45676247972696	0.00107993678763335	0.0261523467653751	-	chr9	30391169	30435813	-	4136	-	- && - && -	-
Cfu0077040	1888.02701876679	2181.91255741823	2024.45422157942	327.540996328589	879.764732458847	218.21538671806	2031.46459925481	475.173705168499	2.09369705100412	0.00108196721265134	0.0261718433692186	Cfu0077040	chr1	38629151	38641035	+	639	protein_coding	- && sp|Q6DGP4|NFI1L_DANRE NEDD4 family-interacting protein 1-like OS=Danio rerio OX=7955 GN=ndfip1l PE=2 SV=1 && PF10176:Protein of unknown function (DUF2370)	-
Cfu0026480	966.711508623593	1022.91485698164	906.448387274698	363.934440365099	517.508666152263	419.050786883354	965.358250959976	433.497964466905	1.15395602092736	0.00108539651908527	0.026225095306722	Cfu0026480	chr26	11343758	11348221	+	576	protein_coding	- && sp|Q9Y5Z4|HEBP2_HUMAN Heme-binding protein 2 OS=Homo sapiens OX=9606 GN=HEBP2 PE=1 SV=1 && PF04832:SOUL heme-binding protein	-
Cfu0178030	2.97678678559998	0	2.37704996662945	8.49180360851899	4.38566666230731	187.317632846476	1.78461225074314	66.7317010391008	-5.21694092224086	0.00108730644964775	0.0262415575796907	Cfu0178030	chr24	11794573	11797507	-	522	protein_coding	- && sp|O93591|CRYAA_ASTFA Alpha-crystallin A chain OS=Astyanax fasciatus OX=223369 GN=cryaa PE=3 SV=1 && PF00525:Alpha crystallin A chain, N terminal|PF00011:Hsp20/alpha crystallin family	-
Cfu0176900	794.057875058794	549.682946315244	592.67779167961	2804.7214204137	1272.72046540158	1747.65420336145	645.472871017883	1941.69869639224	-1.58879693360711	0.00109079576455157	0.026296057263044	Cfu0176900	chr24	16348118	16353629	-	903	protein_coding	- && sp|Q3ZBT6|TRA2B_BOVIN Transformer-2 protein homolog beta OS=Bos taurus OX=9913 GN=TRA2B PE=2 SV=1 && PF00076:RNA recognition motif. (a.k.a. RRM, RBD, or RNP domain)	-
Cfu0069610	8.93036035679993	16.8192278427474	22.978149677418	0	0.877133332461462	0	16.2425792923218	0.292377777487154	5.16036323631184	0.00109335782005155	0.0263281056127181	Cfu0069610	chr2	17355320	17356863	-	441	protein_coding	- && sp|Q99MQ5|COPA1_MOUSE Collagen alpha-1(XXV) chain OS=Mus musculus OX=10090 GN=Col25a1 PE=2 SV=2 && -	-
Cfu0034560	64.7451125867995	116.970084542743	41.2021994215772	13.344262813387	18.4197999816907	17.3799865527658	74.3057988503733	16.3813497826145	2.18117153919545	0.00109960300248814	0.0264486717681803	Cfu0034560	chr20	10116684	10127876	+	1056	protein_coding	- && sp|P55252|HPLN1_BOVIN Hyaluronan and proteoglycan link protein 1 OS=Bos taurus OX=9913 GN=HAPLN1 PE=2 SV=1 && PF00193:Extracellular link domain|PF07686:Immunoglobulin V-set domain	-
Cfu0070630	270.143400793198	329.503963646551	236.120296685192	131.016398531436	98.2389332356838	73.3821654450113	278.58922037498	100.879165737377	1.45983242227413	0.00110454548566851	0.0265376681984181	Cfu0070630	chr2	14326869	14344885	-	2217	protein_coding	- && sp|A5PMY6|COL12_DANRE Collectin-12 OS=Danio rerio OX=7955 GN=colec12 PE=2 SV=1 && PF01391:Collagen triple helix repeat (20 copies)|PF00059:Lectin C-type domain	-
Cfu0162470	342.330480343998	260.698031562584	236.120296685192	1057.83610666122	473.65199952919	3014.46211209638	279.716269530591	1515.31673942893	-2.43680162691995	0.00110731594029074	0.0265743383917639	Cfu0162470	chr22	30924095	30928242	-	1032	protein_coding	- && sp|P61799|APTX_DANRE Aprataxin OS=Danio rerio OX=7955 GN=aptx PE=2 SV=1 && PF16278:C2HE / C2H2 / C2HC zinc-binding finger|PF17913:FHA domain|PF11969:Scavenger mRNA decapping enzyme C-term binding	-
Cfu0162500	909.408363000793	1672.74865999688	465.109443470496	268.098371068957	302.610999699204	173.799865527658	1015.75548882272	248.16974543194	2.03119720060203	0.0011092182715747	0.0265861433840316	Cfu0162500	chr22	30978716	30979264	+	549	protein_coding	- && - && -	-
Cfu0071580	746.429286489195	472.467400309904	278.114846095646	155.278694555776	163.146799837832	88.8310423808031	499.003844298248	135.752178924804	1.87359667657164	0.0011102972938132	0.0265861433840316	Cfu0071580	chr2	11272334	11287082	-	513	protein_coding	- && sp|M1GL27|CYSLP_CLABA Cystatin-like protein OS=Clarias batrachus OX=59899 PE=2 SV=1 && -	-
Cfu0044600	1.48839339279999	1.52902071297703	0	3.63934440365099	15.7883999843063	65.6577269771153	1.00580470192567	28.3618237883576	-4.7927629134122	0.00111567953198839	0.0266851054017246	Cfu0044600	chr11	35740256	35764858	-	1875	protein_coding	- && sp|Q9NY28|GALT8_HUMAN Probable polypeptide N-acetylgalactosaminyltransferase 8 OS=Homo sapiens OX=9606 GN=GALNT8 PE=2 SV=1 && PF00535:Glycosyl transferase family 2	-
novel.2522	610.985487744396	361.613398619069	391.420894504983	1621.93448922713	864.853465807002	1722.54977834079	454.673260289483	1403.11257779164	-1.62510513799991	0.0011212422418405	0.0267881577667463	-	chr20	18454539	18455597	+	1059	-	- && - && -	-
novel.1278	16.3723273207999	26.7578624770981	14.2622997997767	0	1.75426666492292	0	19.1308298658916	0.584755554974308	4.6642184673837	0.00112353792006991	0.0267979122633926	-	chr14	34641736	34644302	-	290	-	- && - && -	-
Cfu0022500	11.9071471423999	28.2868831900751	15.0546497886532	66.7213140669349	72.8020665943014	67.5888365940893	18.4162267070428	69.0374057517752	-1.9076105289902	0.00112415981029073	0.0267979122633926	Cfu0022500	chr3	39272583	39329697	-	13485	protein_coding	- && sp|Q96DT5|DYH11_HUMAN Dynein axonemal heavy chain 11 OS=Homo sapiens OX=9606 GN=DNAH11 PE=1 SV=4 && PF08393:Dynein heavy chain, N-terminal region 2|PF12774:Hydrolytic ATP binding site of dynein motor region|PF18198:Dynein heavy chain AAA lid domain|PF18199:Dynein heavy chain C-terminal domain|PF12777:Microtubule-binding stalk of dynein motor|PF17852:Dynein heavy chain AAA lid domain|PF03028:…	-
Cfu0101800	162.979076511599	290.513935465637	431.038393948808	52.1639364523309	108.764533225221	38.6221923394796	294.843801975348	66.5168873390106	2.13654125342666	0.00113687343144197	0.0270707688095531	Cfu0101800	chr12	12107837	12162625	-	1959	protein_coding	- && sp|O95025|SEM3D_HUMAN Semaphorin-3D OS=Homo sapiens OX=9606 GN=SEMA3D PE=2 SV=2 && PF01403:Sema domain	-
novel.4564	27.5352777667998	18.3482485557244	33.2786995328123	90.9836100912749	58.767933274918	376.566375309926	26.3874086184455	175.439306225373	-2.72746838397206	0.00113860805444737	0.0270741422330494	-	chr6	8018767	8019481	-	560	-	- && - && -	-
novel.77	0.744196696399995	4.5870621389311	5.54644992213539	31.5409848316419	11.402733321999	86.8999327638291	3.6259029191555	43.28121697249	-3.56760477273637	0.00113955025364069	0.0270741422330494	-	chr1	27754642	27769600	+	14959	-	- && Q9NBX4.1 RecName: Full=Probable RNA-directed DNA polymerase from transposon X-element; AltName: Full=Reverse transcriptase && -	-
novel.743	153.304519458399	80.2735874312943	86.3661487875368	448.852476450289	263.139999738439	301.253100247941	106.648085225743	337.74852547889	-1.66277112813548	0.00114148166080741	0.0270898964368729	-	chr11	27676752	27677931	-	1180	-	- && - && -	-
novel.3913	2.23259008919998	2.29353106946555	0.792349988876484	24.26229602434	3.50853332984585	65.6577269771153	1.77282371584734	31.1428521104337	-4.11281272611405	0.00114575835353107	0.0271612127337072	-	chr3	38451234	38451655	-	389	-	- && - && -	-
Cfu0030840	116.094684638399	98.6218359870187	86.3661487875368	344.524603545627	187.706533146753	919.208177679615	100.360889804318	483.813104790665	-2.26672008223271	0.00114851991171342	0.0271964931200521	Cfu0030840	chr20	26710371	26713983	-	1071	protein_coding	- && sp|O88995|IKBL1_MOUSE NF-kappa-B inhibitor-like protein 1 OS=Mus musculus OX=10090 GN=Nfkbil1 PE=2 SV=1 && PF13637:Ankyrin repeats (many copies)	-
novel.4702	3.72098348199997	9.17412427786221	5.54644992213539	29.114755229208	13.1569999869219	169.93764629371	6.14718589399919	70.7364671699467	-3.51381468331913	0.00115167682275201	0.0272410467964122	-	chr7	12007419	12009258	+	917	-	- && - && -	-
novel.3916	0.744196696399995	0	0	7.27868880730199	0	144.833221273049	0.248065565466665	50.7039700267835	-7.52249170494412	0.00115400628879728	0.027265951684094	-	chr3	40195293	40195636	-	344	-	- && - && -	-
Cfu0115070	7.44196696399995	6.11608285190814	3.96174994438242	20.622951620689	14.9112666518449	171.868755910684	5.83993325343017	69.1343247277394	-3.5525063093736	0.00115919700857398	0.0273583302830185	Cfu0115070	chr7	35964580	35976541	-	687	protein_coding	- && sp|Q9CWH4|RE114_MOUSE Meiotic recombination protein REC114 OS=Mus musculus OX=10090 GN=Rec114 PE=1 SV=1 && PF15165:Meiotic recombination protein REC114-like	-
novel.721	2.23259008919998	5.35157249541962	7.13114989988836	26.688525626774	21.9283333115366	42.4844115734276	4.90510416150266	30.3670901705794	-2.6200547381591	0.00116733391412026	0.0275199614477866	-	chr11	18034616	18054436	-	1286	-	- && - && -	-
Cfu0158750	275.352777667998	542.037842750359	713.907339977712	78.8524620791049	192.09219980906	117.797686635413	510.432653465356	129.580782841193	1.97466490976392	0.001169455084737	0.0275395712843413	Cfu0158750	chr28	4626253	4742359	-	1635	protein_coding	- && sp|F1QCC6|GPC1_DANRE Glypican-1 OS=Danio rerio OX=7955 GN=gpc1 PE=2 SV=1 && PF01153:Glypican	-
Cfu0232090	805.965022201194	844.019433563323	864.453837864245	222.000008622711	437.68953289827	258.768688674513	838.146097876254	306.152743398498	1.45018676046258	0.00117410315775765	0.0276185785754907	Cfu0232090	chr15	22038238	22046736	-	429	protein_coding	- && sp|Q17QC5|AP2S1_BOVIN AP-2 complex subunit sigma OS=Bos taurus OX=9913 GN=AP2S1 PE=2 SV=1 && PF01217:Clathrin adaptor complex small chain	-
Cfu0120150	4.46518017839997	3.05804142595407	0.792349988876484	29.114755229208	19.2969333141522	19.3110961697398	2.77185719774351	22.5742615710333	-3.02017718164151	0.00117710172832128	0.0276346228757646	Cfu0120150	chr7	8092441	8097876	+	453	protein_coding	- && - && PF15874:Putative Interleukin 2 receptor, gamma chain	-
novel.1512	2.23259008919998	1.52902071297703	0	25.475410825557	5.26279999476877	44.4155211904016	1.25387026739234	25.0512440035758	-4.29351683062289	0.00117886321634238	0.0276346228757646	-	chr16	11724204	11724474	+	271	-	- && - && -	-
novel.3201	339.353693558398	207.182306608388	272.568396173511	1245.86890084986	986.774999019145	488.570733094417	273.034798780099	907.07154432114	-1.73301971363644	0.00117965478274199	0.0276346228757646	-	chr24	19759423	19768934	-	3729	-	- && - && -	-
Cfu0185940	8.18616366039994	23.699821051144	7.92349988876484	0	0	0	13.2698282001029	0	5.82650367096983	0.00117996048797684	0.0276346228757646	Cfu0185940	chr8	23144055	23144533	+	249	protein_coding	- && - && -	-
Cfu0173210	291.725104988798	235.469189798463	107.759598487202	40.0327884401609	7.0170666596917	0	211.651297758154	15.6832850332842	3.73918699003587	0.00118264320341006	0.0276422963691906	Cfu0173210	chr9	39335861	39349130	-	1869	protein_coding	- && sp|O43272|PROD_HUMAN Proline dehydrogenase 1, mitochondrial OS=Homo sapiens OX=9606 GN=PRODH PE=1 SV=3 && PF01619:Proline dehydrogenase	-
Cfu0159510	165.955863297199	204.124265182434	110.928998442708	26.688525626774	24.5597333089209	0	160.33637564078	17.082752978565	3.19926024878348	0.00118287648679434	0.0276422963691906	Cfu0159510	chr28	8357995	8375003	+	1524	protein_coding	- && sp|Q8J025|APCD1_HUMAN Protein APCDD1 OS=Homo sapiens OX=9606 GN=APCDD1 PE=1 SV=1 && PF14921:Adenomatosis polyposis coli down-regulated 1	-
Cfu0069140	248.561696597598	374.610074679373	198.087497219121	86.1311508864069	90.3447332435306	112.004357784491	273.753089498698	96.1600806381428	1.51362344625085	0.0011926760719387	0.0278408395852883	Cfu0069140	chr2	18817040	18828930	+	963	protein_coding	- && sp|Q9JJ00|PLS1_MOUSE Phospholipid scramblase 1 OS=Mus musculus OX=10090 GN=Plscr1 PE=1 SV=1 && PF03803:Scramblase	-
Cfu0067170	162.979076511599	181.953464844267	99.836098598437	36.3934440365099	57.8907999424565	46.3466308073755	148.256213318101	46.876958262114	1.65667276430622	0.00120055488198334	0.0279941612710504	Cfu0067170	chr2	26348614	26351355	-	576	protein_coding	- && sp|A2VDM0|TIFA_BOVIN TRAF-interacting protein with FHA domain-containing protein A OS=Bos taurus OX=9913 GN=TIFA PE=2 SV=1 && PF00498:FHA domain	-
Cfu0198180	20.0933108027999	16.8192278427474	11.8852498331473	67.9344288681519	36.8395999633814	142.902111656075	16.2659294928982	82.5587134958693	-2.3310086005314	0.0012039191478747	0.0280419946340847	Cfu0198180	chr16	8330291	8337869	+	378	protein_coding	- && - && -	-
Cfu0051320	466.611328642797	438.06443426792	331.994645339247	82.4918064827559	182.443733151984	56.0021788922454	412.223469416655	106.979239508995	1.93634817840757	0.00120672589183602	0.0280615628522164	Cfu0051320	chr13	12476371	12481374	+	762	protein_coding	- && sp|Q92047|PIMT_DANRE Protein-L-isoaspartate(D-aspartate) O-methyltransferase OS=Danio rerio OX=7955 GN=pcmt PE=2 SV=3 && PF01135:Protein-L-isoaspartate(D-aspartate) O-methyltransferase (PCMT)	-
novel.3947	547.728768550396	435.770903198455	413.606694193525	2104.75418011149	739.423399265013	2035.38953629058	465.702121980792	1626.52237188903	-1.80379950204835	0.00120738687490926	0.0280615628522164	-	chr4	2544915	2545751	+	817	-	- && - && -	-
novel.4816	5.20937687479996	0.764510356488517	2.37704996662945	117.672135718049	21.9283333115366	5.79332885092194	2.78364573263931	48.4645992935024	-4.12312577939552	0.00120936699658634	0.0280770322609648	-	chr7	21239964	21247272	-	2177	-	- && - && -	-
novel.4137	47.6285885695996	35.9319867549603	44.3715993770831	579.868874981725	182.443733151984	65.6577269771153	42.644058233881	275.990111703608	-2.69569061412832	0.00121486154775587	0.0281739715510507	-	chr4	21920565	21928749	-	5087	-	- && - && -	-
Cfu0058620	736.754729435995	874.599847822864	293.169495884299	100.688528501011	222.791866445211	148.695440506997	634.841357714386	157.391945151073	2.01013039115106	0.00122744315609116	0.0284277624514158	Cfu0058620	chr10	24551433	24562616	+	660	protein_coding	- && sp|Q9BEA9|GSTM3_MACFU Glutathione S-transferase Mu 3 OS=Macaca fuscata fuscata OX=9543 GN=GSTM3 PE=2 SV=3 && PF14497:Glutathione S-transferase, C-terminal domain|PF02798:Glutathione S-transferase, N-terminal domain	-
Cfu0226480	282.794744631998	442.651496406852	347.841645116777	87.3442656876239	162.269666505371	63.7266173601414	357.762628718542	104.446849851045	1.76659903010199	0.00122846691056027	0.0284277624514158	Cfu0226480	chr20	87464	100456	-	1596	protein_coding	- && sp|Q5E9R3|EHD1_BOVIN EH domain-containing protein 1 OS=Bos taurus OX=9913 GN=EHD1 PE=1 SV=1 && PF12763:Cytoskeletal-regulatory complex EF hand|PF16880:N-terminal EH-domain containing protein|PF18150:Domain of unknown function (DUF5600)|PF00350:Dynamin family	-
novel.3145	0.744196696399995	0.764510356488517	0.792349988876484	13.344262813387	7.0170666596917	21.2422057867138	0.767019013921665	13.8678450865975	-4.15084446565351	0.00122984383316644	0.0284288251435086	-	chr24	22452034	22500653	+	2484	-	- && P20273.2 RecName: Full=B-cell receptor CD22; AltName: Full=B-lymphocyte cell adhesion molecule; Short=BL-CAM; AltName: Full=Sialic acid-binding Ig-like lectin 2; Short=Siglec-2; AltName: Full=T-cell surface antigen Leu-14; AltName: CD_antigen=CD22; Flags: Precursor && -	-
Cfu0085600	2.97678678559998	3.82255178244259	4.75409993325891	31.5409848316419	9.64846665707609	56.0021788922454	3.85114616710049	32.3972101269878	-3.05423962180525	0.00123625242361995	0.0285460708282147	Cfu0085600	chr1	4220471	4223475	+	372	protein_coding	- && sp|Q5VVB8|TM244_HUMAN Transmembrane protein 244 OS=Homo sapiens OX=9606 GN=TMEM244 PE=4 SV=1 && -	-
novel.453	78.8848498183994	55.0447456671733	34.0710495216888	243.836075044617	116.658733217374	308.977538715837	56.0002150024205	223.157448992609	-1.99047361341147	0.0012430510151685	0.0286720589989028	-	chr10	31658152	31660113	+	1231	-	- && - && -	-
novel.1488	204.654091509998	174.308361279382	176.694047519456	712.098388314378	304.365266364127	768.581627555644	185.218833436279	595.01509407805	-1.68209799192614	0.00124559151806487	0.0286996647619715	-	chr16	2293646	2309485	+	7079	-	- && Q8BXA7.3 RecName: Full=PH domain leucine-rich repeat-containing protein phosphatase 2; AltName: Full=PH domain leucine-rich repeat-containing protein phosphatase-like; Short=PHLPP-like && PF00481:Protein phosphatase 2C|PF13855:Leucine rich repeat	-
Cfu0232160	22.3259008919998	29.0513935465637	21.3934496996651	2.426229602434	4.38566666230731	0	24.2569147127429	2.2706320882471	3.24090544475454	0.00125255941552643	0.0288291126683501	Cfu0232160	chr15	22312063	22320112	-	2730	protein_coding	- && sp|P59046|NAL12_HUMAN NACHT, LRR and PYD domains-containing protein 12 OS=Homo sapiens OX=9606 GN=NLRP12 PE=1 SV=2 && PF17779:NOD2 winged helix domain|PF17776:NLRC4 helical domain HD2|PF00619:Caspase recruitment domain|PF05729:NACHT domain	-
Cfu0144040	4154.10595930477	3181.89210370521	4261.25824017773	1478.78694268352	2016.5295313289	1249.42792218217	3865.75210106257	1581.5814653982	1.28873827758711	0.00125630041449859	0.0288675422874591	Cfu0144040	chr21	9437125	9526510	+	2439	protein_coding	- && sp|Q5R3Z7|NELL2_PONAB Protein kinase C-binding protein NELL2 OS=Pongo abelii OX=9601 GN=NELL2 PE=2 SV=2 && PF02210:Laminin G domain|PF07645:Calcium-binding EGF domain|PF00093:von Willebrand factor type C domain|PF12947:EGF domain	-
Cfu0215740	579.729226495596	587.143953783181	717.869089922095	263.245911864089	320.153666348434	285.804223312149	628.247423400291	289.734600508224	1.11568890767279	0.00125693217507079	0.0288675422874591	Cfu0215740	chr21	28474769	28496090	+	1869	protein_coding	- && sp|A5WVX9|ZDH17_DANRE Palmitoyltransferase ZDHHC17 OS=Danio rerio OX=7955 GN=zdhhc17 PE=2 SV=1 && PF12796:Ankyrin repeats (3 copies)|PF01529:DHHC palmitoyltransferase	-
Cfu0218930	47.6285885695996	55.0447456671733	21.3934496996651	1.213114801217	7.89419999215316	0	41.3555946454793	3.03577159779005	3.61384859436237	0.00125895309086856	0.0288828991061886	Cfu0218930	chr18	5783352	5790680	+	1338	protein_coding	- && sp|Q95L55|EDNRA_SHEEP Endothelin-1 receptor OS=Ovis aries OX=9940 GN=EDNRA PE=2 SV=1 && PF00001:7 transmembrane receptor (rhodopsin family)	-
novel.1814	0	0.764510356488517	2.37704996662945	44.8852476450289	1.75426666492292	50.2088500413235	1.04718677437266	32.2827881170918	-4.95081232793759	0.0012676641269492	0.0290515430123477	-	chr18	13543438	13551706	+	1637	-	- && - && PF01498:Transposase	-
novel.1530	401.866216055997	356.261826123649	499.180492992185	1083.31151748678	826.259599178697	948.174821934224	419.102845057277	952.581979533234	-1.18439581263789	0.00126967502003994	0.0290572262482248	-	chr16	19487157	19536999	+	5662	-	- && Q9P0L2.2 RecName: Full=Serine/threonine-protein kinase MARK1; AltName: Full=MAP/microtubule affinity-regulating kinase 1; AltName: Full=PAR1 homolog c; Short=Par-1c; Short=Par1c && PF02149:Kinase associated domain 1|PF00069:Protein kinase domain	-
Cfu0018880	2795.20279167838	2283.5924348312	2900.00095928793	1037.21315504053	1227.10953211359	571.608446624298	2659.59872859917	945.310377926139	1.49108715055057	0.00127063295640442	0.0290572262482248	Cfu0018880	chr3	23826314	23868710	-	1080	protein_coding	- && sp|Q5R467|NECA1_PONAB N-terminal EF-hand calcium-binding protein 1 OS=Pongo abelii OX=9601 GN=NECAB1 PE=2 SV=1 && PF03992:Antibiotic biosynthesis monooxygenase|PF00036:EF hand	-
novel.2827	555.914932210796	369.258502183954	358.934544961047	1981.01647038736	742.931932594858	1620.20096864117	428.035993118599	1448.04979054113	-1.75786611810744	0.00127307515220814	0.0290675426905477	-	chr22	18956810	18957661	+	741	-	- && - && -	-
Cfu0139730	238.142942847998	154.431092010681	147.377097931026	662.360681464481	324.539333010741	1353.70784149876	179.983710929902	780.202618657994	-2.1144391938353	0.00127380588783898	0.0290675426905477	Cfu0139730	chr19	31699860	31711528	-	1485	protein_coding	- && sp|Q5E9N3|RNF25_BOVIN E3 ubiquitin-protein ligase RNF25 OS=Bos taurus OX=9913 GN=RNF25 PE=2 SV=1 && PF05773:RWD domain	-
novel.1303	0	0	0	20.622951620689	2.63139999738439	11.5866577018439	0	11.6136697733057	-6.3576371531897	0.00128167051085416	0.0292157955617225	-	chr15	5958220	5960215	+	1996	-	- && - && -	-
novel.2107	7.44196696399995	3.82255178244259	7.13114989988836	27.901640427991	9.64846665707609	202.766509782268	6.13188954877696	80.1055389557783	-3.6981141345175	0.00128723172611532	0.0292603656277438	-	chr19	9464432	9472155	-	948	-	- && - && -	-
Cfu0055590	10030.2830740791	10230.6775905293	8640.57662869806	2898.13126010741	5056.67366164033	2423.54256930235	9633.84576443551	3459.44916368336	1.47723054024819	0.00128756736467518	0.0292603656277438	Cfu0055590	chr10	9353436	9363543	+	1374	protein_coding	- && sp|P19439|GLRK_CHICK Probable glutamate receptor OS=Gallus gallus OX=9031 GN=KBP PE=1 SV=1 && PF00060:Ligand-gated ion channel|PF10613:Ligated ion channel L-glutamate- and glycine-binding site	-
novel.3608	0	0	0.792349988876484	3.63934440365099	1.75426666492292	73.3821654450113	0.264116662958828	26.2585921711951	-6.56407719005253	0.00128907709048167	0.0292603656277438	-	chr28	4204055	4208212	+	439	-	- && - && -	-
novel.487	5.20937687479996	3.05804142595407	7.92349988876484	25.475410825557	7.0170666596917	220.146496335034	5.39697272983963	84.2129912734275	-3.95666667441399	0.00128910548507453	0.0292603656277438	-	chr10	3813918	3825400	-	6136	-	- && - && -	-
Cfu0115210	741.219909614395	532.863718472497	530.082142558368	1695.93449210136	1235.8808654382	1322.81008762718	601.388590215086	1418.20848172225	-1.23765591934581	0.0012976150657012	0.0293973992012157	Cfu0115210	chr7	34809872	34918121	+	945	protein_coding	- && sp|Q1L899|INSY1_DANRE Inhibitory synaptic factor 1 OS=Danio rerio OX=7955 GN=insy1 PE=2 SV=1 && PF15252:Domain of unknown function (DUF4589)	-
Cfu0233560	0	0	0	1.213114801217	0.877133332461462	83.0377135298812	0	28.3759872211865	-7.64296010916873	0.00129955233312023	0.0293973992012157	Cfu0233560	chr15	27290505	27291461	-	957	protein_coding	- && sp|Q95156|OLF3_CANLF Olfactory receptor-like protein OLF3 OS=Canis lupus familiaris OX=9615 PE=3 SV=1 && PF13853:Olfactory receptor	-
novel.894	0.744196696399995	4.5870621389311	3.96174994438242	14.557377614604	7.89419999215316	146.764330890023	3.09766959323784	56.4053028322599	-4.17810153188059	0.00130094281429143	0.0293973992012157	-	chr12	8622146	8654605	-	447	-	- && - && -	-
Cfu0195520	250.050089990398	239.291741580906	152.923547853161	95.8360692961429	64.0307332696867	59.8643981261934	214.088459808155	73.2437335640077	1.54449138902228	0.00130197617949976	0.0293973992012157	Cfu0195520	chr16	18205371	18214761	+	867	protein_coding	- && sp|Q6PUF3|DHI1L_DANRE Hydroxysteroid 11-beta-dehydrogenase 1-like protein OS=Danio rerio OX=7955 GN=hsd11b1l PE=2 SV=1 && PF00106:short chain dehydrogenase	-
novel.2021	599.822537298396	516.809000986238	527.705092591739	1874.26236788026	913.972932424844	1759.2408610633	548.112210292124	1515.8253871228	-1.46701638495874	0.00130202442269535	0.0293973992012157	-	chr19	26611160	26615727	+	4545	-	- && - && -	-
Cfu0130730	43.9076050875997	35.1674763984718	34.8633995105653	429.442639630817	36.8395999633814	332.150854119525	37.9794936655456	266.144364571241	-2.80722999785417	0.00130981799238203	0.0295421356909059	Cfu0130730	chr5	14454141	14495759	+	2676	protein_coding	- && sp|Q8R3P9|SLF1_MOUSE SMC5-SMC6 complex localization factor protein 1 OS=Mus musculus OX=10090 GN=Slf1 PE=1 SV=3 && PF12796:Ankyrin repeats (3 copies)	-
novel.2623	1138.62094549199	934.231655628968	1126.72168418236	2537.83616414596	1905.1335981063	2543.27136555473	1066.52476176777	2328.74704260233	-1.12634088550711	0.00131445826846988	0.0296155212618653	-	chr20	29295128	29305617	-	9197	-	- && - && -	-
Cfu0042370	0	0	0.792349988876484	18.196722018255	3.50853332984585	19.3110961697398	0.264116662958828	13.6721171726135	-5.62164401017314	0.00131799744065955	0.0296434268146477	Cfu0042370	chr11	27533273	27533641	-	369	protein_coding	- && - && -	-
novel.1541	77.3964564255994	63.4543595885469	48.3333493214655	316.622963117637	124.552933209528	210.490948250164	63.061388445204	217.222281525776	-1.78272129821592	0.00131847256303737	0.0296434268146477	-	chr16	28684794	28685895	+	1082	-	- && - && -	-
Cfu0173730	71.4428828543995	125.379698464117	80.8196988654014	413.672147214996	185.075133149369	316.701977183733	92.5474267279726	305.149752516033	-1.72004463530857	0.00132061331939064	0.0296603363710459	Cfu0173730	chr24	26679758	26690630	+	1269	protein_coding	- && sp|Q9NZS9|BFAR_HUMAN Bifunctional apoptosis regulator OS=Homo sapiens OX=9606 GN=BFAR PE=1 SV=1 && PF00536:SAM domain (Sterile alpha motif)|PF00097:Zinc finger, C3HC4 type (RING finger)	-
Cfu0106770	1060.48029236999	1220.15852895567	729.754339755242	297.213126298165	349.976199652123	92.6932616147511	1003.46438702697	246.627529188346	2.02063389499563	0.00132479245993852	0.0297165398698965	Cfu0106770	chr12	29982151	29986653	-	999	protein_coding	- && sp|Q92597|NDRG1_HUMAN Protein NDRG1 OS=Homo sapiens OX=9606 GN=NDRG1 PE=1 SV=1 && PF03096:Ndr family	-
Cfu0009210	146.606749190799	106.266939551904	134.699498109002	377.278703178486	246.474466421671	357.255279140186	129.191062283902	327.002816246781	-1.33797757669121	0.00132589833306856	0.0297165398698965	Cfu0009210	chr17	33131291	33141509	-	939	protein_coding	- && sp|Q969T7|5NT3B_HUMAN 7-methylguanosine phosphate-specific 5'-nucleotidase OS=Homo sapiens OX=9606 GN=NT5C3B PE=1 SV=4 && PF05822:Pyrimidine 5'-nucleotidase (UMPH-1)	-
Cfu0181230	39.4424249091997	38.2255178244259	55.4644992213539	186.819679387418	155.252599845679	86.8999327638291	44.3774806516598	142.990737332309	-1.69372003403853	0.00132989169195056	0.029729546996784	Cfu0181230	chr3	42325422	42346646	+	2925	protein_coding	- && sp|Q56A40|CCD40_DANRE Coiled-coil domain-containing protein 40 OS=Danio rerio OX=7955 GN=ccdc40 PE=2 SV=2 && PF08647:BRE1 E3 ubiquitin ligase	-
Cfu0149790	401.122019359597	511.457428490818	401.721444360378	95.8360692961429	214.897666453058	104.279919316595	438.100297403598	138.337885021932	1.65665743535262	0.00132996934320864	0.029729546996784	Cfu0149790	chr19	17070756	17091254	-	1059	protein_coding	- && sp|Q9H3Q1|BORG4_HUMAN Cdc42 effector protein 4 OS=Homo sapiens OX=9606 GN=CDC42EP4 PE=1 SV=1 && PF14957:Cdc42 effector|PF00786:P21-Rho-binding domain	-
Cfu0020130	1212.29641843559	1526.72718190757	1588.66172769735	264.459026665306	649.078666021482	177.662084761606	1442.5617760135	363.733259149465	1.98467157252997	0.00133124323134319	0.029729546996784	Cfu0020130	chr3	30339581	30343399	+	1593	protein_coding	- && sp|Q6DIV6|VIAAT_XENTR Vesicular inhibitory amino acid transporter OS=Xenopus tropicalis OX=8364 GN=slc32a1 PE=2 SV=1 && PF01490:Transmembrane amino acid transporter protein	-
Cfu0167640	5.20937687479996	34.4029660419833	35.6557494994418	297.213126298165	87.7133332461462	135.177673188179	25.0893641387417	173.368044244163	-2.78959977100341	0.00133204627912928	0.029729546996784	Cfu0167640	chr9	17182012	17183954	+	201	protein_coding	- && - && -	-
novel.3934	100.466554013999	51.2221938847307	67.3497490545012	272.950830273825	147.358399853526	361.117498374134	73.0128323177437	260.475576167162	-1.83128073947134	0.0013334888755151	0.0297306773404248	-	chr3	42659840	42660588	-	725	-	- && - && -	-
Cfu0131520	868.477544698794	792.797239678593	751.147789454907	2300.06566310743	1369.20513197234	2935.28661780045	804.140857944098	2201.51913762674	-1.45242347202793	0.00133632789968484	0.0297629067876627	Cfu0131520	chr5	11612045	11621614	-	1206	protein_coding	- && sp|Q6NWI1|RSRC2_DANRE Arginine/serine-rich coiled-coil protein 2 OS=Danio rerio OX=7955 GN=rsrc2 PE=2 SV=1 && PF15477:Small acidic protein family	-
novel.3072	98.9781606211993	62.6898492320584	3.96174994438242	0	4.38566666230731	0	55.2099199325467	1.46188888743577	5.06368860441204	0.00134502413695561	0.0299253859804529	-	chr23	10532868	10535785	-	1319	-	- && Q04202.1 RecName: Full=Transposable element Tcb2 transposase && -	-
Cfu0050450	1242.80848298799	1113.89158940377	492.841693081173	361.508210762665	257.000066411208	254.906469440565	949.847255157645	291.13824887148	1.70564658220855	0.00134717585634484	0.0299343679877474	Cfu0050450	chr13	15979272	15981486	+	453	protein_coding	- && sp|Q9DGJ3|NPC2_DANRE NPC intracellular cholesterol transporter 2 OS=Danio rerio OX=7955 GN=npc2 PE=2 SV=1 && PF02221:ML domain	-
Cfu0128080	282.050547935598	523.689594194634	118.060148342596	32.754099632859	40.3481332932273	0	307.93343015761	24.3674109753621	3.64078042497295	0.00134823081624669	0.0299343679877474	Cfu0128080	chr5	24293811	24294863	-	324	protein_coding	- && - && PF00048:Small cytokines (intecrine/chemokine), interleukin-8 like	-
Cfu0130350	98.2339639247993	146.021478089307	81.6120488542779	15.770492415821	21.9283333115366	0	108.622496956128	12.5662752424525	3.06291856398289	0.00135685891019019	0.0300946515708745	Cfu0130350	chr5	15658781	15665877	-	2064	protein_coding	- && sp|Q6NSJ0|MYORG_HUMAN Myogenesis-regulating glycosidase OS=Homo sapiens OX=9606 GN=MYORG PE=1 SV=2 && PF01055:Glycosyl hydrolases family 31	-
Cfu0234830	4.46518017839997	8.40961392137369	2.37704996662945	8.49180360851899	22.805466643998	200.835400165294	5.08394802213437	77.377556805937	-3.91834538378995	0.00136355514351606	0.0302117990771363	Cfu0234830	chr15	32934107	32972085	+	6537	protein_coding	- && sp|Q13402|MYO7A_HUMAN Unconventional myosin-VIIa OS=Homo sapiens OX=9606 GN=MYO7A PE=1 SV=2 && PF00063:Myosin head (motor domain)|PF00784:MyTH4 domain|PF00373:FERM central domain	-
novel.4002	37.9540315163997	29.0513935465637	45.1639493659596	122.524594922917	78.9419999215316	179.59319437858	37.3897914763077	127.01992974101	-1.75706290765684	0.00136646778422817	0.0302449589671807	-	chr4	22155503	22168533	+	4250	-	- && Q6ZN17.1 RecName: Full=Protein lin-28 homolog B; Short=Lin-28B && PF00313:'Cold-shock' DNA-binding domain	-
Cfu0214940	145.862552494399	159.7826645061	137.076548075632	33.9672144340759	12.2798666544605	0	147.573921692044	15.4156936961788	3.23470880307841	0.0013709718515937	0.0303132378656209	Cfu0214940	chr13	1663164	1669744	+	912	protein_coding	- && sp|P51958|CDK1_CARAU Cyclin-dependent kinase 1 OS=Carassius auratus OX=7957 GN=cdk1 PE=2 SV=1 && PF00069:Protein kinase domain	-
novel.3502	6.69777026759995	9.93863463435073	4.75409993325891	24.26229602434	14.9112666518449	214.353167484112	7.13016827840319	84.5089100534322	-3.55717374307472	0.00138154786385299	0.0305154920620849	-	chr26	20802592	20805273	-	457	-	- && - && -	-
Cfu0005960	237.398746151598	334.855536141971	193.333397285862	83.7049212839729	111.395933222606	63.7266173601414	255.195893193144	86.2758239555733	1.55577674828302	0.00138354794146333	0.0305280996711934	Cfu0005960	chr17	19280601	19312225	-	4149	protein_coding	- && sp|O46385|SVIL_BOVIN Supervillin OS=Bos taurus OX=9913 GN=SVIL PE=1 SV=2 && PF00626:Gelsolin repeat|PF02209:Villin headpiece domain	-
Cfu0106170	432.378280608397	366.964971114488	259.890796351487	100.688528501011	117.535866549836	166.075427059762	353.078016024791	128.099940703536	1.46854243690745	0.00138633065586747	0.0305579323825318	Cfu0106170	chr12	27913023	27920885	+	1344	protein_coding	- && sp|P04066|FUCO_HUMAN Tissue alpha-L-fucosidase OS=Homo sapiens OX=9606 GN=FUCA1 PE=1 SV=4 && PF01120:Alpha-L-fucosidase|PF16757:Alpha-L-fucosidase C-terminal domain	-
Cfu0015320	420.471133465997	470.173869240438	244.836146562834	135.868857736304	152.621199848294	92.6932616147511	378.49371642309	127.061106399783	1.56934998522156	0.00139628121053004	0.0307455364698054	Cfu0015320	chr3	7491076	7506877	-	837	protein_coding	- && sp|Q9NQC3|RTN4_HUMAN Reticulon-4 OS=Homo sapiens OX=9606 GN=RTN4 PE=1 SV=2 && PF02453:Reticulon	-
Cfu0095930	564.845292567596	509.163897421353	209.180397063392	93.4098396937089	145.604133188603	127.453234720283	427.72986235078	122.155735867531	1.80749106538465	0.00139869049125062	0.0307668694156766	Cfu0095930	chr4	26831405	26842326	-	783	protein_coding	- && sp|P04354|CALB1_CHICK Calbindin OS=Gallus gallus OX=9031 GN=CALB1 PE=1 SV=3 && PF13499:EF-hand domain pair|PF13405:EF-hand domain	-
Cfu0177030	325.958153023198	275.988238692355	237.704996662945	98.2622988985768	136.832799863988	108.142138550543	279.883796126166	114.412412437703	1.28702145110779	0.00140098340792979	0.030785601450589	Cfu0177030	chr24	15894170	15900758	-	1500	protein_coding	- && sp|Q7ZW24|ALG11_DANRE GDP-Man:Man(3)GlcNAc(2)-PP-Dol alpha-1,2-mannosyltransferase OS=Danio rerio OX=7955 GN=alg11 PE=2 SV=2 && PF00534:Glycosyl transferases group 1|PF15924:ALG11 mannosyltransferase N-terminus	-
novel.1223	4.46518017839997	3.05804142595407	2.37704996662945	6.06557400608499	14.9112666518449	135.177673188179	3.30009052366116	52.0515046153695	-3.96474908588246	0.00140273826472169	0.0307924836548722	-	chr14	8851851	8853765	-	1915	-	- && - && -	-
Cfu0160250	99.7223573175993	388.371261096167	97.4590486318076	20.622951620689	27.1911333063053	0	195.184222348525	15.9380283089981	3.58517050467759	0.00140600829948293	0.0308325783045749	Cfu0160250	chr28	10088302	10090701	-	1317	protein_coding	- && sp|G3X987|GIMA9_MOUSE GTPase IMAP family member 9 OS=Mus musculus OX=10090 GN=Gimap9 PE=1 SV=1 && PF04548:AIG1 family	-
Cfu0087270	243.352319722798	229.353106946555	196.502797241368	725.442651127765	378.04446629089	965.55480848699	223.069407970241	689.680641968548	-1.62673379296328	0.00141352152832042	0.0309366125423454	Cfu0087270	chr1	209747	229435	-	2817	protein_coding	- && sp|Q8BLI4|DSE_MOUSE Dermatan-sulfate epimerase OS=Mus musculus OX=10090 GN=Dse PE=2 SV=1 && -	-
novel.3919	70.6986861579995	19.8772692687015	32.4863495439359	217.147549417843	92.0989999084535	357.255279140186	41.0207683235456	222.167276155494	-2.433325998317	0.00141377281916298	0.0309366125423454	-	chr3	40947041	40962271	-	1877	-	- && - && PF15201:Progressive rod-cone degeneration	-
Cfu0022350	2.97678678559998	4.5870621389311	8.71584987764133	37.6065588377269	10.5255999895375	115.866577018439	5.4265662673908	54.6662452819011	-3.32208570409003	0.00141509763817929	0.0309366125423454	Cfu0022350	chr3	38835947	38842399	+	1734	protein_coding	- && sp|Q6P7F1|MPP4_MOUSE MAGUK p55 subfamily member 4 OS=Mus musculus OX=10090 GN=Mpp4 PE=1 SV=1 && PF02828:L27 domain|PF00595:PDZ domain|PF00625:Guanylate kinase	-
novel.4869	258.980450347198	234.704679441975	152.923547853161	803.081998405653	377.167332958429	1297.70566260652	215.536225880778	825.984997990199	-1.93678016466713	0.00142580880384688	0.0311389061772654	-	chr7	40222709	40226308	-	1756	-	- && - && -	-
novel.3507	47.6285885695996	23.699821051144	41.9945494104537	203.803286604456	57.013666609995	411.326348415458	37.7743196770658	224.04776720997	-2.56428036602843	0.00142914434148204	0.0311798712867365	-	chr26	22569726	22576432	-	5654	-	- && Q9NBX4.1 RecName: Full=Probable RNA-directed DNA polymerase from transposon X-element; AltName: Full=Reverse transcriptase && -	-
novel.1785	5.95357357119996	5.35157249541962	0.792349988876484	36.3934440365099	11.402733321999	84.9688231468551	4.03249868516535	44.2550001684547	-3.43882352818346	0.00143451490417708	0.0312651059574676	-	chr18	5699571	5702038	+	1247	-	- && - && -	-
Cfu0102740	3.72098348199997	0	0	18.196722018255	7.89419999215316	110.073248167517	1.24032782733332	45.388056725975	-5.17292563622208	0.0014525202502342	0.0316015860403638	Cfu0102740	chr12	15218226	15218844	-	432	protein_coding	- && sp|Q9PVU6|HBAE_ORYLA Hemoglobin embryonic subunit alpha OS=Oryzias latipes OX=8090 PE=2 SV=3 && PF00042:Globin	-
Cfu0013200	522.426080872796	454.883662110668	490.464643114544	1768.72138017438	788.542865882855	1732.20532642566	489.258128699336	1429.82319082763	-1.54656213570135	0.0014529124721025	0.0316015860403638	Cfu0013200	chr14	16889229	16906018	-	4083	protein_coding	- && sp|Q1L8U8|STB1A_DANRE Histone-lysine N-methyltransferase SETDB1-A OS=Danio rerio OX=7955 GN=setdb1a PE=3 SV=1 && PF18300:Domain of unknown function (DUF5604)|PF00856:SET domain|PF05033:Pre-SET motif|PF18358:Histone methyltransferase Tudor domain|PF01429:Methyl-CpG binding domain|PF18359:Histone methyltransferase Tudor domain 1	-
Cfu0022160	529.123851140396	463.293276032042	396.174994438242	202.590171803239	85.9590665812233	50.2088500413235	462.864040536893	112.919362808595	2.0308906466297	0.00145540936959046	0.0316082383351417	Cfu0022160	chr3	38521759	38527416	+	900	protein_coding	- && sp|Q6TLF6|RGN_DANRE Regucalcin OS=Danio rerio OX=7955 GN=rgn PE=2 SV=1 && PF08450:SMP-30/Gluconolactonase/LRE-like region	-
Cfu0093700	538.054211497196	528.276656333565	342.295195194641	158.918038959427	165.778199835216	54.0710692752715	469.542021008468	126.255769356638	1.88744432658515	0.00145617802901725	0.0316082383351417	Cfu0093700	chr4	17764157	17768403	-	807	protein_coding	- && sp|Q6AY20|MPRD_RAT Cation-dependent mannose-6-phosphate receptor OS=Rattus norvegicus OX=10116 GN=M6pr PE=1 SV=1 && PF02157:Mannose-6-phosphate receptor	-
Cfu0110080	377.307725074797	532.863718472497	222.650346874292	44.8852476450289	52.6279999476877	0	377.607263473862	32.5044158642389	3.52338306012954	0.00147534611049575	0.0319917944914504	Cfu0110080	chr14	23114062	23140855	-	1599	protein_coding	- && sp|P83456|PPB_GADMO Alkaline phosphatase OS=Gadus morhua OX=8049 PE=1 SV=1 && PF00245:Alkaline phosphatase	-
novel.3315	46.1401951767997	84.8606495702254	37.2404494771948	177.114760977682	165.778199835216	181.524303995554	56.0804314080733	174.805754936151	-1.63927669936338	0.00147759269310246	0.032008014535472	-	chr25	21068356	21077567	+	4795	-	- && - && -	-
novel.1468	35.7214414271997	24.4643314076326	38.0327994660713	115.245906115615	69.2935332644555	133.246563571205	32.7395241003012	105.928667650425	-1.68722260887264	0.00148067313273027	0.0320422466484153	-	chr15	29727725	29802627	-	2552	-	- && - && -	-
Cfu0214170	43.9076050875997	34.4029660419833	19.8087497219121	111.606561711964	77.1877332566087	283.873113695175	32.7064402838317	157.555802887916	-2.26111658175719	0.00148788493315104	0.0321233145055768	Cfu0214170	chr6	647052	663651	+	1602	protein_coding	- && sp|Q9JJZ5|EGFL6_MOUSE Epidermal growth factor-like protein 6 OS=Mus musculus OX=10090 GN=Egfl6 PE=1 SV=1 && PF00629:MAM domain, meprin/A5/mu|PF07645:Calcium-binding EGF domain	-
Cfu0049660	1102.15530736839	1110.06903762133	968.251686407064	526.491823728177	563.119599440259	449.948540754937	1060.15867713226	513.186654641125	1.04531351909938	0.00148826153335081	0.0321233145055768	Cfu0049660	chr13	18585213	18601510	-	1197	protein_coding	- && sp|Q5R613|SNX6_PONAB Sorting nexin-6 OS=Pongo abelii OX=9601 GN=SNX6 PE=2 SV=1 && PF00787:PX domain|PF09325:Vps5 C terminal like	-
Cfu0006960	650.427912653595	968.634621670952	526.912742602862	245.049189845834	180.689466487061	320.564196417681	715.325092309136	248.767617583525	1.52724973363948	0.00148893119343233	0.0321233145055768	Cfu0006960	chr17	23349993	23370860	-	3849	protein_coding	- && sp|Q10751|ACE_CHICK Angiotensin-converting enzyme (Fragment) OS=Gallus gallus OX=9031 GN=ACE PE=2 SV=1 && PF01401:Angiotensin-converting enzyme	-
Cfu0154570	236.654549455198	137.611864167933	254.344346429352	90.9836100912749	49.1194666178419	54.0710692752715	209.536920017494	64.7247153281294	1.6937409510025	0.00149342515137088	0.0321877576267716	Cfu0154570	chr27	9605024	9612662	+	1062	protein_coding	- && sp|P53033|RFC2_CHICK Replication factor C subunit 2 OS=Gallus gallus OX=9031 GN=RFC2 PE=2 SV=1 && PF08542:Replication factor C C-terminal domain|PF00004:ATPase family associated with various cellular activities (AAA)	-
Cfu0087010	1.48839339279999	0	0	8.49180360851899	4.38566666230731	63.7266173601414	0.49613113093333	25.5346958769892	-5.64730160283061	0.00149678007769453	0.0322275460478604	Cfu0087010	chr1	717597	719665	-	1032	protein_coding	- && - && PF00001:7 transmembrane receptor (rhodopsin family)	-
Cfu0108440	1100.66691397559	1488.50166408314	1409.59063021127	536.196742137913	586.802199416718	272.286455993331	1332.91973609	465.095132515988	1.51658539472046	0.00150133249477117	0.0322930118386882	Cfu0108440	chr12	36185401	36224161	-	3132	protein_coding	- && sp|Q15334|L2GL1_HUMAN Lethal(2) giant larvae protein homolog 1 OS=Homo sapiens OX=9606 GN=LLGL1 PE=1 SV=3 && PF08366:LLGL2	-
novel.1724	125.025044995199	106.266939551904	118.852498331473	419.737721221081	217.529066450443	303.184209864915	116.714827626192	313.48366584548	-1.42451462627416	0.00150444829840924	0.0323274760620955	-	chr17	10832786	10835849	-	2957	-	- && - && -	-
Cfu0074580	112.373701156399	178.130913061825	87.1584987764133	21.836066421906	21.0511999790751	0	125.887704331546	14.2957554669937	3.10068777723195	0.0015069405135524	0.0323483015605801	Cfu0074580	chr1	49615016	49627671	+	1170	protein_coding	- && sp|C1ITJ8|HMR1_BOVIN Major histocompatibility complex class I-related gene protein OS=Bos taurus OX=9913 GN=MR1 PE=1 SV=1 && PF07654:Immunoglobulin C1-set domain|PF00129:Class I Histocompatibility antigen, domains alpha 1 and 2	-
novel.232	2249.70661321718	1358.5349034801	1696.42132618455	7079.7379799024	3731.32519629106	4250.37226695973	1768.22094762728	5020.47848105106	-1.50553004568109	0.00150844647943901	0.0323483015605801	-	chr1	15832029	15834388	-	2324	-	- && - && -	-
novel.4996	278.329564453598	351.674763984718	741.639589588389	2654.29518506279	1309.56006536496	1289.98122413862	457.214639342235	1751.27882485546	-1.93767136553605	0.00151240940485996	0.0323903026825091	-	chr8	13255605	13262774	-	4907	-	- && - && -	-
Cfu0126520	14.8839339279999	21.4062899816785	11.8852498331473	1.213114801217	0.877133332461462	0	16.0584912476085	0.69674937789282	4.33768348360164	0.00151343799228166	0.0323903026825091	Cfu0126520	chr5	31479898	31494108	-	1521	protein_coding	- && sp|Q98ST5|CRLD1_CHICK Cysteine-rich secretory protein LCCL domain-containing 1 OS=Gallus gallus OX=9031 GN=CRISPLD1 PE=2 SV=1 && PF03815:LCCL domain|PF00188:Cysteine-rich secretory protein family	-
Cfu0228530	281.306351239198	224.766044807624	184.617547408221	80.0655768803219	92.0989999084535	104.279919316595	230.229981151681	92.1481653684568	1.32485342623967	0.00151661113955026	0.0324257230527068	Cfu0228530	chr15	6501903	6508070	-	954	protein_coding	- && sp|Q17QU7|DHR13_BOVIN Dehydrogenase/reductase SDR family member 13 OS=Bos taurus OX=9913 GN=DHRS13 PE=2 SV=1 && PF00106:short chain dehydrogenase	-
novel.5046	21.5817041955998	12.9966760603048	6.33879991101188	84.9180360851899	49.1194666178419	54.0710692752715	13.6390600556388	62.7028573261011	-2.19871283888936	0.00152385504960977	0.0325480200046151	-	chr8	32886028	32889680	-	1400	-	- && - && -	-
Cfu0209810	2376.22005160518	1768.31245455794	1534.78192845375	820.065605622691	907.832999097613	656.577269771153	1893.10481153896	794.825291497153	1.25114599926085	0.00153531969972182	0.0327304984932776	Cfu0209810	chr6	21057445	21062405	+	897	protein_coding	- && sp|P48962|ADT1_MOUSE ADP/ATP translocase 1 OS=Mus musculus OX=10090 GN=Slc25a4 PE=1 SV=4 && PF00153:Mitochondrial carrier protein	-
Cfu0014120	751.638663363995	1823.35720022511	980.929286229088	282.655748683561	421.023999581502	113.935467401465	1185.30838327273	272.538405222176	2.11746954648703	0.00153546324688722	0.0327304984932776	Cfu0014120	chr3	1668736	1690754	+	2472	protein_coding	- && sp|P42224|STAT1_HUMAN Signal transducer and activator of transcription 1-alpha/beta OS=Homo sapiens OX=9606 GN=STAT1 PE=1 SV=2 && PF00017:SH2 domain|PF02864:STAT protein, DNA binding domain|PF02865:STAT protein, protein interaction domain|PF01017:STAT protein, all-alpha domain	-
novel.4093	1579.18538976079	1120.77218261217	1192.48673325911	4472.75427208707	2163.01079784997	8973.86639007809	1297.48143521069	5203.21048667171	-2.00345101246251	0.00153717556365489	0.0327343298744813	-	chr4	10904859	10911813	-	2008	-	- && - && -	-
novel.1608	0.744196696399995	1.52902071297703	3.96174994438242	19.409836819472	10.5255999895375	36.6910827225056	2.07832245125315	22.2088398438384	-3.4058751062112	0.00154510463986188	0.0328704083693325	-	chr16	28041305	28043665	-	2089	-	- && - && PF13855:Leucine rich repeat	-
novel.3944	112.373701156399	81.0380977877828	66.5573990656247	317.836077918854	156.12973317814	585.126213943116	86.6563993366022	353.03067501337	-2.02310072242499	0.00155032479213864	0.0329170697747235	-	chr4	1054195	1055718	+	1490	-	- && - && -	-
Cfu0196530	1454.16034476559	1271.3807228404	1289.94578189092	7785.77079421069	3694.48559632768	2448.64699432301	1338.49561649897	4642.96779495379	-1.79455266188202	0.0015503802703016	0.0329170697747235	Cfu0196530	chr16	14720292	14728648	+	2496	protein_coding	- && sp|Q14151|SAFB2_HUMAN Scaffold attachment factor B2 OS=Homo sapiens OX=9606 GN=SAFB2 PE=1 SV=1 && PF02037:SAP domain|PF00076:RNA recognition motif. (a.k.a. RRM, RBD, or RNP domain)	-
Cfu0186780	42.4192116947997	59.6318078061044	20.6010997107886	7.27868880730199	6.13993332723024	0	40.8840397372309	4.47287404484408	3.10024193084626	0.00155283958325187	0.0329365448447633	Cfu0186780	chr8	19945357	19950073	+	876	protein_coding	- && sp|A6NNA5|DRGX_HUMAN Dorsal root ganglia homeobox protein OS=Homo sapiens OX=9606 GN=DRGX PE=3 SV=1 && PF03826:OAR domain|PF00046:Homeodomain	-
Cfu0126240	55.0705555335996	57.3382767366388	48.3333493214655	316.622963117637	64.0307332696867	536.848473518767	53.5807271972347	305.834056635363	-2.51006216148009	0.00155996722075324	0.0330343922356931	Cfu0126240	chr5	33041065	33054755	+	1344	protein_coding	- && sp|Q7SZF1|CE022_DANRE UPF0489 protein C5orf22 homolog OS=Danio rerio OX=7955 GN=zgc:56556 PE=2 SV=1 && PF12640:UPF0489 domain	-
Cfu0142470	716.661418633195	924.293020994617	720.246139888724	315.40984831642	410.498399591964	262.630907908461	787.066859838846	329.513051938948	1.25326204964621	0.00156074879250918	0.0330343922356931	Cfu0142470	chr21	17594127	17653286	-	558	protein_coding	- && sp|Q9YH37|RAP1B_CYPCA Ras-related protein Rap-1b OS=Cyprinus carpio OX=7962 GN=rap1b PE=2 SV=1 && PF00071:Ras family	-
Cfu0185660	162.234879815199	206.4177962519	237.704996662945	566.524612168338	375.413066293506	793.686052576306	202.119224243348	578.541243679383	-1.51539747175509	0.0015624555376094	0.0330343922356931	Cfu0185660	chr8	23758109	23771684	-	6555	protein_coding	- && sp|Q8K4E0|ALMS1_MOUSE Alstrom syndrome protein 1 homolog OS=Mus musculus OX=10090 GN=Alms1 PE=1 SV=2 && PF15309:ALMS motif	-
Cfu0213150	232.189369276798	180.42444413129	147.377097931026	69.1475436693689	76.3105999241472	75.3132750619852	186.663637113038	73.5904728851671	1.34321329647439	0.00156363924108271	0.0330343922356931	Cfu0213150	chr6	5994381	6044953	+	1575	protein_coding	- && sp|Q63060|GLPK_RAT Glycerol kinase OS=Rattus norvegicus OX=10116 GN=Gk PE=2 SV=1 && PF02782:FGGY family of carbohydrate kinases, C-terminal domain|PF00370:FGGY family of carbohydrate kinases, N-terminal domain	-
Cfu0023540	11.9071471423999	33.6384556854948	13.4699498109002	1.213114801217	1.75426666492292	0	19.6718508795983	0.989127155379974	4.11675826152783	0.00156725827920715	0.0330781320015667	Cfu0023540	chr26	21969764	21993249	+	2817	protein_coding	- && sp|Q99K41|EMIL1_MOUSE EMILIN-1 OS=Mus musculus OX=10090 GN=Emilin1 PE=1 SV=1 && PF01391:Collagen triple helix repeat (20 copies)|PF00386:C1q domain	-
novel.4469	654.893092831995	441.886986050363	378.74329468296	1848.78695705471	857.83639914731	2135.80723637322	491.841124521773	1614.14353085841	-1.7138957983144	0.00156908120312371	0.0330839145286468	-	chr6	15806400	15821516	+	871	-	- && - && -	-
Cfu0217040	2275.75349759118	2582.51598421821	1171.09328355944	610.19674501215	556.102532780567	857.412669936447	2009.78758845628	674.570649243055	1.57602287726639	0.00157312994460369	0.0331028121119367	Cfu0217040	chr18	271910	274804	+	426	protein_coding	- && - && PF00235:Profilin	-
novel.1914	51.3495720515996	35.1674763984718	71.3114989988836	224.426238225145	107.010266560298	214.353167484112	52.6095158163183	181.929890756518	-1.7872724133485	0.00157368904931442	0.0331028121119367	-	chr18	16664117	16674362	-	5605	-	- && Q9NBX4.1 RecName: Full=Probable RNA-directed DNA polymerase from transposon X-element; AltName: Full=Reverse transcriptase && -	-
Cfu0191380	260.468843739998	464.822296745019	124.398948253608	84.9180360851899	68.4163999319941	56.0021788922454	283.230029579542	69.7788716364765	2.01819282915192	0.00157462695377722	0.0331028121119367	Cfu0191380	chr8	1715372	1735606	+	3084	protein_coding	- && sp|Q8IVU3|HERC6_HUMAN Probable E3 ubiquitin-protein ligase HERC6 OS=Homo sapiens OX=9606 GN=HERC6 PE=1 SV=2 && PF00632:HECT-domain (ubiquitin-transferase)|PF00415:Regulator of chromosome condensation (RCC1) repeat	-
novel.4041	187.537567492799	67.2769113709895	258.306096373734	1021.44266262471	380.675866288275	971.348137337912	171.040191745841	791.155555416966	-2.20913816106681	0.00157740530940827	0.0331286135729117	-	chr4	38328535	38398838	+	8019	-	- && - && -	-
novel.128	73.6754729435995	64.983380301524	86.3661487875368	493.737724095318	246.474466421671	135.177673188179	75.0083340108867	291.796621235056	-1.96192045365684	0.00158607968178412	0.0332780706515	-	chr1	42312412	42316636	+	4225	-	- && - && -	-
novel.1984	8.93036035679993	7.64510356488517	5.54644992213539	35.1803292352929	11.402733321999	181.524303995554	7.3739712812735	76.0357888509487	-3.35473219567971	0.00160027840029908	0.0335205526091306	-	chr19	11828993	11833702	+	1520	-	- && - && -	-
Cfu0113060	6.69777026759995	10.7031449908392	5.54644992213539	49.7377068498969	15.7883999843063	83.0377135298812	7.6491217268582	49.5212734546948	-2.67960130131781	0.00160077548861432	0.0335205526091306	Cfu0113060	chr14	34483646	34489319	+	1329	protein_coding	- && sp|P50395|GDIB_HUMAN Rab GDP dissociation inhibitor beta OS=Homo sapiens OX=9606 GN=GDI2 PE=1 SV=2 && PF00996:GDP dissociation inhibitor	-
Cfu0112290	138.420585530399	103.973408482438	129.945398175743	537.40985693913	287.69973304736	264.562017525435	124.113130729527	363.223869170642	-1.55012305141235	0.00160667405856794	0.0336111177443218	Cfu0112290	chr14	32137917	32146279	-	2235	protein_coding	- && sp|Q5T6C5|AT7L2_HUMAN Ataxin-7-like protein 2 OS=Homo sapiens OX=9606 GN=ATXN7L2 PE=1 SV=1 && PF08313:SCA7, zinc-binding domain	-
novel.1267	399.633625966797	370.787522896931	260.683146340363	1234.9508676389	579.785132757027	1479.22996660207	343.701431734697	1097.988655666	-1.67468560304149	0.00161395212123842	0.0336891065915247	-	chr14	32587810	32591378	-	1817	-	- && - && -	-
Cfu0107740	677.218993723995	670.47558264043	683.00569041153	215.934434616626	322.785066345818	117.797686635413	676.900088925318	218.839062532619	1.62354162219801	0.00161463889776079	0.0336891065915247	Cfu0107740	chr12	33466701	33495170	+	2949	protein_coding	- && sp|Q5RFR6|K319L_PONAB Dyslexia-associated protein KIAA0319-like protein OS=Pongo abelii OX=9601 GN=Kiaa0319l PE=2 SV=1 && PF02010:REJ domain	-
Cfu0184440	686.149354080795	736.987983654931	680.6286404449	260.819682261655	360.501799641661	175.730975144632	701.255326060209	265.684152349316	1.39567431961365	0.00161513390840963	0.0336891065915247	Cfu0184440	chr8	28300986	28316827	+	1185	protein_coding	- && sp|Q7SXW6|ARP2A_DANRE Actin-related protein 2-A OS=Danio rerio OX=7955 GN=actr2a PE=2 SV=1 && PF00022:Actin	-
Cfu0215910	258.236253650798	230.882127659532	202.049247163504	573.80330097564	464.003532872114	463.466308073755	230.389209491278	500.424380640503	-1.11923847847841	0.00163934346142477	0.0341607190171432	Cfu0215910	chr11	195547	204612	+	1536	protein_coding	- && sp|Q8WU20|FRS2_HUMAN Fibroblast growth factor receptor substrate 2 OS=Homo sapiens OX=9606 GN=FRS2 PE=1 SV=4 && PF02174:PTB domain (IRS-1 type)	-
Cfu0143750	1143.83032236679	1285.1419092572	1025.30088560617	623.541007825537	365.76459963643	355.324169523212	1151.42437241005	448.209925661726	1.36050762863831	0.00164198333787491	0.0341613297966125	Cfu0143750	chr21	10816243	10836029	-	2976	protein_coding	- && sp|Q8BJD1|ITIH5_MOUSE Inter-alpha-trypsin inhibitor heavy chain H5 OS=Mus musculus OX=10090 GN=Itih5 PE=1 SV=1 && PF00092:von Willebrand factor type A domain|PF08487:Vault protein inter-alpha-trypsin domain|PF06668:Inter-alpha-trypsin inhibitor heavy chain C-terminus	-
Cfu0170200	18.6049174099999	55.8092560236618	37.2404494771948	7.27868880730199	4.38566666230731	0	37.2182076369521	3.88811848986977	3.17198112645597	0.00164285135709789	0.0341613297966125	Cfu0170200	chr9	25611328	25612347	+	1020	protein_coding	- && sp|Q11130|FUT7_HUMAN Alpha-(1,3)-fucosyltransferase 7 OS=Homo sapiens OX=9606 GN=FUT7 PE=1 SV=1 && PF00852:Glycosyltransferase family 10 (fucosyltransferase) C-term|PF17039:Fucosyltransferase, N-terminal	-
Cfu0196880	9.67455705319993	21.4062899816785	12.6775998220238	0	0.877133332461462	0	14.5861489523007	0.292377777487154	5.00586577139142	0.00164417093641639	0.0341613297966125	Cfu0196880	chr16	13857137	13860109	-	1140	protein_coding	- && sp|Q9Z0L1|S1PR4_MOUSE Sphingosine 1-phosphate receptor 4 OS=Mus musculus OX=10090 GN=S1pr4 PE=2 SV=1 && PF00001:7 transmembrane receptor (rhodopsin family)	-
Cfu0197210	46.1401951767997	156.724623080146	11.8852498331473	6.06557400608499	7.89419999215316	0	71.583356030031	4.65325799941272	3.87127389133186	0.00164860882254332	0.0342057120136596	Cfu0197210	chr16	12257636	12260717	-	504	protein_coding	- && - && PF13695:Zinc-binding domain	-
Cfu0018220	413.773363198397	413.600102860288	215.519196974404	80.0655768803219	148.235533185987	56.0021788922454	347.630887677696	94.7677629861848	1.86581924933706	0.00165100463061268	0.0342057120136596	Cfu0018220	chr3	20712566	20728730	+	588	protein_coding	- && sp|P40239|CD9_FELCA CD9 antigen OS=Felis catus OX=9685 GN=CD9 PE=2 SV=2 && PF00335:Tetraspanin family	-
novel.3964	42.4192116947997	19.1127589122129	31.6939995550594	143.147546543606	59.6450666073794	222.077605952008	31.0753233873573	141.623406367664	-2.1818604176228	0.00165111143246796	0.0342057120136596	-	chr4	7538652	7539122	+	428	-	- && - && -	-
Cfu0159350	17.1165240171999	24.4643314076326	15.0546497886532	1.213114801217	2.63139999738439	0	18.8785017378285	1.28150493286713	3.66495952576221	0.00165286855596833	0.0342089336113639	Cfu0159350	chr28	7648092	7686680	-	825	protein_coding	- && sp|Q8K593|PLPP2_RAT Phospholipid phosphatase 2 OS=Rattus norvegicus OX=10116 GN=Plpp2 PE=2 SV=1 && PF01569:PAP2 superfamily	-
novel.4682	154.048716154799	137.611864167933	89.5355487430427	502.229527703837	246.474466421671	395.877471479666	127.065376355258	381.527155201725	-1.58493831049746	0.00165512498037222	0.0342224728516653	-	chr7	3026368	3027456	+	1069	-	- && - && -	-
Cfu0171010	78.1406531219994	52.7512145977077	21.3934496996651	9.70491840973598	6.13993332723024	0	50.7617724731241	5.28161724565541	3.19498162224955	0.00165870924819744	0.0342634147313822	Cfu0171010	chr9	29686414	29694865	+	1200	protein_coding	- && sp|Q32LQ4|BHMT1_DANRE Betaine--homocysteine S-methyltransferase 1 OS=Danio rerio OX=7955 GN=bhmt PE=2 SV=1 && PF02574:Homocysteine S-methyltransferase	-
Cfu0146950	5.95357357119996	30.5804142595407	15.0546497886532	1.213114801217	0	0	17.196212539798	0.404371600405666	5.23165140981394	0.00166193691911713	0.0342969185076549	Cfu0146950	chr19	6340747	6357809	-	5049	protein_coding	- && sp|P12263|FA8_PIG Coagulation factor VIII OS=Sus scrofa OX=9823 GN=F8 PE=1 SV=2 && PF00754:F5/8 type C domain	-
Cfu0033770	23.8142942847998	17.5837381992359	21.3934496996651	66.7213140669349	47.365199952919	202.766509782268	20.9304940612336	105.617674600707	-2.3249252433455	0.00166676200969255	0.0343632912789798	Cfu0033770	chr20	13998286	14084653	+	13086	protein_coding	- && sp|Q8R508|FAT3_RAT Protocadherin Fat 3 OS=Rattus norvegicus OX=10116 GN=Fat3 PE=1 SV=1 && PF02210:Laminin G domain|PF00028:Cadherin domain	-
Cfu0124550	171.165240171999	269.872155840447	343.879895172394	74.0000028742369	100.870333233068	98.486590465673	261.639097061613	91.118975524326	1.52215177126226	0.00167115286969575	0.0344126477414116	Cfu0124550	chr5	39062396	39105558	-	1887	protein_coding	- && sp|Q8QFP8|LIMK1_CHICK LIM domain kinase 1 OS=Gallus gallus OX=9031 GN=LIMK1 PE=1 SV=1 && PF00412:LIM domain|PF00595:PDZ domain|PF07714:Protein tyrosine kinase	-
Cfu0133950	20.0933108027999	9.93863463435073	12.6775998220238	48.5245920486799	7.0170666596917	706.786119812477	14.2365150863914	254.109259506949	-4.15501243047013	0.00167237831151202	0.0344126477414116	Cfu0133950	chr5	1774869	1939235	-	12819	protein_coding	- && sp|A0A0R4IBK5|R213A_DANRE E3 ubiquitin-protein ligase rnf213-alpha OS=Danio rerio OX=7955 GN=rnf213a PE=3 SV=1 && -	-
Cfu0087170	316.283595969998	295.100997604568	185.409897397097	980.196759383334	450.846532885192	1766.96529953119	265.598163657221	1066.00286393324	-2.0037908263193	0.00167645534417835	0.0344633394574643	Cfu0087170	chr1	464491	472209	-	1737	protein_coding	- && sp|Q0P5H7|SYRM_BOVIN Probable arginine--tRNA ligase, mitochondrial OS=Bos taurus OX=9913 GN=RARS2 PE=2 SV=1 && PF05746:DALR anticodon binding domain|PF00750:tRNA synthetases class I (R)	-
novel.3508	7.44196696399995	10.7031449908392	16.6393497664062	37.6065588377269	41.2252666256887	67.5888365940893	11.5948205737485	48.8068873525017	-2.0650625740209	0.00167846704873684	0.0344715170134328	-	chr26	22604153	22605270	-	1118	-	- && - && -	-
Cfu0026980	72.1870795507995	77.2155460053403	41.2021994215772	14.557377614604	9.64846665707609	0	63.534941659239	8.06861475722669	2.91821534650841	0.0016839144550658	0.0345352860177971	Cfu0026980	chr26	9326348	9329914	+	732	protein_coding	- && sp|P51915|CX32_MICUN Gap junction Cx32.2 protein OS=Micropogonias undulatus OX=29154 PE=2 SV=2 && PF00029:Connexin	-
novel.458	316.283595969998	221.70800338167	225.027396840922	919.541019322485	581.539399421949	527.192925433897	254.33966539753	676.09111472611	-1.4108962319413	0.00168480584440023	0.0345352860177971	-	chr10	35218020	35223678	+	2244	-	- && - && -	-
Cfu0057110	194.979534456799	159.018154149612	241.666746607328	67.9344288681519	92.976133240915	63.7266173601414	198.554811737913	74.8790598230694	1.39881037552331	0.0016960344804595	0.0347321193366581	Cfu0057110	chr10	19903522	19913219	+	894	protein_coding	- && sp|Q5U3N5|PPTC7_DANRE Protein phosphatase PTC7 homolog OS=Danio rerio OX=7955 GN=pptc7 PE=2 SV=1 && PF07228:Stage II sporulation protein E (SpoIIE)	-
Cfu0149140	384.005495342397	302.746101169453	290.000095928793	138.295087338738	105.255999895375	160.28209820884	325.583897480214	134.611061814318	1.28038553539767	0.00170012049926506	0.0347681690630532	Cfu0149140	chr19	15348218	15352864	-	1578	protein_coding	- && sp|P52293|IMA1_MOUSE Importin subunit alpha-1 OS=Mus musculus OX=10090 GN=Kpna2 PE=1 SV=2 && PF01749:Importin beta binding domain|PF00514:Armadillo/beta-catenin-like repeat|PF16186:Atypical Arm repeat	-
novel.85	3.72098348199997	0.764510356488517	0.792349988876484	15.770492415821	7.89419999215316	54.0710692752715	1.75928127578832	25.9119205610819	-3.85118419809013	0.00170105045511918	0.0347681690630532	-	chr1	31444276	31445512	+	849	-	- && - && -	-
Cfu0178670	93.0245870499993	84.0961392137369	61.0109491434893	400.327884401609	92.0989999084535	1073.69694703753	79.3772251357418	522.041277115865	-2.71547606813166	0.00170515538369858	0.0347948465997813	Cfu0178670	chr24	9541891	9548497	-	1560	protein_coding	- && sp|O88947|FA10_MOUSE Coagulation factor X OS=Mus musculus OX=10090 GN=F10 PE=1 SV=1 && PF00594:Vitamin K-dependent carboxylation/gamma-carboxyglutamic (GLA) domain|PF14670:Coagulation Factor Xa inhibitory site|PF00089:Trypsin	-
novel.3776	91.5361936571993	81.0380977877828	57.8415491879834	442.786902444204	114.904466552452	403.601909947562	76.8052802109885	320.431092981406	-2.05855421891626	0.00170580287981015	0.0347948465997813	-	chr3	31692212	31776626	+	5953	-	- && Q9PTH3.1 RecName: Full=Insulin-like growth factor-binding protein 2-A; Short=IGF-binding protein 2-A; Short=IGFBP-2-A; Short=IGFBP-2a; Flags: Precursor && -	-
Cfu0180870	692.102927651995	606.256712695394	404.098494327007	198.950827399588	224.546133110134	86.8999327638291	567.486044891465	170.13229775785	1.73222793109407	0.00170724281270522	0.0347948465997813	Cfu0180870	chr3	43044562	43053603	-	900	protein_coding	- && - && -	-
novel.1392	831.267709878794	584.850422713716	763.033039288055	2080.49188408715	1392.8877319488	1627.92540710907	726.383723960188	1700.43500771501	-1.22701340134454	0.00171320247275441	0.0348830234657401	-	chr15	580768	582600	-	1331	-	- && - && -	-
Cfu0067120	7060.19405874675	7751.37050443708	7062.21545085611	2253.96730066118	3326.96673002633	1044.73030278292	7291.26000467998	2208.55477782348	1.72251510106954	0.00171493326061361	0.0348850090604248	Cfu0067120	chr2	26388026	26406871	+	2529	protein_coding	- && sp|P79334|PYGM_BOVIN Glycogen phosphorylase, muscle form OS=Bos taurus OX=9913 GN=PYGM PE=2 SV=3 && PF00343:Carbohydrate phosphorylase	-
Cfu0105770	801.499842022794	805.793915738897	664.78164066737	249.901649050702	380.675866288275	355.324169523212	757.358466143021	328.633894954063	1.20456880585793	0.00171818146160144	0.0349178285807279	Cfu0105770	chr12	26405186	26416612	+	1425	protein_coding	- && sp|Q96KP4|CNDP2_HUMAN Cytosolic non-specific dipeptidase OS=Homo sapiens OX=9606 GN=CNDP2 PE=1 SV=2 && PF07687:Peptidase dimerisation domain|PF01546:Peptidase family M20/M25/M40	-
novel.1094	126.513438387999	46.6351317457996	48.3333493214655	213.508205014192	231.563199769826	560.021788922454	73.8273064850881	335.031064568824	-2.17918522296063	0.00172157273701087	0.0349328100386246	-	chr14	1496773	1504233	+	5607	-	- && - && -	-
Cfu0222440	1723.55954886239	1708.68064675184	1493.57972903217	691.475436693689	880.641865791308	513.675158115079	1641.93997488213	695.264153533359	1.23808852688744	0.00172218966106427	0.0349328100386246	Cfu0222440	chr18	18898486	18910927	-	1881	protein_coding	- && sp|Q6B855|TKT_BOVIN Transketolase OS=Bos taurus OX=9913 GN=TKT PE=2 SV=1 && PF00456:Transketolase, thiamine diphosphate binding domain|PF02780:Transketolase, C-terminal domain|PF02779:Transketolase, pyrimidine binding domain	-
Cfu0229790	13.3955405351999	32.8739453290062	2.37704996662945	0	0	0	16.2155119436119	0	6.11597017490927	0.00172396221566971	0.0349355872528361	Cfu0229790	chr15	12047922	12053650	+	738	protein_coding	- && sp|Q64693|OBF1_MOUSE POU domain class 2-associating factor 1 OS=Mus musculus OX=10090 GN=Pou2af1 PE=1 SV=2 && PF09310:POU domain, class 2, associating factor 1	-
novel.3389	61.7683258011996	52.7512145977077	41.9945494104537	179.540990580116	96.4846665707608	258.768688674513	52.171363269787	178.264781941797	-1.76658945515711	0.00172725129918978	0.0349690620847342	-	chr25	13960834	13965417	-	1641	-	- && Q63625.2 RecName: Full=PHD and RING finger domain-containing protein 1; AltName: Full=CTD-binding SR-like protein rA9 && -	-
novel.3133	172.653633564799	144.49245737633	101.42079857619	43.6721328438119	36.8395999633814	61.7955077431674	139.522296505773	47.4357468501202	1.57194621238306	0.00174976094319299	0.0353804104090827	-	chr24	19730070	19736295	+	796	-	- && - && -	-
Cfu0009290	10.4187537495999	29.0513935465637	8.71584987764133	1.213114801217	0	0	16.061999057935	0.404371600405666	5.13395534035064	0.00175088224179037	0.0353804104090827	Cfu0009290	chr14	1607614	1613751	+	312	protein_coding	- && sp|Q800Y2|MGP_ARGRE Matrix Gla protein OS=Argyrosomus regius OX=172269 GN=mgp PE=1 SV=1 && -	-
novel.1711	123.536651602399	104.737918838927	80.0273488765249	316.622963117637	194.723599806445	865.137108404343	102.767306439284	458.827890442808	-2.15587309660828	0.00175445329366272	0.0354190622867127	-	chr17	3761865	3769848	-	7984	-	- && - && -	-
Cfu0214820	116.094684638399	177.366402705336	178.278747497209	414.885262016213	313.136599688742	612.161748580752	157.246611613648	446.727870095236	-1.50415274865761	0.001760650076984	0.0355105996169038	Cfu0214820	chr13	2226687	2286567	+	1152	protein_coding	- && sp|Q6P0D0|QKIA_DANRE Protein quaking-A OS=Danio rerio OX=7955 GN=qkia PE=2 SV=2 && PF00013:KH domain|PF16544:Homodimerisation region of STAR domain protein|PF16551:Putative nuclear localisation signal of quaking	-
Cfu0028740	37.2098348199997	50.4576835282421	77.6502989098955	219.573779020277	152.621199848294	139.039892422127	55.1059390860458	170.411623763566	-1.63091479081478	0.00176437004435928	0.0355520563938395	Cfu0028740	chr26	2436870	2469827	-	3033	protein_coding	- && sp|Q9P203|BTBD7_HUMAN BTB/POZ domain-containing protein 7 OS=Homo sapiens OX=9606 GN=BTBD7 PE=1 SV=3 && PF07707:BTB And C-terminal Kelch|PF00651:BTB/POZ domain	-
novel.817	427.168903733597	285.926873326706	233.743246718563	1089.37709149286	583.293666086872	1214.66794907663	315.613007926288	962.446235552123	-1.6075921491278	0.00177355525870654	0.0357034559573168	-	chr12	19412860	19415010	+	2108	-	- && - && -	-
Cfu0106610	9.67455705319993	20.64177962519	23.7704996662945	1.213114801217	1.75426666492292	0	18.0289454482281	0.989127155379974	3.98574195585398	0.00178934586906145	0.0359874184720183	Cfu0106610	chr12	29311156	29317310	+	1131	protein_coding	- && sp|P81015|GRN3_CYPCA Granulin-3 OS=Cyprinus carpio OX=7962 PE=1 SV=1 && PF00396:Granulin	-
Cfu0160290	70.6986861579995	85.6251599267139	61.8032991323658	23.049181223123	25.4368666413824	27.0355346376357	72.7090484056931	25.173860834047	1.53469910903933	0.00179161205001	0.0359990985664756	Cfu0160290	chr28	10157497	10159597	-	1002	protein_coding	- && sp|Q4VUF1|FOXL2_ELLLU Forkhead box protein L2 OS=Ellobius lutescens OX=39086 GN=FOXL2 PE=3 SV=1 && PF00250:Forkhead domain	-
Cfu0080380	329.679136505198	390.664792165632	271.776046184634	89.7704952900579	116.658733217374	166.075427059762	330.706658285155	124.168218522398	1.41984615108148	0.00180120743567755	0.0361578849799217	Cfu0080380	chr1	24974541	24999096	-	1575	protein_coding	- && sp|Q9NS82|AAA1_HUMAN Asc-type amino acid transporter 1 OS=Homo sapiens OX=9606 GN=SLC7A10 PE=1 SV=1 && PF13520:Amino acid permease	-
novel.3489	90.7919969607993	49.6931731717536	45.9562993548361	202.590171803239	133.324266534142	457.672979222833	62.1471564957964	264.529139186738	-2.08531766996116	0.00180333535596384	0.0361666102047246	-	chr26	14564336	14566387	-	1476	-	- && - && -	-
Cfu0181330	58.0473423191996	57.3382767366388	48.3333493214655	13.344262813387	9.64846665707609	0	54.5729894591013	7.66424315682102	2.7636763021127	0.00180553462119228	0.0361767485685234	Cfu0181330	chr28	14709867	14714484	-	1488	protein_coding	- && sp|Q9JJ66|CDC20_MOUSE Cell division cycle protein 20 homolog OS=Mus musculus OX=10090 GN=Cdc20 PE=1 SV=2 && PF00400:WD domain, G-beta repeat|PF12894:Anaphase-promoting complex subunit 4 WD40 domain	-
Cfu0189520	183.072387314399	142.963436663353	143.415347986644	497.377068498969	265.771399735823	664.301708239049	156.483723988132	475.816725491281	-1.60198412133238	0.0018110027459404	0.0362324194541635	Cfu0189520	chr8	11766722	11777540	+	3402	protein_coding	- && sp|B8JKD7|RPA2_DANRE DNA-directed RNA polymerase I subunit RPA2 OS=Danio rerio OX=7955 GN=polr1b PE=3 SV=1 && PF06883:RNA polymerase I, Rpa2 specific domain|PF04563:RNA polymerase beta subunit|PF04565:RNA polymerase Rpb2, domain 3|PF04560:RNA polymerase Rpb2, domain 7|PF00562:RNA polymerase Rpb2, domain 6|PF04561:RNA polymerase Rpb2, domain 2	-
Cfu0232020	4898.30265570476	4613.05549105171	3556.06675007766	1442.39349864701	2164.76506451489	913.414848828693	4355.80829894471	1506.85780399686	1.53061286765079	0.00181170579039499	0.0362324194541635	Cfu0232020	chr15	21874794	21881081	+	450	protein_coding	- && sp|P0DP23|CALM1_HUMAN Calmodulin-1 OS=Homo sapiens OX=9606 GN=CALM1 PE=1 SV=1 && PF13499:EF-hand domain pair	-
novel.5058	318.516186059198	168.956788783962	171.147597597321	828.55740923121	406.112732929657	1087.21471435635	219.540190813494	773.961618839073	-1.81649197689534	0.00181771392091526	0.0363027390445919	-	chr8	39161854	39164618	-	2765	-	- && Q53H47.2 RecName: Full=Histone-lysine N-methyltransferase SETMAR; AltName: Full=SET domain and mariner transposase fusion protein; Short=Metnase; Includes: RecName: Full=Histone-lysine N-methyltransferase; Includes: RecName: Full=Transposon Hsmar1 transposase && -	-
Cfu0044590	1.48839339279999	1.52902071297703	0	12.13114801217	157.883999843063	0	1.00580470192567	56.6717159517444	-5.81519901863867	0.00181862122654213	0.0363027390445919	Cfu0044590	chr11	35701426	35736818	-	1722	protein_coding	- && sp|Q9NY28|GALT8_HUMAN Probable polypeptide N-acetylgalactosaminyltransferase 8 OS=Homo sapiens OX=9606 GN=GALNT8 PE=2 SV=1 && PF00535:Glycosyl transferase family 2	-
Cfu0195080	12998.8836960187	14631.1992024772	6721.50495563922	1994.36073320075	1002.56339900345	4572.86757299439	11450.5292847117	2523.26390173286	2.18247234289241	0.00182244296075643	0.0363376560973584	Cfu0195080	chr16	19780768	19784610	-	1527	protein_coding	- && sp|Q9UGM5|FETUB_HUMAN Fetuin-B OS=Homo sapiens OX=9606 GN=FETUB PE=1 SV=2 && PF00031:Cystatin domain	-
Cfu0198310	0.744196696399995	0.764510356488517	6.33879991101188	15.770492415821	9.64846665707609	115.866577018439	2.61583565463346	47.095178697112	-4.16554612734382	0.00182377299201124	0.0363376560973584	Cfu0198310	chr16	8126376	8138616	+	1215	protein_coding	- && sp|Q8N7N6|CIKS_MOUSE E3 ubiquitin ligase TRAF3IP2 OS=Mus musculus OX=10090 GN=Traf3ip2 PE=1 SV=1 && PF08357:SEFIR domain	-
novel.4969	14.1397372315999	22.170800338167	7.92349988876484	92.1967248924919	26.3139999738439	152.557659740944	14.7446791528439	90.3561282024267	-2.60660910076984	0.00183249956181204	0.0364606231958164	-	chr8	4144576	4146483	-	1578	-	- && - && -	-
novel.767	188.281764189199	146.785988445795	109.344298464955	477.967231679497	291.208266377205	432.568554202172	148.13735036665	400.581350752958	-1.43370469758775	0.00183335873928119	0.0364606231958164	-	chr11	37345011	37346612	-	1602	-	- && - && -	-
novel.1859	5064.25851900196	3084.03477807468	2941.20315870951	13090.7218199326	7573.16919247226	9599.54590597766	3696.49881859538	10087.8123061275	-1.44835693027625	0.00184427529038062	0.0366436055137112	-	chr18	31268171	31270118	+	1915	-	- && - && -	-
novel.3942	18.6049174099999	42.0480696068685	22.978149677418	138.295087338738	61.3993332723024	127.453234720283	27.8770455647621	109.049218443774	-1.96367077270989	0.00184624685089365	0.0366486863273582	-	chr4	778973	799745	+	2249	-	- && - && -	-
novel.145	29.7678678559998	7.64510356488517	5.54644992213539	124.950824525351	21.0511999790751	280.010894461227	14.3198071143401	142.004306321884	-3.30405047770474	0.00185201438432069	0.0367290392151398	-	chr1	46514119	46518814	+	2278	-	- && - && -	-
Cfu0145030	57.3031456227996	56.5737663801503	47.5409993325891	14.557377614604	7.0170666596917	0	53.8059704451796	7.19148142476523	2.84426457392637	0.00185605614399565	0.0367552164330638	Cfu0145030	chr21	5612803	5740613	+	3210	protein_coding	- && sp|Q7RTR2|NLRC3_HUMAN NLR family CARD domain-containing protein 3 OS=Homo sapiens OX=9606 GN=NLRC3 PE=1 SV=2 && PF13516:Leucine Rich repeat|PF05729:NACHT domain|PF17779:NOD2 winged helix domain|PF17776:NLRC4 helical domain HD2|PF14484:Fish-specific NACHT associated domain	-
novel.465	113.117897852799	84.8606495702254	88.7431987541663	291.14755229208	176.303799824754	716.441667897347	95.573915392397	394.631006671393	-2.04266943387142	0.00185677599753152	0.0367552164330638	-	chr10	37365174	37375284	+	2921	-	- && - && -	-
Cfu0060360	805.220825504794	726.284838664091	1453.96222958835	203.803286604456	178.935199822138	448.017431137964	995.155964585745	276.918639188186	1.84923380653221	0.00186478310322171	0.0368795391682524	Cfu0060360	chr10	31544263	31584129	-	3132	protein_coding	- && sp|Q03669|AT2A2_CHICK Sarcoplasmic/endoplasmic reticulum calcium ATPase 2 OS=Gallus gallus OX=9031 GN=ATP2A2 PE=2 SV=2 && PF13246:Cation transport ATPase (P-type)|PF00690:Cation transporter/ATPase, N-terminus|PF00122:E1-E2 ATPase|PF00689:Cation transporting ATPase, C-terminus	-
Cfu0124260	220.282222134398	243.878803719837	328.032895394865	706.032814308293	567.505266102566	554.228460071532	264.064640416367	609.25551349413	-1.20662620558716	0.00187142772120924	0.0369767110983425	Cfu0124260	chr5	40189450	40212724	+	6711	protein_coding	- && sp|Q9NSI6|BRWD1_HUMAN Bromodomain and WD repeat-containing protein 1 OS=Homo sapiens OX=9606 GN=BRWD1 PE=1 SV=4 && PF00439:Bromodomain	-
Cfu0032580	921.315510143193	632.250064816004	578.415491879834	303.27870030425	328.047866340587	235.595373270826	710.66035561301	288.973979971887	1.29596511145699	0.00187446762804515	0.0370025453488136	Cfu0032580	chr20	19318344	19323301	-	1176	protein_coding	- && sp|Q9H814|PHAX_HUMAN Phosphorylated adapter RNA export protein OS=Homo sapiens OX=9606 GN=PHAX PE=1 SV=1 && PF10258:PHAX RNA-binding domain	-
novel.1054	25.3026876775998	15.2902071297703	22.978149677418	110.393446910747	35.9624666309199	152.557659740944	21.1903481615961	99.6378577608704	-2.22510451023712	0.00187912545311812	0.0370275209894305	-	chr13	17049599	17064154	-	2315	-	- && - && PF09004:Domain of unknown function (DUF1891)	-
Cfu0077180	148.095142583599	266.049604058004	268.606646229128	59.4426252596329	99.9931999006067	46.3466308073755	227.583797623577	68.594151989205	1.71841620204325	0.00187919999777811	0.0370275209894305	Cfu0077180	chr1	37627514	37670980	-	3237	protein_coding	- && sp|P79749|PGFRB_TAKRU Platelet-derived growth factor receptor beta OS=Takifugu rubripes OX=31033 GN=pdgfrb PE=3 SV=1 && PF07714:Protein tyrosine kinase|PF13895:Immunoglobulin domain|PF07679:Immunoglobulin I-set domain	-
Cfu0229820	646.706929171595	686.530300126689	796.311738820867	141.934431742389	322.785066345818	79.1754942959332	709.849656039717	181.298330794713	1.96309930829091	0.00189383278402808	0.0372814510912956	Cfu0229820	chr15	12147884	12182683	-	2916	protein_coding	- && sp|Q92543|SNX19_HUMAN Sorting nexin-19 OS=Homo sapiens OX=9606 GN=SNX19 PE=1 SV=2 && PF08628:Sorting nexin C terminal|PF02194:PXA domain|PF00787:PX domain	-
novel.4097	72.9312762471995	55.0447456671733	150.546497886532	594.426252596329	333.310666335356	214.353167484112	92.8408399336349	380.696695471932	-2.03727904013916	0.00189778678638458	0.0373164767488064	-	chr4	12249199	12309245	-	7468	-	- && Q07497.1 RecName: Full=Ephrin type-B receptor 5; AltName: Full=EPH-like kinase 9; Short=EK9; Short=cEK9; Flags: Precursor && PF00041:Fibronectin type III domain|PF01404:Ephrin receptor ligand binding domain|PF14575:Ephrin type-A receptor 2 transmembrane domain|PF07714:Protein tyrosine and serine/threonine kinase|PF00536:SAM domain (Sterile alpha motif)	-
Cfu0024030	74.4196696399995	201.830734112969	118.060148342596	25.475410825557	17.5426666492292	0	131.436850698521	14.3393591582621	3.16476813986275	0.00189910624214395	0.0373164767488064	Cfu0024030	chr26	20540255	20563033	+	3768	protein_coding	- && sp|Q9DE49|PGFRA_DANRE Platelet-derived growth factor receptor alpha OS=Danio rerio OX=7955 GN=pdgfra PE=2 SV=1 && PF07714:Protein tyrosine kinase|PF07679:Immunoglobulin I-set domain	-
novel.674	0	0	0	1.213114801217	0.877133332461462	69.5199462110633	0	23.8700647815806	-7.39185950360117	0.00191174165316847	0.0375302297518615	-	chr11	31906585	31927529	+	810	-	- && - && -	-
Cfu0106720	172.653633564799	145.256967732818	271.776046184634	770.327898772794	376.290199625967	650.783940920231	196.562215827417	599.134013106331	-1.60727719934429	0.00191404809612538	0.0375410039349329	Cfu0106720	chr12	29800905	29818729	+	960	protein_coding	- && sp|Q80T41|GABR2_MOUSE Gamma-aminobutyric acid type B receptor subunit 2 OS=Mus musculus OX=10090 GN=Gabbr2 PE=1 SV=2 && PF18455:Gamma-aminobutyric acid type B receptor subunit 2 coiled-coil domain|PF00003:7 transmembrane sweet-taste receptor of 3 GCPR	-
novel.367	204.654091509998	234.704679441975	141.830648008891	1017.80331822106	488.563266181034	409.395238798484	193.729806320288	638.587274400193	-1.72134759595676	0.00192009557998051	0.0376250655897281	-	chr10	4079003	4082331	+	3329	-	- && - && -	-
Cfu0134680	1.48839339279999	3.82255178244259	2.37704996662945	19.409836819472	7.0170666596917	57.9332885092194	2.56266504729068	28.1200639961277	-3.43392830842982	0.00193230948440714	0.0378296959463356	Cfu0134680	chr22	27299165	27310478	+	2562	protein_coding	- && sp|Q80UM7|MOGS_MOUSE Mannosyl-oligosaccharide glucosidase OS=Mus musculus OX=10090 GN=Mogs PE=1 SV=1 && PF03200:Glycosyl hydrolase family 63 C-terminal domain|PF16923:Glycosyl hydrolase family 63 N-terminal domain	-
novel.5034	34.9772447307997	19.1127589122129	16.6393497664062	175.901646176465	66.6621332670711	67.5888365940893	23.576451136473	103.384205345875	-2.13328553653504	0.00194379332265383	0.03800734828685	-	chr8	29794705	29805271	-	3850	-	- && - && -	-
Cfu0000580	15.6281306243999	29.0513935465637	27.732249610677	49.7377068498969	95.6075332382994	144.833221273049	24.1372579272135	96.7261537870816	-1.99726248496679	0.00195085121444491	0.03800734828685	Cfu0000580	chr2	402078	414595	+	1485	protein_coding	- && sp|Q6ZSZ5|ARHGI_HUMAN Rho guanine nucleotide exchange factor 18 OS=Homo sapiens OX=9606 GN=ARHGEF18 PE=1 SV=4 && PF00621:RhoGEF domain	-
Cfu0004720	34.2330480343998	115.441063829766	41.2021994215772	12.13114801217	7.89419999215316	0	63.6254370952477	6.67511600144105	3.19497953055178	0.00195159497642054	0.03800734828685	Cfu0004720	chr17	17086300	17091424	-	633	protein_coding	- && sp|Q9BG79|SOST_BOVIN Sclerostin OS=Bos taurus OX=9913 GN=SOST PE=2 SV=2 && PF05463:Sclerostin (SOST)	-
novel.577	377.307725074797	398.309895730518	367.650394838689	1551.57383075654	729.774932607937	853.550450702499	381.089338548001	1044.96640468899	-1.45533524716478	0.00195184203096417	0.03800734828685	-	chr10	36773265	36778786	-	5522	-	- && - && -	-
Cfu0091380	32.7446546415998	63.4543595885469	33.2786995328123	8.49180360851899	7.89419999215316	0	43.1592379209863	5.46200120022405	2.89366140654844	0.00195232744093069	0.03800734828685	Cfu0091380	chr4	11886723	11895588	+	1101	protein_coding	- && sp|Q867B2|CXCR3_CAPHI C-X-C chemokine receptor type 3 OS=Capra hircus OX=9925 GN=CXCR3 PE=2 SV=1 && PF00001:7 transmembrane receptor (rhodopsin family)	-
Cfu0200290	89.3036035679993	54.2802353106847	99.0437486095606	371.213129172401	171.918133162447	229.802044419904	80.8758624960815	257.644435584917	-1.67139197009876	0.00195385031605879	0.03800734828685	Cfu0200290	chr16	1162925	1177374	-	1551	protein_coding	- && - && -	-
Cfu0160110	922.803903535993	784.387625757219	293.169495884299	115.245906115615	172.795266494908	17.3799865527658	666.787008392504	101.80705305443	2.7044320881995	0.0019572292630643	0.03800734828685	Cfu0160110	chr28	9783811	9791389	-	1578	protein_coding	- && sp|P11602|LIPL_CHICK Lipoprotein lipase OS=Gallus gallus OX=9031 GN=LPL PE=1 SV=1 && PF01477:PLAT/LH2 domain|PF00151:Lipase	-
Cfu0009480	436.843460786797	292.042956178614	313.770595595088	991.114792594287	633.290266037176	1000.31478159252	347.552337520166	874.906613407995	-1.3310062909876	0.00195761017783029	0.03800734828685	Cfu0009480	chr14	1876561	1886038	+	1494	protein_coding	- && sp|Q9NQH7|XPP3_HUMAN Xaa-Pro aminopeptidase 3 OS=Homo sapiens OX=9606 GN=XPNPEP3 PE=1 SV=1 && PF00557:Metallopeptidase family M24|PF05195:Aminopeptidase P, N-terminal domain	-
Cfu0132460	238.887139544398	384.548709313724	216.31154696328	93.4098396937089	121.044399879682	61.7955077431674	279.915798607134	92.0832491055193	1.59510615590402	0.00195877374733451	0.03800734828685	Cfu0132460	chr5	7669731	7676250	-	375	protein_coding	- && sp|Q9WUF4|VAMP8_RAT Vesicle-associated membrane protein 8 OS=Rattus norvegicus OX=10116 GN=Vamp8 PE=1 SV=1 && PF00957:Synaptobrevin	-
novel.5116	474.797492303197	435.770903198455	467.486493437126	1285.90168929002	778.894399225778	1091.0769335903	459.351629646259	1051.95767403537	-1.19491661838983	0.00195917835403445	0.03800734828685	-	chr9	15693663	15695168	+	1446	-	- && - && -	-
novel.2024	1026.99144103199	944.934800619807	710.737940022207	2878.72142328794	1478.84679853003	4742.8052192881	894.221393891336	3033.45781370202	-1.76184808300178	0.00196344473342556	0.038046826019944	-	chr19	27818916	27832355	+	8146	-	- && - && -	-
Cfu0015260	40.1866216055997	48.9286628152651	113.306048409337	399.114769600392	120.16726654722	463.466308073755	67.4737776100674	327.582781407123	-2.2780103582417	0.00196635416534218	0.038046826019944	Cfu0015260	chr3	5931571	6029112	+	8055	protein_coding	- && sp|Q6ZS30|NBEL1_HUMAN Neurobeachin-like protein 1 OS=Homo sapiens OX=9606 GN=NBEAL1 PE=2 SV=3 && PF14844:PH domain associated with Beige/BEACH|PF02138:Beige/BEACH domain|PF16057:Domain of unknown function (DUF4800)|PF15787:Domain of unknown function (DUF4704)	-
Cfu0231440	41.6750149983997	61.1608285190814	34.8633995105653	4.85245920486799	11.402733321999	0	45.8997476760155	5.41839750895567	2.97335716422006	0.00196655723236192	0.038046826019944	Cfu0231440	chr15	19684038	19706839	+	1044	protein_coding	- && sp|Q8CIN9|RFFL_RAT E3 ubiquitin-protein ligase rififylin OS=Rattus norvegicus OX=10116 GN=Rffl PE=1 SV=1 && PF13920:Zinc finger, C3HC4 type (RING finger)	-
Cfu0239600	225.491599009198	178.895423418313	111.721348431584	41.2459032413779	64.0307332696867	63.7266173601414	172.036123619699	56.3344179570687	1.61261989019341	0.00197042075138521	0.0380662645297996	Cfu0239600	chr23	15704046	15713020	+	1017	protein_coding	- && sp|Q9H841|NPAL2_HUMAN NIPA-like protein 2 OS=Homo sapiens OX=9606 GN=NIPAL2 PE=2 SV=2 && PF05653:Magnesium transporter NIPA	-
Cfu0183770	52.8379654443996	61.9253388755699	32.4863495439359	7.27868880730199	11.402733321999	0	49.0832179546351	6.227140709767	2.88507923205528	0.00197112639027849	0.0380662645297996	Cfu0183770	chr8	32392584	32393237	+	654	protein_coding	- && - && PF15137:Domain of unknown function (DUF4571)	-
novel.2369	669.032830063595	453.354641397691	594.262491657363	1458.16399106283	1048.17433229145	1504.33439162273	572.216654372883	1336.89090499234	-1.2237120113699	0.00197963194711296	0.0381959880382889	-	chr2	24241475	24243246	-	1772	-	- && - && -	-
novel.4130	3.72098348199997	0.764510356488517	3.96174994438242	29.114755229208	14.9112666518449	21.2422057867138	2.81574792762364	21.7560758892555	-2.94703552058275	0.0019832193842283	0.0381985985694686	-	chr4	20902710	20903908	-	922	-	- && Q9TU53.1 RecName: Full=Cubilin; Flags: Precursor && -	-
Cfu0102620	173.397830261199	690.352851909131	133.114798131249	12.13114801217	16.6655333167678	88.8310423808031	332.28849343386	39.2092412365803	3.10158666219157	0.0019833440616855	0.0381985985694686	Cfu0102620	chr12	15069002	15069622	+	432	protein_coding	- && sp|P02018|HBA_CARAU Hemoglobin subunit alpha OS=Carassius auratus OX=7957 GN=hba PE=1 SV=1 && PF00042:Globin	-
Cfu0037250	116.094684638399	110.089491334347	137.076548075632	514.360675716007	214.897666453058	341.806402204395	121.086908016126	357.02158145782	-1.55929126361225	0.001987860898401	0.0382429087261046	Cfu0037250	chr11	2972159	2983170	+	1200	protein_coding	- && sp|Q8BM88|CATO_MOUSE Cathepsin O OS=Mus musculus OX=10090 GN=Ctso PE=2 SV=1 && PF00112:Papain family cysteine protease	-
Cfu0131380	2324.87047955358	1944.1498365503	1369.97313076744	855.245934857984	832.399532505928	733.821654450113	1879.66448229044	807.155707271341	1.21918469883984	0.00198922569383877	0.0382429087261046	Cfu0131380	chr5	11922721	11937023	+	1113	protein_coding	- && sp|Q9Y617|SERC_HUMAN Phosphoserine aminotransferase OS=Homo sapiens OX=9606 GN=PSAT1 PE=1 SV=2 && PF00266:Aminotransferase class-V	-
novel.4711	11.1629504459999	10.7031449908392	19.8087497219121	74.0000028742369	48.2423332853804	38.6221923394796	13.8916150529171	53.621509499699	-1.95560544683434	0.00199718763790962	0.0383614485234816	-	chr7	21012818	21031361	+	2711	-	- && - && -	-
Cfu0217620	320.004579451998	232.411148372509	200.464547185751	1110.00004311355	369.273132966276	1450.26332234746	250.960091670086	976.512166142429	-1.95915686214518	0.00200602548886253	0.0384715419909375	Cfu0217620	chr18	1518887	1525827	+	1536	protein_coding	- && - && PF10523:BEN domain	-
Cfu0151120	317.771989362798	464.822296745019	669.535740600629	138.295087338738	200.863533133675	175.730975144632	484.043342236149	171.629865205682	1.49505269835113	0.00200652173687459	0.0384715419909375	Cfu0151120	chr19	21624211	21671577	-	2478	protein_coding	- && sp|A1L3I3|F1712_XENLA Protein FAM171A2 OS=Xenopus laevis OX=8355 GN=fam171a2 PE=2 SV=1 && PF10577:Uncharacterised protein family UPF0560	-
[truncated: 233 more rows]
