# Supplementary material for: Heat Acclimation Enhances Brain Resilience to Acute Thermal Stress in Clarias fuscus by Modulating Cell Adhesion, Anti-Apoptotic Pathways, and Intracellular Degradation Mechanisms
Source: Animals (Basel). 2025 Apr 25;15(9):1220. doi: 10.3390/ani15091220 (PMC12071039; doi:10.3390/ani15091220)
Supplement: Supplementary file 1 [file animals-15-01220-s001.zip › Table S6-NT-R72vsNT-T72-deg-all.xls]

gene_id	NT_br7	NT_br8	NT_br9	NT_br4	NT_br5	NT_br6	NT_R72	NT_T72	log2FoldChange	pvalue	padj	gene_name	gene_chr	gene_start	gene_end	gene_strand	gene_length	gene_biotype	gene_description	Family
novel.1373	4.1278896586064	10.2559214783766	15.9559209703489	1414.19290324161	954.143408990022	545.662459348847	10.1132440357773	971.332923860161	-6.58646704174686	2.16585989229512e-40	4.99880463141713e-36	-	chr15	28859530	28870086	+	10214	-	- && - && -	-
Cfu0036990	161.813274617371	197.229259199549	337.593696320013	7480.3361460938	13983.9605773162	5283.71068322043	232.212076712311	8916.0024688768	-5.26310114171797	1.28400363554115e-36	1.48174019541449e-32	Cfu0036990	chr20	1039497	1059927	-	5046	protein_coding	- && sp|O15054|KDM6B_HUMAN Lysine-specific demethylase 6B OS=Homo sapiens OX=9606 GN=KDM6B PE=1 SV=4 && PF02373:JmjC domain, hydroxylase	-
novel.5215	15.6859807027043	6.31133629438558	6.71828251383111	279.117020376634	307.542807225713	366.536073262793	9.57186650364034	317.731966955047	-5.05596893764778	2.2114915568597e-28	1.35812463400565e-24	-	chr9	12899349	12901505	-	1480	-	- && - && -	-
novel.900	4.95346759032769	8.67808740478017	6.71828251383111	274.465070037024	239.079214097728	224.684542084819	6.78327916964632	246.076275406524	-5.17641634139274	2.35376886309471e-28	1.35812463400565e-24	-	chr12	13925036	13927992	-	1666	-	- && - && -	-
novel.3999	4.95346759032769	0.788917036798197	2.51935594268667	300.826121961484	231.472148194618	246.428207447866	2.75391352327085	259.575492534656	-6.56830223901895	1.14432918737585e-27	5.28222352892694e-24	-	chr4	21230682	21232844	+	1406	-	- && - && -	-
novel.941	9.90693518065537	5.52241925758738	5.87849719960222	359.750826263218	246.686280000837	213.295003085128	7.10261721261499	273.244036449728	-5.26502869692628	1.8128307160213e-27	6.97335548762859e-24	-	chr12	25880182	25882267	-	1126	-	- && - && -	-
Cfu0008550	4.1278896586064	11.0448385151748	7.55806782806	308.579372527501	845.471038945601	266.101047538242	7.57693200061372	473.383819670448	-5.96218353814104	9.36253121816367e-27	3.08696029307454e-23	Cfu0008550	chr17	30570856	30586643	+	2589	protein_coding	- && sp|Q9PT84|KCNH6_CHICK Potassium voltage-gated channel subfamily H member 6 OS=Gallus gallus OX=9031 GN=KCNH6 PE=2 SV=2 && PF00027:Cyclic nucleotide-binding domain|PF00520:Ion transport protein	-
novel.1288	6.60462345377025	14.9894236991658	10.0774237707467	710.197751847214	466.204467490569	206.047114630779	10.5571569745609	460.816444656187	-5.44288661590741	1.22785135239533e-25	3.54235115166052e-22	-	chr15	2011703	2020114	+	5442	-	- && - && -	-
novel.3137	18.9882924295895	6.31133629438558	25.1935594268667	432.631381583783	387.960361058585	432.80248198827	16.8310627169472	417.798074876879	-4.63866700247305	2.37071885611086e-25	6.07957679989319e-22	-	chr24	21101991	21106576	+	3737	-	- && - && -	-
novel.3666	30.5463834736874	7.10025333118378	15.11613565612	517.917137809977	437.949651279019	381.031850171491	17.5875908203304	445.632879753496	-4.66566170168373	8.32384698714373e-24	1.92114388463277e-20	-	chr28	5934190	5936905	-	1838	-	- && - && -	-
novel.3177	43.7556303812279	63.902279980654	89.8570286224911	6793.39814594464	1121.49885885843	1539.658590231	65.838312994791	3151.51853167802	-5.58078231118391	2.36231168192112e-23	4.9565594198854e-20	-	chr24	1376234	1379767	-	2576	-	- && - && -	-
novel.1419	5.77904552204897	21.3007599935513	15.9559209703489	364.402776602828	282.548162115496	333.402868900055	14.3452421619831	326.78460253946	-4.50594251347239	3.07000199466527e-23	5.71041944060317e-20	-	chr15	10232439	10238797	-	1117	-	- && - && -	-
novel.1889	9.08135724893409	9.46700444157837	5.03871188537333	328.737823999147	205.390779383957	174.984735540712	7.8623578586286	236.371112974605	-4.90341720787057	3.21644075943853e-23	5.71041944060317e-20	-	chr18	5530676	5532641	-	1070	-	- && - && -	-
Cfu0183080	760.3572751153	497.017733182864	665.10996886928	5723.44956783421	6629.01457270972	4189.27952661373	640.828325722481	5513.91455571922	-3.10512142645942	8.90531905491231e-23	1.46810545562411e-19	Cfu0183080	chr8	36413459	36417173	-	975	protein_coding	- && sp|Q1ECZ9|RSRP1_DANRE Arginine/serine-rich protein 1 OS=Danio rerio OX=7955 GN=rsrp1 PE=2 SV=1 && PF17069:Arginine/Serine-Rich protein 1	-
novel.2865	18.9882924295895	24.4564281407441	16.7957062845778	441.935282263004	260.813688106612	278.525999174269	20.0801422849705	327.091656514629	-4.02164122347313	9.83312712845874e-23	1.51299049416552e-19	-	chr22	28923925	28925884	+	1438	-	- && - && -	-
Cfu0113350	147.778449778109	133.326979218895	200.708690100704	2749.30265070985	2260.38529692397	1173.1225169682	160.604706365903	2060.93682153401	-3.68158036231188	1.05792965300024e-22	1.52606352445284e-19	Cfu0113350	chr14	34888984	34897737	+	1905	protein_coding	- && sp|Q70CQ1|UBP49_HUMAN Ubiquitin carboxyl-terminal hydrolase 49 OS=Homo sapiens OX=9606 GN=USP49 PE=1 SV=1 && PF00443:Ubiquitin carboxyl-terminal hydrolase|PF02148:Zn-finger in ubiquitin-hydrolases and other protein	-
Cfu0167970	97.4181959431112	170.406079948411	328.356057863496	4186.75530564952	7066.96422398874	2517.08811893178	198.726777918339	4590.26921619001	-4.52995186129526	3.57835481570127e-22	4.85814289096384e-19	Cfu0167970	chr9	18313933	18422571	-	6315	protein_coding	- && sp|Q71F56|MD13L_HUMAN Mediator of RNA polymerase II transcription subunit 13-like OS=Homo sapiens OX=9606 GN=MED13L PE=1 SV=1 && PF18296:MID domain of medPIWI|PF06333:Mediator complex subunit 13 C-terminal domain|PF11597:Mediator complex subunit 13 N-terminal	-
Cfu0089940	282.347652648678	389.72501617831	732.292794007591	7131.43987062301	10564.0410920182	4754.61482605295	468.12182094486	7483.36526289806	-3.99884941292009	5.61087611477685e-22	7.19439004050276e-19	Cfu0089940	chr4	7201943	7273610	-	3693	protein_coding	- && sp|Q5F363|JARD2_CHICK Protein Jumonji OS=Gallus gallus OX=9031 GN=JARID2 PE=2 SV=1 && PF02928:C5HC2 zinc finger|PF02373:JmjC domain, hydroxylase|PF01388:ARID/BRIGHT DNA binding domain|PF02375:jmjN domain	-
novel.3506	64.3950786742599	61.5355288702594	69.7021810809978	1122.67068195935	1903.93992317827	515.635492895115	65.210929541839	1180.74869934424	-4.17858050339598	1.83200388279854e-21	2.11895357684181e-18	-	chr26	22551780	22603960	-	10601	-	- && P35072.1 RecName: Full=Transposable element Tcb1 transposase; AltName: Full=Transposable element Barney transposase && PF01498:Transposase	-
novel.646	8.25577931721281	5.52241925758738	5.03871188537333	297.724821735077	332.53745233593	112.859977360577	6.27230348672451	247.707417143861	-5.30248333732853	1.83618160904836e-21	2.11895357684181e-18	-	chr11	19377411	19406582	+	7898	-	- && - && PF09004:Domain of unknown function (DUF1891)	-
novel.4188	3.30231172688512	1.57783407359639	4.19892657114444	144.210460527928	421.648795772356	151.170244904994	3.02635745720865	239.009833735093	-6.31332206862679	2.57198103843937e-21	2.82672963653241e-18	-	chr4	43024362	43027422	-	2476	-	- && - && -	-
Cfu0102660	2210.07212321787	12590.3269902624	3380.97567508551	156.615661433556	245.599556300393	184.303449267732	6060.45826285527	195.506222333894	4.95307145701538	3.63271555127587e-21	3.81104886015668e-18	Cfu0102660	chr12	15127035	15127953	-	444	protein_coding	- && sp|O13163|HBB_SILAS Hemoglobin subunit beta OS=Silurus asotus OX=30991 GN=hbb PE=2 SV=2 && PF00042:Globin	-
novel.570	11.5580910440979	2.36675111039459	2.51935594268667	868.364063393973	305.369359824825	155.311895450336	5.4813993657264	443.015106223045	-6.33757549019015	7.75973027597898e-21	7.7867206421563e-18	-	chr10	34879341	34884032	-	4663	-	- && - && -	-
novel.3265	66.8718124694238	36.2901836927171	48.7075482252756	449.688532829022	536.841508019443	436.944132533612	50.6231814624721	474.491391127359	-3.22969516219856	2.02281726292464e-19	1.94527593451253e-16	-	chr25	4023799	4071676	+	5556	-	- && - && -	-
novel.617	1.65115586344256	2.36675111039459	3.35914125691556	176.774112905202	117.366159647975	127.355754269276	2.45901607691757	140.498675607484	-5.83609246448056	3.44545645036589e-19	3.18084539497779e-16	-	chr11	9369349	9371420	+	1274	-	- && - && -	-
novel.4082	4.1278896586064	7.88917036798197	4.19892657114444	165.919562112777	170.615620969742	118.037040542255	5.40532886591094	151.524074541591	-4.80132909830109	3.59922512216909e-19	3.1950044546024e-16	-	chr4	7535413	7536708	-	1130	-	- && - && -	-
Cfu0214260	57.7904552204897	67.0579481278468	52.90647479642	770.673106262151	705.283681588297	371.713136444471	59.2516260482522	615.889974764973	-3.37616953759001	4.01178206257287e-19	3.35285001228755e-16	Cfu0214260	chr6	377637	393822	+	1602	protein_coding	- && sp|Q96M89|CC138_HUMAN Coiled-coil domain-containing protein 138 OS=Homo sapiens OX=9606 GN=CCDC138 PE=1 SV=1 && -	-
Cfu0102670	917.217082142343	4208.08347428159	1094.24026444024	66.6779548677515	106.498922643533	80.7621856341747	2073.18027362139	84.6463543818198	4.61160315670936	4.08088625758813e-19	3.35285001228755e-16	Cfu0102670	chr12	15128928	15129702	+	432	protein_coding	- && sp|P02018|HBA_CARAU Hemoglobin subunit alpha OS=Carassius auratus OX=7957 GN=hba PE=1 SV=1 && PF00042:Globin	-
novel.1272	0.825577931721281	0.788917036798197	0.839785314228889	169.020862339184	492.28583630123	250.569857993209	0.818093427582789	303.958852211208	-8.54017569572868	4.21285313502336e-19	3.35285001228755e-16	-	chr14	33943798	33948699	-	4786	-	- && Q9NS23.1 RecName: Full=Ras association domain-containing protein 1 && PF16517:Novel Ras effector 1 C-terminal SARAH (Sav/Rassf/Hpo) domain|PF00788:Ras association (RalGDS/AF-6) domain	-
Cfu0237720	24.7673379516384	26.8231792511387	18.4752769130356	320.984573433129	316.236596829267	200.870051449101	23.3552647052709	279.363740570499	-3.57760945971138	7.19261239203726e-19	5.53351646694066e-16	Cfu0237720	chr23	24581926	24586640	-	642	protein_coding	- && sp|P46629|RAB25_RABIT Ras-related protein Rab-25 OS=Oryctolagus cuniculus OX=9986 GN=RAB25 PE=2 SV=1 && PF00071:Ras family	-
novel.3981	7.43020138549153	1.57783407359639	0.839785314228889	198.483214490051	141.274081057748	139.780705905302	3.28260692443894	159.846000484367	-5.6068253729656	1.57857345554624e-18	1.17527339851636e-15	-	chr4	13407970	13410049	+	1537	-	- && - && -	-
novel.622	12.3836689758192	9.46700444157837	21.8344181699511	296.174171621873	359.705544847036	158.418133359343	14.5616971957829	271.432616609417	-4.22296373336974	2.00099914779848e-18	1.44322063534966e-15	-	chr11	10775230	10811477	+	4916	-	- && - && -	-
novel.787	18.9882924295895	15.7783407359639	4.19892657114444	328.737823999147	490.112388900342	170.84308499537	12.9885199122326	329.897765964953	-4.66382477925426	5.07007356155202e-18	3.54597872123093e-15	-	chr12	4385805	4394574	+	3996	-	- && - && -	-
novel.5044	169.243476002863	136.482647366088	131.846294333936	1319.6032463362	1707.24293339786	752.744986615962	145.857472567629	1259.86372211668	-3.11049628846877	1.63101296719938e-17	1.10716997891064e-14	-	chr8	31619623	31622542	-	2890	-	- && - && -	-
Cfu0182690	5305.16378924095	4626.99842082143	3224.77560663893	410.922279998934	318.410044230156	729.965908616579	4385.64593890044	486.43274428189	3.17153776527337	2.33433919644075e-17	1.53932996153865e-14	Cfu0182690	chr8	38327052	38327640	-	279	protein_coding	- && - && PF06140:Interferon-induced 6-16 family	-
Cfu0156710	158.510962890486	106.503799967757	93.2161698794067	817.192609658257	1563.79540493923	859.392488158526	119.41031091255	1080.126834252	-3.17768921992076	4.02321421882227e-17	2.45240941412601e-14	Cfu0156710	chr27	3860807	3867849	-	1095	protein_coding	- && sp|Q96LW2|KS6R_HUMAN Ribosomal protein S6 kinase-related protein OS=Homo sapiens OX=9606 GN=RSKR PE=1 SV=2 && PF00069:Protein kinase domain	-
novel.141	0.825577931721281	0	3.35914125691556	196.932564376848	199.957160881736	89.0454867248593	1.39490639621228	161.978403994481	-6.88344890104782	4.02839713228534e-17	2.45240941412601e-14	-	chr1	46190370	46193648	+	2913	-	- && P0CF97.1 RecName: Full=Protein FAM200B && -	-
Cfu0064290	189.882924295895	171.983914022007	178.874271930753	1725.87357599552	1645.29968247254	834.542584886472	180.247036749552	1401.90528111818	-2.9588852400588	4.03776246693191e-17	2.45240941412601e-14	Cfu0064290	chr2	40540530	40550608	-	3081	protein_coding	- && sp|Q8WVS4|DC2I1_HUMAN Cytoplasmic dynein 2 intermediate chain 1 OS=Homo sapiens OX=9606 GN=DYNC2I1 PE=1 SV=3 && -	-
novel.4566	26.418493815081	21.3007599935513	20.1548475414933	254.306618565378	226.038529692397	186.374274540403	22.6247004500419	222.239807599393	-3.29458265796454	7.44383973503572e-17	4.40522618165704e-14	-	chr6	9200083	9202965	-	2883	-	- && - && -	-
novel.3956	97.4181959431112	85.2030399742053	75.5806782806	651.27304754548	638.993535861199	449.369084169639	86.0673047326388	579.878555858773	-2.75136398654507	8.42323737969943e-17	4.86020796808657e-14	-	chr4	4527502	4532959	+	5458	-	- && - && -	-
novel.2968	9.08135724893409	4.73350222078918	2.51935594268667	155.065011320352	110.84581744531	134.603642723625	5.44473847080331	133.504823829762	-4.61338593393922	1.75713099894693e-16	9.8913618184622e-14	-	chr23	3148929	3150690	+	1375	-	- && - && -	-
novel.1930	3.30231172688512	2.36675111039459	1.67957062845778	691.589950488772	146.707699559969	48.6643939077719	2.44954448857917	295.654014652171	-6.91122248032336	2.37664723771804e-16	1.30602424396505e-13	-	chr18	28664720	28668238	-	3519	-	- && - && -	-
Cfu0220410	38.8021627909002	9.46700444157837	30.23227131224	441.935282263004	508.586691807893	264.030222265571	26.1671461815729	404.850732112156	-3.95368880366906	2.94842584149172e-16	1.58255042840997e-13	Cfu0220410	chr18	10863285	10878642	-	2331	protein_coding	- && sp|Q8BU91|S26A9_MOUSE Solute carrier family 26 member 9 OS=Mus musculus OX=10090 GN=Slc26a9 PE=1 SV=1 && PF00916:Sulfate permease family|PF01740:STAS domain	-
novel.4582	0	7.88917036798197	3.35914125691556	184.527363471219	97.8051330399795	186.374274540403	3.74943720829918	156.235590350534	-5.3670199029279	4.96845806622661e-16	2.60618209473887e-13	-	chr6	14279663	14287387	-	1244	-	- && - && -	-
Cfu0242470	14.8604027709831	18.1450918463585	18.4752769130356	246.55336799936	231.472148194618	133.568230087289	17.1602571767924	203.864582093756	-3.56801962313024	5.82159707586519e-16	2.9858324557993e-13	Cfu0242470	chr23	1179937	1186398	+	1542	protein_coding	- && - && -	-
novel.3797	4.1278896586064	1.57783407359639	3.35914125691556	176.774112905202	81.5042775333163	104.576676269893	3.02162166303945	120.951688902804	-5.32513403046259	6.17725995631633e-16	3.09937303895176e-13	-	chr3	37439552	37443611	+	3455	-	- && - && -	-
Cfu0192690	49.5346759032769	23.6675111039459	29.3924859980111	505.511936904349	509.673415508338	225.719954721155	34.198224335078	413.635102377947	-3.59611518708595	7.23351054525637e-16	3.55211539115994e-13	Cfu0192690	chr16	29029934	29038994	-	1017	protein_coding	- && sp|P24801|ANX2B_XENLA Annexin A2-B OS=Xenopus laevis OX=8355 GN=anxa2-b PE=2 SV=3 && PF00191:Annexin	-
novel.5305	3.30231172688512	0.788917036798197	0	120.950708829875	317.323320529711	80.7621856341747	1.36374292122777	173.012071664587	-6.98919969316115	8.60619820358361e-16	4.13814696955645e-13	-	ptg000082l	11569	42831	-	2288	-	- && Q8TGM6.1 RecName: Full=Protein TAR1; AltName: Full=Transcript antisense to ribosomal RNA protein 1 && -	-
Cfu0020390	105.673975260324	100.981380710169	108.332305535527	1152.13303411022	1084.55025304333	466.971098987344	104.995887168673	901.21812871363	-3.10083773706532	1.20943678890978e-15	5.66240480908566e-13	Cfu0020390	chr3	31884998	31899086	-	687	protein_coding	- && - && -	-
novel.269	1.65115586344256	1.57783407359639	2.51935594268667	159.716961659963	90.19806713687	85.9392488158526	1.91611529324187	111.951425870895	-5.86815319865544	1.22669081652636e-15	5.66240480908566e-13	-	chr1	27073199	27075175	-	1074	-	- && - && -	-
novel.2347	20.639448293032	18.1450918463585	5.03871188537333	234.148167093732	205.390779383957	200.870051449101	14.6077506749213	213.469665975597	-3.86541095854647	1.48590942040326e-15	6.72446851429555e-13	-	chr2	15359839	15361968	-	1244	-	- && - && -	-
Cfu0114490	148.604027709831	144.37181773407	163.758136274633	1525.83971139227	1306.24188793395	649.203722982404	152.244660572845	1160.42844076954	-2.92956051359231	2.13892131574756e-15	9.47365910624097e-13	Cfu0114490	chr7	38374341	38387076	+	1326	protein_coding	- && sp|Q52L34|MTHSD_XENLA Methenyltetrahydrofolate synthase domain-containing protein OS=Xenopus laevis OX=8355 GN=mthfsd PE=2 SV=1 && PF01812:5-formyltetrahydrofolate cyclo-ligase family	-
Cfu0072020	543.230279072603	805.48429457096	495.473335395045	99.2416072450255	66.2901457270972	94.2225499065372	614.729303012869	86.58476762622	2.8313890611151	2.17549364224771e-15	9.47365910624097e-13	Cfu0072020	chr2	8354835	8374982	+	1806	protein_coding	- && sp|Q5RES1|MMP14_PONAB Matrix metalloproteinase-14 OS=Pongo abelii OX=9601 GN=MMP14 PE=2 SV=1 && PF00413:Matrixin|PF11857:Domain of unknown function (DUF3377)|PF01471:Putative peptidoglycan binding domain|PF00045:Hemopexin	-
Cfu0003360	111.453020782373	94.6700444157837	101.614023021696	1400.23705222278	1038.90785762467	464.900273714672	102.579029406617	968.015061187375	-3.2374020388283	2.23658444400389e-15	9.55932758659438e-13	Cfu0003360	chr17	13125129	13145182	-	3081	protein_coding	- && sp|Q6PHN1|CCD57_MOUSE Coiled-coil domain-containing protein 57 OS=Mus musculus OX=10090 GN=Ccdc57 PE=1 SV=1 && -	-
Cfu0037060	199.78985947655	201.17384438354	235.979673298318	12.4052009056282	13.0406844053306	26.9207285447249	212.314459052803	17.4555379518946	3.58090924107661	2.35413769290538e-15	9.87881780950113e-13	Cfu0037060	chr20	921480	926647	-	1875	protein_coding	- && sp|Q8WWK9|CKAP2_HUMAN Cytoskeleton-associated protein 2 OS=Homo sapiens OX=9606 GN=CKAP2 PE=1 SV=1 && PF15297:Cytoskeleton-associated protein 2 C-terminus	-
Cfu0099440	40.4533186543428	44.9682710974973	31.0720566264689	798.584808299815	618.345785552759	196.728400903759	38.8312154594363	537.886331585444	-3.78994614476832	3.46092638215284e-15	1.42639608750156e-12	Cfu0099440	chr12	2620469	2676431	+	4533	protein_coding	- && sp|Q5TCS8|KAD9_HUMAN Adenylate kinase 9 OS=Homo sapiens OX=9606 GN=AK9 PE=1 SV=2 && PF00406:Adenylate kinase	-
novel.3218	14.8604027709831	8.67808740478017	19.3150622272644	167.470212225981	143.447528458637	248.499032720538	14.2845174676759	186.472257801718	-3.71119940757334	3.64027695836142e-15	1.47399284559617e-12	-	chr24	22735527	22737721	-	1458	-	- && - && -	-
novel.881	22.2906041564746	34.7123496191207	9.23763845651778	545.82883984764	241.252661498616	257.817746447558	22.0801974107044	348.299749264605	-3.9740715687013	4.03231276783898e-15	1.6045823910642e-12	-	chr12	3920232	3924680	-	2883	-	- && - && -	-
novel.2439	5.77904552204897	0.788917036798197	1.67957062845778	373.706677282049	132.580291454194	61.0893455437988	2.74917772910165	189.125438093347	-6.10628749521017	4.35331850850144e-15	1.70295917247819e-12	-	chr2	41781656	41783100	-	751	-	- && - && -	-
Cfu0164370	13.2092469075405	16.5672577727621	12.5967797134333	148.862410867538	269.507477710166	131.497404814618	14.1244281312453	183.289097797441	-3.69780168564532	6.0485218736849e-15	2.32666474741079e-12	Cfu0164370	chr9	5112503	5120332	+	2040	protein_coding	- && sp|Q8NHV1|GIMA7_HUMAN GTPase IMAP family member 7 OS=Homo sapiens OX=9606 GN=GIMAP7 PE=1 SV=1 && PF04548:AIG1 family	-
novel.2141	1.65115586344256	0.788917036798197	5.87849719960222	412.472930112137	135.840462555527	55.912282362121	2.77285669994766	201.408558343262	-6.19089025703502	7.26561215265773e-15	2.74902177841542e-12	-	chr19	25484308	25487817	-	3315	-	- && - && -	-
novel.2296	57.7904552204897	43.3904370239009	45.34840696836	530.322338715605	587.917521940321	241.251144266189	48.8430997375835	453.163668307372	-3.21309860369164	7.61154309556262e-15	2.82391297697183e-12	-	chr2	43529539	43531449	+	1747	-	- && - && -	-
novel.4958	59.4416110839322	42.6015199871027	41.1494803972156	528.771688602402	570.529942733214	242.286556902524	47.7308704894168	447.196062746047	-3.22707333847039	7.7082546598451e-15	2.82391297697183e-12	-	chr8	40568841	40577825	+	3512	-	- && - && -	-
novel.890	18.9882924295895	11.0448385151748	23.5139887984089	196.932564376848	197.783713480847	162.559783904685	17.849039914391	185.758687254127	-3.38194969768621	9.69716582839021e-15	3.49704042686322e-12	-	chr12	6960439	6963271	-	2148	-	- && - && -	-
novel.4004	0	0.788917036798197	1.67957062845778	35.6649526036811	477.071704495011	232.967843175504	0.822829221751992	248.568166758065	-8.24817129228335	1.52000365699004e-14	5.39718221589695e-12	-	chr4	23648544	23657496	+	8953	-	- && - && -	-
novel.3917	8.25577931721281	9.46700444157837	21.8344181699511	587.696392904136	254.293345903947	106.647501542564	13.1857339762474	316.212413450215	-4.58347182520304	1.96951589134605e-14	6.88733738973741e-12	-	chr3	40281756	40290819	-	6730	-	- && - && -	-
novel.4315	22.2906041564746	22.8785940671477	26.8731300553244	367.504076829235	397.740874362583	129.426579541947	24.0141094263156	298.223843577922	-3.6333339620002	2.0635979996421e-14	7.10863310921489e-12	-	chr5	227399	229296	-	733	-	- && - && -	-
novel.2710	11.5580910440979	3.94458518399099	15.9559209703489	356.649526036811	310.802978327046	83.8684235431814	10.4861990661459	250.440309302346	-4.58063119336625	2.54787180017953e-14	8.64777663943289e-12	-	chr21	1074658	1085054	-	2722	-	- && - && -	-
novel.3280	4.1278896586064	7.88917036798197	12.5967797134333	232.597516980529	194.523542379515	79.7267729978391	8.2046132466739	168.949277452628	-4.36284893584245	2.71020467550151e-14	9.06543824790939e-12	-	chr25	7904907	7992798	+	1905	-	- && - && -	-
Cfu0061170	34.6742731322938	24.4564281407441	40.3096950829867	570.639241658897	482.505322997232	167.736847086363	33.1467987853415	406.960470580831	-3.61732501103823	2.800983728872e-14	9.23350536930676e-12	Cfu0061170	chr10	35693757	35708709	-	1455	protein_coding	- && - && -	-
Cfu0102640	5617.2322474316	17785.3456775786	5195.75173913414	634.215896300241	830.256907139381	1086.14785551602	9532.77655471476	850.206886318546	3.48653092649527	2.84046309021135e-14	9.23350536930676e-12	Cfu0102640	chr12	15101627	15102343	-	444	protein_coding	- && sp|O13163|HBB_SILAS Hemoglobin subunit beta OS=Silurus asotus OX=30991 GN=hbb PE=2 SV=2 && PF00042:Globin	-
novel.4284	11.5580910440979	7.10025333118378	7.55806782806	190.729963924033	133.667015154639	90.0808993611949	8.73880406778057	138.159292813289	-3.97956709740809	3.05720765148452e-14	9.7542505088144e-12	-	chr5	30432645	30448439	+	3143	-	- && Q62070.1 RecName: Full=Serine/threonine-protein kinase pim-2 && PF00069:Protein kinase domain|PF00665:Integrase core domain	-
Cfu0105940	4.1278896586064	0.788917036798197	17.6354915988067	207.787115169272	316.236596829267	157.382720723007	7.51743276473709	227.135477573849	-4.92681824879631	3.08518321985897e-14	9.7542505088144e-12	Cfu0105940	chr12	27435517	27487549	+	10614	protein_coding	- && sp|Q86WI1|PKHL1_HUMAN Fibrocystin-L OS=Homo sapiens OX=9606 GN=PKHD1L1 PE=2 SV=2 && PF10162:G8 domain|PF07691:PA14 domain|PF01833:IPT/TIG domain	-
novel.3260	14.8604027709831	25.2453451775423	11.7569943992044	186.078013584423	247.773003701281	145.993181723316	17.2875807825766	193.281399669673	-3.47953077092845	3.82830531779121e-14	1.19401738830569e-11	-	chr25	2566976	2589446	+	6560	-	- && Q8I7P9.1 RecName: Full=Retrovirus-related Pol polyprotein from transposon opus; Includes: RecName: Full=Protease; Includes: RecName: Full=Reverse transcriptase; Includes: RecName: Full=Endonuclease && -	-
novel.1638	160.162118753929	153.838822175649	134.365650276622	2536.86358520097	1234.51812370463	674.053626254458	149.455530402066	1481.81177838668	-3.30866083548907	4.17045659843414e-14	1.28338851055813e-11	-	chr17	3267641	3269541	+	1901	-	- && - && -	-
Cfu0001610	175.022521524912	234.308359929065	282.167865580907	2319.77256935247	2311.46131084485	912.19853261164	230.499582344961	1847.81080426965	-3.00269617581056	5.584558981128e-14	1.6959423853215e-11	Cfu0001610	chr17	3785573	3826653	-	11292	protein_coding	- && sp|O08852|PKD1_MOUSE Polycystin-1 OS=Mus musculus OX=10090 GN=Pkd1 PE=1 SV=2 && PF02010:REJ domain|PF01477:PLAT/LH2 domain|PF00801:PKD domain|PF08016:Polycystin cation channel	-
novel.4244	19.8138703613107	12.6226725887712	19.3150622272644	451.239182942226	295.588846520827	98.3642004518795	17.2505350591154	281.730743304977	-4.02815759221038	7.32326419709035e-14	2.19507711258241e-11	-	chr5	8381320	8388244	+	6925	-	- && Q8I7P9.1 RecName: Full=Retrovirus-related Pol polyprotein from transposon opus; Includes: RecName: Full=Protease; Includes: RecName: Full=Reverse transcriptase; Includes: RecName: Full=Endonuclease && -	-
Cfu0013430	4.95346759032769	4.73350222078918	9.23763845651778	182.976713358016	143.447528458637	65.2309960891411	6.30820275587822	130.551745968598	-4.37103219145597	1.33223522900364e-13	3.9420498827441e-11	Cfu0013430	chr14	17897585	17905824	-	918	protein_coding	- && sp|Q96PS8|AQP10_HUMAN Aquaporin-10 OS=Homo sapiens OX=9606 GN=AQP10 PE=1 SV=2 && PF00230:Major intrinsic protein	-
Cfu0102650	889.973010395541	2676.00658881949	785.199268804011	74.4312054337692	151.054594361746	142.886943814309	1450.39295600635	122.790914536608	3.55792607107047	1.35246512264979e-13	3.95125253553887e-11	Cfu0102650	chr12	15103474	15104099	+	432	protein_coding	- && sp|P02018|HBA_CARAU Hemoglobin subunit alpha OS=Carassius auratus OX=7957 GN=hba PE=1 SV=1 && PF00042:Globin	-
novel.1396	4.1278896586064	5.52241925758738	4.19892657114444	525.670388375995	126.059949251529	40.3810928170874	4.61641182911274	230.703810148204	-5.6373897229157	1.47554955102829e-13	4.25696045471661e-11	-	chr15	1605042	1611140	-	6099	-	- && - && -	-
Cfu0081530	10608.6764226185	10386.0927894483	23920.4448904957	1217.26033886477	1723.54378890453	2612.34608147465	14971.7380341875	1851.05006974798	3.01543657985391	2.23248766589573e-13	6.36121176899672e-11	Cfu0081530	chr1	21111343	21117025	+	1503	protein_coding	- && sp|P79690|CP191_CARAU Brain aromatase OS=Carassius auratus OX=7957 GN=cyp19a1 PE=2 SV=1 && PF00067:Cytochrome P450	-
novel.4956	1.65115586344256	7.88917036798197	7.55806782806	519.467787923181	165.182002467521	49.6998065441075	5.69946468649485	244.78319897827	-5.41938999508735	2.40343324130114e-13	6.76478526941832e-11	-	chr8	40318048	40319883	+	1836	-	- && - && -	-
Cfu0103560	4.1278896586064	1.57783407359639	0.839785314228889	46.5195033961057	177.135963172407	107.6829141789	2.18183634881056	110.446126915804	-5.66686258019768	2.69176354119159e-13	7.48504849767491e-11	Cfu0103560	chr12	18721002	18723149	+	786	protein_coding	- && - && -	-
novel.3439	21.4650262247533	22.0896770303495	17.6354915988067	462.09373373465	176.049239471963	145.993181723316	20.3967316179698	261.378718309976	-3.67491192900705	2.790863297077e-13	7.66822915434967e-11	-	chr26	8723016	8746212	+	3662	-	- && - && -	-
novel.2996	28.8952276102448	30.7677644351297	31.9118419406978	303.927422187891	384.700189957253	149.099419632323	30.5249446620241	279.242343925822	-3.1926127921556	3.11144237471957e-13	8.44848117747384e-11	-	chr23	12131284	12178816	+	2789	-	- && - && -	-
Cfu0196460	822.275619994396	971.945789335379	989.267100161631	151.963711093945	118.45288334842	227.790779993826	927.829503163802	166.069124812064	2.48014682146814	3.7947669100889e-13	1.01840953819595e-10	Cfu0196460	chr16	14884425	14951790	-	1830	protein_coding	- && sp|P78333|GPC5_HUMAN Glypican-5 OS=Homo sapiens OX=9606 GN=GPC5 PE=1 SV=1 && PF01153:Glypican	-
Cfu0062720	151.080761504994	86.7808740478017	115.890373363587	1087.00572935567	760.706590310952	524.954206622136	117.917336305461	790.888842096253	-2.74491010329057	4.22049915262683e-13	1.11964506255893e-10	Cfu0062720	chr2	45610779	45620911	-	1671	protein_coding	- && sp|H2MTR9|ADIP_ORYLA Afadin- and alpha-actinin-binding protein OS=Oryzias latipes OX=8090 GN=ssx2ip PE=3 SV=1 && PF11559:Afadin- and alpha -actinin-Binding	-
Cfu0095880	79.255481445243	66.2690310910486	85.6581020513467	393.865128753695	661.814733570528	373.783961717142	77.0608715292127	476.487941347122	-2.62954626827481	5.7004053994609e-13	1.49506087067679e-10	Cfu0095880	chr4	26781154	26791670	+	2448	protein_coding	- && sp|Q9H5V8|CDCP1_HUMAN CUB domain-containing protein 1 OS=Homo sapiens OX=9606 GN=CDCP1 PE=1 SV=3 && -	-
novel.3327	1.65115586344256	0	3.35914125691556	40.3169029432916	146.707699559969	144.95776908698	1.67009904011937	110.66079053008	-6.07499229654888	5.87023415206923e-13	1.52230341831188e-10	-	chr25	25065606	25117594	+	2628	-	- && Q6URK6.1 RecName: Full=Cadherin-5; AltName: Full=Vascular endothelial cadherin; Short=VE-cadherin; AltName: CD_antigen=CD144; Flags: Precursor && PF00028:Cadherin domain	-
Cfu0038020	1765.0856180201	1758.49607502318	1706.4437585131	20062.3111646272	17202.836178032	5464.90789457916	1743.34181718546	14243.3517457461	-3.03030194830304	6.37357787194277e-13	1.63446863649377e-10	Cfu0038020	chr11	6957226	6964048	+	1464	protein_coding	- && sp|Q9HAZ1|CLK4_HUMAN Dual specificity protein kinase CLK4 OS=Homo sapiens OX=9606 GN=CLK4 PE=1 SV=1 && PF00069:Protein kinase domain	-
novel.4870	0	3.15566814719279	4.19892657114444	96.1403070186185	64.1166983262088	112.859977360577	2.45153157277908	91.0389942351349	-5.21411992384232	7.18897674817099e-13	1.82331410272293e-10	-	chr7	40216627	40218636	-	1116	-	- && - && -	-
Cfu0170100	58.616033152211	55.2241925758738	21.8344181699511	970.706970865406	524.887547314557	242.286556902524	45.2248812993453	579.293691694162	-3.67670603004637	7.6110318483905e-13	1.90937625066144e-10	Cfu0170100	chr9	25190324	25197237	+	1305	protein_coding	- && sp|B5DGQ7|ENOB_SALSA Beta-enolase OS=Salmo salar OX=8030 GN=ENO3 PE=1 SV=1 && PF00113:Enolase, C-terminal TIM barrel domain|PF03952:Enolase, N-terminal domain	-
Cfu0048150	0	0.788917036798197	0	80.6338058865832	236.905766696839	200.870051449101	0.262972345599399	172.803208010841	-9.2076774702098	7.71520454247319e-13	1.91469807355141e-10	Cfu0048150	chr13	22577822	22579933	-	1374	protein_coding	- && sp|Q6UX06|OLFM4_HUMAN Olfactomedin-4 OS=Homo sapiens OX=9606 GN=OLFM4 PE=1 SV=1 && PF02191:Olfactomedin-like domain	-
Cfu0028150	94.9414621479473	36.2901836927171	73.0613223379133	1014.1251740351	604.218377446985	363.429835353786	68.0976560595259	660.591128945292	-3.27755247829815	8.73409600450319e-13	2.14449931685036e-10	Cfu0028150	chr26	4588903	4600547	+	2709	protein_coding	- && sp|P47983|ZP2_CANLF Zona pellucida sperm-binding protein 2 OS=Canis lupus familiaris OX=9615 GN=ZP2 PE=2 SV=1 && PF00100:Zona pellucida-like domain	-
Cfu0129710	582.858019795224	525.4187465076	828.868105143913	35.6649526036811	61.9432509253203	122.178691087598	645.714957148913	73.262298205533	3.1277527872326	9.77502923989246e-13	2.37481763007072e-10	Cfu0129710	chr5	18030905	18038388	+	978	protein_coding	- && sp|P03994|HPLN1_RAT Hyaluronan and proteoglycan link protein 1 OS=Rattus norvegicus OX=10116 GN=Hapln1 PE=1 SV=2 && PF07686:Immunoglobulin V-set domain|PF00193:Extracellular link domain	-
Cfu0214240	9.08135724893409	4.73350222078918	9.23763845651778	117.849408603468	212.997845287066	71.4434719071546	7.68416597541369	134.09690859923	-4.12950706158795	1.05592765008253e-12	2.53862605874009e-10	Cfu0214240	chr6	440889	443170	-	561	protein_coding	- && - && -	-
novel.3456	9.08135724893409	7.88917036798197	6.71828251383111	133.355909735503	74.983935330651	115.966215269584	7.89627004358239	108.102020111913	-3.77163677882496	1.1950671158287e-12	2.84352051889962e-10	-	chr26	17399235	17455945	+	2335	-	- && - && -	-
Cfu0050420	2.47673379516384	12.6226725887712	6.71828251383111	293.072871395466	113.019264846199	88.0100740885237	7.27256296592204	164.700736776729	-4.49104887369737	1.37540617424089e-12	3.2392218879061e-10	Cfu0050420	chr13	16017665	16034326	+	2763	protein_coding	- && sp|O15457|MSH4_HUMAN MutS protein homolog 4 OS=Homo sapiens OX=9606 GN=MSH4 PE=1 SV=2 && PF05188:MutS domain II|PF05192:MutS domain III|PF05190:MutS family domain IV|PF00488:MutS domain V	-
Cfu0029720	246.022223652942	260.342622143405	189.791481015729	2243.7907138055	2149.53947947866	769.311588797331	232.052108937359	1720.88059402716	-2.89011101172792	1.71940799415573e-12	4.00847843486003e-10	Cfu0029720	chr20	31460722	31475141	+	2139	protein_coding	- && sp|P52888|THOP1_HUMAN Thimet oligopeptidase OS=Homo sapiens OX=9606 GN=THOP1 PE=1 SV=2 && PF01432:Peptidase family M3	-
novel.976	4.1278896586064	7.88917036798197	1.67957062845778	102.342907471433	80.417553832872	95.2579625428727	4.56554355168205	92.6728079490591	-4.33152393637326	2.04313703656113e-12	4.71556028038309e-10	-	chr13	4565791	4569753	+	3071	-	- && - && -	-
novel.1008	0	0.788917036798197	0	406.270329659323	106.498922643533	70.408059270819	0.262972345599399	194.392437191225	-9.36923980161887	2.27921990791929e-12	5.12185841940054e-10	-	chr13	24819543	24821464	+	1848	-	- && - && -	-
Cfu0028480	85.8601048990132	84.4141229374071	124.288226505876	1063.74597765762	723.757984495848	385.173500716833	98.1874847807653	724.225820956766	-2.88182283818971	2.28361381814906e-12	5.12185841940054e-10	Cfu0028480	chr26	3430649	3474852	+	1137	protein_coding	- && sp|A9LMC0|DPF3_DANRE Zinc finger protein DPF3 OS=Danio rerio OX=7955 GN=dpf3 PE=2 SV=1 && PF00628:PHD-finger|PF14051:N-terminal domain of DPF2/REQ.	-
Cfu0102600	411.137809997198	2149.01000823829	667.629324811967	46.5195033961057	80.417553832872	106.647501542564	1075.92571434915	77.8615195905139	3.78284192441713	2.28575137434253e-12	5.12185841940054e-10	Cfu0102600	chr12	15050915	15051683	+	432	protein_coding	- && sp|P02018|HBA_CARAU Hemoglobin subunit alpha OS=Carassius auratus OX=7957 GN=hba PE=1 SV=1 && PF00042:Globin	-
Cfu0030080	4.1278896586064	7.88917036798197	7.55806782806	114.748108377061	103.238751542201	74.5497098161613	6.52504261821613	97.5121899118076	-3.89729154623925	2.44193158557836e-12	5.41920971107198e-10	Cfu0030080	chr20	30441800	30452133	+	1281	protein_coding	- && sp|A1KQY9|K118A_POLSE Keratin, type I cytoskeletal 18-A OS=Polypterus senegalus OX=55291 GN=krt18a PE=2 SV=1 && PF00038:Intermediate filament protein	-
novel.3735	1.65115586344256	2.36675111039459	4.19892657114444	52.7221038489198	98.8918567404237	90.0808993611949	2.73894451499387	80.5649533168461	-4.88757473780828	2.66870895898165e-12	5.85254727952666e-10	-	chr3	5827924	5830623	+	2291	-	- && - && -	-
Cfu0043700	68.5229683328663	71.791450348636	90.69681393672	993.966722563459	562.922876830104	311.659203537008	77.0037442060741	622.849600976857	-3.01430956233553	2.68791166217429e-12	5.85254727952666e-10	Cfu0043700	chr11	31756397	31778599	+	1347	protein_coding	- && sp|P39022|RAD52_CHICK DNA repair protein RAD52 homolog OS=Gallus gallus OX=9031 GN=RAD52 PE=2 SV=1 && PF04098:Rad52/22 family double-strand break repair protein	-
Cfu0134400	35.4998510640151	63.1133629438558	86.4978873655756	682.286049809551	679.202312777635	275.419761265262	61.7037004578155	545.63604128415	-3.14387639943183	3.38735339337312e-12	7.29647585494656e-10	Cfu0134400	chr5	426224	457976	-	3429	protein_coding	- && sp|Q2IA00|SPEF2_PIG Sperm flagellar protein 2 OS=Sus scrofa OX=9823 GN=SPEF2 PE=2 SV=1 && PF06294:CH-like domain in sperm protein|PF00406:Adenylate kinase	-
Cfu0042650	364.079867889085	356.590500632785	369.505538260711	3181.93403229363	2848.30281886429	1122.38729778776	363.391968927527	2384.20804964856	-2.713584618492	3.41429546072023e-12	7.29647585494656e-10	Cfu0042650	chr11	28684751	28699386	-	1224	protein_coding	- && sp|P43243|MATR3_HUMAN Matrin-3 OS=Homo sapiens OX=9606 GN=MATR3 PE=1 SV=2 && -	-
novel.972	3.30231172688512	0.788917036798197	2.51935594268667	172.122162565591	81.5042775333163	42.4519180897585	2.20352823545666	98.6927860628886	-5.48730685603089	3.48187895633105e-12	7.37263911120373e-10	-	chr13	2319102	2325401	+	3961	-	- && - && -	-
Cfu0029690	229.510665018516	281.643382136957	202.388260729162	2383.34922399382	1632.25899806721	820.046807977774	237.847435961545	1611.88501001293	-2.7598291324043	3.7936668534792e-12	7.95980281620908e-10	Cfu0029690	chr20	31551069	31573768	-	3210	protein_coding	- && sp|Q802R9|SMC5_TAKRU Structural maintenance of chromosomes protein 5 OS=Takifugu rubripes OX=31033 GN=smc5 PE=2 SV=1 && PF02463:RecF/RecN/SMC N terminal domain	-
Cfu0047440	1120.30925334578	1105.27276855427	1211.81020843229	10083.8776861625	8401.46092813424	3438.60536527044	1145.79741011078	7307.9813265224	-2.67300505661141	4.78095661892992e-12	9.9409440328741e-10	Cfu0047440	chr13	25239824	25254026	-	2394	protein_coding	- && sp|Q8IYB3|SRRM1_HUMAN Serine/arginine repetitive matrix protein 1 OS=Homo sapiens OX=9606 GN=SRRM1 PE=1 SV=2 && PF01480:PWI domain	-
novel.1158	18.9882924295895	18.9340088831567	17.6354915988067	294.62352150867	151.054594361746	112.859977360577	18.519264303851	186.179364410331	-3.32434585651868	5.43289452304356e-12	1.11195838356881e-09	-	chr14	23713481	23724336	+	3083	-	- && - && -	-
Cfu0161330	6.60462345377025	18.1450918463585	14.2763503418911	294.62352150867	274.941096212387	69.3726466344834	13.00868854734	212.979088118513	-4.02918986889639	5.47526031335676e-12	1.11195838356881e-09	Cfu0161330	chr28	13451061	13455498	+	1815	protein_coding	- && sp|A5PN38|F151A_DANRE Protein FAM151A OS=Danio rerio OX=7955 GN=fam151a PE=3 SV=1 && PF10223:Uncharacterized conserved protein (DUF2181)	-
novel.3276	184.929456705567	117.548638482931	128.48715307702	821.844559997868	873.72585515715	550.839522530525	143.655082755173	748.803312561848	-2.38172547016584	5.49234210254957e-12	1.11195838356881e-09	-	chr25	6885741	6887813	+	2051	-	- && - && -	-
novel.1492	25.5929158833597	33.9234325823225	35.2709831976133	327.187173885944	306.456083525269	139.780705905302	31.5957772210985	257.807987772172	-3.02623361209563	5.63723787368963e-12	1.13136913151962e-09	-	chr16	3003647	3014003	+	10357	-	- && - && -	-
Cfu0063420	1497.5983681424	1713.52780392569	1100.95854695407	263.610519244599	154.314765463079	337.544519445397	1437.36157300739	251.823268051025	2.51305048011577	5.69174323291816e-12	1.13246063634268e-09	Cfu0063420	chr2	43850632	43856754	+	777	protein_coding	- && sp|Q6PQZ1|AQP1_PIG Aquaporin-1 OS=Sus scrofa OX=9823 GN=AQP1 PE=2 SV=3 && PF00230:Major intrinsic protein	-
Cfu0126860	283.998808512121	109.659468114949	161.238780331947	2093.37765282476	1535.54058872768	810.728094250754	184.965685653006	1479.8821119344	-2.99988083694796	6.03940859169906e-12	1.19136367774713e-09	Cfu0126860	chr5	30485020	30488943	-	1623	protein_coding	- && sp|Q4R4A2|ZUP1_MACFA Zinc finger-containing ubiquitin peptidase 1 OS=Macaca fascicularis OX=9541 GN=ZUP1 PE=2 SV=1 && PF07910:Peptidase family C78	-
novel.733	37.1510069274576	36.2901836927171	67.1828251383111	485.353485432703	284.721609516385	262.994809629236	46.8746719194953	344.356634859441	-2.87577184254488	6.18797280067165e-12	1.2103255274534e-09	-	chr11	21891268	21901772	-	3644	-	- && Q8R0K2.1 RecName: Full=E3 ubiquitin-protein ligase TRIM31; AltName: Full=Tripartite motif-containing protein 31 && -	-
novel.3103	18.9882924295895	8.67808740478017	11.7569943992044	156.615661433556	113.019264846199	125.284928996604	13.1411247445247	131.639951758786	-3.32420885157446	6.4438141390772e-12	1.24977504478909e-09	-	chr24	251795	254450	+	2466	-	- && - && -	-
Cfu0214940	161.813274617371	164.883660690823	145.282859361598	21.7091015848493	21.7344740088843	19.6728400903759	157.326598223264	21.0388052280365	2.9053061526145	7.13497331892926e-12	1.37229320167406e-09	Cfu0214940	chr13	1663164	1669744	+	912	protein_coding	- && sp|P51958|CDK1_CARAU Cyclin-dependent kinase 1 OS=Carassius auratus OX=7957 GN=cdk1 PE=2 SV=1 && PF00069:Protein kinase domain	-
novel.37	306.289412668595	200.384927346742	204.907616671849	1812.70998233492	1337.75687524683	864.569551340204	237.193985562395	1338.34546964065	-2.49569478805527	7.23074758643315e-12	1.37922028342874e-09	-	chr1	13643291	13646327	+	1048	-	- && - && -	-
Cfu0145600	879.240497283164	597.999113893034	655.872330412762	6670.89678700156	5346.68060618555	2238.56211975751	711.037313862987	4752.04650431487	-2.74039092666219	7.49912080027783e-12	1.41868613172469e-09	Cfu0145600	chr21	2263348	2280047	+	1515	protein_coding	- && sp|Q90X44|NRF1_DANRE Nuclear respiratory factor 1 OS=Danio rerio OX=7955 GN=nrf1 PE=2 SV=2 && PF10491:NLS-binding and DNA-binding and dimerisation domains of Nrf1	-
novel.5165	14.8604027709831	13.4115896255694	15.9559209703489	302.376772074687	180.39613427374	77.655947725168	14.7426377889671	186.809618024532	-3.65965392921398	8.20031356828295e-12	1.53872550533309e-09	-	chr9	39665780	39688039	+	2051	-	- && - && PF01498:Transposase	-
Cfu0100930	29.7208055419661	34.7123496191207	32.7516272549267	269.813119697413	297.762293921715	142.886943814309	32.3949274720045	236.820785811146	-2.86821373659168	8.41213394110338e-12	1.56574234968279e-09	Cfu0100930	chr12	7547667	7559130	+	1929	protein_coding	- && sp|Q03237|MYBB_CHICK Myb-related protein B OS=Gallus gallus OX=9031 GN=MYBL2 PE=1 SV=1 && PF00249:Myb-like DNA-binding domain|PF09316:C-myb, C-terminal|PF13921:Myb-like DNA-binding domain	-
novel.2030	4.95346759032769	3.94458518399099	0.839785314228889	46.5195033961057	106.498922643533	117.00162790592	3.24594602951585	90.0066846485196	-4.79296219146587	8.82404238249645e-12	1.62742586520908e-09	-	chr19	29550616	29552708	+	1993	-	- && - && -	-
novel.713	19.8138703613107	18.9340088831567	36.9505538260711	257.407918791785	271.680925111054	135.63905535996	25.2328110235129	221.575966420933	-3.13476048601124	8.88456061595943e-12	1.62742586520908e-09	-	chr11	15227816	15241307	-	8482	-	- && - && -	-
novel.4422	8.25577931721281	3.94458518399099	0.839785314228889	116.298758490264	60.8565272248761	129.426579541947	4.34671660514423	102.193955085696	-4.55211804423144	9.04662122890165e-12	1.64406313356732e-09	-	chr5	32369431	32371232	-	915	-	- && - && -	-
novel.3095	100.720507669996	106.503799967757	167.957062845778	905.579666110858	847.644486346489	473.183574805357	125.060456827844	742.135909087568	-2.56865362304676	9.38776984053693e-12	1.69273224937181e-09	-	chr23	25133884	25158317	-	8731	-	- && Q6TCH4.2 RecName: Full=Progestin and adipoQ receptor family member 6; AltName: Full=Progestin and adipoQ receptor family member VI && PF03006:Haemolysin-III related	-
novel.3547	355.824088571872	368.424256184758	308.201210322002	1197.10188739312	1257.33932141396	1421.62154968874	344.149851692878	1292.02091949861	-1.9086815298496	1.09274319457094e-11	1.95507852175948e-09	-	chr27	16661330	16667059	+	5705	-	- && - && -	-
Cfu0196530	1613.17927858338	1311.9690321954	1367.17049156463	9055.79666110858	9165.42768954652	4230.69603206715	1430.77293411447	7483.97346090742	-2.38693266901447	1.15749496118905e-11	2.05499874648025e-09	Cfu0196530	chr16	14720292	14728648	+	2496	protein_coding	- && sp|Q14151|SAFB2_HUMAN Scaffold attachment factor B2 OS=Homo sapiens OX=9606 GN=SAFB2 PE=1 SV=1 && PF02037:SAP domain|PF00076:RNA recognition motif. (a.k.a. RRM, RBD, or RNP domain)	-
Cfu0191270	6.60462345377025	7.88917036798197	5.87849719960222	240.350767546546	106.498922643533	51.7706318167787	6.79076367378482	132.873440668953	-4.28236494678311	1.22262999252413e-11	2.15406871965319e-09	Cfu0191270	chr8	2162898	2173572	-	930	protein_coding	- && sp|Q9W725|UCP2_CYPCA Mitochondrial uncoupling protein 2 OS=Cyprinus carpio OX=7962 GN=ucp2 PE=2 SV=1 && PF00153:Mitochondrial carrier protein	-
novel.1899	13.2092469075405	18.9340088831567	10.9172090849756	117.849408603468	209.737674185734	107.6829141789	14.3534882918909	145.089998989367	-3.336532883708	1.24537402303338e-11	2.17751760997049e-09	-	chr18	8288274	8294942	-	6386	-	- && P35072.1 RecName: Full=Transposable element Tcb1 transposase; AltName: Full=Transposable element Barney transposase && PF01498:Transposase	-
novel.3424	42.9300524495066	14.9894236991658	36.9505538260711	1062.19532754441	223.865082291509	230.897017902833	31.6233433249145	505.652475912918	-3.99820333256429	1.3328097380039e-11	2.3128758461e-09	-	chr26	3043055	3046360	+	3174	-	- && - && -	-
novel.1366	5.77904552204897	7.10025333118378	30.23227131224	269.813119697413	244.512832599949	136.674467996296	14.3705233884909	217.000140097886	-3.91945087274857	1.41963812432144e-11	2.44516775442828e-09	-	chr15	24985299	24989945	+	4350	-	- && - && -	-
Cfu0057080	4.95346759032769	1.57783407359639	7.55806782806	89.9377065658044	146.707699559969	59.0185202711277	4.69645649732803	98.5546421323004	-4.40049006767645	1.68530788426342e-11	2.88125229398516e-09	Cfu0057080	chr10	19624140	19625348	+	549	protein_coding	- && - && PF01498:Transposase	-
Cfu0082170	8.25577931721281	11.833755551973	18.4752769130356	303.927422187891	136.927186255971	86.9746614521882	12.8549372607404	175.94308996535	-3.77103685347	1.77221435993264e-11	3.00755201670922e-09	Cfu0082170	chr1	18630231	18632194	+	501	protein_coding	- && sp|P49919|CDN1C_MOUSE Cyclin-dependent kinase inhibitor 1C OS=Mus musculus OX=10090 GN=Cdkn1c PE=1 SV=2 && PF02234:Cyclin-dependent kinase inhibitor	-
Cfu0024480	592.76495497588	720.281254596754	707.939019894953	161.267611773166	139.10063365686	183.268036631396	673.661743155862	161.212094020474	2.06278786208104	1.86449589244407e-11	3.14106315311015e-09	Cfu0024480	chr26	18423245	18457511	-	936	protein_coding	- && sp|Q99JY8|PLPP3_MOUSE Phospholipid phosphatase 3 OS=Mus musculus OX=10090 GN=Plpp3 PE=1 SV=1 && PF01569:PAP2 superfamily	-
Cfu0198660	194.010813954501	130.960228108501	159.559209703489	1671.6008220334	1195.39607048864	518.741730804122	161.510083922164	1128.57954110872	-2.80411495212857	2.53760003699895e-11	4.24404411985041e-09	Cfu0198660	chr16	7148587	7158385	+	1311	protein_coding	- && sp|Q9JJS6|BCDO1_MOUSE Beta,beta-carotene 15,15'-dioxygenase OS=Mus musculus OX=10090 GN=Bco1 PE=1 SV=2 && PF03055:Retinal pigment epithelial membrane protein	-
Cfu0172730	4.1278896586064	7.88917036798197	5.87849719960222	463.644383847854	67.3768694275414	52.8060444531142	5.96518574206353	194.609099242836	-5.02091504565388	2.62420628671254e-11	4.35731518685794e-09	Cfu0172730	chr9	36842512	36883245	+	7299	protein_coding	- && sp|C8YR32|LOXH1_MOUSE Lipoxygenase homology domain-containing protein 1 OS=Mus musculus OX=10090 GN=Loxhd1 PE=2 SV=1 && PF01477:PLAT/LH2 domain	-
Cfu0095730	279.045340921793	364.479671000767	250.256023640209	27.9117020376634	61.9432509253203	46.5935686351008	297.927011854256	45.4828405326949	2.6977067716846	2.6459614775782e-11	4.36205649303606e-09	Cfu0095730	chr4	26381369	26385953	+	1368	protein_coding	- && sp|Q6GMG6|S5A3B_DANRE Solute carrier family 52, riboflavin transporter, member 3-B OS=Danio rerio OX=7955 GN=slc52a3b PE=2 SV=1 && PF06237:Protein of unknown function (DUF1011)	-
Cfu0116700	6615.35596688262	6398.11716843338	6219.45003717915	1114.91743139333	1327.97636194283	2043.90454412642	6410.97439083172	1495.59944582086	2.09920950207639	2.83636323484211e-11	4.64278464256425e-09	Cfu0116700	chr7	26196597	26272390	+	2343	protein_coding	- && sp|P15943|APLP2_RAT Amyloid-like protein 2 OS=Rattus norvegicus OX=10116 GN=Aplp2 PE=1 SV=2 && PF00014:Kunitz/Bovine pancreatic trypsin inhibitor domain|PF02177:Amyloid A4 N-terminal heparin-binding|PF12925:E2 domain of amyloid precursor protein|PF12924:Copper-binding of amyloid precursor, CuBD|PF10515:Beta-amyloid precursor protein C-terminus	-
Cfu0104200	113.929754577537	63.1133629438558	94.8957405078645	440.384632149801	715.064194892295	411.058816625223	90.6462860097523	522.169214555773	-2.52734393205008	2.87745705147768e-11	4.67688089775387e-09	Cfu0104200	chr12	20506633	20517831	-	2925	protein_coding	- && sp|Q8NAG6|ANKL1_HUMAN Ankyrin repeat and LEM domain-containing protein 1 OS=Homo sapiens OX=9606 GN=ANKLE1 PE=1 SV=2 && PF12796:Ankyrin repeats (3 copies)|PF03020:LEM domain	-
Cfu0179180	11718.2531628519	12894.0600494297	13824.545842836	2594.2376393895	3354.7160632713	4077.45496188949	12812.2863517059	3342.13622151676	1.93841516873138	3.05903269508311e-11	4.93723598619008e-09	Cfu0179180	chr24	8245988	8263058	-	3081	protein_coding	- && sp|Q92030|AT1A1_ANGAN Sodium/potassium-transporting ATPase subunit alpha-1 OS=Anguilla anguilla OX=7936 GN=atp1a1 PE=2 SV=1 && PF13246:Cation transport ATPase (P-type)|PF00689:Cation transporting ATPase, C-terminus|PF00702:haloacid dehalogenase-like hydrolase|PF00122:E1-E2 ATPase|PF00690:Cation transporter/ATPase, N-terminus	-
Cfu0001950	78.4299035135217	497.806650219663	739.850861835651	9.30390067922114	8.69378960355373	37.2748549080806	438.695805189612	18.4241817302852	4.55431502854517	3.09703570410011e-11	4.96386000351601e-09	Cfu0001950	chr17	5924144	5937460	-	471	protein_coding	- && sp|Q6WL85|PMP22_HORSE Peripheral myelin protein 22 OS=Equus caballus OX=9796 GN=PMP22 PE=2 SV=1 && PF00822:PMP-22/EMP/MP20/Claudin family	-
Cfu0075150	11.5580910440979	11.833755551973	14.2763503418911	299.27547184828	121.713054449752	77.655947725168	12.5560656459873	166.2148246744	-3.72138320183456	3.52181520287982e-11	5.60575826775629e-09	Cfu0075150	chr1	46914880	46919197	-	681	protein_coding	- && - && PF09004:Domain of unknown function (DUF1891)	-
novel.3697	3.30231172688512	3.15566814719279	0.839785314228889	229.496216754122	56.5096324230993	39.3456801807518	2.43258839610227	108.450509785991	-5.46490266495566	3.64779994199793e-11	5.76652210008988e-09	-	chr3	533130	541478	+	1779	-	- && - && -	-
Cfu0230410	540.753545277439	477.29480726291	575.252940246789	3797.54212723543	3292.77281234598	1521.02116277696	531.100430929046	2870.44536745279	-2.43396443270095	4.18094548248967e-11	6.56436882556882e-09	Cfu0230410	chr15	15080462	15104481	-	1662	protein_coding	- && sp|Q9JJL8|SYSM_MOUSE Serine--tRNA ligase, mitochondrial OS=Mus musculus OX=10090 GN=Sars2 PE=1 SV=2 && PF02403:Seryl-tRNA synthetase N-terminal domain|PF00587:tRNA synthetase class II core domain (G, H, P, S and T)	-
Cfu0040220	120.534378031307	79.680620716618	78.9398195375156	750.514654790506	634.646641059423	328.225805718377	93.0516060951469	571.129033856102	-2.61657178220052	4.22251096088671e-11	6.58483466062603e-09	Cfu0040220	chr11	18306738	18355242	-	1542	protein_coding	- && sp|A7MD70|SPDLY_DANRE Protein Spindly OS=Danio rerio OX=7955 GN=spdl1 PE=2 SV=1 && -	-
Cfu0011970	156.859807027043	211.429765861917	158.71942438926	897.82641554484	826.996736038049	594.326853256619	175.669665759407	773.050001613169	-2.13665999783548	4.60924338061213e-11	7.13968706204885e-09	Cfu0011970	chr14	10122934	10158795	+	28998	protein_coding	- && - && -	-
novel.1006	0	0	0	38.7662528300881	95.6316856390911	60.0539329074632	0	64.8172904588808	-8.75573163564821	5.16809634387392e-11	7.95197757444068e-09	-	chr13	22586841	22596742	+	2243	-	- && - && -	-
Cfu0133850	179.975989115239	258.764788069809	491.2744088239	3357.15749508563	2902.6390038865	1156.55591478684	310.005062002983	2472.11747125299	-2.99527888293277	5.28380179524328e-11	8.07616857180231e-09	Cfu0133850	chr5	2023694	2059295	-	7035	protein_coding	- && sp|O00763|ACACB_HUMAN Acetyl-CoA carboxylase 2 OS=Homo sapiens OX=9606 GN=ACACB PE=1 SV=3 && PF01039:Carboxyl transferase domain|PF00364:Biotin-requiring enzyme|PF02785:Biotin carboxylase C-terminal domain|PF00289:Biotin carboxylase, N-terminal domain|PF02786:Carbamoyl-phosphate synthase L chain, ATP binding domain|PF08326:Acetyl-CoA carboxylase, central region	-
Cfu0131280	5.77904552204897	3.94458518399099	4.19892657114444	66.6779548677515	83.6777249342047	69.3726466344834	4.64085242572813	73.2427754788132	-3.98284536232492	5.47991904578441e-11	8.3208244458358e-09	Cfu0131280	chr5	12128927	12129812	-	207	protein_coding	- && - && -	-
Cfu0170410	214.650262247533	328.978404344848	431.649651513649	3650.2303664811	2993.92379472382	987.783655064137	325.09277270201	2543.97927208968	-2.96790634658701	6.04157982122919e-11	9.11370341659933e-09	Cfu0170410	chr9	26722117	26807401	-	2673	protein_coding	- && sp|Q12872|SFSWA_HUMAN Splicing factor, suppressor of white-apricot homolog OS=Homo sapiens OX=9606 GN=SFSWAP PE=1 SV=3 && PF09750:Alternative splicing regulator|PF01805:Surp module	-
Cfu0173760	387.196049977281	333.711906565638	471.119561282407	3152.47168014276	2410.35316758527	1183.47664333156	397.342505941775	2248.76716368653	-2.50034665482397	6.53340257598409e-11	9.79161892556576e-09	Cfu0173760	chr24	26642997	26663954	-	6189	protein_coding	- && sp|Q12789|TF3C1_HUMAN General transcription factor 3C polypeptide 1 OS=Homo sapiens OX=9606 GN=GTF3C1 PE=1 SV=4 && PF04182:B-block binding subunit of TFIIIC	-
novel.4817	4.1278896586064	8.67808740478017	9.23763845651778	111.646808150654	141.274081057748	57.9831076347921	7.34787183996812	103.634665614398	-3.81596918204806	6.7376325385329e-11	1.00325521928606e-08	-	chr7	21301658	21305957	-	4300	-	- && - && -	-
novel.3093	1.65115586344256	0	2.51935594268667	189.17931381083	48.9025665199898	42.4519180897585	1.39017060204308	93.5112661401927	-6.08272306085473	6.83801534523362e-11	1.01167560364097e-08	-	chr23	24414012	24414583	-	529	-	- && - && -	-
Cfu0009270	738.892248890547	1491.84211658539	1125.31232106671	151.963711093945	156.488212863967	280.59682444694	1118.68222884755	196.349582801618	2.50753832625454	7.38857783778889e-11	1.0861680031603e-08	Cfu0009270	chr14	1570294	1588352	-	783	protein_coding	- && - && PF00335:Tetraspanin family	-
novel.950	9.08135724893409	8.67808740478017	7.55806782806	144.210460527928	147.794423260413	50.7352191804431	8.43917082725809	114.246700989595	-3.75518846875263	7.47404003168364e-11	1.09177749323581e-08	-	chr12	30354540	30358305	-	1767	-	- && - && -	-
Cfu0075950	16.5115586344256	0.788917036798197	8.39785314228889	328.737823999147	224.951805991953	65.2309960891411	8.56610960450424	206.30687536008	-4.59234002124734	7.72149515053601e-11	1.11928199922912e-08	Cfu0075950	chr1	42733256	42739675	+	501	protein_coding	- && sp|A5PJN0|SEGN_BOVIN Secretagogin OS=Bos taurus OX=9913 GN=SCGN PE=2 SV=1 && PF13499:EF-hand domain pair	-
Cfu0148540	2251.35101980393	3741.83350553385	1190.81557557656	170.571512452388	282.548162115496	461.794035805666	2394.66670030478	304.971236791183	2.97073548192885	7.75932061857279e-11	1.11928199922912e-08	Cfu0148540	chr19	13360345	13363534	-	1731	protein_coding	- && sp|Q6NY73|L3BPB_DANRE Galectin-3-binding protein B OS=Danio rerio OX=7955 GN=lgals3bpb PE=2 SV=1 && PF00651:BTB/POZ domain|PF00530:Scavenger receptor cysteine-rich domain|PF07707:BTB And C-terminal Kelch	-
novel.1212	0.825577931721281	3.94458518399099	5.03871188537333	198.483214490051	76.0706590310952	38.3102675444162	3.26962500036187	104.288047021854	-4.98843407725542	7.9136329544136e-11	1.13445123346501e-08	-	chr14	6053130	6055416	-	2287	-	- && - && -	-
novel.3145	0.825577931721281	0.788917036798197	0.839785314228889	7.75325056601762	140.187357357304	284.738474992283	0.818093427582789	144.226360971868	-7.46607545910927	8.50662054915524e-11	1.21193087823767e-08	-	chr24	22452034	22500653	+	2484	-	- && P20273.2 RecName: Full=B-cell receptor CD22; AltName: Full=B-lymphocyte cell adhesion molecule; Short=BL-CAM; AltName: Full=Sialic acid-binding Ig-like lectin 2; Short=Siglec-2; AltName: Full=T-cell surface antigen Leu-14; AltName: CD_antigen=CD22; Flags: Precursor && -	-
Cfu0071670	28.0696496785236	11.833755551973	11.7569943992044	218.641665961697	241.252661498616	93.1871372702016	17.2201332099003	184.360488243505	-3.41964012337717	9.48582173847639e-11	1.34314580198794e-08	Cfu0071670	chr2	11127871	11130145	-	1212	protein_coding	- && - && PF15344:FAM217 family	-
Cfu0102590	2194.38614251516	5125.59398807789	2547.06885805622	330.288474112351	537.928231719887	713.39930643521	3289.01632954976	527.205337422483	2.63981012121835	9.89584977016494e-11	1.39265983350858e-08	Cfu0102590	chr12	15049225	15049891	-	444	protein_coding	- && sp|O13163|HBB_SILAS Hemoglobin subunit beta OS=Silurus asotus OX=30991 GN=hbb PE=2 SV=2 && PF00042:Globin	-
novel.2606	10.7325131123767	9.46700444157837	10.0774237707467	114.748108377061	110.84581744531	72.4788845434901	10.0923137749006	99.357603455287	-3.29716395100715	1.0263033559142e-10	1.4355806942121e-08	-	chr20	24587020	24589705	-	769	-	- && - && -	-
Cfu0071580	828.054665516445	487.550728741286	294.76464529434	77.5325056601762	95.6316856390911	72.4788845434901	536.790013184024	81.8810252809191	2.71198277508421	1.07745451877689e-10	1.49000249723679e-08	Cfu0071580	chr2	11272334	11287082	-	513	protein_coding	- && sp|M1GL27|CYSLP_CLABA Cystatin-like protein OS=Clarias batrachus OX=59899 PE=2 SV=1 && -	-
novel.759	138.697092529175	81.2584547902143	101.614023021696	635.766546413445	535.754784318999	406.91716607988	107.189856780362	526.146165604108	-2.29456810950046	1.07812139098156e-10	1.49000249723679e-08	-	chr11	33615975	33616859	-	205	-	- && - && -	-
Cfu0077940	280.696496785236	285.587967320947	277.968939009762	874.566663846788	1257.33932141396	1028.16474788122	281.417801038648	1053.35691104732	-1.90475910623261	1.10194893493196e-10	1.51386794156129e-08	Cfu0077940	chr1	34093770	34099269	-	1905	protein_coding	- && sp|Q6DGN6|SPT2_DANRE Protein SPT2 homolog OS=Danio rerio OX=7955 GN=spty2d1 PE=2 SV=2 && PF08243:SPT2 chromatin protein	-
novel.4318	29.7208055419661	13.4115896255694	26.0333447410956	182.976713358016	141.274081057748	177.055560813383	23.0552466362103	167.102118409716	-2.8589624353356	1.11325167037442e-10	1.52034606817998e-08	-	chr5	879328	883201	-	3207	-	- && - && -	-
novel.2438	67.697390401145	54.4352755390756	41.9892657114445	314.781972980315	358.618821146592	221.578304175813	54.707310550555	298.326366100907	-2.44620336885953	1.22909774548842e-10	1.66868093916899e-08	-	chr2	41640142	41643408	-	3267	-	- && - && -	-
Cfu0141550	6.60462345377025	3.15566814719279	9.23763845651778	38.7662528300881	192.350094978626	132.532817450953	6.33264335249361	121.216388419889	-4.26856436704049	1.27387500468337e-10	1.719358778251e-08	Cfu0141550	chr21	21502307	21508205	-	987	protein_coding	- && sp|P05981|HEPS_HUMAN Serine protease hepsin OS=Homo sapiens OX=9606 GN=HPN PE=1 SV=1 && PF00089:Trypsin	-
novel.2239	52.836987630162	33.1345155455243	15.11613565612	263.610519244599	265.160582908389	234.00325581184	33.6958796106021	254.258119321609	-2.91471284438408	1.28461180924056e-10	1.72376979984141e-08	-	chr2	30860979	30868957	+	4491	-	- && - && -	-
Cfu0090090	0.825577931721281	4.73350222078918	0	806.338058865833	322.756939031932	177.055560813383	1.85302671750349	435.383519570383	-7.86161457069478	1.37833698320151e-10	1.83884494637519e-08	Cfu0090090	chr4	7522895	7524983	-	750	protein_coding	- && sp|P08426|TRY3_RAT Cationic trypsin-3 OS=Rattus norvegicus OX=10116 GN=Try3 PE=2 SV=1 && PF00089:Trypsin	-
novel.48	89.1624166258983	85.2030399742053	127.647367762791	507.062587017552	427.082414274577	407.952578716216	100.670941454298	447.365860002782	-2.15143837710132	1.38941947101685e-10	1.8418442043992e-08	-	chr1	15545564	15549908	+	4321	-	- && Q8IYE0.2 RecName: Full=Coiled-coil domain-containing protein 146 && PF01498:Transposase	-
novel.3706	42.1044745177853	32.3455985087261	56.2656160533356	418.675530564951	276.027819912831	183.268036631396	43.571896359949	292.657129036393	-2.74593787449906	1.3965456489162e-10	1.8418442043992e-08	-	chr3	1155152	1172941	+	6803	-	- && - && -	-
novel.246	145.301715982945	188.551171794769	230.101176098716	1744.48137735396	1347.53738855083	556.016585712203	187.98468795881	1216.01178387233	-2.69280828773842	1.45343850182963e-10	1.90598639899022e-08	-	chr1	20462521	20475779	-	4585	-	- && Q969S8.1 RecName: Full=Histone deacetylase 10; Short=HD10 && PF00850:Histone deacetylase domain	-
novel.3087	5.77904552204897	3.94458518399099	7.55806782806	165.919562112777	123.886501850641	36.2394422717451	5.76056617803332	108.681835411721	-4.23634970279536	1.50418401763581e-10	1.96138797327879e-08	-	chr23	22051743	22056445	-	1050	-	- && - && -	-
novel.756	53.6625655618833	36.2901836927171	89.0172433082622	671.431499017126	535.754784318999	227.790779993826	59.6566641876209	478.32568777665	-3.00288142835064	1.55100499770956e-10	2.01107839028858e-08	-	chr11	32011530	32021311	-	8906	-	- && - && -	-
Cfu0013190	180.801567046961	161.72799254363	212.465684499909	1125.77198218576	1329.06308564328	537.379158258163	184.998414696833	997.404742029066	-2.43044124946328	1.86806553067588e-10	2.40865656134074e-08	Cfu0013190	chr14	16873582	16887249	-	1569	protein_coding	- && sp|P49760|CLK2_HUMAN Dual specificity protein kinase CLK2 OS=Homo sapiens OX=9606 GN=CLK2 PE=1 SV=1 && PF00069:Protein kinase domain	-
novel.173	4.1278896586064	1.57783407359639	1.67957062845778	114.748108377061	52.1627376213224	46.5935686351008	2.46176478688686	71.1681382111613	-4.84871110515443	2.08053886065446e-10	2.6393333048966e-08	-	chr1	987967	990003	-	1061	-	- && - && -	-
Cfu0043310	1274.69232657766	1643.31418765065	1692.16740817121	477.600234866685	374.919676653255	418.306705079572	1536.72464079984	423.608872199837	1.86013130238092	2.08099319122864e-10	2.6393333048966e-08	Cfu0043310	chr11	30736525	30743685	-	3381	protein_coding	- && sp|P16112|PGCA_HUMAN Aggrecan core protein OS=Homo sapiens OX=9606 GN=ACAN PE=1 SV=3 && PF00059:Lectin C-type domain|PF00084:Sushi repeat (SCR repeat)|PF00193:Extracellular link domain	-
novel.2148	18.9882924295895	17.3561748095603	5.03871188537333	189.17931381083	131.49356775375	108.718326815235	13.7943930415077	143.130402793272	-3.36930484103884	2.08127669623562e-10	2.6393333048966e-08	-	chr19	27071907	27073375	-	863	-	- && - && -	-
Cfu0181230	43.7556303812279	39.4458518399099	58.7849719960222	592.348343243746	381.44001885592	159.453545995678	47.3288180723867	377.747302698448	-2.99478488325011	2.37947137175844e-10	3.00099449509207e-08	Cfu0181230	chr3	42325422	42346646	+	2925	protein_coding	- && sp|Q56A40|CCD40_DANRE Coiled-coil domain-containing protein 40 OS=Danio rerio OX=7955 GN=ccdc40 PE=2 SV=2 && PF08647:BRE1 E3 ubiquitin ligase	-
Cfu0015780	33.0231172688512	41.8126029503045	37.7903391403	539.626239394826	331.450728635486	124.249516360269	37.5420197864852	331.77549479686	-3.14056996639249	2.47148712286334e-10	3.0975649250921e-08	Cfu0015780	chr3	10260997	10275152	-	2301	protein_coding	- && sp|Q1RMU2|CYLD_BOVIN Ubiquitin carboxyl-terminal hydrolase CYLD OS=Bos taurus OX=9913 GN=CYLD PE=2 SV=1 && PF01302:CAP-Gly domain	-
novel.3292	0	0.788917036798197	0	119.400058716671	47.8158428195455	104.576676269893	0.262972345599399	90.5975259353699	-8.26934493729875	2.48288349714921e-10	3.0975649250921e-08	-	chr25	9908616	9910381	+	891	-	- && - && -	-
Cfu0173790	0.825577931721281	7.10025333118378	0	65.127304754548	116.279435947531	73.5142971798257	2.64194375430169	84.9736792939683	-4.98625847647194	2.57402843164602e-10	3.19400947324679e-08	Cfu0173790	chr24	26577202	26583976	+	1533	protein_coding	- && sp|O42563|CP3AR_ONCMY Cytochrome P450 3A27 OS=Oncorhynchus mykiss OX=8022 GN=cyp3a27 PE=2 SV=1 && PF00067:Cytochrome P450	-
novel.3715	94.115884216226	95.4589614525819	73.9011076521422	697.792550941586	445.556717182129	302.340489809987	87.8253177736501	481.896585977901	-2.45360223723286	2.70322819517623e-10	3.33639073500895e-08	-	chr3	2198937	2211181	+	6203	-	- && - && -	-
Cfu0179610	6274.39228108174	4324.84319572772	4936.25807703741	752.065304903709	987.831843703793	1604.88958632014	5178.49785128229	1114.92891164255	2.21473901376252	2.83485509687302e-10	3.48023700190582e-08	Cfu0179610	chr24	4043802	4052582	+	1218	protein_coding	- && sp|Q90ZL2|LANC1_DANRE Glutathione S-transferase LANCL1 OS=Danio rerio OX=7955 GN=lancl1 PE=2 SV=1 && PF05147:Lanthionine synthetase C-like protein	-
novel.2503	387.196049977281	326.611653234454	269.571085867473	2995.85601870921	2265.81891542619	883.206978794244	327.792929693069	2048.29397097655	-2.64308515102616	3.07646918415337e-10	3.75687347990792e-08	-	chr20	10375944	10380015	+	4051	-	- && - && -	-
Cfu0163330	83.3833711038494	107.292717004555	136.885006219309	770.673106262151	799.828643526943	338.579932081732	109.187031442571	636.360560623609	-2.54239624782519	3.14649161941828e-10	3.82215929348284e-08	Cfu0163330	chr9	2893364	2909518	-	2508	protein_coding	- && sp|Q6NSI4|RADX_HUMAN RPA-related protein RADX OS=Homo sapiens OX=9606 GN=RADX PE=1 SV=2 && PF17659:Family of unknown function (DUF5521)	-
Cfu0056880	41.2788965860641	34.7123496191207	57.9451866817933	258.958568904989	468.377914891457	186.374274540403	44.6454776289927	304.57025277895	-2.77167891834591	3.26930761222976e-10	3.9505560047258e-08	Cfu0056880	chr10	15891948	15897171	-	2052	protein_coding	- && - && PF05380:Pao retrotransposon peptidase	-
novel.977	5.77904552204897	2.36675111039459	2.51935594268667	303.927422187891	76.0706590310952	21.743665363047	3.55505085837674	133.913915527344	-5.23130637906777	3.63473899028021e-10	4.35199520969947e-08	-	chr13	4752026	4754579	+	1986	-	- && - && -	-
novel.3949	4.1278896586064	0.788917036798197	0	172.122162565591	82.5910012337605	24.8499032720538	1.63893556513487	93.1876890238018	-5.82526112519926	3.63923342925476e-10	4.35199520969947e-08	-	chr4	3330536	3333285	+	2728	-	- && - && -	-
Cfu0084850	619.183448790961	523.840912434003	379.582962031458	108.545507924247	110.84581744531	129.426579541947	507.535774418807	116.272634970501	2.12433960040735	3.68042135249389e-10	4.36437642496786e-08	Cfu0084850	chr1	7148492	7153192	-	900	protein_coding	- && sp|O88201|CLC11_RAT C-type lectin domain family 11 member A OS=Rattus norvegicus OX=10116 GN=Clec11a PE=2 SV=1 && PF00059:Lectin C-type domain	-
Cfu0053790	26570.4001545177	16805.5107178752	19053.049209225	3433.1393506326	4353.41514397953	6476.50604027901	20809.6533605393	4754.35351163038	2.12975022073246	3.68740642490785e-10	4.36437642496786e-08	Cfu0053790	chr10	3365114	3367936	-	1338	protein_coding	- && sp|Q9YHC3|TBB1_GADMO Tubulin beta-1 chain OS=Gadus morhua OX=8049 PE=2 SV=1 && PF03953:Tubulin C-terminal domain|PF00091:Tubulin/FtsZ family, GTPase domain	-
Cfu0205620	81.7322152404068	85.2030399742053	125.128011820104	863.712113054363	572.703390134102	320.977917264028	97.3544223449055	585.797806817498	-2.58775579964326	3.72658483300776e-10	4.38824377274588e-08	Cfu0205620	chr6	40169191	40194287	+	1860	protein_coding	- && sp|Q96EQ9|PRDM9_MOUSE Histone-lysine N-methyltransferase PRDM9 OS=Mus musculus OX=10090 GN=Prdm9 PE=1 SV=2 && PF00856:SET domain	-
novel.4471	118.883222167864	94.6700444157837	57.9451866817933	617.158745055003	421.648795772356	389.315151262176	90.4994844218138	476.040897363178	-2.39332335054094	3.93158295621872e-10	4.60613881368163e-08	-	chr6	16368883	16374431	+	5549	-	- && - && -	-
Cfu0067440	75.1275917866366	100.981380710169	118.409729306273	1035.83427561995	765.053485112729	283.703062355947	98.1729006010264	694.86360769621	-2.82215080216272	4.06987261706602e-10	4.74407373746888e-08	Cfu0067440	chr2	25258492	25429289	-	13413	protein_coding	- && sp|P0C6F1|DYH2_MOUSE Dynein axonemal heavy chain 2 OS=Mus musculus OX=10090 GN=Dnah2 PE=1 SV=1 && PF03028:Dynein heavy chain region D6 P-loop domain|PF12775:P-loop containing dynein motor region|PF17852:Dynein heavy chain AAA lid domain|PF18199:Dynein heavy chain C-terminal domain|PF18198:Dynein heavy chain AAA lid domain|PF12780:P-loop containing dynein motor region D4|PF12777:Microtubule-b…	-
novel.242	120.534378031307	55.2241925758738	78.1000342232867	1536.69426218469	682.462483878968	274.384348628927	84.6195349434892	831.180364897529	-3.29516039052279	4.12089370121297e-10	4.7794083730651e-08	-	chr1	18606561	18619206	-	1004	-	- && - && -	-
Cfu0058870	6912.56402230229	6072.29443223573	5330.95717472499	1147.48108377061	1358.40462555527	2068.75444739848	6105.271876421	1524.88005224145	2.00079686506945	4.2781273756921e-10	4.93695899154868e-08	Cfu0058870	chr10	25095862	25098432	+	1404	protein_coding	- && sp|O60883|G37L1_HUMAN G-protein coupled receptor 37-like 1 OS=Homo sapiens OX=9606 GN=GPR37L1 PE=1 SV=2 && PF00001:7 transmembrane receptor (rhodopsin family)	-
Cfu0189270	9.90693518065537	7.88917036798197	0.839785314228889	122.501358943078	113.019264846199	66.2664087254767	6.21196362095541	100.595677504918	-4.01023048395705	4.3873429277234e-10	5.03780471501772e-08	Cfu0189270	chr8	12511333	12515409	-	1734	protein_coding	- && sp|Q32KJ8|ARSI_RAT Arylsulfatase I OS=Rattus norvegicus OX=10116 GN=Arsi PE=2 SV=1 && PF00884:Sulfatase	-
novel.2704	162.638852549092	98.6146295997747	89.0172433082622	662.127598337905	786.787959121613	407.952578716216	116.75690848571	618.956045391911	-2.40604737370064	4.55395901053782e-10	5.20323633481252e-08	-	chr21	27993340	27996345	+	1025	-	- && - && -	-
Cfu0017060	29.7208055419661	16.5672577727621	14.2763503418911	187.628663697626	130.406844053306	130.461992178282	20.1881378855398	149.499166643072	-2.8860182040878	4.63169748120657e-10	5.26598905745062e-08	Cfu0017060	chr3	17275354	17283185	+	1608	protein_coding	- && sp|Q8BWA8|ARHGJ_MOUSE Rho guanine nucleotide exchange factor 19 OS=Mus musculus OX=10090 GN=Arhgef19 PE=1 SV=1 && PF00621:RhoGEF domain	-
novel.3053	280.696496785236	138.060481439685	102.453808335924	851.306912148735	1147.58022766909	928.765134793009	173.736928853615	975.884091536946	-2.49009172339096	4.83542505540457e-10	5.47066717052635e-08	-	chr23	2434952	2436663	-	1630	-	- && - && -	-
Cfu0051780	25.5929158833597	39.4458518399099	47.8677629110467	491.556085885517	336.884347137707	129.426579541947	37.6355102114388	319.28900418839	-3.08231933878636	4.8746245047665e-10	5.48573514531546e-08	Cfu0051780	chr13	10891230	10917957	-	3726	protein_coding	- && sp|O89040|PLCB2_RAT 1-phosphatidylinositol 4,5-bisphosphate phosphodiesterase beta-2 OS=Rattus norvegicus OX=10116 GN=Plcb2 PE=2 SV=1 && PF17787:PH domain|PF00387:Phosphatidylinositol-specific phospholipase C, Y domain|PF00388:Phosphatidylinositol-specific phospholipase C, X domain|PF09279:Phosphoinositide-specific phospholipase C, efhand-like|PF06631:Protein of unknown function (DUF1154)|PF…	-
Cfu0125860	151.906339436716	186.184420684375	166.27749221732	31.0130022640705	31.5149873128823	25.8853159083893	168.12275077947	29.4711018284474	2.51585217528464	4.8962800690424e-10	5.48573514531546e-08	Cfu0125860	chr5	34433517	34440878	-	927	protein_coding	- && - && -	-
novel.1096	0.825577931721281	0	0	40.3169029432916	77.1573827315394	153.241070177665	0.275192643907094	90.238451950832	-8.27219882358054	4.94600376678349e-10	5.51467473127357e-08	-	chr14	1657699	1660128	+	1910	-	- && - && -	-
Cfu0028100	194.836391886222	122.282140703721	115.890373363587	1327.35649690222	917.194803174919	445.227433624297	144.33630198451	896.592911233811	-2.63404420562124	5.3153687266981e-10	5.8980149140477e-08	Cfu0028100	chr26	4676317	4677471	-	1155	protein_coding	- && sp|Q6TLI7|AA2AR_HORSE Adenosine receptor A2a OS=Equus caballus OX=9796 GN=ADORA2A PE=2 SV=1 && PF00001:7 transmembrane receptor (rhodopsin family)	-
Cfu0235560	941.15884216226	859.919570110035	945.598263821729	7334.57503545267	4880.47613869498	2408.36979211654	915.558892031342	4874.4736554214	-2.41229880424129	5.41650211030026e-10	5.98147697156603e-08	Cfu0235560	chr15	34727856	34743315	+	2877	protein_coding	- && sp|Q5R7X2|SR140_PONAB U2 snRNP-associated SURP motif-containing protein OS=Pongo abelii OX=9601 GN=U2SURP PE=2 SV=1 && PF01805:Surp module|PF08312:cwf21 domain|PF00076:RNA recognition motif. (a.k.a. RRM, RBD, or RNP domain)	-
novel.4548	7.43020138549153	7.10025333118378	8.39785314228889	94.589656905415	143.447528458637	49.6998065441075	7.6427692863214	95.912330636053	-3.64993396776118	5.49552142930323e-10	6.03983974230088e-08	-	chr6	1102806	1107132	-	1264	-	- && - && -	-
novel.969	0.825577931721281	1.57783407359639	1.67957062845778	116.298758490264	83.6777249342047	20.7082527267115	1.36099421125848	73.5615787170602	-5.74909935174133	6.0630457587884e-10	6.63055983545075e-08	-	chr13	1942444	1957888	+	985	-	- && - && -	-
Cfu0190260	151.080761504994	291.110386578535	234.30010266986	26.3610519244599	30.4282636124381	46.5935686351008	225.497083584463	34.4609613906663	2.69903420685052	6.09046224053535e-10	6.63055983545075e-08	Cfu0190260	chr8	7819902	7827297	+	1632	protein_coding	- && sp|Q8N0V4|LGI2_HUMAN Leucine-rich repeat LGI family member 2 OS=Homo sapiens OX=9606 GN=LGI2 PE=2 SV=1 && PF13855:Leucine rich repeat|PF03736:EPTP domain	-
novel.4800	0	0	0	24.8104018112564	97.8051330399795	43.4873307260941	0	55.36762185911	-8.52929069111761	6.25145744923112e-10	6.77387971494152e-08	-	chr7	10012818	10014848	-	2031	-	- && - && -	-
Cfu0143460	164.290008412535	163.305826617227	145.282859361598	6.2026004528141	21.7344740088843	26.9207285447249	157.626231463787	18.2859343354744	3.06911199581636	6.56730643757663e-10	7.08287068127424e-08	Cfu0143460	chr21	13162749	13170167	-	1422	protein_coding	- && sp|Q3UGP8|AG10B_MOUSE Putative Dol-P-Glc:Glc(2)Man(9)GlcNAc(2)-PP-Dol alpha-1,2-glucosyltransferase OS=Mus musculus OX=10090 GN=Alg10b PE=1 SV=1 && PF04922:DIE2/ALG10 family	-
novel.2331	2.47673379516384	7.10025333118378	7.55806782806	72.8805553205656	74.983935330651	76.6205350888324	5.71168498480254	74.8283419133497	-3.71085868973997	7.06881441459193e-10	7.58829007854799e-08	-	chr2	6800622	6801927	-	840	-	- && - && -	-
novel.3074	318.673081644414	168.828245874814	196.50976352956	1021.87842460112	986.745120003349	884.24239143058	228.003697016263	964.288645345017	-2.08040310413001	7.51095429930951e-10	8.02559376055849e-08	-	chr23	11872711	11875060	-	2305	-	- && - && -	-
novel.722	5.77904552204897	8.67808740478017	14.2763503418911	128.703959395892	182.569581674628	52.8060444531142	9.57782775624008	121.359861841212	-3.66418452591742	7.73156181288734e-10	8.22324638900644e-08	-	chr11	18059453	18063064	-	3612	-	- && P03934.1 RecName: Full=Transposable element Tc1 transposase && -	-
Cfu0117440	243.545489857778	333.711906565638	322.477560663893	49.6208036225128	59.7698035244319	77.655947725168	299.911652362436	62.3488516240376	2.25853293265985	7.76858424766985e-10	8.22472130441377e-08	Cfu0117440	chr7	19607750	19624719	-	861	protein_coding	- && sp|P00491|PNPH_HUMAN Purine nucleoside phosphorylase OS=Homo sapiens OX=9606 GN=PNP PE=1 SV=2 && PF01048:Phosphorylase superfamily	-
Cfu0208650	250.975691243269	272.965294732176	298.123786551256	919.53551712969	888.939986963369	908.056882066298	274.021590842234	905.510795386452	-1.72441823310413	8.17305456014607e-10	8.61342918941422e-08	Cfu0208650	chr6	24972075	24978731	+	1182	protein_coding	- && sp|P51992|RO32_XENLA Heterogeneous nuclear ribonucleoprotein A3 homolog 2 OS=Xenopus laevis OX=8355 PE=2 SV=1 && PF11627:Nuclear factor hnRNPA1|PF00076:RNA recognition motif. (a.k.a. RRM, RBD, or RNP domain)	-
novel.4691	9.08135724893409	11.0448385151748	11.7569943992044	153.514361207149	135.840462555527	52.8060444531142	10.6277300544378	114.053622738597	-3.41965431049432	8.25199708866955e-10	8.65709512756787e-08	-	chr7	6987531	6992932	+	5238	-	- && - && -	-
novel.3485	1.65115586344256	1.57783407359639	4.19892657114444	52.7221038489198	76.0706590310952	48.6643939077719	2.47597216939447	59.152385595929	-4.5878196276322	8.57400081551786e-10	8.94341749242227e-08	-	chr26	11586632	11588767	-	2136	-	- && - && -	-
Cfu0214960	128.79015734852	112.815136262142	68.02261045254	618.709395168206	591.177693041654	357.217359535773	103.209301354401	522.368149248544	-2.33821860504466	8.60242063829178e-10	8.94341749242227e-08	Cfu0214960	chr13	1645825	1656890	-	1287	protein_coding	- && sp|Q3UK37|TEDC1_MOUSE Tubulin epsilon and delta complex protein 1 OS=Mus musculus OX=10090 GN=Tedc1 PE=1 SV=2 && PF14971:Domain of unknown function (DUF4510)|PF14970:Domain of unknown function (DUF4509)	-
Cfu0109870	8300.36052552576	10481.5517509009	5828.11008074849	1823.56453312734	1341.01704634816	2484.99032720538	8203.34078572503	1883.19063556029	2.12295024401283	1.02018650036816e-09	1.05587015374427e-07	Cfu0109870	chr14	22140220	22187396	-	1824	protein_coding	- && sp|P48066|S6A11_HUMAN Sodium- and chloride-dependent GABA transporter 3 OS=Homo sapiens OX=9606 GN=SLC6A11 PE=2 SV=1 && PF00209:Sodium:neurotransmitter symporter family	-
Cfu0079250	4.1278896586064	5.52241925758738	12.5967797134333	198.483214490051	123.886501850641	41.4165054534229	7.41569620987571	121.262073931372	-4.02988867660593	1.02632131800283e-09	1.05747750087077e-07	Cfu0079250	chr1	28562393	28567645	-	1482	protein_coding	- && sp|Q8BI17|SH2D7_MOUSE SH2 domain-containing protein 7 OS=Mus musculus OX=10090 GN=Sh2d7 PE=2 SV=2 && PF00017:SH2 domain	-
Cfu0009390	16.5115586344256	28.4010133247351	25.1935594268667	144.210460527928	174.962515771519	123.214103723933	23.3687104620091	147.462360007793	-2.65679917119654	1.0466854767769e-09	1.07366670240048e-07	Cfu0009390	chr14	1778058	1788964	+	1263	protein_coding	- && - && -	-
novel.4502	75.9531697183579	29.9788473983315	58.7849719960222	369.054726942439	612.912167050538	216.401240994135	54.9056630375705	399.456044995704	-2.86403758451523	1.14777413284054e-09	1.17215163654689e-07	-	chr6	32092767	32096660	+	3894	-	- && P35072.1 RecName: Full=Transposable element Tcb1 transposase; AltName: Full=Transposable element Barney transposase && PF01498:Transposase	-
novel.2822	82.5577931721281	80.4695377534161	111.691446792442	610.956144602188	496.632731103007	282.667649719612	91.5729259059955	463.418841808269	-2.33800448010611	1.19453847617537e-09	1.21453515551222e-07	-	chr22	17307439	17337739	+	4395	-	- && Q5T1H1.5 RecName: Full=Protein eyes shut homolog; AltName: Full=Epidermal growth factor-like protein 10; Short=EGF-like protein 10; AltName: Full=Epidermal growth factor-like protein 11; Short=EGF-like protein 11; AltName: Full=Protein spacemaker homolog; Flags: Precursor && PF01498:Transposase	-
Cfu0149240	221.254885701303	163.305826617227	81.4591754802022	15.5065011320352	22.8211977093286	12.4249516360269	155.339962599577	16.9175501591302	3.19630829355784	1.26197378431927e-09	1.27747170798635e-07	Cfu0149240	chr19	15755087	15757725	+	1710	protein_coding	- && sp|Q8TEU8|WFKN2_HUMAN WAP, Kazal, immunoglobulin, Kunitz and NTR domain-containing protein 2 OS=Homo sapiens OX=9606 GN=WFIKKN2 PE=1 SV=1 && PF00014:Kunitz/Bovine pancreatic trypsin inhibitor domain|PF07679:Immunoglobulin I-set domain|PF00095:WAP-type (Whey Acidic Protein) 'four-disulfide core'|PF01759:UNC-6/NTR/C345C module	-
Cfu0034360	95.7670400796686	114.392970335739	147.802215304284	662.127598337905	793.308301324278	356.181946899437	119.320741906564	603.87261552054	-2.33907890380331	1.26797196987491e-09	1.27793856177786e-07	Cfu0034360	chr20	11946030	11973901	+	2775	protein_coding	- && sp|Q6DRC5|USPL1_DANRE SUMO-specific isopeptidase USPL1 OS=Danio rerio OX=7955 GN=uspl1 PE=1 SV=1 && PF15499:Ubiquitin-specific peptidase-like, SUMO isopeptidase	-
novel.1949	9.08135724893409	11.833755551973	12.5967797134333	80.6338058865832	93.4582382382026	99.399613088215	11.1706308381135	91.163885737667	-3.03069033152485	1.30370853548983e-09	1.30671574553394e-07	-	chr19	1016241	1017619	+	1359	-	- && - && -	-
novel.4858	42.9300524495066	25.2453451775423	56.2656160533356	544.278189734437	199.957160881736	216.401240994135	41.4803378934615	320.212197203436	-2.9466338300327	1.30784808153527e-09	1.30671574553394e-07	-	chr7	34094014	34127343	-	748	-	- && - && -	-
novel.4416	395.451829294494	309.255478424893	271.250656495931	2352.33622172975	1380.13909956416	988.819067700472	325.319321405106	1573.76479633146	-2.27352724395662	1.31355969468488e-09	1.30676542040202e-07	-	chr5	29860989	29862848	-	1215	-	- && - && -	-
novel.4835	2.47673379516384	3.15566814719279	0.839785314228889	86.8364063393973	111.932541145754	21.743665363047	2.15739575219517	73.5042042827329	-5.0797643067406	1.35016897389187e-09	1.33742059731435e-07	-	chr7	24292092	24296691	-	4525	-	- && Q9NBX4.1 RecName: Full=Probable RNA-directed DNA polymerase from transposon X-element; AltName: Full=Reverse transcriptase && -	-
Cfu0236480	760.3572751153	620.088790923383	609.684138130173	3262.56783818021	3364.49657657529	1701.18296149935	663.376734722952	2776.08245875162	-2.06495116033712	1.41614972901086e-09	1.39678357887054e-07	Cfu0236480	chr23	27564713	27571644	-	1998	protein_coding	- && sp|Q8N5D0|WDTC1_HUMAN WD and tetratricopeptide repeats protein 1 OS=Homo sapiens OX=9606 GN=WDTC1 PE=1 SV=2 && PF00400:WD domain, G-beta repeat	-
novel.1765	795.857126179315	508.062571698039	775.121845033265	2302.71541810723	2592.9227492599	2442.53840911562	693.013847636873	2446.05885882758	-1.81970681841332	1.45271830421512e-09	1.42675482813979e-07	-	chr18	479673	488683	+	3233	-	- && - && -	-
Cfu0220570	2.47673379516384	2.36675111039459	1.67957062845778	161.267611773166	74.983935330651	16.5666021813692	2.17435184467207	84.2727164283955	-5.26717789318894	1.47627393866493e-09	1.44171010509155e-07	Cfu0220570	chr18	11680868	11686464	+	894	protein_coding	- && - && -	-
Cfu0091190	6257.05514451559	9026.78873504498	13122.4853201406	930.390067922114	1479.03095630458	2596.81489192962	9468.77639990039	1668.74530538544	2.50386656504919	1.48043888607754e-09	1.44171010509155e-07	Cfu0091190	chr4	11144948	11172805	+	3075	protein_coding	- && sp|P58312|AT1A3_OREMO Sodium/potassium-transporting ATPase subunit alpha-3 OS=Oreochromis mossambicus OX=8127 GN=atp1a3 PE=2 SV=1 && PF13246:Cation transport ATPase (P-type)|PF00122:E1-E2 ATPase|PF00702:haloacid dehalogenase-like hydrolase|PF00690:Cation transporter/ATPase, N-terminus|PF00689:Cation transporting ATPase, C-terminus	-
novel.228	85.0345269672919	50.4906903550846	51.2269041679622	511.714537357163	379.266571455032	213.295003085128	62.2507071634463	368.092037299108	-2.56203743054383	1.51346795604174e-09	1.46768237081695e-07	-	chr1	14437562	14438523	-	881	-	- && - && -	-
Cfu0076000	4330.15625187812	5190.28518509534	4340.85028924913	832.699110790292	949.796514188245	1630.77490222853	4620.43057540753	1137.75684240236	2.02108002983761	1.58652722959186e-09	1.5312224625293e-07	Cfu0076000	chr1	42446241	42485595	+	2544	protein_coding	- && sp|Q13822|ENPP2_HUMAN Ectonucleotide pyrophosphatase/phosphodiesterase family member 2 OS=Homo sapiens OX=9606 GN=ENPP2 PE=1 SV=3 && PF01033:Somatomedin B domain|PF01223:DNA/RNA non-specific endonuclease|PF01663:Type I phosphodiesterase / nucleotide pyrophosphatase	-
novel.4165	0	0	0	31.0130022640705	64.1166983262088	40.3810928170874	0	45.1702644691222	-8.23426066701032	1.59225905982249e-09	1.5312224625293e-07	-	chr4	36218013	36220304	-	2292	-	- && - && -	-
Cfu0227470	20.639448293032	22.0896770303495	26.0333447410956	231.046866867325	153.228041762635	97.3287878155439	22.9208233548257	160.534565481835	-2.80383172962305	1.65268467164667e-09	1.58273702164336e-07	Cfu0227470	chr15	3083318	3090093	-	2067	protein_coding	- && sp|Q8NCX0|CC150_HUMAN Coiled-coil domain-containing protein 150 OS=Homo sapiens OX=9606 GN=CCDC150 PE=1 SV=2 && -	-
Cfu0032850	276.568607126629	228.785940671477	284.687221523593	1341.31234792105	1497.50525921213	691.655641072163	263.347256440567	1176.82441606845	-2.15959346502218	1.67485678540652e-09	1.59218643697518e-07	Cfu0032850	chr20	18542232	18558337	+	2712	protein_coding	- && sp|Q9Y5B6|PAXB1_HUMAN PAX3- and PAX7-binding protein 1 OS=Homo sapiens OX=9606 GN=PAXBP1 PE=1 SV=2 && PF07842:GC-rich sequence DNA-binding factor-like protein	-
Cfu0206260	314.545191985808	415.75927839265	199.868904786476	68.2286049809551	57.5963561235435	48.6643939077719	310.057791721645	58.1631183374235	2.42037647630057	1.68072231495003e-09	1.59218643697518e-07	Cfu0206260	chr6	36672594	36677395	-	1215	protein_coding	- && sp|O42222|GDF8_DANRE Growth/differentiation factor 8 OS=Danio rerio OX=7955 GN=mstnb PE=2 SV=2 && PF00019:Transforming growth factor beta like domain|PF00688:TGF-beta propeptide	-
novel.4997	10.7325131123767	11.833755551973	24.3537741126378	190.729963924033	232.558871895062	66.2664087254767	15.6400142589958	163.185081514858	-3.38370621361633	1.68324735971379e-09	1.59218643697518e-07	-	chr8	13513338	13519999	-	6641	-	- && - && -	-
novel.2335	105.673975260324	99.4035466365729	115.050588049358	463.644383847854	382.526742556364	363.429835353786	106.709369982085	403.200320586001	-1.91677324282063	1.71773106760733e-09	1.61817277715825e-07	-	chr2	8384412	8408335	-	5198	-	- && - && -	-
novel.1297	7.43020138549153	5.52241925758738	10.0774237707467	94.589656905415	58.6830798239877	88.0100740885237	7.67668147127519	80.4276036059755	-3.39003974388654	1.91057524318365e-09	1.79252343953979e-07	-	chr15	4039866	4041221	+	1356	-	- && - && -	-
Cfu0035200	99.894929738275	82.0473718270125	104.973164278611	451.239182942226	574.876837534991	291.986363446632	95.6384886146329	439.367461307949	-2.19975048458159	1.96538355534338e-09	1.83647985657187e-07	Cfu0035200	chr20	7986512	7993707	+	1095	protein_coding	- && sp|Q9NP87|DPOLM_HUMAN DNA-directed DNA/RNA polymerase mu OS=Homo sapiens OX=9606 GN=POLM PE=1 SV=1 && PF14791:DNA polymerase beta thumb|PF10391:Fingers domain of DNA polymerase lambda|PF14716:Helix-hairpin-helix domain	-
Cfu0028280	177.499255320075	140.427232550079	168.796848160007	1164.53823501585	961.750474893132	421.412942988578	162.241112010054	849.233884299186	-2.38716769381321	2.09852899207232e-09	1.95298585229956e-07	Cfu0028280	chr26	4377454	4391408	+	1983	protein_coding	- && sp|Q5SNQ7|SRAC1_DANRE Protein SERAC1 OS=Danio rerio OX=7955 GN=serac1 PE=3 SV=1 && -	-
Cfu0229970	7.43020138549153	7.10025333118378	10.9172090849756	139.558510188317	120.626330749308	43.4873307260941	8.48255460055029	101.22405722124	-3.57429144594405	2.19948756075844e-09	2.03872180330542e-07	Cfu0229970	chr15	12589982	12598644	+	1071	protein_coding	- && sp|A3KNK1|TACAN_DANRE Ion channel TACAN OS=Danio rerio OX=7955 GN=tmem120a PE=2 SV=1 && PF07851:TMPIT-like protein	-
Cfu0118470	299.684789214825	230.363774745074	262.013018039413	1527.39036150547	1259.51276881485	699.938942162848	264.020527333104	1162.28069082772	-2.13757125687689	2.21321414605297e-09	2.0432392996361e-07	Cfu0118470	chr7	16577065	16586678	-	1872	protein_coding	- && sp|Q1LYE3|ZN143_DANRE Zinc finger protein 143 OS=Danio rerio OX=7955 GN=znf143 PE=2 SV=2 && -	-
novel.5137	4.95346759032769	0	2.51935594268667	57.3740541885304	154.314765463079	34.1686169990739	2.49094117767145	81.952478883561	-5.05261602092853	2.26294227914806e-09	2.08082501206125e-07	-	chr9	24234186	24234957	+	457	-	- && - && -	-
novel.2580	94.9414621479473	108.081634041353	108.332305535527	609.405494488985	618.345785552759	285.773887628618	103.785133908276	504.508389223454	-2.28013327469322	2.28454865968548e-09	2.09081344898057e-07	-	chr20	9818652	9821203	-	2066	-	- && Q5RJS8.1 RecName: Full=Protein-tyrosine sulfotransferase 2; AltName: Full=Tyrosylprotein sulfotransferase 2; Short=TPST-2 && -	-
novel.4612	3.30231172688512	1.57783407359639	0	93.0390067922114	39.1220532159918	48.6643939077719	1.62671526682717	60.2751513053251	-5.19991911573332	2.29192288818061e-09	2.09081344898057e-07	-	chr6	24824177	24827810	-	1239	-	- && - && -	-
novel.4283	1.65115586344256	11.833755551973	15.11613565612	91.4883566790079	195.610266079959	96.2933751792083	9.53368235717851	127.797332646058	-3.74638415259933	2.33734458542314e-09	2.12385484376245e-07	-	chr5	30043886	30046955	+	3070	-	- && - && -	-
Cfu0239280	582.858019795224	723.436922743947	713.817517094556	138.007860075114	193.436818679071	207.082527267115	673.370819877909	179.509068673766	1.9033730093114	2.41955559211077e-09	2.18993502219281e-07	Cfu0239280	chr23	16657364	16684435	-	2583	protein_coding	- && sp|Q9H330|TM245_HUMAN Transmembrane protein 245 OS=Homo sapiens OX=9606 GN=TMEM245 PE=1 SV=3 && PF01594:AI-2E family transporter	-
Cfu0169790	1487.69143296175	1177.06421890291	1113.55532666751	9587.66964993739	6414.93000372221	3170.43349245953	1259.43699284406	6391.01104870637	-2.34309345161715	2.46665994033522e-09	2.22384810245848e-07	Cfu0169790	chr9	24372080	24380460	+	2724	protein_coding	- && sp|Q66I22|SRRT_DANRE Serrate RNA effector molecule homolog OS=Danio rerio OX=7955 GN=srrt PE=2 SV=1 && PF12066:Domain of unknown function (DUF3546)|PF04959:Arsenite-resistance protein 2	-
Cfu0179480	7341.86454679735	4402.94598237074	4402.15461718784	1102.51223048771	1283.42069022462	1689.79342249966	5382.32171545198	1358.57544773733	1.98568858931414	2.48479309185573e-09	2.23147955486499e-07	Cfu0179480	chr24	4507198	4517117	-	1350	protein_coding	- && sp|Q28IX8|TBA_XENTR Tubulin alpha chain OS=Xenopus tropicalis OX=8364 GN=tuba PE=2 SV=1 && PF03953:Tubulin C-terminal domain|PF00091:Tubulin/FtsZ family, GTPase domain	-
novel.54	1.65115586344256	5.52241925758738	7.55806782806	141.109160301521	46.7291191191013	65.2309960891411	4.91054764969665	84.356425169921	-4.09626998961946	2.60969466616003e-09	2.33456406569664e-07	-	chr1	17842537	17844947	+	903	-	- && - && -	-
novel.933	24.7673379516384	29.9788473983315	19.3150622272644	116.298758490264	183.656305375073	142.886943814309	24.6870825257448	147.614002559882	-2.58108449026851	2.67450500325467e-09	2.38330407239837e-07	-	chr12	22405656	22417025	-	2323	-	- && - && -	-
novel.727	487.090979715556	523.840912434003	262.013018039413	2003.43994625895	2872.21074027406	1348.10725250892	424.314970062991	2074.58597968064	-2.28946379606562	2.7523089484391e-09	2.44320348192209e-07	-	chr11	18425137	18433671	-	2311	-	- && - && -	-
Cfu0125180	63.5695007425386	78.1027866430215	106.652734907069	409.37162988573	656.381115068307	274.384348628927	82.7750074308764	446.712364527655	-2.43253708686094	3.04063935231912e-09	2.68881058434963e-07	Cfu0125180	chr5	37024715	37063915	-	5448	protein_coding	- && sp|Q9UL36|ZN236_HUMAN Zinc finger protein 236 OS=Homo sapiens OX=9606 GN=ZNF236 PE=1 SV=2 && PF00096:Zinc finger, C2H2 type	-
Cfu0079300	610.102091542027	519.107410213214	538.302386420718	2231.38551289987	1606.17762925655	1669.08516977294	555.837296058653	1835.54943730979	-1.72305269603092	3.08565044201603e-09	2.71819893899733e-07	Cfu0079300	chr1	28479723	28504393	-	1194	protein_coding	- && sp|P31689|DNJA1_HUMAN DnaJ homolog subfamily A member 1 OS=Homo sapiens OX=9606 GN=DNAJA1 PE=1 SV=2 && PF00226:DnaJ domain|PF00684:DnaJ central domain|PF01556:DnaJ C terminal domain	-
Cfu0232090	894.100900054147	870.96440862521	916.205777823718	223.293616301307	205.390779383957	319.942504627692	893.757028834358	249.542300104319	1.8389002092639	3.50627657423773e-09	3.07699100127022e-07	Cfu0232090	chr15	22038238	22046736	-	429	protein_coding	- && sp|Q17QC5|AP2S1_BOVIN AP-2 complex subunit sigma OS=Bos taurus OX=9913 GN=AP2S1 PE=2 SV=1 && PF01217:Clathrin adaptor complex small chain	-
novel.5273	10.7325131123767	3.94458518399099	5.87849719960222	119.400058716671	56.5096324230993	73.5142971798257	6.85186516532329	83.1413294398654	-3.59844197001221	3.57000863388207e-09	3.12105300265145e-07	-	chr9	37275632	37276986	-	844	-	- && - && -	-
Cfu0073490	19.8138703613107	11.833755551973	5.87849719960222	69.7792550941586	196.696989780403	123.214103723933	12.5087077042953	129.896782866165	-3.37929267514249	3.59427417181688e-09	3.13040935417108e-07	Cfu0073490	chr2	2567875	2571897	-	756	protein_coding	- && sp|O15162|PLS1_HUMAN Phospholipid scramblase 1 OS=Homo sapiens OX=9606 GN=PLSCR1 PE=1 SV=1 && PF03803:Scramblase	-
Cfu0137310	511.858317667194	675.312983499257	873.376726798045	179.875413131609	114.105988546643	186.374274540403	686.849342654832	160.118558739552	2.10233913691477	3.62456031797265e-09	3.14491925333867e-07	Cfu0137310	chr22	14003310	14040890	+	1158	protein_coding	- && sp|Q5RD69|TICN3_PONAB Testican-3 OS=Pongo abelii OX=9601 GN=SPOCK3 PE=2 SV=2 && PF07648:Kazal-type serine protease inhibitor domain|PF00086:Thyroglobulin type-1 repeat|PF10591:Secreted protein acidic and rich in cysteine Ca binding region	-
Cfu0081000	780.996723408332	553.030842795537	488.755052881213	179.875413131609	147.794423260413	117.00162790592	607.594206361694	148.223821432647	2.03927677056398	3.68864520145866e-09	3.18853675092381e-07	Cfu0081000	chr1	22760217	22774129	+	1872	protein_coding	- && sp|Q9NSD5|S6A13_HUMAN Sodium- and chloride-dependent GABA transporter 2 OS=Homo sapiens OX=9606 GN=SLC6A13 PE=1 SV=3 && PF00209:Sodium:neurotransmitter symporter family	-
novel.4374	16.5115586344256	16.5672577727621	11.7569943992044	396.966428980102	135.840462555527	52.8060444531142	14.9452702687974	195.204311996248	-3.7016077942027	4.0291592218537e-09	3.46988786717848e-07	-	chr5	11621938	11657866	-	3604	-	- && - && -	-
Cfu0187030	1131.86734438988	1698.53838022652	1155.54459237895	245.002717886157	220.604911190176	436.944132533612	1328.65010566512	300.850587203315	2.14109809413862	4.04579262891812e-09	3.47125999536916e-07	Cfu0187030	chr8	19411954	19418137	-	1005	protein_coding	- && sp|Q92038|ACOD_CYPCA Acyl-CoA desaturase OS=Cyprinus carpio OX=7962 PE=2 SV=2 && PF00487:Fatty acid desaturase	-
Cfu0090400	31300.9617032806	34926.9350531298	15169.8819162306	6157.63159953119	5209.75341992958	7413.55447616271	27132.5928908804	6260.31316520782	2.11570812407109	4.12913033250274e-09	3.52964178052456e-07	Cfu0090400	chr4	8605228	8606711	-	828	protein_coding	- && sp|O42364|APOEB_DANRE Apolipoprotein Eb OS=Danio rerio OX=7955 GN=apoeb PE=2 SV=1 && PF01442:Apolipoprotein A1/A4/E domain	-
Cfu0038740	643.950786742599	844.930146410869	358.588329175736	117.849408603468	106.498922643533	153.241070177665	615.823087443068	125.863133808222	2.28944118010008	4.14972836287298e-09	3.53415980129551e-07	Cfu0038740	chr11	9856440	9858821	+	606	protein_coding	- && sp|Q8JFR1|LYG_CYPCA Lysozyme g OS=Cyprinus carpio OX=7962 PE=2 SV=1 && -	-
novel.1249	11.5580910440979	11.0448385151748	18.4752769130356	120.950708829875	142.360804758192	69.3726466344834	13.6927354907694	110.894720074184	-3.018082074514	4.48878541075951e-09	3.80886644412976e-07	-	chr14	19879262	19887034	-	6207	-	- && P03934.1 RecName: Full=Transposable element Tc1 transposase && -	-
Cfu0133460	3.30231172688512	10.2559214783766	15.9559209703489	51.1714537357163	235.819042996395	123.214103723933	9.83805139187019	136.734866818681	-3.80161115650642	4.95333359259061e-09	4.18765345483485e-07	Cfu0133460	chr5	4277990	4302878	-	1824	protein_coding	- && sp|P13753|HA1B_BOVIN BOLA class I histocompatibility antigen, alpha chain BL3-7 OS=Bos taurus OX=9913 PE=2 SV=1 && PF13472:GDSL-like Lipase/Acylhydrolase family|PF07654:Immunoglobulin C1-set domain|PF00129:Class I Histocompatibility antigen, domains alpha 1 and 2	-
novel.5087	0.825577931721281	7.10025333118378	5.03871188537333	184.527363471219	48.9025665199898	48.6643939077719	4.32151438275946	94.0314412996604	-4.43139151131357	5.04390669286278e-09	4.24866300990047e-07	-	chr9	6489724	6490974	+	1231	-	- && - && -	-
novel.5008	68.5229683328663	48.9128562814882	98.25488176478	319.433923319926	484.678770398121	278.525999174269	71.8969021263782	360.879564297439	-2.32896651055793	5.35719983040133e-09	4.49615171220592e-07	-	chr8	17003884	17021245	-	7378	-	- && - && -	-
novel.2749	1157.46026027324	707.658582007983	915.365992509489	3693.64856965079	3280.81885164109	2723.13523356256	926.828278263569	3232.53421828481	-1.80219496160718	5.68997083133184e-09	4.75813502851952e-07	-	chr21	19788280	19792988	-	4689	-	- && - && -	-
novel.148	1.65115586344256	5.52241925758738	0	49.6208036225128	59.7698035244319	71.4434719071546	2.39119170700998	60.2780263513664	-4.63823246395266	5.93711415622198e-09	4.94688067601456e-07	-	chr1	46963612	46967774	+	3858	-	- && - && -	-
novel.1001	665.415812967353	533.307916875582	463.561493454347	1930.55939093839	1977.83713480847	1567.61473141206	554.095074432427	1825.33708571964	-1.71980177875594	5.96427990752273e-09	4.95163957790016e-07	-	chr13	19445998	19451674	+	4027	-	- && Q8NF91.4 RecName: Full=Nesprin-1; AltName: Full=Enaptin; AltName: Full=Myocyte nuclear envelope protein 1; Short=Myne-1; AltName: Full=Nuclear envelope spectrin repeat protein 1; AltName: Full=Synaptic nuclear envelope protein 1; Short=Syne-1 && PF10541:Nuclear envelope localisation domain|PF00435:Spectrin repeat	-
novel.486	5.77904552204897	11.0448385151748	2.51935594268667	320.984573433129	97.8051330399795	25.8853159083893	6.44774665997013	148.225007460499	-4.51254457729285	6.09894990264348e-09	5.04529619186421e-07	-	chr10	3576461	3579249	-	2771	-	- && - && -	-
novel.2170	1.65115586344256	2.36675111039459	5.03871188537333	130.254609509096	71.7237642293183	22.7790779993826	3.01887295307016	74.9191505792656	-4.63062749675704	6.26811297429727e-09	5.16671598024218e-07	-	chr2	1974055	1976895	+	2416	-	- && P35072.1 RecName: Full=Transposable element Tcb1 transposase; AltName: Full=Transposable element Barney transposase && PF01498:Transposase	-
Cfu0081500	30.5463834736874	45.7571881342955	63.8236838813956	375.257327395253	349.925031543038	152.205657541329	46.7090851631261	292.462672159873	-2.6450749007009	6.33714881658523e-09	5.20503183938744e-07	Cfu0081500	chr1	21139965	21164178	-	5253	protein_coding	- && sp|Q9NQX4|MYO5C_HUMAN Unconventional myosin-Vc OS=Homo sapiens OX=9606 GN=MYO5C PE=1 SV=2 && PF01843:DIL domain|PF00063:Myosin head (motor domain)	-
novel.4068	9.08135724893409	15.7783407359639	16.7957062845778	110.09615803745	128.233396652418	76.6205350888324	13.8851347564919	104.983363259567	-2.91714097932392	6.5276008461068e-09	5.34244778468599e-07	-	chr4	2709533	2713311	-	3779	-	- && - && -	-
Cfu0141080	550.660480458094	345.545662117611	403.936736144096	1440.55395516607	1965.88317410359	1347.07183987258	433.380959573267	1584.50298971408	-1.87055807089258	6.71386656025453e-09	5.45931900592136e-07	Cfu0141080	chr21	24293956	24315147	-	651	protein_coding	- && - && -	-
novel.4805	553.96279218498	303.733059167306	424.931368999818	1375.42665041153	1695.28897269298	1625.59783904685	427.542406784034	1565.43782071712	-1.87282298731888	6.71770622912334e-09	5.45931900592136e-07	-	chr7	11724997	11734667	-	3323	-	- && Q9PU36.1 RecName: Full=Protein piccolo; AltName: Full=Aczonin && -	-
Cfu0152020	502.77696041826	837.040976042888	1321.82208459627	7424.51274201847	6821.36466768835	2380.41365093548	887.213340352473	5542.0970202141	-2.64300366256283	6.84569111796249e-09	5.52713418060248e-07	Cfu0152020	chr19	26068681	26104446	+	4491	protein_coding	- && sp|Q9UKJ3|GPTC8_HUMAN G patch domain-containing protein 8 OS=Homo sapiens OX=9606 GN=GPATCH8 PE=1 SV=2 && PF01585:G-patch domain|PF12171:Zinc-finger double-stranded RNA-binding	-
novel.2943	1.65115586344256	0	0	170.571512452388	111.932541145754	10.3541263633557	0.550385287814187	97.6193933204992	-7.47707089916206	6.84904842137049e-09	5.52713418060248e-07	-	chr22	29176697	29179967	-	2530	-	- && P04323.1 RecName: Full=Retrovirus-related Pol polyprotein from transposon 17.6; Includes: RecName: Full=Protease; Includes: RecName: Full=Reverse transcriptase; Includes: RecName: Full=Endonuclease && -	-
novel.440	6.60462345377025	3.15566814719279	1.67957062845778	122.501358943078	103.238751542201	22.7790779993826	3.81328740980694	82.8397294948872	-4.4362109774013	7.11872268146617e-09	5.72474283931147e-07	-	chr10	28252728	28255213	+	2486	-	- && - && -	-
novel.52	112.278598714094	45.7571881342955	78.9398195375156	894.725115318433	717.237642293183	207.082527267115	78.9918687953017	606.34842829291	-2.93975578852544	7.17012686865268e-09	5.74606000446194e-07	-	chr1	17464709	18560552	+	9682	-	- && P49919.2 RecName: Full=Cyclin-dependent kinase inhibitor 1C; AltName: Full=Cyclin-dependent kinase inhibitor p57; AltName: Full=p57Kip2 && PF02234:Cyclin-dependent kinase inhibitor	-
Cfu0104740	8.25577931721281	10.2559214783766	12.5967797134333	80.6338058865832	110.84581744531	67.3018213618123	10.3694935030076	86.2604815645685	-3.0576345334711	7.58422017419392e-09	6.05687894880262e-07	Cfu0104740	chr12	22811875	22821905	-	1554	protein_coding	- && sp|Q80X56|TRI69_MOUSE E3 ubiquitin-protein ligase TRIM69 OS=Mus musculus OX=10090 GN=Trim69 PE=1 SV=1 && PF00622:SPRY domain|PF00643:B-box zinc finger|PF13765:SPRY-associated domain|PF15227:zinc finger of C3HC4-type, RING	-
novel.2022	0.825577931721281	0	0	142.659810414724	65.203422026653	18.6374274540403	0.275192643907094	75.5002199651392	-8.0020983108982	7.7111235716256e-09	6.1323109453516e-07	-	chr19	26847986	26850524	+	2445	-	- && - && -	-
Cfu0019050	878.414919351443	699.769411640001	849.862737999636	3782.0356261034	3023.26533463581	2034.5858303994	809.349022997027	2946.62893037954	-1.86395501058152	7.73181319366254e-09	6.1323109453516e-07	Cfu0019050	chr3	25249528	25268336	-	1941	protein_coding	- && sp|Q91W39|NCOA5_MOUSE Nuclear receptor coactivator 5 OS=Mus musculus OX=10090 GN=Ncoa5 PE=1 SV=1 && PF00076:RNA recognition motif. (a.k.a. RRM, RBD, or RNP domain)	-
Cfu0040330	33.0231172688512	14.2005066623676	15.9559209703489	235.698817206936	214.084568987511	80.7621856341747	21.0598483005226	176.848523942874	-3.0681992018379	7.76492449843641e-09	6.13748141862713e-07	Cfu0040330	chr11	19692892	19706862	+	1947	protein_coding	- && sp|Q95MN7|AIPL1_SAIBB Aryl-hydrocarbon-interacting protein-like 1 OS=Saimiri boliviensis boliviensis OX=39432 GN=AIPL1 PE=2 SV=1 && PF00254:FKBP-type peptidyl-prolyl cis-trans isomerase	-
Cfu0034690	0.825577931721281	3.94458518399099	0.839785314228889	60.4753544149374	76.0706590310952	31.0623790900672	1.86998280998039	55.8694641786999	-4.88210288138994	7.84958524230681e-09	6.18322277789902e-07	Cfu0034690	chr20	9693456	9704689	-	1197	protein_coding	- && sp|P58875|S14L2_BOVIN SEC14-like protein 2 OS=Bos taurus OX=9913 GN=SEC14L2 PE=1 SV=2 && PF00650:CRAL/TRIO domain	-
Cfu0046370	500.300226623096	510.429322808434	553.418522076838	113.197458263857	105.412198943089	180.16179872239	521.382690502789	132.923818643112	1.96816832152243	7.96112528844173e-09	6.2497541380012e-07	Cfu0046370	chr13	29432215	29442684	+	1101	protein_coding	- && sp|P31408|VATB2_BOVIN V-type proton ATPase subunit B, brain isoform OS=Bos taurus OX=9913 GN=ATP6V1B2 PE=1 SV=3 && PF00006:ATP synthase alpha/beta family, nucleotide-binding domain|PF02874:ATP synthase alpha/beta family, beta-barrel domain	-
Cfu0121420	752.927073729808	526.207663544398	520.666894821911	5328.03378896731	3441.65395930683	1404.01953487104	599.933877365372	3391.23576104839	-2.49864110188664	8.0146481104783e-09	6.25901062522557e-07	Cfu0121420	chr7	1093362	1099761	-	1644	protein_coding	- && sp|A0JM64|KHDC4_XENTR KH homology domain-containing protein 4 OS=Xenopus tropicalis OX=8364 GN=khdc4 PE=2 SV=1 && -	-
Cfu0220590	52.836987630162	25.2453451775423	20.1548475414933	246.55336799936	211.911121586622	157.382720723007	32.7457267830659	205.28240343633	-2.64677603671968	8.02715400808825e-09	6.25901062522557e-07	Cfu0220590	chr18	12127389	12175435	+	1161	protein_coding	- && sp|Q9WTK8|SPO11_MOUSE Meiotic recombination protein SPO11 OS=Mus musculus OX=10090 GN=Spo11 PE=1 SV=2 && PF04406:Type IIB DNA topoisomerase	-
Cfu0103920	20.639448293032	5.52241925758738	3.35914125691556	395.415778866899	130.406844053306	45.5581559987652	9.84033626917832	190.460259639657	-4.27160196249287	8.18025194573959e-09	6.35607345734377e-07	Cfu0103920	chr12	19913865	19946233	+	942	protein_coding	- && sp|E1C8P7|DSCL1_CHICK Down syndrome cell adhesion molecule-like protein 1 homolog OS=Gallus gallus OX=9031 GN=DSCAML1 PE=1 SV=2 && PF13927:Immunoglobulin domain	-
novel.140	0.825577931721281	1.57783407359639	2.51935594268667	74.4312054337692	48.9025665199898	31.0623790900672	1.64092264933478	51.4653836812754	-4.96726418958281	8.23268217917779e-09	6.35607345734377e-07	-	chr1	46182204	46187507	+	1145	-	- && - && -	-
Cfu0181100	76.7787476500791	60.7466118334612	72.2215370236844	469.846984300668	414.041729869247	192.586750358417	69.9156321690749	358.825154842777	-2.35796217087763	8.23425460895055e-09	6.35607345734377e-07	Cfu0181100	chr3	42618714	42626969	+	2430	protein_coding	- && sp|Q4QY64|ATAD5_MOUSE ATPase family AAA domain-containing protein 5 OS=Mus musculus OX=10090 GN=Atad5 PE=1 SV=1 && PF00004:ATPase family associated with various cellular activities (AAA)	-
novel.4532	103.19724146516	97.8257125629765	116.730158677816	545.82883984764	507.499968107449	289.91553817396	105.917704235317	447.74811537635	-2.0785375391628	8.29556539466998e-09	6.38205497696611e-07	-	chr6	40281134	40335365	+	5383	-	- && Q6P2A1.1 RecName: Full=Histone-lysine N-methyltransferase PRDM9; AltName: Full=PR domain zinc finger protein 9; AltName: Full=PR domain-containing protein 9 && PF00856:SET domain	-
Cfu0002060	13.2092469075405	11.0448385151748	21.8344181699511	173.672812678795	136.927186255971	68.3372339981478	15.3628345308888	126.312410977638	-3.03757634112485	8.34167192181024e-09	6.39620557991297e-07	Cfu0002060	chr17	6355638	6359396	+	501	protein_coding	- && sp|Q9H772|GREM2_HUMAN Gremlin-2 OS=Homo sapiens OX=9606 GN=GREM2 PE=2 SV=1 && PF03045:DAN domain	-
novel.2582	169.243476002863	187.762254757971	129.326938391249	1181.59538626109	635.733364759867	493.891827532068	162.110889717361	770.406859517674	-2.24687106010275	8.44622635892558e-09	6.43075750989735e-07	-	chr20	10232429	10253980	-	4366	-	- && - && -	-
novel.5011	60.2671890156535	49.7017733182864	78.1000342232867	390.763828527288	211.911121586622	285.773887628618	62.6896655190755	296.149612580843	-2.23845379245795	8.46163269020235e-09	6.43075750989735e-07	-	chr8	17309040	17332727	-	3799	-	- && - && -	-
Cfu0208550	549.009324594652	590.89886056185	393.859312373349	77.5325056601762	116.279435947531	155.311895450336	511.25583250995	116.374612352681	2.12857657751348	8.47032185012476e-09	6.43075750989735e-07	Cfu0208550	chr6	25240318	25244137	+	1068	protein_coding	- && sp|Q95LH1|GPR1_MACFA G-protein coupled receptor 1 OS=Macaca fascicularis OX=9541 GN=GPR1 PE=2 SV=1 && PF00001:7 transmembrane receptor (rhodopsin family)	-
Cfu0171230	307.940568532038	411.814693208659	256.134520839811	21.7091015848493	19.5610266079959	80.7621856341747	325.296594193503	40.67743794234	2.98472857587823	8.50659751913729e-09	6.43712363087504e-07	Cfu0171230	chr9	30616070	30621244	+	585	protein_coding	- && - && -	-
novel.5178	154.38307323188	78.1027866430215	79.7796048517445	659.026298111498	511.846862909226	362.394422717451	104.088488242215	511.089194579391	-2.29474095939013	8.56480773982781e-09	6.45999224298123e-07	-	chr9	2872581	2886133	-	803	-	- && - && -	-
Cfu0100480	270.78956160458	522.263078360407	791.077766003613	2270.15176572996	4709.86051772523	2115.34801603358	528.0434686562	3031.78676649626	-2.52160531389827	8.65515254314014e-09	6.50516005201176e-07	Cfu0100480	chr12	5766773	5790654	-	3891	protein_coding	- && sp|P56645|PER3_HUMAN Period circadian protein homolog 3 OS=Homo sapiens OX=9606 GN=PER3 PE=1 SV=4 && PF08447:PAS fold|PF12114:Period protein 2/3C-terminal region	-
Cfu0000710	263.359360219089	564.864598347509	610.523923444402	69.7792550941586	79.3308301324278	122.178691087598	479.582627337	90.429592104728	2.40199289444821	8.70466750592851e-09	6.50516005201176e-07	Cfu0000710	chr17	549173	569678	+	1563	protein_coding	- && sp|Q6NUZ2|TTY2L_DANRE Protein tweety homolog 2-like OS=Danio rerio OX=7955 GN=ttyh2l PE=2 SV=1 && PF04906:Tweety	-
novel.1009	114.755332509258	41.0236859135063	81.4591754802022	1.55065011320352	5.43361850222108	6.21247581801344	79.0793979676555	4.39891481114602	4.10554401752796	8.70924807656686e-09	6.50516005201176e-07	-	chr13	25047830	25079970	+	1218	-	- && - && -	-
novel.1925	156.034229095322	102.559214783766	106.652734907069	565.987291319286	412.955006168802	437.979545169948	121.748726262052	472.307280886012	-1.95481541835338	9.8082254506154e-09	7.30238204516785e-07	-	chr18	26854453	26865864	-	2703	-	- && - && -	-
novel.2552	94.9414621479473	48.12393924469	36.9505538260711	288.420921055856	395.567426961695	283.703062355947	60.0053184062362	322.563803457832	-2.42704311573737	1.00457445891348e-08	7.45516993946081e-07	-	chr20	31205453	31208223	+	2668	-	- && - && -	-
Cfu0134050	6.60462345377025	10.2559214783766	28.5527006837822	213.989715622086	158.661660264856	83.8684235431814	15.137748538643	152.173266476708	-3.32937819540966	1.03284727215229e-08	7.64042148758809e-07	Cfu0134050	chr5	1617447	1623824	+	1581	protein_coding	- && sp|Q6R3M4|POLI_MOUSE DNA polymerase iota OS=Mus musculus OX=10090 GN=Poli PE=1 SV=1 && PF00817:impB/mucB/samB family|PF11799:impB/mucB/samB family C-terminal domain	-
novel.2219	0.825577931721281	3.94458518399099	4.19892657114444	914.883566790079	185.829752775961	65.2309960891411	2.98969656228557	388.648105218394	-7.02063970942095	1.07669450123734e-08	7.939331977175e-07	-	chr2	26685560	26688539	+	2980	-	- && - && -	-
novel.2532	740.543404753989	451.260545048569	456.843210940516	1801.85543154249	2147.36603207777	1839.92825476831	549.549053581025	1929.71657279619	-1.81221679382634	1.12196682955438e-08	8.21894343948764e-07	-	chr20	22214729	22218438	+	2925	-	- && - && PF00957:Synaptobrevin	-
novel.1750	3.30231172688512	11.833755551973	8.39785314228889	41.8675530564951	165.182002467521	99.399613088215	7.84464014038233	102.149722870744	-3.70464432006535	1.12235138701576e-08	8.21894343948764e-07	-	chr17	28283118	28345304	-	2552	-	- && - && -	-
Cfu0206490	0.825577931721281	0	3.35914125691556	72.8805553205656	65.203422026653	27.9561411810605	1.39490639621228	55.346706176093	-5.32779646953884	1.12845485797085e-08	8.21894343948764e-07	Cfu0206490	chr6	35254128	35256594	+	1575	protein_coding	- && sp|Q03278|PO21_NASVI Retrovirus-related Pol polyprotein from type-1 retrotransposable element R2 (Fragment) OS=Nasonia vitripennis OX=7425 PE=4 SV=2 && PF00078:Reverse transcriptase (RNA-dependent DNA polymerase)	-
Cfu0104570	100.720507669996	153.04990513885	186.432339758813	1434.35135471326	763.966761412284	412.094229261558	146.734250855887	870.137448462367	-2.56682568408908	1.12925196379973e-08	8.21894343948764e-07	Cfu0104570	chr12	21713536	21748388	+	3000	protein_coding	- && sp|Q3UVV9|VWA3A_MOUSE von Willebrand factor A domain-containing protein 3A OS=Mus musculus OX=10090 GN=Vwa3a PE=2 SV=1 && PF13768:von Willebrand factor type A domain|PF09793:Anticodon-binding domain	-
novel.1465	85.0345269672919	68.6357822014432	87.3376726798045	285.319620829448	308.629530926158	299.234251900981	80.3359939495132	297.727801218862	-1.89076945858716	1.13241941670584e-08	8.21894343948764e-07	-	chr15	25895678	25908082	-	2231	-	- && - && -	-
Cfu0117740	185.755034637288	110.448385151748	212.465684499909	931.940718035318	887.853263262925	492.856414895733	169.556368096315	770.883465397992	-2.18448959777886	1.15396618126257e-08	8.34907193214424e-07	Cfu0117740	chr7	18858319	18878489	+	2232	protein_coding	- && sp|Q9BZF9|UACA_HUMAN Uveal autoantigen with coiled-coil domains and ankyrin repeats OS=Homo sapiens OX=9606 GN=UACA PE=1 SV=2 && PF12796:Ankyrin repeats (3 copies)	-
novel.1507	143.650560119503	148.316402918061	101.614023021696	451.239182942226	460.770848988348	485.608526441384	131.193662019753	465.872852790652	-1.82809097905648	1.19072304844742e-08	8.58808998692704e-07	-	chr16	8918365	8921107	+	2735	-	- && - && -	-
Cfu0149180	549.009324594652	645.334136100926	861.61973239884	93.0390067922114	194.523542379515	180.16179872239	685.321064364806	155.908115964705	2.13036623390744	1.26416600158756e-08	9.08939293353298e-07	Cfu0149180	chr19	15601182	15643758	-	1809	protein_coding	- && sp|O95631|NET1_HUMAN Netrin-1 OS=Homo sapiens OX=9606 GN=NTN1 PE=1 SV=2 && PF00055:Laminin N-terminal (Domain VI)|PF01759:UNC-6/NTR/C345C module|PF00053:Laminin EGF domain	-
novel.508	15.6859807027043	8.67808740478017	24.3537741126378	138.007860075114	158.661660264856	81.7975982705103	16.2392807400408	126.155706203493	-2.95964166449435	1.26925677266408e-08	9.09765413449902e-07	-	chr10	15573681	15590308	-	4922	-	- && - && -	-
Cfu0138410	2236.49061703295	1697.74946318972	1691.32762285698	9820.26716691792	10047.8473343072	4245.19180897585	1875.18923435988	8037.768770067	-2.0996872872744	1.30705791852542e-08	9.33959651998968e-07	Cfu0138410	chr19	27676272	27686470	+	1503	protein_coding	- && sp|Q1RMR2|RU17_BOVIN U1 small nuclear ribonucleoprotein 70 kDa OS=Bos taurus OX=9913 GN=SNRNP70 PE=2 SV=1 && PF12220:U1 small nuclear ribonucleoprotein of 70kDa MW N terminal|PF00076:RNA recognition motif. (a.k.a. RRM, RBD, or RNP domain)	-
novel.4048	3.30231172688512	0	0.839785314228889	15.5065011320352	148.881146960858	55.912282362121	1.38069901370467	73.4333101516713	-5.74897075626011	1.31844180963699e-08	9.39186326124131e-07	-	chr4	41607037	41610005	+	1823	-	- && - && -	-
novel.1770	234.464132608844	199.596010309944	157.879639075031	1555.30206354313	1041.08130502556	485.608526441384	197.313260664606	1027.33063167003	-2.37928348522213	1.32398408505802e-08	9.40232390250437e-07	-	chr18	1464170	1515631	+	8129	-	- && Q6T4R5.2 RecName: Full=Nance-Horan syndrome protein; AltName: Full=Congenital cataracts and dental anomalies protein && -	-
Cfu0050750	98.2437738748324	142.005066623676	171.316204102693	1693.30992361825	837.863973042491	337.544519445397	137.1883482004	956.239472035379	-2.80012028083223	1.33613482835364e-08	9.45950669889634e-07	Cfu0050750	chr13	15156009	15215052	+	5838	protein_coding	- && sp|A0A2R8QCI3|DAPLE_DANRE Protein Daple OS=Danio rerio OX=7955 GN=ccdc88c PE=2 SV=1 && PF05622:HOOK protein	-
Cfu0079980	554.788370116701	630.34471240176	797.796048517445	3389.7211474629	3602.48906697258	1545.87106604901	660.976377011968	2846.02709349483	-2.10612114995974	1.34132369102388e-08	9.46720207609516e-07	Cfu0079980	chr1	26128814	26141530	+	2553	protein_coding	- && sp|Q6ZQ03|FNBP4_MOUSE Formin-binding protein 4 OS=Mus musculus OX=10090 GN=Fnbp4 PE=1 SV=2 && PF00397:WW domain	-
novel.2471	277.39418505835	177.506333279594	290.565718723196	998.61867290307	1197.56951788953	711.328481162539	248.488745687047	969.172223985045	-1.96369706622108	1.35610409675536e-08	9.54234224180296e-07	-	chr2	45446105	45450277	-	4117	-	- && - && -	-
Cfu0211990	0	0	0	31.0130022640705	69.5503168284299	18.6374274540403	0	39.7335821821802	-8.0470260929844	1.37504724098437e-08	9.64622806137367e-07	Cfu0211990	chr6	12855535	12859821	-	1095	protein_coding	- && sp|Q60414|NTCP2_CRIGR Ileal sodium/bile acid cotransporter OS=Cricetulus griseus OX=10029 GN=SLC10A2 PE=2 SV=1 && PF01758:Sodium Bile acid symporter family	-
Cfu0034780	115.580910440979	179.084167353191	161.238780331947	12.4052009056282	34.7751584142149	19.6728400903759	151.967952708706	22.2843998034063	2.74903494067159	1.42460564410588e-08	9.96360553514055e-07	Cfu0034780	chr20	9507214	9518792	-	2760	protein_coding	- && sp|Q9NZ08|ERAP1_HUMAN Endoplasmic reticulum aminopeptidase 1 OS=Homo sapiens OX=9606 GN=ERAP1 PE=1 SV=3 && PF17900:Peptidase M1 N-terminal domain|PF01433:Peptidase family M1 domain|PF11838:ERAP1-like C-terminal domain	-
Cfu0110230	30.5463834736874	27.6120962879369	32.7516272549267	386.111878187677	208.65095048529	90.0808993611949	30.303369005517	228.281242678054	-2.90946715017298	1.43004657929703e-08	9.97144261334608e-07	Cfu0110230	chr14	24024633	24035139	-	3375	protein_coding	- && sp|Q6ZUG5|YC006_HUMAN Uncharacterized protein FLJ43738 OS=Homo sapiens OX=9606 PE=2 SV=1 && PF15084:Domain of unknown function (DUF4550)	-
novel.3244	177.499255320075	117.548638482931	76.4204635948289	552.031440300455	470.551362292346	603.645566983639	123.822785799279	542.076123192146	-2.13006230050911	1.45408600238138e-08	1.0084086657989e-06	-	chr24	26769643	26770230	-	560	-	- && - && -	-
Cfu0191320	101.546085601718	179.084167353191	242.697955812149	731.906853432063	1249.73225551085	624.353819710351	174.442736255686	868.664309551088	-2.31642105612499	1.4549397127861e-08	1.0084086657989e-06	Cfu0191320	chr8	1922846	1974008	+	3135	protein_coding	- && sp|Q15034|HERC3_HUMAN Probable E3 ubiquitin-protein ligase HERC3 OS=Homo sapiens OX=9606 GN=HERC3 PE=1 SV=1 && PF00415:Regulator of chromosome condensation (RCC1) repeat|PF00632:HECT-domain (ubiquitin-transferase)	-
Cfu0068700	18.1627144978682	46.5461051710937	15.9559209703489	231.046866867325	120.626330749308	241.251144266189	26.8882468797702	197.641447294274	-2.87396096709432	1.50326857849481e-08	1.03878559256468e-06	Cfu0068700	chr2	19733572	19734753	-	432	protein_coding	- && - && PF13445:RING-type zinc-finger	-
novel.1560	71.8252800597514	59.1687777598648	41.9892657114445	336.491074565165	233.645595595507	219.507478903142	57.6611078436869	263.214716354604	-2.18777723088925	1.51222482203062e-08	1.0418551908199e-06	-	chr16	1107422	1111618	-	769	-	- && - && -	-
novel.1822	14.8604027709831	2.36675111039459	3.35914125691556	80.6338058865832	170.615620969742	60.0539329074632	6.86209837943107	103.76778658793	-3.92283420207667	1.53755515753062e-08	1.05615395939901e-06	-	chr18	15938323	15945588	+	1738	-	- && - && -	-
novel.4478	79.255481445243	43.3904370239009	93.2161698794067	383.01057796127	440.123098679908	244.357382175195	71.9540294495168	355.830352938791	-2.30645481085963	1.63746573425191e-08	1.12144537526808e-06	-	chr6	18184569	18196876	+	11292	-	- && - && -	-
Cfu0045350	61.0927669473748	57.5909436862684	125.967797134333	488.45478565911	642.253706962532	261.9593969929	81.5505025893255	464.222629871514	-2.50945002794127	1.69915743833399e-08	1.16025306735943e-06	Cfu0045350	chr11	37950480	37957047	+	1488	protein_coding	- && sp|Q8N554|ZN276_HUMAN Zinc finger protein 276 OS=Homo sapiens OX=9606 GN=ZNF276 PE=1 SV=4 && PF07776:Zinc-finger associated domain (zf-AD)	-
Cfu0242790	534.97449975539	951.433946378626	864.139088341527	2263.94916527715	3243.87024582599	2980.95298001012	783.515844825181	2829.59079703775	-1.85271829420775	1.71577536512015e-08	1.16814440787531e-06	Cfu0242790	chr19	213845	214408	-	564	protein_coding	- && sp|B7SXM5|IER2_DANRE Immediate early response gene 2 protein OS=Danio rerio OX=7955 GN=ier2 PE=1 SV=1 && PF05760:Immediate early response protein (IER)	-
novel.4754	133.743624938848	74.1582014590306	112.531232106671	356.649526036811	481.418599296788	443.156608351625	106.811019501516	427.074911228408	-2.00100180732212	1.72687125411083e-08	1.17224083955523e-06	-	chr7	36435854	36442666	+	1112	-	- && - && -	-
Cfu0016380	31.3719614054087	21.3007599935513	20.1548475414933	145.761110641131	170.615620969742	101.470438360886	24.2758563134845	139.282389990586	-2.51975555352511	1.77557932877519e-08	1.20177040786309e-06	Cfu0016380	chr3	13132976	13158209	-	1719	protein_coding	- && sp|Q9H3D4|P63_HUMAN Tumor protein 63 OS=Homo sapiens OX=9606 GN=TP63 PE=1 SV=1 && PF07710:P53 tetramerisation motif|PF07647:SAM domain (Sterile alpha motif)|PF00870:P53 DNA-binding domain	-
novel.4641	0.825577931721281	7.10025333118378	4.19892657114444	823.395210111071	265.160582908389	72.4788845434901	4.04158594468317	387.01155918765	-6.5775163072713	1.80081636163198e-08	1.21528776685573e-06	-	chr6	37761384	37772704	-	11321	-	- && Q9NBX4.1 RecName: Full=Probable RNA-directed DNA polymerase from transposon X-element; AltName: Full=Reverse transcriptase && -	-
Cfu0019060	568.823194955963	561.708930200317	467.760420025491	159.716961659963	148.881146960858	176.020148177047	532.764181727257	161.539418932623	1.7212449449549	1.80970998163103e-08	1.21772904886426e-06	Cfu0019060	chr3	25271793	25284006	+	1530	protein_coding	- && sp|P10619|PPGB_HUMAN Lysosomal protective protein OS=Homo sapiens OX=9606 GN=CTSA PE=1 SV=2 && PF00450:Serine carboxypeptidase	-
Cfu0214600	66.8718124694238	78.8917036798198	38.6301244545289	1218.81098897797	370.572781851478	167.736847086363	61.4645468679241	585.706872638603	-3.24997419830232	1.87530876498119e-08	1.25820134580715e-06	Cfu0214600	chr13	2960125	2983097	+	4206	protein_coding	- && sp|Q99N50|SYTL2_MOUSE Synaptotagmin-like protein 2 OS=Mus musculus OX=10090 GN=Sytl2 PE=1 SV=2 && PF00168:C2 domain	-
Cfu0068250	15.6859807027043	18.1450918463585	5.87849719960222	105.44420769784	193.436818679071	70.408059270819	13.236523249555	123.096361882576	-3.2150274532719	1.88220420878032e-08	1.25916733735217e-06	Cfu0068250	chr2	21611857	21620576	-	2085	protein_coding	- && sp|Q6ZMT9|DTHD1_HUMAN Death domain-containing protein 1 OS=Homo sapiens OX=9606 GN=DTHD1 PE=2 SV=3 && -	-
Cfu0104770	2.47673379516384	3.15566814719279	3.35914125691556	94.589656905415	52.1627376213224	27.9561411810605	2.99718106642406	58.2361785692659	-4.27116152781342	1.92754193018807e-08	1.28577074418325e-06	Cfu0104770	chr12	22854272	22865801	+	1029	protein_coding	- && sp|Q9NZ01|TECR_HUMAN Very-long-chain enoyl-CoA reductase OS=Homo sapiens OX=9606 GN=TECR PE=1 SV=1 && PF02544:3-oxo-5-alpha-steroid 4-dehydrogenase	-
novel.3052	0.825577931721281	2.36675111039459	4.19892657114444	69.7792550941586	45.6423954186571	39.3456801807518	2.46375187108677	51.5891102311892	-4.38613229347708	1.95439791447611e-08	1.29992806530572e-06	-	chr23	2415033	2417583	-	2551	-	- && - && -	-
novel.1489	0	0	1.67957062845778	158.166311546759	43.4689480177687	23.8144906357182	0.559856876152593	75.1499167334154	-7.090569512212	1.96784163145388e-08	1.30510876017114e-06	-	chr16	2683745	2686885	+	2981	-	- && - && -	-
novel.1799	0.825577931721281	4.73350222078918	2.51935594268667	127.153309282689	39.1220532159918	33.1332043627383	2.69281203173238	66.4695222871397	-4.60787718521068	2.05966682383369e-08	1.36074478349512e-06	-	chr18	8440658	8461391	+	4743	-	- && - && -	-
novel.1646	3.30231172688512	3.15566814719279	4.19892657114444	86.8364063393973	36.9486058151034	46.5935686351008	3.55230214840745	56.7928602632005	-3.99257783847446	2.06352111881842e-08	1.36074478349512e-06	-	chr17	4870106	4872286	+	1771	-	- && - && -	-
novel.2819	12.3836689758192	31.5566814719279	7.55806782806	145.761110641131	182.569581674628	104.576676269893	17.166139425269	144.302456195218	-3.06653727278202	2.07187675946365e-08	1.36236226804618e-06	-	chr22	15394908	15397318	+	1956	-	- && - && -	-
novel.417	0	0	0	21.7091015848493	65.203422026653	24.8499032720538	0	37.2541422945187	-7.95692398981075	2.10946418983905e-08	1.37935412437768e-06	-	chr10	18079403	18084530	+	2722	-	- && - && -	-
Cfu0180050	30.5463834736874	14.2005066623676	15.9559209703489	96.1403070186185	177.135963172407	131.497404814618	20.2342703688013	134.924558335215	-2.7412576924372	2.10967073615823e-08	1.37935412437768e-06	Cfu0180050	chr24	1870536	1875173	+	915	protein_coding	- && sp|Q8BV66|IFI44_MOUSE Interferon-induced protein 44 OS=Mus musculus OX=10090 GN=Ifi44 PE=2 SV=1 && -	-
Cfu0136680	246.847801584663	205.90734660433	280.488294952449	1412.64225312841	1062.81577903444	602.610154347304	244.414481047147	1026.02272883672	-2.06887365176924	2.16083892124519e-08	1.40881814413387e-06	Cfu0136680	chr22	15742675	15777453	+	4779	protein_coding	- && sp|Q13395|TARB1_HUMAN Probable methyltransferase TARBP1 OS=Homo sapiens OX=9606 GN=TARBP1 PE=1 SV=1 && PF00588:SpoU rRNA Methylase family	-
Cfu0100360	2.47673379516384	7.10025333118378	25.1935594268667	124.052009056282	217.344740088843	95.2579625428727	11.5901821844048	145.551570562666	-3.65495079279023	2.17706780020349e-08	1.4154006993999e-06	Cfu0100360	chr12	5555338	5568585	+	1155	protein_coding	- && - && -	-
Cfu0222650	18.9882924295895	25.2453451775423	12.5967797134333	124.052009056282	222.778358591064	80.7621856341747	18.9434724401884	142.53085109384	-2.91017886214362	2.19386683396482e-08	1.42231591370528e-06	Cfu0222650	chr18	19316490	19345211	+	807	protein_coding	- && sp|P22934|TNR1A_RAT Tumor necrosis factor receptor superfamily member 1A OS=Rattus norvegicus OX=10116 GN=Tnfrsf1a PE=2 SV=2 && PF00531:Death domain	-
Cfu0241730	53.6625655618833	42.6015199871027	62.1441132529378	294.62352150867	362.965715948368	154.276482814	52.8027329339746	270.621906757013	-2.35733255555142	2.20147639699825e-08	1.42325140735909e-06	Cfu0241730	chr23	3700118	3707183	-	2085	protein_coding	- && sp|Q6DF94|SPICE_XENLA Spindle and centriole-associated protein 1 OS=Xenopus laevis OX=8355 GN=spice1 PE=2 SV=1 && PF15678:Centriole duplication and mitotic chromosome congression	-
Cfu0004310	4.95346759032769	2.36675111039459	5.03871188537333	165.919562112777	74.983935330651	18.6374274540403	4.11964352869854	86.5136416324895	-4.38907333446765	2.26974099425653e-08	1.46328553484472e-06	Cfu0004310	chr17	16004747	16012140	+	1374	protein_coding	- && sp|Q5SQS7|SH24B_HUMAN SH2 domain-containing protein 4B OS=Homo sapiens OX=9606 GN=SH2D4B PE=2 SV=1 && PF00017:SH2 domain	-
novel.3422	137.045936665733	74.9471184958288	77.2602489090578	486.904135545907	604.218377446985	293.021776082967	96.4177680235397	461.381429691953	-2.25840777160477	2.33146451331411e-08	1.49889139184651e-06	-	chr26	2864592	2867452	+	2710	-	- && - && -	-
novel.3057	0.825577931721281	2.36675111039459	5.03871188537333	144.210460527928	59.7698035244319	19.6728400903759	2.74368030916307	74.5510347142452	-4.76051830719341	2.36337171015997e-08	1.51518386306923e-06	-	chr23	4503125	4506607	-	3420	-	- && - && -	-
novel.5010	70.9997021280302	55.2241925758738	90.69681393672	280.667670489838	302.109188723492	269.207285447249	72.306902880208	283.99471488686	-1.97458012264141	2.56852377973444e-08	1.6421476131931e-06	-	chr8	17301899	17308852	-	6954	-	- && - && -	-
novel.358	1.65115586344256	0.788917036798197	0.839785314228889	125.602659169485	32.6017110133265	20.7082527267115	1.09328607148988	59.6375409698411	-5.76138858158655	2.5956174164588e-08	1.65488535833893e-06	-	chr10	1628633	1629448	+	816	-	- && - && -	-
novel.4415	485.439823852113	422.070614687036	527.385177335742	1666.94887169379	1492.07164070991	1232.14103723933	478.298538624964	1463.72051654768	-1.61335632986213	2.62249092761833e-08	1.66741296444714e-06	-	chr5	28654077	28658010	-	3908	-	- && - && -	-
Cfu0031710	29.7208055419661	28.4010133247351	20.1548475414933	418.675530564951	204.304055683513	70.408059270819	26.0922221360649	231.129215173094	-3.14256053552853	2.65695298469802e-08	1.68468337601182e-06	Cfu0031710	chr20	23772811	23798489	+	11196	protein_coding	- && sp|P98163|YL_DROME Putative vitellogenin receptor OS=Drosophila melanogaster OX=7227 GN=yl PE=1 SV=2 && PF00057:Low-density lipoprotein receptor domain class A|PF07645:Calcium-binding EGF domain|PF14670:Coagulation Factor Xa inhibitory site	-
Cfu0201500	1128.56503266299	1563.63356693403	1775.30615427987	356.649526036811	334.710899736819	539.449983530834	1489.1682512923	410.270136434821	1.85875849878386	2.66613189206538e-08	1.68587189229778e-06	Cfu0201500	chr25	17721769	17749434	+	690	protein_coding	- && sp|Q62745|CD81_RAT CD81 antigen OS=Rattus norvegicus OX=10116 GN=Cd81 PE=1 SV=1 && PF00335:Tetraspanin family	-
Cfu0096160	233.638554677123	455.994047269358	496.313120709273	58.9247043017339	82.5910012337605	103.541263633557	395.315240885251	81.6856563896839	2.26834821046504	2.74313822735515e-08	1.72982596413543e-06	Cfu0096160	chr4	27585085	27616405	-	7503	protein_coding	- && sp|Q8C6K9|CO6A6_MOUSE Collagen alpha-6(VI) chain OS=Mus musculus OX=10090 GN=Col6a6 PE=1 SV=2 && PF00014:Kunitz/Bovine pancreatic trypsin inhibitor domain|PF00092:von Willebrand factor type A domain|PF01391:Collagen triple helix repeat (20 copies)	-
Cfu0052740	573.77666254629	544.352755390756	613.043279387089	2422.1154768239	2584.22895965635	1304.61992178282	577.057565774712	2103.65478608769	-1.86588794620774	2.79364396050154e-08	1.75687473047345e-06	Cfu0052740	chr13	5949321	5955410	+	1947	protein_coding	- && sp|Q9H307|PININ_HUMAN Pinin OS=Homo sapiens OX=9606 GN=PNN PE=1 SV=5 && PF04697:pinin/SDK conserved region|PF04696:pinin/SDK/memA/ protein conserved region	-
Cfu0121620	227.033931223352	61.5355288702594	112.531232106671	1575.46051501478	1055.20871313133	390.350563898511	133.700230733428	1007.00659734821	-2.91259915071356	2.84092668981367e-08	1.78175510872009e-06	Cfu0121620	chr7	447745	484848	+	3105	protein_coding	- && sp|P55016|S12A1_RAT Solute carrier family 12 member 1 OS=Rattus norvegicus OX=10116 GN=Slc12a1 PE=1 SV=1 && PF08403:Amino acid permease N-terminal|PF03522:Solute carrier family 12|PF00324:Amino acid permease	-
Cfu0229930	1442.28464671708	1252.01133739874	1147.98652455089	192.280614037237	297.762293921715	458.687797896659	1280.76083622224	316.243568618537	2.0146914584273	2.84904574273834e-08	1.78200476266669e-06	Cfu0229930	chr15	12458548	12477056	-	2256	protein_coding	- && sp|Q6DEL2|CLPT1_DANRE Cleft lip and palate transmembrane protein 1 homolog OS=Danio rerio OX=7955 GN=clptm1 PE=2 SV=1 && PF05602:Cleft lip and palate transmembrane protein 1 (CLPTM1)	-
Cfu0062830	9.90693518065537	13.4115896255694	6.71828251383111	218.641665961697	113.019264846199	35.2040296354095	10.0122691066853	122.288320147768	-3.60211691299198	2.90248417458061e-08	1.81052256079245e-06	Cfu0062830	chr2	45313874	45389919	+	1965	protein_coding	- && - && -	-
Cfu0043730	1.65115586344256	0.788917036798197	2.51935594268667	99.2416072450255	53.2494613217666	17.6020148177047	1.65314294764248	56.697694461499	-5.10049983698777	2.95207771990388e-08	1.83370585648166e-06	Cfu0043730	chr11	31836311	31843356	+	2625	protein_coding	- && sp|Q29RY7|FGL2_BOVIN Fibroleukin OS=Bos taurus OX=9913 GN=FGL2 PE=2 SV=1 && PF00147:Fibrinogen beta and gamma chains, C-terminal globular domain	-
Cfu0200460	34.6742731322938	43.3904370239009	26.8731300553244	429.530081357376	168.442173568854	127.355754269276	34.9792800705064	241.776003065168	-2.78379002495385	2.95553976867927e-08	1.83370585648166e-06	Cfu0200460	chr16	910823	918766	+	1404	protein_coding	- && sp|Q7ZV84|DAAF1_DANRE Dynein axonemal assembly factor 1 OS=Danio rerio OX=7955 GN=dnaaf1 PE=2 SV=2 && PF14580:Leucine-rich repeat	-
Cfu0215170	104.848397328603	111.237302188546	156.200068446573	651.27304754548	552.055639825662	336.509106809061	124.095255987907	513.279264726734	-2.04720131173162	3.05385752376895e-08	1.88962551336695e-06	Cfu0215170	chr13	1059203	1086020	+	5634	protein_coding	- && sp|Q8IYD8|FANCM_HUMAN Fanconi anemia group M protein OS=Homo sapiens OX=9606 GN=FANCM PE=1 SV=2 && PF16783:FANCM to MHF binding domain|PF00271:Helicase conserved C-terminal domain|PF00270:DEAD/DEAH box helicase	-
novel.1700	145.301715982945	112.815136262142	84.8183167371178	666.779548677515	348.838307842594	449.369084169639	114.311722994069	488.328980229916	-2.09305911133392	3.11069326610034e-08	1.91758229399009e-06	-	chr17	241977	245301	-	3325	-	- && - && -	-
Cfu0145020	25.5929158833597	36.2901836927171	15.9559209703489	231.046866867325	220.604911190176	88.0100740885237	25.9463401821419	179.887284048675	-2.7891102026792	3.11565580695964e-08	1.91758229399009e-06	Cfu0145020	chr21	6132784	6136405	-	1134	protein_coding	- && sp|Q2LKW6|NL1B1_MOUSE NACHT, LRR and PYD domains-containing protein 1b allele 1 OS=Mus musculus OX=10090 GN=Nlrp1b PE=1 SV=1 && PF00619:Caspase recruitment domain|PF13553:Function to find	-
novel.5009	1.65115586344256	0.788917036798197	7.55806782806	48.0701535093092	101.065304141312	46.5935686351008	3.33271357610025	65.2430087619074	-4.30564489968568	3.32170695256492e-08	2.03896267194676e-06	-	chr8	17296077	17297696	-	1620	-	- && - && -	-
novel.3776	101.546085601718	83.6252059006089	61.3043279387089	434.182031696987	423.822243173244	234.00325581184	82.1585398136785	364.002510227357	-2.14589714187675	3.35951263530099e-08	2.05669898203572e-06	-	chr3	31692212	31776626	+	5953	-	- && Q9PTH3.1 RecName: Full=Insulin-like growth factor-binding protein 2-A; Short=IGF-binding protein 2-A; Short=IGFBP-2-A; Short=IGFBP-2a; Flags: Precursor && -	-
novel.1805	528.36987630162	467.038885784533	495.473335395045	1260.67854203446	1540.9742072299	1502.38373532292	496.960699160399	1434.67882819576	-1.52991903759533	3.38146437916937e-08	2.06233150238821e-06	-	chr18	10378640	10383444	+	4785	-	- && - && -	-
novel.1271	205.568904998599	91.5143762685909	89.0172433082622	800.135458413018	607.478548548317	463.864861078337	128.700174858484	623.826289346557	-2.27639411422168	3.38658422619207e-08	2.06233150238821e-06	-	chr14	33774166	33774848	-	628	-	- && - && -	-
novel.1115	47.8835200398343	20.5118429567531	31.9118419406978	289.971571169059	216.258016388399	118.037040542255	33.4357349790951	208.088876033238	-2.63581432774134	3.40031639806593e-08	2.06524480177268e-06	-	chr14	6470877	6473284	+	1905	-	- && - && -	-
Cfu0194410	16.5115586344256	11.833755551973	21.8344181699511	201.584514716458	202.130608282624	48.6643939077719	16.7265774521166	150.793172302285	-3.17124761047121	3.74828898252036e-08	2.27061705292835e-06	Cfu0194410	chr16	22176570	22178223	-	1248	protein_coding	- && sp|Q6AX59|ABHD8_XENLA Protein ABHD8 OS=Xenopus laevis OX=8355 GN=abhd8 PE=2 SV=1 && PF00561:alpha/beta hydrolase fold	-
Cfu0114540	11932.9034250994	10061.0589702874	7598.37752314299	1266.88114248728	1661.60053797921	3526.61543935896	9864.1133061766	2151.69903994182	2.19628059894411	3.8969452997065e-08	2.34766796409612e-06	Cfu0114540	chr7	38207174	38214478	+	1353	protein_coding	- && sp|Q2T9S0|TBB3_BOVIN Tubulin beta-3 chain OS=Bos taurus OX=9913 GN=TUBB3 PE=1 SV=1 && PF03953:Tubulin C-terminal domain|PF00091:Tubulin/FtsZ family, GTPase domain	-
Cfu0109860	2367.75750817663	3423.11102266738	4337.49114799221	435.73268181019	741.145563702956	1112.03317142441	3376.11989294541	762.970472312517	2.14439503350187	3.89784646170096e-08	2.34766796409612e-06	Cfu0109860	chr14	22078469	22091332	-	1800	protein_coding	- && sp|P30531|SC6A1_HUMAN Sodium- and chloride-dependent GABA transporter 1 OS=Homo sapiens OX=9606 GN=SLC6A1 PE=1 SV=2 && PF00209:Sodium:neurotransmitter symporter family	-
Cfu0187550	185.755034637288	240.61969622345	268.731300553244	15.5065011320352	24.994645110217	63.16017081647	231.702010471328	34.5537723529074	2.7246422543882	3.90599869243028e-08	2.34766796409612e-06	Cfu0187550	chr8	17877826	17891120	+	1473	protein_coding	- && sp|Q9NRA2|S17A5_HUMAN Sialin OS=Homo sapiens OX=9606 GN=SLC17A5 PE=1 SV=2 && PF07690:Major Facilitator Superfamily	-
Cfu0229260	2843.29039684809	2480.35516369353	3327.22941497486	683.836699922754	842.210867844268	1124.45812306043	2883.62499183883	883.501896942485	1.70563949305817	3.96944903790244e-08	2.37645110474293e-06	Cfu0229260	chr15	9778873	9792836	-	1770	protein_coding	- && sp|Q32PI5|2AAA_BOVIN Serine/threonine-protein phosphatase 2A 65 kDa regulatory subunit A alpha isoform OS=Bos taurus OX=9913 GN=PPP2R1A PE=1 SV=1 && PF13646:HEAT repeats	-
Cfu0088470	0	2.36675111039459	1.67957062845778	77.5325056601762	59.7698035244319	19.6728400903759	1.34877391295079	52.325049758328	-5.26228673332349	3.97448061711772e-08	2.37645110474293e-06	Cfu0088470	chr4	3470159	3472607	+	1536	protein_coding	- && sp|P97738|NPTX2_RAT Neuronal pentraxin-2 OS=Rattus norvegicus OX=10116 GN=Nptx2 PE=1 SV=1 && PF00354:Pentaxin family	-
Cfu0043470	46.2323641763917	96.2478784893801	172.155989416922	0	7.60706590310952	11.3895389996913	104.878744027565	6.33220163426694	3.97703952114956	4.05046080184528e-08	2.41562365133305e-06	Cfu0043470	chr11	31096744	31098222	+	1479	protein_coding	- && sp|P16388|KCNA1_MOUSE Potassium voltage-gated channel subfamily A member 1 OS=Mus musculus OX=10090 GN=Kcna1 PE=1 SV=1 && PF02214:BTB/POZ domain|PF00520:Ion transport protein	-
novel.4383	24.7673379516384	11.833755551973	3.35914125691556	169.020862339184	79.3308301324278	155.311895450336	13.320078253509	134.554529307316	-3.33407783555468	4.06440584495908e-08	2.41672212803371e-06	-	chr5	13961740	13976075	-	1386	-	- && - && -	-
Cfu0197120	4.95346759032769	3.94458518399099	1.67957062845778	51.1714537357163	84.7644486346489	34.1686169990739	3.52587446759215	56.7015064564797	-4.00479889376597	4.07324483451089e-08	2.41672212803371e-06	Cfu0197120	chr16	12881790	12916600	+	2271	protein_coding	- && sp|E7F187|ARMC9_DANRE LisH domain-containing protein ARMC9 OS=Danio rerio OX=7955 GN=armc9 PE=2 SV=3 && -	-
novel.261	58.616033152211	41.0236859135063	50.3871188537333	179.875413131609	306.456083525269	190.515925085745	50.0089459731502	225.615807247541	-2.17582943154604	4.27138350278097e-08	2.52778285241499e-06	-	chr1	25626748	25642979	-	5990	-	- && - && -	-
Cfu0184530	567.997617024241	488.339645778084	680.2261045254	2004.99059637216	2028.91314872935	1449.5776908698	578.854455775908	1827.82714532377	-1.65873769564952	4.28722736888214e-08	2.53067027298721e-06	Cfu0184530	chr8	28008287	28033219	-	6135	protein_coding	- && sp|O75534|CSDE1_HUMAN Cold shock domain-containing protein E1 OS=Homo sapiens OX=9606 GN=CSDE1 PE=1 SV=2 && -	-
Cfu0180690	21.4650262247533	64.6911970174522	31.9118419406978	427.979431244173	364.052439648813	115.966215269584	39.3560217276344	302.666028720857	-2.93979955443259	4.33643743366219e-08	2.55318816247253e-06	Cfu0180690	chr3	43453647	43469355	-	5889	protein_coding	- && sp|P14105|MYH9_CHICK Myosin-9 OS=Gallus gallus OX=9031 GN=MYH9 PE=2 SV=1 && PF00063:Myosin head (motor domain)|PF02736:Myosin N-terminal SH3-like domain|PF01576:Myosin tail	-
Cfu0234030	75.1275917866366	60.7466118334612	65.5032545098533	372.156027168846	318.410044230156	185.338861904068	67.1258193766504	291.968311101023	-2.11876117928406	4.35858302110885e-08	2.55969710247308e-06	Cfu0234030	chr15	30069456	30073813	+	1218	protein_coding	- && sp|P13731|SERPH_CHICK Serpin H1 OS=Gallus gallus OX=9031 GN=SERPINH1 PE=1 SV=2 && PF00079:Serpin (serine protease inhibitor)	-
novel.716	52.0114096984407	24.4564281407441	31.0720566264689	245.002717886157	194.523542379515	137.709880632631	35.8466314885512	192.412046966101	-2.42252431785322	4.5479728047307e-08	2.66103786203327e-06	-	chr11	15801246	15803575	-	1693	-	- && - && -	-
Cfu0019440	1731.23692281953	1620.4355935835	1987.77183877978	9800.10871544627	7607.06590310952	3847.59335662299	1779.81478506093	7084.92265839293	-1.99289648639845	4.55420258016959e-08	2.66103786203327e-06	Cfu0019440	chr3	26534083	26544345	+	2511	protein_coding	- && sp|P52756|RBM5_HUMAN RNA-binding protein 5 OS=Homo sapiens OX=9606 GN=RBM5 PE=1 SV=2 && PF01585:G-patch domain|PF00641:Zn-finger in Ran binding protein and others|PF17780:OCRE domain|PF00076:RNA recognition motif. (a.k.a. RRM, RBD, or RNP domain)	-
Cfu0151690	118.883222167864	95.4589614525819	146.962429990056	410.922279998934	371.659505551922	570.512362620901	120.434871203501	451.031382723919	-1.90613543322366	4.56602606130136e-08	2.66120912865746e-06	Cfu0151690	chr19	24104774	24108017	-	1926	protein_coding	- && sp|Q9I8F9|HSP71_ORYLA Heat shock 70 kDa protein 1 OS=Oryzias latipes OX=8090 PE=3 SV=1 && PF10712:NAD-specific glutamate dehydrogenase|PF00012:Hsp70 protein	-
Cfu0009530	907.310146961688	1117.10652410625	570.214228361416	189.17931381083	171.702344670186	282.667649719612	864.87696647645	214.516436066876	2.00990750371943	4.58595135302378e-08	2.66608960271508e-06	Cfu0009530	chr14	1941871	1954921	+	1179	protein_coding	- && sp|P24268|CATD_RAT Cathepsin D OS=Rattus norvegicus OX=10116 GN=Ctsd PE=1 SV=1 && PF00026:Eukaryotic aspartyl protease	-
Cfu0009210	162.638852549092	109.659468114949	142.763503418911	1054.4420769784	580.310456037212	367.571485899129	138.353941360984	667.441339638245	-2.26877714669169	4.62259266808551e-08	2.6806391653119e-06	Cfu0009210	chr17	33131291	33141509	-	939	protein_coding	- && sp|Q969T7|5NT3B_HUMAN 7-methylguanosine phosphate-specific 5'-nucleotidase OS=Homo sapiens OX=9606 GN=NT5C3B PE=1 SV=4 && PF05822:Pyrimidine 5'-nucleotidase (UMPH-1)	-
novel.4770	4.95346759032769	2.36675111039459	7.55806782806	147.311760754335	73.8972116302067	24.8499032720538	4.95942884292743	82.0196252188651	-4.04582296924618	4.79911725302222e-08	2.77603073182338e-06	-	chr7	342406	356450	-	1638	-	- && - && -	-
Cfu0022400	4045.33186543428	4250.68499426869	3243.25088355197	886.971864752416	929.148763879805	1547.94189132168	3846.42258108498	1121.35417331797	1.77763601293964	4.82817441506191e-08	2.78585663749072e-06	Cfu0022400	chr3	38880494	38890621	-	819	protein_coding	- && sp|Q9Y287|ITM2B_HUMAN Integral membrane protein 2B OS=Homo sapiens OX=9606 GN=ITM2B PE=1 SV=1 && PF04089:BRICHOS domain	-
Cfu0215680	28.0696496785236	33.9234325823225	40.3096950829867	116.298758490264	322.756939031932	163.595196541021	34.1009257812776	200.883631354406	-2.56164412977896	4.93042189671056e-08	2.83775903680997e-06	Cfu0215680	chr21	28333457	28352953	+	1779	protein_coding	- && sp|Q6GML1|CMAH_DANRE Cytidine monophosphate-N-acetylneuraminic acid hydroxylase OS=Danio rerio OX=7955 GN=cmah PE=2 SV=1 && PF13483:Beta-lactamase superfamily domain	-
Cfu0067120	7832.25783823979	7998.82983609692	7485.00650572209	2279.45566640918	2171.27395348754	3300.89548463781	7772.03139335294	2583.87503484484	1.58854772831653	5.0394529425005e-08	2.87948100569574e-06	Cfu0067120	chr2	26388026	26406871	+	2529	protein_coding	- && sp|P79334|PYGM_BOVIN Glycogen phosphorylase, muscle form OS=Bos taurus OX=9913 GN=PYGM PE=2 SV=3 && PF00343:Carbohydrate phosphorylase	-
novel.1200	5.77904552204897	3.94458518399099	10.0774237707467	207.787115169272	59.7698035244319	34.1686169990739	6.60035149226221	100.575178564259	-3.92540057430438	5.04018055218018e-08	2.87948100569574e-06	-	chr14	1775139	1796840	-	1080	-	- && - && -	-
novel.1680	45.4067862446705	44.1793540606991	78.9398195375156	203.135164829662	292.328675419494	251.605270629544	56.1753199476284	249.023036959567	-2.15079878559462	5.04033936872218e-08	2.87948100569574e-06	-	chr17	20796491	20808631	+	5618	-	- && - && -	-
Cfu0205760	11.5580910440979	3.15566814719279	15.11613565612	127.153309282689	178.222686872852	43.4873307260941	9.94329828247024	116.287775627212	-3.5512898539924	5.08095523086075e-08	2.89551720316706e-06	Cfu0205760	chr6	39596825	39608317	+	849	protein_coding	- && sp|Q91ZX1|C209A_MOUSE CD209 antigen-like protein A OS=Mus musculus OX=10090 GN=Cd209a PE=2 SV=1 && PF00059:Lectin C-type domain	-
novel.1101	105.673975260324	83.6252059006089	71.3817517094556	271.363769810617	336.884347137707	348.934058445088	86.8936442901295	319.060725131137	-1.87777501771534	5.19544230482363e-08	2.95346818707708e-06	-	chr14	3014214	3018027	+	3768	-	- && - && -	-
Cfu0149310	70.1741241963089	41.0236859135063	34.4311978833844	288.420921055856	215.171292687955	190.515925085745	48.5430026643999	231.369379609852	-2.25081265359114	5.43839790283381e-08	3.08398583777406e-06	Cfu0149310	chr19	15946535	15954659	+	1227	protein_coding	- && sp|Q3SZ10|RL3L_BOVIN 60S ribosomal protein L3-like OS=Bos taurus OX=9913 GN=RPL3L PE=2 SV=3 && PF00297:Ribosomal protein L3	-
Cfu0056970	7.43020138549153	22.0896770303495	12.5967797134333	182.976713358016	140.187357357304	55.912282362121	14.0388860430915	126.358784359147	-3.16305671843598	5.46590888029241e-08	3.09198963130267e-06	Cfu0056970	chr10	17415367	17418376	-	1539	protein_coding	- && sp|P49182|HEP2_MOUSE Heparin cofactor 2 OS=Mus musculus OX=10090 GN=Serpind1 PE=1 SV=1 && PF00079:Serpin (serine protease inhibitor)	-
Cfu0082100	99.894929738275	97.0367955261783	89.0172433082622	7.75325056601762	19.5610266079959	11.3895389996913	95.3163228575718	12.9012720579016	2.8601482585326	5.64411877864023e-08	3.17772625210954e-06	Cfu0082100	chr1	18744623	18753862	-	1812	protein_coding	- && sp|O43663|PRC1_HUMAN Protein regulator of cytokinesis 1 OS=Homo sapiens OX=9606 GN=PRC1 PE=1 SV=2 && PF03999:Microtubule associated protein (MAP65/ASE1 family)	-
novel.1343	84.2089490355707	82.0473718270125	70.5419663952267	198.483214490051	554.229087226551	381.031850171491	78.93276241927	377.914717296031	-2.26152186121767	5.64701659335832e-08	3.17772625210954e-06	-	chr15	16095246	16104778	+	5070	-	- && - && -	-
Cfu0120790	614.229981200633	654.012223505706	656.712115726991	2895.06376135098	2683.12081639677	1388.488345326	641.651440144443	2322.22430769125	-1.85530886480529	5.65877595154689e-08	3.17772625210954e-06	Cfu0120790	chr7	4594524	4606210	+	1593	protein_coding	- && sp|Q9UK58|CCNL1_HUMAN Cyclin-L1 OS=Homo sapiens OX=9606 GN=CCNL1 PE=1 SV=1 && -	-
Cfu0241570	69.3485462645876	41.0236859135063	50.3871188537333	542.727539621233	330.364004935042	136.674467996296	53.5864503439424	336.588670850857	-2.64872816221877	5.70815608797116e-08	3.19767578908675e-06	Cfu0241570	chr23	3960836	3972946	-	2571	protein_coding	- && sp|Q95KD7|CC191_MACFA Coiled-coil domain-containing protein 191 OS=Macaca fascicularis OX=9541 GN=CCDC191 PE=2 SV=1 && -	-
Cfu0185750	515.160629394079	480.450475410102	595.407787788282	141.109160301521	146.707699559969	193.622162994752	530.339630864155	160.479674285414	1.721853973513	5.94432203750739e-08	3.32191168585159e-06	Cfu0185750	chr8	23551716	23558817	-	969	protein_coding	- && sp|A5A761|SFXN1_PIG Sideroflexin-1 OS=Sus scrofa OX=9823 GN=SFXN1 PE=2 SV=1 && PF03820:Tricarboxylate carrier	-
Cfu0219630	6931.55231473188	5124.80507104109	5771.00467938093	790.831557733797	1341.01704634816	2168.15406048669	5942.45402171796	1433.33422152288	2.0509219384107	6.05152925393345e-08	3.3736544729658e-06	Cfu0219630	chr18	7226618	7229735	+	1356	protein_coding	- && sp|P36220|TBA_TORMA Tubulin alpha chain OS=Torpedo marmorata OX=7788 PE=2 SV=1 && PF00091:Tubulin/FtsZ family, GTPase domain|PF03953:Tubulin C-terminal domain	-
novel.2470	1.65115586344256	0	0	96.1403070186185	65.203422026653	18.6374274540403	0.550385287814187	59.9937188331039	-6.77291024274678	6.06705656983783e-08	3.37416061763511e-06	-	chr2	45423212	45424486	-	1249	-	- && - && -	-
novel.1689	10.7325131123767	4.73350222078918	6.71828251383111	89.9377065658044	21.7344740088843	254.711508538551	7.39476594899898	122.12789637108	-4.04944858542365	6.11319336903937e-08	3.37682024257327e-06	-	chr17	25528197	25532909	+	345	-	- && - && -	-
Cfu0202370	270.78956160458	229.574857708275	244.377526440607	1274.6343930533	922.62842167714	594.326853256619	248.247315251154	930.529889329019	-1.90521605961391	6.11466039756533e-08	3.37682024257327e-06	Cfu0202370	chr25	13199604	13228349	+	2763	protein_coding	- && sp|Q68FE8|Z280D_MOUSE Zinc finger protein 280D OS=Mus musculus OX=10090 GN=Znf280d PE=1 SV=1 && -	-
novel.4565	417.742433450968	270.598543621782	259.493662096727	1611.12546761846	1173.66159647975	842.825885977157	315.944879723159	1209.20431669179	-1.93561910371668	6.11573163516302e-08	3.37682024257327e-06	-	chr6	9049675	9050714	-	1020	-	- && - && -	-
Cfu0084750	569.648772887684	1155.76345890936	606.324996873258	131.8052596223	182.569581674628	228.826192630162	777.2457428901	181.06701130903	2.09866427184345	6.17691777146718e-08	3.40162151898636e-06	Cfu0084750	chr1	7681226	7685695	-	1374	protein_coding	- && sp|Q53G44|IF44L_HUMAN Interferon-induced protein 44-like OS=Homo sapiens OX=9606 GN=IFI44L PE=2 SV=3 && -	-
Cfu0102620	192.359658091058	712.392084228772	141.083932790453	10.8545507924247	40.208776916436	49.6998065441075	348.611891703428	33.5877114176561	3.359913685283	6.19012581444659e-08	3.40162151898636e-06	Cfu0102620	chr12	15069002	15069622	+	432	protein_coding	- && sp|P02018|HBA_CARAU Hemoglobin subunit alpha OS=Carassius auratus OX=7957 GN=hba PE=1 SV=1 && PF00042:Globin	-
Cfu0160890	9.90693518065537	16.5672577727621	7.55806782806	144.210460527928	78.2441064319836	62.1247581801344	11.3440869271592	94.8597750466819	-3.05381698541411	6.77487774099694e-08	3.71411349791471e-06	Cfu0160890	chr28	12181050	12195269	-	978	protein_coding	- && sp|Q8IYA7|MKX_HUMAN Homeobox protein Mohawk OS=Homo sapiens OX=9606 GN=MKX PE=2 SV=2 && PF05920:Homeobox KN domain	-
novel.156	0	0	0	97.690957131822	0	0	0	32.563652377274	-21.0856318416678	6.94423438029164e-08	3.7979367179415e-06	-	chr1	48219107	48220270	+	561	-	- && - && -	-
novel.2568	24.7673379516384	5.52241925758738	10.9172090849756	155.065011320352	138.013909956416	71.4434719071546	13.7356554314005	121.507464394641	-3.14486172364031	7.04612689421741e-08	3.84455339760137e-06	-	chr20	2033311	2067145	-	4401	-	- && - && -	-
Cfu0241420	212.999106384091	284.799050284149	431.649651513649	1967.77499365527	2032.17331983069	700.974354799183	309.81593606063	1566.97422276171	-2.33826080558107	7.07883999054106e-08	3.85329308919075e-06	Cfu0241420	chr23	4388248	4420859	+	4191	protein_coding	- && sp|P30415|NKTR_MOUSE NK-tumor recognition protein OS=Mus musculus OX=10090 GN=Nktr PE=1 SV=4 && PF00160:Cyclophilin type peptidyl-prolyl cis-trans isomerase/CLD	-
Cfu0097700	345.917153391217	312.411146572086	277.968939009762	1868.53338641025	1319.28257233928	698.903529526512	312.099079657688	1295.57316275868	-2.05267324096946	7.1280534036567e-08	3.87095229544463e-06	Cfu0097700	chr4	38175330	38192942	-	2505	protein_coding	- && sp|Q7T006|TELO2_DANRE Telomere length regulation protein TEL2 homolog OS=Danio rerio OX=7955 GN=telo2 PE=2 SV=2 && PF10193:Telomere length regulation protein	-
Cfu0168310	52.836987630162	34.7123496191207	29.3924859980111	186.078013584423	249.94645110217	139.780705905302	38.9806077490979	191.935056863965	-2.29983736725277	7.2272560241696e-08	3.91100544435908e-06	Cfu0168310	chr9	19154628	19169784	-	2031	protein_coding	- && - && PF00041:Fibronectin type III domain	-
Cfu0180030	9.08135724893409	7.88917036798197	25.1935594268667	181.426063244812	431.429309076354	28.9915538173961	14.0546956812609	213.948975379521	-3.93059008742337	7.23569898068166e-08	3.91100544435908e-06	Cfu0180030	chr24	1945379	1954584	-	843	protein_coding	- && sp|Q8BV66|IFI44_MOUSE Interferon-induced protein 44 OS=Mus musculus OX=10090 GN=Ifi44 PE=2 SV=1 && -	-
novel.3834	512.683895598915	334.500823602436	408.13566271524	1049.79012663879	1511.63266731791	1642.16444122822	418.44012730553	1401.19574506164	-1.7442424437074	7.26453825426444e-08	3.91741922683232e-06	-	chr3	3437852	3447930	-	9768	-	- && - && -	-
Cfu0100910	1331.65720386643	1076.08283819274	993.466026732776	4099.91889931012	4640.31020089681	2591.63782874794	1133.73535626398	3777.28897631829	-1.73617327867092	7.29286904865956e-08	3.91910748525545e-06	Cfu0100910	chr12	7531186	7536879	+	1074	protein_coding	- && sp|Q13247|SRSF6_HUMAN Serine/arginine-rich splicing factor 6 OS=Homo sapiens OX=9606 GN=SRSF6 PE=1 SV=2 && PF00076:RNA recognition motif. (a.k.a. RRM, RBD, or RNP domain)	-
novel.4551	76.7787476500791	73.3692844222324	88.1774579940333	243.452067772953	326.017110133265	277.490586537934	79.441830022115	282.319921481384	-1.83098811502887	7.30163006351753e-08	3.91910748525545e-06	-	chr6	1494716	1506160	-	4893	-	- && - && -	-
Cfu0225940	5.77904552204897	17.3561748095603	12.5967797134333	172.122162565591	129.320120352862	45.5581559987652	11.9106666816809	115.666812972406	-3.27296915814249	7.62662097658621e-08	4.08404668537378e-06	Cfu0225940	chr22	94216	96829	-	570	protein_coding	- && - && -	-
Cfu0117130	1.65115586344256	0.788917036798197	2.51935594268667	10.8545507924247	129.320120352862	46.5935686351008	1.65314294764248	62.2560799267957	-5.24967764564284	7.69853987424323e-08	4.11301621059106e-06	Cfu0117130	chr7	21397906	21408563	+	804	protein_coding	- && - && -	-
Cfu0078520	1439.80791292191	2975.7950628028	4877.47310504139	569.088591545693	633.559917358978	786.913603615036	3097.69202692203	663.187370839902	2.22325226928049	7.7255029347342e-08	4.11788932410313e-06	Cfu0078520	chr1	30751115	30760865	+	1422	protein_coding	- && sp|P43004|EAA2_HUMAN Excitatory amino acid transporter 2 OS=Homo sapiens OX=9606 GN=SLC1A2 PE=1 SV=2 && PF00375:Sodium:dicarboxylate symporter family	-
novel.2325	69.3485462645876	48.9128562814882	76.4204635948289	440.384632149801	355.358650045259	168.772259722698	64.8939553803016	321.505180639253	-2.30703228173616	7.80597333721482e-08	4.15119503739442e-06	-	chr2	3473067	3478460	-	431	-	- && - && -	-
novel.1532	160.162118753929	112.026219225344	115.890373363587	524.119738262791	558.575982028327	344.792407899746	129.35957044762	475.829376063621	-1.87848417084433	7.91836031316919e-08	4.20128174776885e-06	-	chr16	21532217	21550328	+	1265	-	- && - && -	-
Cfu0213760	44.5812083129492	51.2796073918828	53.7462601106489	486.904135545907	241.252661498616	137.709880632631	49.869025271827	288.622225892385	-2.52922938796307	8.01266261921893e-08	4.24156544154984e-06	Cfu0213760	chr6	2244784	2262806	+	1836	protein_coding	- && sp|Q6P3R8|NEK5_HUMAN Serine/threonine-protein kinase Nek5 OS=Homo sapiens OX=9606 GN=NEK5 PE=2 SV=1 && -	-
novel.3689	25.5929158833597	21.3007599935513	18.4752769130356	122.501358943078	146.707699559969	86.9746614521882	21.7896509299822	118.727906651745	-2.44491456880405	8.0543100583058e-08	4.25385528937524e-06	-	chr28	13630722	13633650	-	2907	-	- && - && -	-
novel.586	0.825577931721281	0.788917036798197	0	29.462352150867	59.7698035244319	55.912282362121	0.538164989506493	48.3814793458066	-6.48081572667944	8.26737014012587e-08	4.34947905513504e-06	-	chr10	38047070	38056512	-	969	-	- && - && -	-
novel.2021	665.415812967353	533.307916875582	559.29701927644	1673.1514721466	2019.13263542535	1473.39218150552	586.006916373125	1721.89209635916	-1.55506739531909	8.27305591509655e-08	4.34947905513504e-06	-	chr19	26611160	26615727	+	4545	-	- && - && -	-
novel.2925	31.3719614054087	15.7783407359639	10.9172090849756	196.932564376848	119.539607048864	93.1871372702016	19.3558370754494	136.553102898638	-2.81442081367907	8.30367888885932e-08	4.35565701715621e-06	-	chr22	18190960	18194151	-	2133	-	- && - && -	-
Cfu0098360	43.7556303812279	47.3350222078918	97.4150964505511	959.852420072981	357.532097446147	168.772259722698	62.8352496798903	495.385592413942	-2.97737730564604	8.48632906907496e-08	4.4413713132483e-06	Cfu0098360	chr4	42282301	42340467	-	9510	protein_coding	- && sp|Q8TD57|DYH3_HUMAN Dynein axonemal heavy chain 3 OS=Homo sapiens OX=9606 GN=DNAH3 PE=2 SV=1 && PF01067:Calpain large subunit, domain III|PF18198:Dynein heavy chain AAA lid domain|PF17857:AAA+ lid domain|PF12774:Hydrolytic ATP binding site of dynein motor region|PF12780:P-loop containing dynein motor region D4|PF12775:P-loop containing dynein motor region|PF00648:Calpain family cysteine pro…	-
Cfu0161500	127.139001485077	250.086700665029	213.305469814138	9.30390067922114	34.7751584142149	41.4165054534229	196.843723988081	28.4985215156197	2.76271740036507	8.64673438215069e-08	4.51508211629045e-06	Cfu0161500	chr28	13670401	13685742	+	2163	protein_coding	- && sp|O93510|GELS_CHICK Gelsolin OS=Gallus gallus OX=9031 GN=GSN PE=2 SV=1 && PF00626:Gelsolin repeat	-
novel.2599	0	0	0	20.1584514716458	24.994645110217	45.5581559987652	0	30.2370841935427	-7.65678470925638	8.86870962184124e-08	4.62053765399765e-06	-	chr20	15671932	15673467	-	1440	-	- && - && -	-
Cfu0195880	0	0	3.35914125691556	65.127304754548	45.6423954186571	31.0623790900672	1.11971375230519	47.2773597544241	-5.42091765152085	8.98942557466079e-08	4.66824464494615e-06	Cfu0195880	chr16	17013533	17031637	+	2670	protein_coding	- && sp|Q1L981|TDRD5_DANRE Tudor domain-containing protein 5 OS=Danio rerio OX=7955 GN=tdrd5 PE=2 SV=1 && PF12872:OST-HTH/LOTUS domain|PF00567:Tudor domain	-
Cfu0147740	0	0	0.839785314228889	34.1143024904775	83.6777249342047	26.9207285447249	0.279928438076296	48.2375853231357	-7.36603445690036	9.0007316594499e-08	4.66824464494615e-06	Cfu0147740	chr19	9278665	9279669	+	633	protein_coding	- && - && -	-
Cfu0172110	203.917749135156	307.677644351297	365.306611689567	35.6649526036811	64.1166983262088	82.8330109068459	292.300668392007	60.8715539455786	2.25178372285461	9.42574412587843e-08	4.87771691536489e-06	Cfu0172110	chr9	33984473	34029813	-	1512	protein_coding	- && sp|P27615|SCRB2_RAT Lysosome membrane protein 2 OS=Rattus norvegicus OX=10116 GN=Scarb2 PE=1 SV=2 && PF01130:CD36 family	-
Cfu0184950	118.057644236143	127.804559961308	122.608655877418	680.735399696347	673.768694275414	269.207285447249	122.823620024956	541.237126473003	-2.138486382431	9.56848557850982e-08	4.9405066476959e-06	Cfu0184950	chr8	26222950	26290754	-	2892	protein_coding	- && sp|Q8N5C6|SRBD1_HUMAN S1 RNA-binding domain-containing protein 1 OS=Homo sapiens OX=9606 GN=SRBD1 PE=1 SV=2 && PF12836:Helix-hairpin-helix motif|PF00575:S1 RNA binding domain|PF09371:Tex-like protein N-terminal domain|PF16921:Tex protein YqgF-like domain|PF17674:HHH domain	-
Cfu0163840	56.1392993570471	161.72799254363	198.189334158018	10.8545507924247	7.60706590310952	24.8499032720538	138.685542019565	14.4371733225293	3.24794477561833	9.98899679307902e-08	5.14611709786303e-06	Cfu0163840	chr9	3725031	3736188	+	690	protein_coding	- && sp|Q08E08|SCN4B_BOVIN Sodium channel subunit beta-4 OS=Bos taurus OX=9913 GN=SCN4B PE=2 SV=1 && PF07686:Immunoglobulin V-set domain	-
Cfu0195900	23.9417600199172	24.4564281407441	45.34840696836	215.54036573529	202.130608282624	105.612088906228	31.2488650430071	174.427687641381	-2.47966072158317	1.04425929837392e-07	5.36781839787751e-06	Cfu0195900	chr16	16993926	17007012	+	3132	protein_coding	- && sp|Q5T1B0|AXDN1_HUMAN Axonemal dynein light chain domain-containing protein 1 OS=Homo sapiens OX=9606 GN=AXDND1 PE=2 SV=1 && PF10211:Axonemal dynein light chain	-
Cfu0172130	548.183746662931	649.278721284917	639.916409442413	106.994857811043	157.574936564411	227.790779993826	612.459625796753	164.120191456427	1.89434592868548	1.09536522047245e-07	5.61800650855646e-06	Cfu0172130	chr9	34042765	34067507	-	1431	protein_coding	- && sp|P27615|SCRB2_RAT Lysosome membrane protein 2 OS=Rattus norvegicus OX=10116 GN=Scarb2 PE=1 SV=2 && PF01130:CD36 family	-
novel.138	130.441313211962	92.3032933053891	80.6193901659733	486.904135545907	349.925031543038	313.730028809679	101.121332227775	383.519731966208	-1.92140253018794	1.1097880954745e-07	5.67605000785225e-06	-	chr1	44885610	44886878	+	1218	-	- && - && -	-
novel.2180	582.032441863503	313.988980645683	272.930227124389	1716.5696753163	1381.2258232646	1300.47827123748	389.650549877858	1466.09125660613	-1.91145987188981	1.11288729697763e-07	5.67605000785225e-06	-	chr2	4581657	4584834	+	2521	-	- && - && -	-
novel.4848	5.77904552204897	3.15566814719279	0	48.0701535093092	134.753738855083	26.9207285447249	2.97823788974725	69.9148736363723	-4.55102159173585	1.11597740137398e-07	5.67605000785225e-06	-	chr7	29023523	29032594	-	1928	-	- && - && -	-
Cfu0220530	61.9183448790961	49.7017733182864	26.8731300553244	240.350767546546	210.824397886178	187.409687176739	46.1644160842357	212.861617536488	-2.20310853497497	1.11704753321658e-07	5.67605000785225e-06	Cfu0220530	chr18	11243422	11250437	+	1767	protein_coding	- && sp|Q7T2L7|I17RD_CHICK Interleukin-17 receptor D OS=Gallus gallus OX=9031 GN=IL17RD PE=2 SV=1 && PF08357:SEFIR domain|PF16742:N-terminus of interleukin 17 receptor D	-
novel.4041	208.045638793763	69.4246992382414	273.770012438618	1657.64497101457	1782.22686872852	455.581559987652	183.746783490207	1298.48446657691	-2.82112118686162	1.11897866272651e-07	5.67605000785225e-06	-	chr4	38328535	38398838	+	8019	-	- && - && -	-
novel.4514	109.80186491893	84.4141229374071	124.288226505876	361.301476376421	334.710899736819	375.854786989813	106.168071454071	357.289054367684	-1.75125666676534	1.1406044616355e-07	5.77305942424284e-06	-	chr6	36907773	36916220	+	8448	-	- && - && -	-
Cfu0070020	149.429605641552	93.0922103421873	73.0613223379133	502.410636677942	418.388624671023	343.75699526341	105.194379440551	421.518752204125	-2.00141696265211	1.15195950857222e-07	5.81777362316123e-06	Cfu0070020	chr2	16044195	16054160	-	966	protein_coding	- && sp|Q3MHI8|TM10A_BOVIN tRNA methyltransferase 10 homolog A OS=Bos taurus OX=9913 GN=TRMT10A PE=2 SV=1 && PF01746:tRNA (Guanine-1)-methyltransferase	-
Cfu0089000	161.813274617371	143.582900697272	165.437706903091	1254.47594158165	798.741919826499	326.154980445706	156.944627405911	793.124280617952	-2.33605884084783	1.15820776394791e-07	5.83655790216547e-06	Cfu0089000	chr4	4356589	4368619	-	1887	protein_coding	- && sp|Q5M9H0|ANKS3_RAT Ankyrin repeat and SAM domain-containing protein 3 OS=Rattus norvegicus OX=10116 GN=Anks3 PE=1 SV=1 && PF00536:SAM domain (Sterile alpha motif)|PF12796:Ankyrin repeats (3 copies)	-
novel.2636	1.65115586344256	0.788917036798197	0	15.5065011320352	145.620975859525	23.8144906357182	0.813357633413586	61.6473225424262	-6.2437397543063	1.1758197915399e-07	5.90293486281803e-06	-	chr21	460093	464510	+	3384	-	- && - && -	-
Cfu0156630	106.499553192045	209.851931788321	114.210802735129	32.563652377274	16.3008555066633	22.7790779993826	143.520762571832	23.88119529444	2.60482280923065	1.1764948166795e-07	5.90293486281803e-06	Cfu0156630	chr27	4062168	4076115	-	1737	protein_coding	- && sp|Q86YT5|S13A5_HUMAN Solute carrier family 13 member 5 OS=Homo sapiens OX=9606 GN=SLC13A5 PE=1 SV=1 && PF00939:Sodium:sulfate symporter transmembrane region	-
Cfu0072430	563.044149433914	992.457632292132	595.407787788282	120.950708829875	129.320120352862	248.499032720538	716.969856504776	166.256620634425	2.10488014533288	1.18961336629846e-07	5.95580835014501e-06	Cfu0072430	chr2	5769688	5827059	+	2532	protein_coding	- && sp|Q9ER65|CSTN2_MOUSE Calsyntenin-2 OS=Mus musculus OX=10090 GN=Clstn2 PE=1 SV=2 && PF00028:Cadherin domain	-
novel.3621	290.603431965891	206.696263641128	187.272125073042	617.158745055003	782.441064319836	867.67578924921	228.190606893354	755.758532874683	-1.7284858652008	1.19754331937358e-07	5.97918720000423e-06	-	chr28	6775728	6794857	+	2494	-	- && Q9DGH0.1 RecName: Full=Twisted gastrulation protein homolog 1-A; Flags: Precursor && -	-
novel.2264	25.5929158833597	23.6675111039459	20.9946328557222	237.249467320139	106.498922643533	91.1163119975304	23.4183532810093	144.954900653734	-2.6233231977462	1.19946432998352e-07	5.97918720000423e-06	-	chr2	35470926	35489225	+	5132	-	- && - && -	-
Cfu0156230	141.99940425606	183.028752537182	143.60328873314	452.789833055429	988.918567404237	484.573113805048	156.210481842127	642.093838088238	-2.03996067751697	1.21064078683148e-07	6.02189425863591e-06	Cfu0156230	chr27	5075003	5092343	+	1140	protein_coding	- && - && PF01391:Collagen triple helix repeat (20 copies)	-
Cfu0096920	1007.20507669996	1308.02444701141	969.112252620138	392.314478640492	241.252661498616	367.571485899129	1094.7805921105	333.712875346079	1.71542628722784	1.22014693101747e-07	6.05612713287811e-06	Cfu0096920	chr4	32072007	32120784	-	2403	protein_coding	- && sp|P07228|ITB1_CHICK Integrin beta-1 OS=Gallus gallus OX=9031 GN=ITGB1 PE=1 SV=1 && PF18372:Integrin beta epidermal growth factor like domain 1|PF17205:Integrin plexin domain|PF08725:Integrin beta cytoplasmic domain|PF07974:EGF-like domain|PF07965:Integrin beta tail domain|PF00362:Integrin beta chain VWA domain	-
novel.3585	15.6859807027043	18.1450918463585	6.71828251383111	51.1714537357163	249.94645110217	99.399613088215	13.5164516876313	133.5058393087	-3.30563857860691	1.24057631705885e-07	6.13482036829465e-06	-	chr27	15974549	15979363	-	4815	-	- && - && -	-
Cfu0136670	13.2092469075405	12.6226725887712	15.11613565612	100.792257358229	101.065304141312	61.0893455437988	13.6493517174772	87.6489690144467	-2.68076375966001	1.24131763951196e-07	6.13482036829465e-06	Cfu0136670	chr22	15778179	15782598	+	1677	protein_coding	- && sp|Q60484|5HT1D_CAVPO 5-hydroxytryptamine receptor 1D OS=Cavia porcellus OX=10141 GN=HTR1D PE=3 SV=1 && PF00001:7 transmembrane receptor (rhodopsin family)	-
Cfu0109990	14457.5207403031	8604.71812035794	9264.5115865731	1349.06559848707	2525.54587983236	3722.30842762639	10775.5834824114	2532.30663531527	2.088832990441	1.24654483883597e-07	6.14749035904579e-06	Cfu0109990	chr14	22699551	22703782	-	1563	protein_coding	- && sp|P68362|TBA1A_CRIGR Tubulin alpha-1A chain OS=Cricetulus griseus OX=10029 GN=TUBA1A PE=2 SV=1 && PF00091:Tubulin/FtsZ family, GTPase domain|PF03953:Tubulin C-terminal domain	-
novel.1403	192.359658091058	245.353198444239	337.593696320013	739.660103998081	926.975316478917	916.340183156982	258.435517618437	860.991867877993	-1.73683917027498	1.25489198453557e-07	6.17545991536906e-06	-	chr15	3654620	3656659	-	2040	-	- && - && -	-
Cfu0230290	386.370472045559	359.746168779978	472.799131910865	2164.70755803212	1721.37034150364	873.888265067224	406.305257578801	1586.65538820099	-1.96484260132495	1.26668314314833e-07	6.22022275401349e-06	Cfu0230290	chr15	14645983	14686105	-	6579	protein_coding	- && sp|Q52KB6|C2CD3_MOUSE C2 domain-containing protein 3 OS=Mus musculus OX=10090 GN=C2cd3 PE=1 SV=3 && -	-
Cfu0158570	32.19753933713	10.2559214783766	12.5967797134333	94.589656905415	362.965715948368	89.0454867248593	18.3500801763133	182.200286526214	-3.31463678364549	1.27638781666367e-07	6.25457129694216e-06	Cfu0158570	chr28	3349122	3532888	-	1860	protein_coding	- && sp|Q5D1D6|GBP1_CHLAE Guanylate-binding protein 1 OS=Chlorocebus aethiops OX=9534 GN=GBP1 PE=2 SV=1 && PF02841:Guanylate-binding protein, C-terminal domain|PF02263:Guanylate-binding protein, N-terminal domain	-
novel.2165	6.60462345377025	11.0448385151748	4.19892657114444	94.589656905415	38.0353295155476	90.0808993611949	7.28279618002982	74.2352952607191	-3.34155648028958	1.29728194337493e-07	6.34348882480794e-06	-	chr2	1091711	1104303	+	1251	-	- && - && -	-
novel.4001	4.95346759032769	0.788917036798197	2.51935594268667	85.2857562261938	67.3768694275414	19.6728400903759	2.75391352327085	57.4451552480371	-4.38359505187872	1.35093285820224e-07	6.58522542189611e-06	-	chr4	21796175	21827740	+	3038	-	- && Q95SX7.1 RecName: Full=Probable RNA-directed DNA polymerase from transposon BS; AltName: Full=Reverse transcriptase && -	-
novel.235	1.65115586344256	5.52241925758738	2.51935594268667	52.7221038489198	138.013909956416	17.6020148177047	3.23097702123887	69.4460095410134	-4.42017380484979	1.35242497832702e-07	6.58522542189611e-06	-	chr1	17543381	17544198	-	785	-	- && - && -	-
novel.2548	36.3254289957364	64.6911970174522	167.117277531549	607.854844375781	886.766539562481	327.190393082041	89.3779678482458	607.270592340101	-2.76484901276683	1.37486962950497e-07	6.6804191682052e-06	-	chr20	29811556	29820937	+	9382	-	- && - && -	-
novel.3432	275.743029194908	234.308359929065	183.073198501898	631.114596073834	865.032065553596	717.540956980552	231.041529208623	737.895872869328	-1.67575879128124	1.43069955943064e-07	6.93708946043259e-06	-	chr26	6065897	6070774	+	4849	-	- && - && -	-
Cfu0000120	3.30231172688512	8.67808740478017	1.67957062845778	35.6649526036811	108.672370044422	54.8768697257854	4.55332325337436	66.404730791296	-3.86159130520736	1.43423577568952e-07	6.93965654149142e-06	Cfu0000120	chr2	1238340	1244433	+	1386	protein_coding	- && sp|Q2TNK5|ANGL4_PIG Angiopoietin-related protein 4 OS=Sus scrofa OX=9823 GN=ANGPTL4 PE=2 SV=2 && PF00147:Fibrinogen beta and gamma chains, C-terminal globular domain	-
novel.2374	28.8952276102448	21.3007599935513	24.3537741126378	114.748108377061	135.840462555527	106.647501542564	24.8499205721446	119.078690825051	-2.26164017772005	1.43933433589769e-07	6.94975658420894e-06	-	chr2	27364995	27370681	-	1472	-	- && Q9GKX2.1 RecName: Full=Dehydrogenase/reductase SDR family member 4; AltName: Full=NADPH-dependent carbonyl reductase/NADP-retinol dehydrogenase; Short=CR; Short=PHCR; AltName: Full=NADPH-dependent retinol dehydrogenase/reductase; Short=NDRD; AltName: Full=Peroxisomal short-chain alcohol dehydrogenase; Short=PSCD; AltName: Full=rabNRDR && -	-
novel.2621	1433.20328946814	975.101457482572	1190.81557557656	3045.47682233172	3606.83596177436	3680.89192217296	1199.70677417576	3444.40156875968	-1.52174911573858	1.47158300686971e-07	7.09063377840354e-06	-	chr20	28931413	28940018	-	8574	-	- && - && -	-
Cfu0090970	21.4650262247533	18.9340088831567	22.67420348418	134.906559848707	114.105988546643	82.8330109068459	21.02441286403	110.615186434065	-2.39241749926333	1.48709519123105e-07	7.15044937783597e-06	Cfu0090970	chr4	10537102	10578054	+	3252	protein_coding	- && sp|Q8K561|OTOAN_MOUSE Otoancorin OS=Mus musculus OX=10090 GN=Otoa PE=2 SV=1 && PF06060:Pre-pro-megakaryocyte potentiating factor precursor (Mesothelin)	-
novel.5323	9.08135724893409	5.52241925758738	15.11613565612	217.091015848493	77.1573827315394	41.4165054534229	9.90663738754716	111.888301344485	-3.49364095402653	1.49075635459517e-07	7.15315107360841e-06	-	ptg000114l	3329	4153	+	825	-	- && - && -	-
Cfu0226930	3.30231172688512	3.15566814719279	2.51935594268667	96.1403070186185	85.8511723350931	11.3895389996913	2.99244527225486	64.4603394511343	-4.42269726306369	1.51907678964582e-07	7.27391956535801e-06	Cfu0226930	chr10	195395	197116	-	1221	protein_coding	- && - && -	-
Cfu0026960	6392.44992531788	7274.60399631618	4173.73301171758	1865.43208618384	1325.80291454194	2135.02085612395	5946.92897778388	1775.41861894991	1.74404176425724	1.52567676226042e-07	7.28402405623299e-06	Cfu0026960	chr26	9352060	9356159	+	1143	protein_coding	- && sp|O57474|CXA1_DANRE Gap junction alpha-1 protein OS=Danio rerio OX=7955 GN=gja1 PE=1 SV=3 && PF00029:Connexin|PF03508:Gap junction alpha-1 protein (Cx43)	-
Cfu0201070	1481.9123874397	2133.23166750233	1401.60168944802	640.418496753055	294.502122820383	396.563039716525	1672.24858146335	443.827886429988	1.91610237557081	1.52749897886342e-07	7.28402405623299e-06	Cfu0201070	chr25	19497016	19516130	-	1974	protein_coding	- && sp|P08253|MMP2_HUMAN 72 kDa type IV collagenase OS=Homo sapiens OX=9606 GN=MMP2 PE=1 SV=2 && PF00045:Hemopexin|PF00040:Fibronectin type II domain|PF00413:Matrixin|PF01471:Putative peptidoglycan binding domain	-
Cfu0047900	146.952871846388	169.617162911612	159.559209703489	896.275765431637	768.313656214061	337.544519445397	158.70974815383	667.377980363698	-2.07084677046826	1.54129188522249e-07	7.33464262081133e-06	Cfu0047900	chr13	23343289	23369636	+	1872	protein_coding	- && sp|Q9QY53|NPHP1_MOUSE Nephrocystin-1 OS=Mus musculus OX=10090 GN=Nphp1 PE=1 SV=1 && PF00018:SH3 domain	-
novel.4510	5.77904552204897	5.52241925758738	5.03871188537333	167.470212225981	31.5149873128823	40.3810928170874	5.44672555500323	79.7887641186501	-3.86242624500755	1.5911645555769e-07	7.55639463841868e-06	-	chr6	35297223	35297661	+	439	-	- && - && -	-
Cfu0183510	13.2092469075405	7.88917036798197	20.9946328557222	320.984573433129	90.19806713687	50.7352191804431	14.0310167104149	153.972619916814	-3.4524821660788	1.61698354751512e-07	7.66324030321335e-06	Cfu0183510	chr8	33627152	33631939	+	1311	protein_coding	- && sp|O15178|TBXT_HUMAN T-box transcription factor T OS=Homo sapiens OX=9606 GN=TBXT PE=1 SV=1 && PF00907:T-box	-
novel.2697	379.765848591789	338.445408786427	408.975448029469	1029.63167516714	1210.61020229486	954.650450701399	375.728901802562	1064.9641093878	-1.50322231491068	1.64654195543969e-07	7.78733367449756e-06	-	chr21	27069808	27073900	+	4067	-	- && - && -	-
Cfu0117040	2.47673379516384	5.52241925758738	9.23763845651778	44.9688532829022	66.2901457270972	71.4434719071546	5.74559716975634	60.9008236390513	-3.41234198768911	1.65121014733281e-07	7.79344175878145e-06	Cfu0117040	chr7	23790922	23796839	+	579	protein_coding	- && - && -	-
novel.3512	7.43020138549153	7.88917036798197	5.03871188537333	130.254609509096	65.203422026653	32.0977917264028	6.78602787961561	75.8519410873839	-3.47201985324781	1.65482444012552e-07	7.79456083226468e-06	-	chr27	375075	378524	+	2844	-	- && - && -	-
novel.4904	1.65115586344256	2.36675111039459	10.0774237707467	193.831264150441	48.9025665199898	30.0269664537316	4.69844358152794	90.920265708054	-4.27324436119836	1.69366014792431e-07	7.96123751814521e-06	-	chr8	7681514	7682299	+	786	-	- && - && -	-
novel.3594	23.1161820881959	2.36675111039459	6.71828251383111	48.0701535093092	233.645595595507	142.886943814309	10.7337385708072	141.534230973042	-3.72666747174731	1.7350279641304e-07	8.13911492116454e-06	-	chr27	18285516	18337875	-	5459	-	- && P35072.1 RecName: Full=Transposable element Tcb1 transposase; AltName: Full=Transposable element Barney transposase && -	-
Cfu0132220	511.858317667194	644.545219064127	488.755052881213	1434.35135471326	1552.92816793479	2804.93283183307	548.386196537512	1930.7374514937	-1.81621640914398	1.82132663480674e-07	8.52661637552528e-06	Cfu0132220	chr5	8635459	8636073	-	615	protein_coding	- && sp|D3ZBN0|H15_RAT Histone H1.5 OS=Rattus norvegicus OX=10116 GN=H1-5 PE=1 SV=1 && PF00538:linker histone H1 and H5 family	-
novel.2988	0	0	0	7.75325056601762	55.4229087226551	33.1332043627383	0	32.103121217137	-7.74600688096716	1.84765225064023e-07	8.63235100096692e-06	-	chr23	9488745	9532738	+	3630	-	- && Q62070.1 RecName: Full=Serine/threonine-protein kinase pim-2 && -	-
Cfu0208450	488.742135578998	430.748702091816	459.362566883202	1673.1514721466	1624.6519321641	1005.38566988184	459.617801518006	1434.39635806418	-1.64153404847074	1.86358683022057e-07	8.68920889727086e-06	Cfu0208450	chr6	25587769	25608758	+	3963	protein_coding	- && sp|Q7Z4L5|TT21B_HUMAN Tetratricopeptide repeat protein 21B OS=Homo sapiens OX=9606 GN=TTC21B PE=1 SV=2 && -	-
novel.2667	141.99940425606	128.593476998106	126.807582448562	507.062587017552	437.949651279019	339.615344718068	132.466821234243	428.209194338213	-1.69125995217302	1.90987367352576e-07	8.8870734647126e-06	-	chr21	7382364	7385804	+	3419	-	- && - && -	-
Cfu0178670	103.19724146516	86.7808740478017	64.6634691956245	719.501652526435	562.922876830104	169.807672359034	84.8805282361954	484.077400571858	-2.51002426474648	1.92337806020431e-07	8.93190455322242e-06	Cfu0178670	chr24	9541891	9548497	-	1560	protein_coding	- && sp|O88947|FA10_MOUSE Coagulation factor X OS=Mus musculus OX=10090 GN=F10 PE=1 SV=1 && PF00594:Vitamin K-dependent carboxylation/gamma-carboxyglutamic (GLA) domain|PF14670:Coagulation Factor Xa inhibitory site|PF00089:Trypsin	-
Cfu0199320	331.056750620234	253.242368812221	263.692588667871	899.377065658044	985.658396302905	694.76187898117	282.663902700109	859.932446980706	-1.6049496490322	1.95219958410304e-07	9.04754345403576e-06	Cfu0199320	chr16	5082467	5095812	+	738	protein_coding	- && sp|Q3T106|SRSF7_BOVIN Serine/arginine-rich splicing factor 7 OS=Bos taurus OX=9913 GN=SRSF7 PE=2 SV=1 && PF00076:RNA recognition motif. (a.k.a. RRM, RBD, or RNP domain)	-
Cfu0087270	269.963983672859	236.675111039459	208.266757928764	1977.07889433449	970.444264496685	528.060444531142	238.301950880361	1158.52786778744	-2.28033210220564	1.95881167969726e-07	9.05999470288834e-06	Cfu0087270	chr1	209747	229435	-	2817	protein_coding	- && sp|Q8BLI4|DSE_MOUSE Dermatan-sulfate epimerase OS=Mus musculus OX=10090 GN=Dse PE=2 SV=1 && -	-
novel.2163	9.08135724893409	7.88917036798197	3.35914125691556	125.602659169485	28.2548162115496	85.9392488158526	6.77655629127721	79.9322413989626	-3.5522276411254	1.96348401874634e-07	9.06344223053309e-06	-	chr2	782707	784686	+	1323	-	- && - && -	-
novel.1997	208.045638793763	223.26352141389	265.372159296329	893.17446520523	886.766539562481	534.272920349156	232.227106501327	771.404641705622	-1.73133696682257	1.97339524285438e-07	9.09101042017547e-06	-	chr19	16251183	16256358	+	5001	-	- && - && -	-
Cfu0188150	1458.7962053515	1024.80323080086	1287.39088671289	404.71967954612	340.14451823904	491.821002259397	1256.99677428842	412.228400014852	1.60811790405121	1.99120712015841e-07	9.15479289507094e-06	Cfu0188150	chr8	16033690	16044780	-	1620	protein_coding	- && sp|P43007|SATT_HUMAN Neutral amino acid transporter A OS=Homo sapiens OX=9606 GN=SLC1A4 PE=1 SV=1 && PF00375:Sodium:dicarboxylate symporter family	-
novel.1163	398.754141021379	305.310893240902	393.01952705912	1211.05773841195	1254.07915031263	866.640376612875	365.6948537738	1110.59242177915	-1.60241400578811	2.02429723351178e-07	9.28842547702819e-06	-	chr14	27366263	27371877	+	5585	-	- && - && -	-
Cfu0049470	84.2089490355707	108.870551078151	142.763503418911	905.579666110858	545.535297622997	256.782333811222	111.947667844211	569.299099181692	-2.34473385807343	2.04780712960024e-07	9.3776564585662e-06	Cfu0049470	chr13	19018244	19054065	-	3039	protein_coding	- && sp|H6D7E6|TALD3_DANRE Protein TALPID3 OS=Danio rerio OX=7955 GN=talpid3 PE=2 SV=1 && PF15324:Hedgehog signalling target	-
novel.510	4.95346759032769	2.36675111039459	8.39785314228889	68.2286049809551	86.9378960355373	33.1332043627383	5.23935728100372	62.7665684597436	-3.58717186600157	2.06184798298163e-07	9.42325771232003e-06	-	chr10	15916732	15970555	-	1957	-	- && - && -	-
Cfu0181300	52316.8735331776	35002.6710886624	28357.0307055669	12834.7309869856	10027.1995839988	13325.7606296388	38558.858442469	12062.5637335411	1.67653776792804	2.07083640227362e-07	9.44563323408602e-06	Cfu0181300	chr28	14584129	14588069	+	1116	protein_coding	- && sp|P15103|GLNA_BOVIN Glutamine synthetase OS=Bos taurus OX=9913 GN=GLUL PE=2 SV=4 && PF00120:Glutamine synthetase, catalytic domain|PF03951:Glutamine synthetase, beta-Grasp domain	-
Cfu0020020	5869.85909453831	5807.21830787153	7652.12378325364	1938.31264150441	1740.93136811164	2738.66642310759	6443.06706188783	2139.30347757454	1.5904071034214	2.12145351811722e-07	9.65742548286893e-06	Cfu0020020	chr3	29826150	29845673	-	732	protein_coding	- && sp|Q5PRD0|143BA_DANRE 14-3-3 protein beta/alpha-A OS=Danio rerio OX=7955 GN=ywhaba PE=2 SV=2 && PF00244:14-3-3 protein	-
Cfu0163320	203.917749135156	181.450918463585	131.006509019707	944.345918940946	704.196957887852	406.91716607988	172.125058872816	685.153347636226	-1.99151595675827	2.14154830731709e-07	9.72971160096034e-06	Cfu0163320	chr9	2889673	2896444	+	657	protein_coding	- && sp|Q6UXV4|MIC27_HUMAN MICOS complex subunit MIC27 OS=Homo sapiens OX=9606 GN=APOOL PE=1 SV=1 && PF09769:Apolipoprotein O	-
Cfu0078110	512.683895598915	480.450475410102	725.57451149376	3048.57812255813	2208.22255930265	1279.77001851077	572.902960834259	2178.85690012385	-1.92683160726956	2.2045011312383e-07	9.99604835146955e-06	Cfu0078110	chr1	32904288	32957735	+	4740	protein_coding	- && sp|Q09429|ABCC8_RAT ATP-binding cassette sub-family C member 8 OS=Rattus norvegicus OX=10116 GN=Abcc8 PE=1 SV=4 && PF00664:ABC transporter transmembrane region|PF00005:ABC transporter	-
Cfu0217620	354.998510640151	239.830779186652	212.465684499909	1758.4372283728	1120.41213515799	622.28299443768	269.098324775571	1167.04411932282	-2.11577416474708	2.23280912345915e-07	1.01045557979288e-05	Cfu0217620	chr18	1518887	1525827	+	1536	protein_coding	- && - && PF10523:BEN domain	-
novel.1555	0	0	0	105.44420769784	0	0	0	35.1480692326132	-20.2432328004438	2.24889927655261e-07	1.01574550494783e-05	-	chr16	31763327	31765387	+	2027	-	- && - && -	-
Cfu0041390	376.463536864904	428.381950981421	402.257165515638	139.558510188317	101.065304141312	137.709880632631	402.367551120654	126.111231654087	1.67595513827913	2.30537827051434e-07	1.03882523301399e-05	Cfu0041390	chr11	23230087	23262846	+	1653	protein_coding	- && sp|Q9R087|GPC6_MOUSE Glypican-6 OS=Mus musculus OX=10090 GN=Gpc6 PE=1 SV=1 && PF01153:Glypican	-
Cfu0209980	15012.3091104198	13779.2249647173	10306.6851615312	3451.74715199104	2743.97734362165	5397.60607321734	13032.7397455561	3864.44352294335	1.75370426916509	2.30900062623993e-07	1.03882523301399e-05	Cfu0209980	chr6	20414612	20431080	-	3072	protein_coding	- && sp|P25489|AT1A1_CATCO Sodium/potassium-transporting ATPase subunit alpha-1 OS=Catostomus commersonii OX=7971 GN=atp1a1 PE=2 SV=1 && PF13246:Cation transport ATPase (P-type)|PF00690:Cation transporter/ATPase, N-terminus|PF00702:haloacid dehalogenase-like hydrolase|PF00689:Cation transporting ATPase, C-terminus|PF00122:E1-E2 ATPase	-
Cfu0057800	1744.44616972707	2258.66947635324	1362.13177967926	291.522221282263	447.730164583017	670.947388345451	1788.41580858652	470.066591403577	1.92578382696826	2.34503427409802e-07	1.05298426159888e-05	Cfu0057800	chr10	22292625	22298525	+	717	protein_coding	- && sp|Q6NWG0|TSN36_DANRE Tetraspanin-36 OS=Danio rerio OX=7955 GN=tspan36 PE=1 SV=2 && PF00335:Tetraspanin family	-
Cfu0069880	1531.44706334298	2285.49265560438	1407.48018664762	638.867846639852	472.724809693234	557.051998348538	1741.47330186499	556.214884893875	1.64744739452119	2.38635269747554e-07	1.0694567040337e-05	Cfu0069880	chr2	16498191	16529976	+	5301	protein_coding	- && sp|Q149M9|NWD1_HUMAN NACHT domain- and WD repeat-containing protein 1 OS=Homo sapiens OX=9606 GN=NWD1 PE=1 SV=3 && PF05729:NACHT domain|PF01299:Lysosome-associated membrane glycoprotein (Lamp)	-
Cfu0170720	1467.87756260044	1378.23806328645	1007.74237707467	452.789833055429	308.629530926158	464.900273714672	1284.61933432052	408.77321256542	1.65266350682876	2.48175962520512e-07	1.10807738083378e-05	Cfu0170720	chr9	28661439	28681310	+	2175	protein_coding	- && sp|O93510|GELS_CHICK Gelsolin OS=Gallus gallus OX=9031 GN=GSN PE=2 SV=1 && PF00626:Gelsolin repeat	-
Cfu0010540	1512.45877091339	1379.02698032325	917.045563137947	7043.05281417041	3286.25247014331	3893.15151262176	1269.51043812486	4740.81893231182	-1.90059339569243	2.48242558437748e-07	1.10807738083378e-05	Cfu0010540	chr14	4809944	4821152	+	444	protein_coding	- && sp|Q9Y534|CSDC2_HUMAN Cold shock domain-containing protein C2 OS=Homo sapiens OX=9606 GN=CSDC2 PE=1 SV=1 && PF00313:'Cold-shock' DNA-binding domain	-
Cfu0068000	1048.48397328603	1179.43097001331	1299.98766642632	4997.74531485496	3879.60361058585	2530.54848320414	1175.96753657522	3802.63246954832	-1.69289182199199	2.48994201718083e-07	1.10807738083378e-05	Cfu0068000	chr2	23585550	23607499	-	6777	protein_coding	- && sp|Q61464|ZN638_MOUSE Zinc finger protein 638 OS=Mus musculus OX=10090 GN=Znf638 PE=1 SV=2 && -	-
novel.5052	65.2206566059812	78.8917036798198	90.69681393672	322.535223546333	365.139163349257	206.047114630779	78.2697247408403	297.907167175456	-1.92755556913067	2.49197753872709e-07	1.10807738083378e-05	-	chr8	35848061	35883762	-	5936	-	- && P58365.1 RecName: Full=Cadherin-23; AltName: Full=Otocadherin; Flags: Precursor && PF00028:Cadherin domain	-
Cfu0082640	1079.03035675971	1790.05275649511	1436.87267264563	356.649526036811	539.014955420331	441.085783078954	1435.31859530015	445.583421512032	1.68637936983752	2.49653482683522e-07	1.10807738083378e-05	Cfu0082640	chr1	16357655	16365063	-	1497	protein_coding	- && sp|Q5SPB1|S38A2_DANRE Sodium-coupled neutral amino acid transporter 2 OS=Danio rerio OX=7955 GN=slc38a2 PE=3 SV=1 && PF01490:Transmembrane amino acid transporter protein	-
Cfu0171890	1633.81872687642	1450.81843067189	550.059380819922	370.605377055642	182.569581674628	151.170244904994	1211.56551278941	234.781734545088	2.37131253838592	2.51839726487594e-07	1.11563548701222e-05	Cfu0171890	chr9	33237920	33255844	-	1713	protein_coding	- && sp|Q66J54|S226A_XENLA Solute carrier family 22 member 6-A OS=Xenopus laevis OX=8355 GN=slc22a6-a PE=2 SV=1 && PF00083:Sugar (and other) transporter	-
novel.1926	261.708204355646	159.361241433236	178.034486616524	631.114596073834	665.074904671861	609.858042801653	199.701310801802	635.349181182449	-1.66990091182866	2.53309346578402e-07	1.11999611475661e-05	-	chr18	27294832	27299278	-	4427	-	- && - && -	-
Cfu0179000	5217.6525284785	5255.76529914959	6158.98549455467	1051.34077675199	1475.77078520325	2331.74925702771	5544.13444072759	1619.62027299432	1.77466132043874	2.5466695660782e-07	1.12384576644522e-05	Cfu0179000	chr24	8938716	8978211	+	2325	protein_coding	- && sp|O73683|A4_TETFL Amyloid-beta A4 protein OS=Tetraodon fluviatilis OX=47145 GN=app PE=2 SV=1 && PF02177:Amyloid A4 N-terminal heparin-binding|PF10515:Beta-amyloid precursor protein C-terminus|PF00014:Kunitz/Bovine pancreatic trypsin inhibitor domain|PF12924:Copper-binding of amyloid precursor, CuBD|PF12925:E2 domain of amyloid precursor protein|PF03494:Beta-amyloid peptide (beta-APP)	-
Cfu0020130	1344.86645077397	1575.467322486	1683.76955502892	133.355909735503	293.415399119939	540.485396167169	1534.70110942963	322.418901674204	2.24767564964426	2.6205413792753e-07	1.15423845484111e-05	Cfu0020130	chr3	30339581	30343399	+	1593	protein_coding	- && sp|Q6DIV6|VIAAT_XENTR Vesicular inhibitory amino acid transporter OS=Xenopus tropicalis OX=8364 GN=slc32a1 PE=2 SV=1 && PF01490:Transmembrane amino acid transporter protein	-
novel.1565	0	0	0	82.1844559997868	21.7344740088843	5.17706318167787	0	36.3653310634497	-7.90568112726162	2.66634952969538e-07	1.17217804086418e-05	-	chr16	4351208	4356053	-	1393	-	- && P03934.1 RecName: Full=Transposable element Tc1 transposase && -	-
Cfu0008360	230.336242950237	222.474604377092	198.189334158018	68.2286049809551	29.3415399119939	53.8414570894498	217.000060495116	50.4705339941329	2.11551510856273	2.72162350380254e-07	1.19420286060385e-05	Cfu0008360	chr17	29680479	29703664	+	4737	protein_coding	- && sp|O42130|TOP2A_CHICK DNA topoisomerase 2-alpha OS=Gallus gallus OX=9031 GN=TOP2A PE=2 SV=2 && PF08070:DTHCT (NUC029) region|PF01751:Toprim domain|PF00204:DNA gyrase B|PF00521:DNA gyrase/topoisomerase IV, subunit A|PF16898:C-terminal associated domain of TOPRIM|PF02518:Histidine kinase-, DNA gyrase B-, and HSP90-like ATPase	-
Cfu0001530	178.324833251797	165.672577727621	164.597921588862	517.917137809977	590.09096934121	423.483768261249	169.53177752276	510.497291804145	-1.59014931056164	2.82160675256793e-07	1.23346296670136e-05	Cfu0001530	chr17	3296592	3323374	+	2787	protein_coding	- && sp|O94989|ARHGF_HUMAN Rho guanine nucleotide exchange factor 15 OS=Homo sapiens OX=9606 GN=ARHGEF15 PE=1 SV=4 && PF14604:Variant SH3 domain|PF00621:RhoGEF domain	-
novel.5315	6.60462345377025	3.94458518399099	3.35914125691556	116.298758490264	57.5963561235435	22.7790779993826	4.63611663155893	65.5580642043968	-3.81308373374536	2.82178702954211e-07	1.23346296670136e-05	-	ptg000103l	13925	16609	+	2685	-	- && Q8TGM7.1 RecName: Full=Putative uncharacterized protein ART2; AltName: Full=Antisense to ribosomal RNA transcript protein 2 && -	-
novel.2160	105.673975260324	78.1027866430215	58.7849719960222	333.389774338758	247.773003701281	320.977917264028	80.8539112997892	300.713565101356	-1.89406346517012	2.86525571624364e-07	1.25009644481859e-05	-	chr19	32343954	32346417	-	1338	-	- && - && -	-
novel.4526	0.825577931721281	3.15566814719279	1.67957062845778	31.0130022640705	35.8618821146592	52.8060444531142	1.88693890245728	39.893642943948	-4.39717348868013	2.96384545304185e-07	1.29067081238124e-05	-	chr6	39497677	39499943	+	2186	-	- && - && -	-
Cfu0205200	66.8718124694238	56.8020266494702	94.0559551936356	258.958568904989	392.307255860362	221.578304175813	72.5765981041765	290.948042980388	-2.00448868360361	2.97167923920172e-07	1.29164513824436e-05	Cfu0205200	chr25	63000	75456	+	1686	protein_coding	- && sp|Q64550|UD11_RAT UDP-glucuronosyltransferase 1A1 OS=Rattus norvegicus OX=10116 GN=Ugt1a1 PE=1 SV=1 && PF00201:UDP-glucoronosyl and UDP-glucosyl transferase	-
Cfu0220460	182.452722910403	239.041862149854	330.875413806182	935.042018261725	1097.59093744866	636.778771346378	250.789999622146	889.803909018921	-1.82690991870221	3.05439753022426e-07	1.32510328942812e-05	Cfu0220460	chr18	11065373	11086956	-	1488	protein_coding	- && sp|Q6NZH6|TFCP2_XENTR Transcription factor CP2 OS=Xenopus tropicalis OX=8364 GN=tfcp2 PE=2 SV=1 && PF18016:SAM domain (Sterile alpha motif)|PF04516:CP2 transcription factor	-
Cfu0039650	3.30231172688512	3.94458518399099	0.839785314228889	79.0831557733797	43.4689480177687	24.8499032720538	2.69556074170167	49.1340023544007	-4.17150216054484	3.07042268850891e-07	1.32955639119673e-05	Cfu0039650	chr11	14946686	14952791	-	2637	protein_coding	- && sp|P45831|TSAC_MYCLE Putative threonylcarbamoyl-AMP synthase OS=Mycobacterium leprae (strain TN) OX=272631 GN=ML1136 PE=3 SV=1 && PF01300:Telomere recombination	-
novel.737	30.5463834736874	44.9682710974973	38.6301244545289	201.584514716458	191.263371278182	114.930802633249	38.0482596752379	169.259562875963	-2.15025234244699	3.16137572466411e-07	1.36494634686398e-05	-	chr11	22864275	22869418	-	4975	-	- && - && PF01498:Transposase	-
novel.3663	23.9417600199172	22.8785940671477	25.1935594268667	103.893557584636	235.819042996395	85.9392488158526	24.0046378379772	141.883949798961	-2.56563639024192	3.16397875031296e-07	1.36494634686398e-05	-	chr28	5868156	5870066	-	1255	-	- && - && -	-
Cfu0010210	123.836689758192	113.60405329894	135.205435590851	1000.16932301627	437.949651279019	310.623790900672	124.215392882661	582.914255065321	-2.22838171177493	3.20473503290481e-07	1.37994933879558e-05	Cfu0010210	chr14	4150875	4166653	+	3345	protein_coding	- && sp|Q5ZIB2|FBF1_CHICK Fas-binding factor 1 homolog OS=Gallus gallus OX=9031 GN=FBF1 PE=2 SV=1 && -	-
Cfu0107100	279.045340921793	491.495313925277	177.194701302296	55.8234040753269	42.3822243173245	85.9392488158526	315.911785383122	61.381625736168	2.36092337138346	3.26783820009181e-07	1.40450103646404e-05	Cfu0107100	chr12	31843554	31857546	+	1578	protein_coding	- && sp|Q6DEJ6|NLS1B_DANRE Sodium-dependent lysophosphatidylcholine symporter 1-B OS=Danio rerio OX=7955 GN=mfsd2ab PE=2 SV=1 && PF13347:MFS/sugar transport protein	-
novel.5136	0	3.94458518399099	4.19892657114444	58.9247043017339	81.5042775333163	22.7790779993826	2.71450391837848	54.4026866114776	-4.32084172475486	3.39285244625176e-07	1.45552108660763e-05	-	chr9	24233676	24235437	+	618	-	- && - && -	-
Cfu0077340	112.278598714094	140.427232550079	252.775379582896	10.8545507924247	36.9486058151034	31.0623790900672	168.493736949023	26.2885118991984	2.65743241917085	3.51974405636915e-07	1.50715571096475e-05	Cfu0077340	chr1	36543664	36589674	-	3375	protein_coding	- && sp|Q9Y5H8|PCDA3_HUMAN Protocadherin alpha-3 OS=Homo sapiens OX=9606 GN=PCDHA3 PE=2 SV=1 && PF00028:Cadherin domain|PF08266:Cadherin-like|PF16492:Cadherin cytoplasmic C-terminal	-
Cfu0082320	2.47673379516384	7.10025333118378	5.87849719960222	31.0130022640705	92.3715145377584	56.9476949984565	5.15182810864995	60.1107372667618	-3.54800024641069	3.55760486609683e-07	1.52054667239842e-05	Cfu0082320	chr1	18091122	18093410	+	447	protein_coding	- && sp|P49919|CDN1C_MOUSE Cyclin-dependent kinase inhibitor 1C OS=Mus musculus OX=10090 GN=Cdkn1c PE=1 SV=2 && PF02234:Cyclin-dependent kinase inhibitor	-
Cfu0055800	0	0	0	20.1584514716458	46.7291191191013	14.495776908698	0	27.1277824998151	-7.49733354092009	3.69981759715916e-07	1.57840647213371e-05	Cfu0055800	chr10	9963023	9984902	-	885	protein_coding	- && sp|Q7T2V2|ST1S3_DANRE Cytosolic sulfotransferase 3 OS=Danio rerio OX=7955 GN=sult1st3 PE=1 SV=1 && PF00685:Sulfotransferase domain	-
Cfu0220180	265.010516082531	442.582457643789	159.559209703489	43.4182031696987	35.8618821146592	80.7621856341747	289.050727809936	53.3474236395108	2.43238176756913	3.73510640375487e-07	1.59052132469857e-05	Cfu0220180	chr18	9435326	9443015	-	912	protein_coding	- && sp|Q8SQ34|TNR5_PIG Tumor necrosis factor receptor superfamily member 5 OS=Sus scrofa OX=9823 GN=CD40 PE=2 SV=1 && PF00020:TNFR/NGFR cysteine-rich region	-
Cfu0242160	16.5115586344256	11.0448385151748	10.9172090849756	119.400058716671	116.279435947531	44.5227433624297	12.8245354115253	93.4007460088774	-2.86102637382718	3.7548330013131e-07	1.59597690000564e-05	Cfu0242160	chr23	2721752	2731539	-	1389	protein_coding	- && sp|Q14541|HNF4G_HUMAN Hepatocyte nuclear factor 4-gamma OS=Homo sapiens OX=9606 GN=HNF4G PE=1 SV=3 && PF00104:Ligand-binding domain of nuclear hormone receptor|PF00105:Zinc finger, C4 type (two domains)	-
Cfu0121900	42.9300524495066	67.0579481278468	61.3043279387089	235.698817206936	407.521387666581	157.382720723007	57.0974428386874	266.867641865508	-2.22475130605914	3.88185614845675e-07	1.64448654742145e-05	Cfu0121900	chr22	1060563	1094698	-	1833	protein_coding	- && sp|Q9DBN1|STR6L_MOUSE Stimulated by retinoic acid gene 6 protein-like OS=Mus musculus OX=10090 GN=Stra6l PE=1 SV=1 && PF14752:Retinol binding protein receptor	-
Cfu0008390	80.0810593769643	109.659468114949	99.0946670790089	12.4052009056282	11.9539607048864	22.7790779993826	96.2783981903075	15.7127465366324	2.59956874341997	3.88321130132015e-07	1.64448654742145e-05	Cfu0008390	chr17	29831044	29844728	+	6363	protein_coding	- && sp|E9PVX6|KI67_MOUSE Proliferation marker protein Ki-67 OS=Mus musculus OX=10090 GN=Mki67 PE=1 SV=1 && PF00498:FHA domain|PF08065:KI67R (NUC007) repeat|PF15276:Protein phosphatase 1 binding	-
novel.525	0	0	0	103.893557584636	11.9539607048864	4.14165054534229	0	39.9963896116216	-8.04311510487893	3.93875137895392e-07	1.66495204809994e-05	-	chr10	17534614	17541366	-	994	-	- && - && -	-
Cfu0056980	15.6859807027043	14.9894236991658	8.39785314228889	51.1714537357163	163.008555066633	82.8330109068459	13.0244191813863	99.0043399030649	-2.92959695415066	4.02233747986647e-07	1.69717639918315e-05	Cfu0056980	chr10	17446192	17446632	-	441	protein_coding	- && sp|Q5ZI27|NAIF1_CHICK Nuclear apoptosis-inducing factor 1 OS=Gallus gallus OX=9031 GN=NAIF1 PE=2 SV=1 && -	-
novel.471	1.65115586344256	0.788917036798197	1.67957062845778	65.127304754548	36.9486058151034	18.6374274540403	1.37321450956618	40.2377793412306	-4.87011210935436	4.05744537859738e-07	1.70886568135087e-05	-	chr10	40061089	40062822	+	1734	-	- && - && -	-
Cfu0216910	11.5580910440979	15.7783407359639	7.55806782806	145.761110641131	118.45288334842	36.2394422717451	11.631499869374	100.151145420432	-3.09871550985517	4.14798489221894e-07	1.74075782090549e-05	Cfu0216910	chr25	25321141	25326127	-	528	protein_coding	- && sp|Q6DJ35|CS012_XENTR Protein C19orf12 homolog OS=Xenopus tropicalis OX=8364 PE=2 SV=1 && -	-
novel.3073	1.65115586344256	0.788917036798197	3.35914125691556	41.8675530564951	40.208776916436	33.1332043627383	1.93307138571877	38.4031781118898	-4.32165330282965	4.14825303941949e-07	1.74075782090549e-05	-	chr23	11292835	11298637	-	1617	-	- && - && -	-
Cfu0003970	87.5112607624558	73.3692844222324	192.310836958416	20.1584514716458	14.1274081057748	18.6374274540403	117.730460714368	17.6410956771537	2.74474662075926	4.15962894467168e-07	1.74236363054487e-05	Cfu0003970	chr17	14809094	14824038	+	3543	protein_coding	- && sp|P35440|TSP2_CHICK Thrombospondin-2 OS=Gallus gallus OX=9031 GN=THBS2 PE=2 SV=1 && PF00090:Thrombospondin type 1 domain|PF02412:Thrombospondin type 3 repeat|PF05735:Thrombospondin C-terminal region|PF00093:von Willebrand factor type C domain|PF12947:EGF domain	-
novel.23	5.77904552204897	0.788917036798197	5.87849719960222	46.5195033961057	65.203422026653	45.5581559987652	4.14881991948313	52.427027140508	-3.66992437669649	4.24168277994711e-07	1.77142799471199e-05	-	chr1	6395386	6403938	+	516	-	- && - && -	-
Cfu0127620	23.9417600199172	26.0342622143405	26.0333447410956	300.826121961484	166.268726167965	59.0185202711277	25.3364556584511	175.371122800192	-2.78619832057862	4.24436603585671e-07	1.77142799471199e-05	Cfu0127620	chr5	26434324	26461532	-	3246	protein_coding	- && - && -	-
novel.2857	478.009622466622	266.653958437791	455.163640312058	1062.19532754441	1362.75152035705	1451.64851614247	399.942407072157	1292.19845468131	-1.6925849949227	4.30867375493294e-07	1.79502148490708e-05	-	chr22	27416312	27421692	+	4129	-	- && - && -	-
Cfu0178650	0	2.36675111039459	1.67957062845778	26.3610519244599	81.5042775333163	23.8144906357182	1.34877391295079	43.8932733644981	-5.0196436623119	4.34749178093057e-07	1.80792991538518e-05	Cfu0178650	chr24	9564117	9568802	-	1041	protein_coding	- && sp|P08709|FA7_HUMAN Coagulation factor VII OS=Homo sapiens OX=9606 GN=F7 PE=1 SV=1 && PF14670:Coagulation Factor Xa inhibitory site|PF00089:Trypsin	-
Cfu0210120	422.695901041296	403.136605803879	323.317345978122	113.197458263857	80.417553832872	139.780705905302	383.049950941099	111.131906000677	1.78508263099148	4.41747570077254e-07	1.83372912183148e-05	Cfu0210120	chr6	19490771	19501511	-	744	protein_coding	- && sp|Q6Y1H2|HACD2_HUMAN Very-long-chain (3R)-3-hydroxyacyl-CoA dehydratase 2 OS=Homo sapiens OX=9606 GN=HACD2 PE=1 SV=1 && PF04387:Protein tyrosine phosphatase-like protein, PTPLA	-
Cfu0152560	427.649368631624	559.342179089922	586.170149331764	2229.83486278667	2218.00307260665	1066.47501542564	524.387232351103	1838.10431693965	-1.80916501457268	4.46312945797681e-07	1.8493541811509e-05	Cfu0152560	chr27	16775180	16794712	-	2991	protein_coding	- && sp|Q8CGF7|TCRG1_MOUSE Transcription elongation regulator 1 OS=Mus musculus OX=10090 GN=Tcerg1 PE=1 SV=2 && PF01846:FF domain|PF00397:WW domain	-
Cfu0215530	128.79015734852	108.870551078151	105.81294959284	933.491368148521	420.562072071912	273.348935992591	114.491219339837	542.467458737675	-2.24203899837378	4.51503472565456e-07	1.86750898688364e-05	Cfu0215530	chr9	729411	742797	+	2169	protein_coding	- && - && PF07111:Alpha helical coiled-coil rod protein (HCR)	-
Cfu0059620	319.498659576136	361.324002853574	146.962429990056	2372.49467320139	804.17553832872	984.67741715513	275.928364139922	1387.11587622841	-2.32873910715392	4.6470327808218e-07	1.91866755959512e-05	Cfu0059620	chr10	28508046	28509637	-	843	protein_coding	- && - && PF07716:Basic region leucine zipper	-
Cfu0241090	170.069053934584	100.981380710169	119.249514620502	567.53794143249	580.310456037212	315.80085408235	130.099983088418	487.883083850684	-1.90624959424938	4.65888581511157e-07	1.92012651094241e-05	Cfu0241090	chr23	5665831	5684313	-	3546	protein_coding	- && sp|B2RX88|CSPP1_MOUSE Centrosome and spindle pole associated protein 1 OS=Mus musculus OX=10090 GN=Cspp1 PE=1 SV=2 && -	-
Cfu0115770	1028.67010292472	1060.30449745678	1649.33835714554	6121.96664692751	7021.32182857008	2408.36979211654	1246.10431917568	5183.88608920471	-2.056555721163	4.67859624902389e-07	1.92481285966972e-05	Cfu0115770	chr7	31413628	31449629	-	4272	protein_coding	- && sp|Q9QYM0|MRP5_RAT Multidrug resistance-associated protein 5 OS=Rattus norvegicus OX=10116 GN=Abcc5 PE=2 SV=1 && PF00664:ABC transporter transmembrane region|PF00005:ABC transporter	-
novel.1698	76.7787476500791	67.846865164645	71.3817517094556	283.768970716245	231.472148194618	211.224177812457	72.0024548413932	242.155098907773	-1.74792398242292	4.7170154582059e-07	1.93716577892157e-05	-	chr17	31054820	31063679	+	3500	-	- && - && -	-
Cfu0161820	231.161820881959	257.186953996212	297.284001237027	1502.57995969421	1191.04917568686	507.352191804431	261.877592038399	1066.9937757285	-2.02578471524656	4.74804236314915e-07	1.94644436485759e-05	Cfu0161820	chr22	28788616	28805447	-	1386	protein_coding	- && sp|Q9UBS0|KS6B2_HUMAN Ribosomal protein S6 kinase beta-2 OS=Homo sapiens OX=9606 GN=RPS6KB2 PE=1 SV=2 && PF00069:Protein kinase domain|PF00433:Protein kinase C terminal domain	-
Cfu0143440	5.77904552204897	9.46700444157837	1.67957062845778	54.2727539621233	139.10063365686	32.0977917264028	5.64187353069504	75.1570597817953	-3.73112316025142	4.84806327739933e-07	1.98256558116777e-05	Cfu0143440	chr21	13176031	13180083	-	1317	protein_coding	- && - && -	-
Cfu0009500	549.834902526373	467.827802821331	562.656160533356	1238.96944044962	1497.50525921213	1462.00264250583	526.772955293687	1399.49244738919	-1.41007032928026	4.85333428665421e-07	1.98256558116777e-05	Cfu0009500	chr14	1919335	1927897	-	1221	protein_coding	- && sp|O95931|CBX7_HUMAN Chromobox protein homolog 7 OS=Homo sapiens OX=9606 GN=CBX7 PE=1 SV=1 && PF00385:Chromo (CHRromatin Organisation MOdifier) domain|PF17218:CBX family C-terminal motif	-
Cfu0038120	54.4881434936045	48.9128562814882	32.7516272549267	432.631381583783	260.813688106612	102.505850997222	45.3842090100065	265.316973562539	-2.54376796978207	4.87640029122973e-07	1.98846852864986e-05	Cfu0038120	chr11	7274893	7285886	-	1665	protein_coding	- && sp|Q8T2K9|MASY_DICDI Malate synthase OS=Dictyostelium discoideum OX=44689 GN=masA PE=2 SV=2 && PF01274:Malate synthase	-
novel.3319	382.242582386953	201.962761420339	172.155989416922	914.883566790079	878.072749958927	898.738168339278	252.120444408071	897.231495029428	-1.83137167742605	4.90033130785962e-07	1.99470276164727e-05	-	chr25	22927260	22928291	+	1032	-	- && - && -	-
Cfu0147640	531.672188028505	528.574414654792	514.788397622309	122.501358943078	191.263371278182	192.586750358417	525.011666768535	168.783826859892	1.63239863398161	4.93913745180317e-07	2.00695937302143e-05	Cfu0147640	chr19	9127075	9140211	+	903	protein_coding	- && sp|Q7ZVT5|ROGDI_DANRE Protein rogdi homolog OS=Danio rerio OX=7955 GN=rogdi PE=2 SV=1 && PF10259:Rogdi leucine zipper containing protein	-
novel.3530	378.114692728347	302.944142130508	288.046362780509	752.065304903709	1117.15196405665	986.748242427801	323.035065879788	951.988503796055	-1.55999626698184	4.97559543815663e-07	2.01822043431731e-05	-	chr27	6800115	6803687	+	3155	-	- && - && -	-
Cfu0040020	151.080761504994	134.115896255694	95.7355258220934	598.55094369656	552.055639825662	294.057188719303	126.977394527594	481.554590747175	-1.92165289216844	5.06236169249233e-07	2.04981241864426e-05	Cfu0040020	chr11	16705131	16722358	+	1347	protein_coding	- && sp|Q99MV7|RNF17_MOUSE RING finger protein 17 OS=Mus musculus OX=10090 GN=Rnf17 PE=1 SV=2 && PF00567:Tudor domain	-
Cfu0176220	691.834306782433	785.761368651005	476.998058482009	184.527363471219	166.268726167965	244.357382175195	651.531244638482	198.384490604793	1.71440027685461	5.11275411254869e-07	2.06659132955558e-05	Cfu0176220	chr24	19492976	19513157	+	1083	protein_coding	- && - && PF07686:Immunoglobulin V-set domain	-
novel.4816	5.77904552204897	0.788917036798197	2.51935594268667	52.7221038489198	91.2847908373142	20.7082527267115	3.02910616717794	54.9050491376485	-4.18604309622757	5.22123499489871e-07	2.10675006437521e-05	-	chr7	21239964	21247272	-	2177	-	- && - && -	-
novel.4326	0	0	0	18.6078013584423	32.6017110133265	21.743665363047	0	24.3177259116053	-7.34030974148941	5.23785547086538e-07	2.10838163316105e-05	-	chr5	3044749	3048083	-	1421	-	- && - && -	-
novel.1146	18.1627144978682	7.88917036798197	14.2763503418911	93.0390067922114	127.146672951973	55.912282362121	13.4427450692471	92.0326540354353	-2.77700331382865	5.2435487757125e-07	2.10838163316105e-05	-	chr14	20050323	20053412	+	1288	-	- && - && -	-
novel.2750	28.0696496785236	18.9340088831567	17.6354915988067	120.950708829875	103.238751542201	93.1871372702016	21.546383386829	105.792199214092	-2.29359486112288	5.2798935091286e-07	2.11620815173013e-05	-	chr21	19935985	19949773	-	3911	-	- && - && -	-
novel.1771	0	7.88917036798197	2.51935594268667	52.7221038489198	66.2901457270972	47.6289812714364	3.46950877022288	55.5470769491511	-3.98886493683865	5.28135136653621e-07	2.11620815173013e-05	-	chr18	1716112	1723765	+	2155	-	- && P51589.2 RecName: Full=Cytochrome P450 2J2; AltName: Full=Arachidonic acid epoxygenase; AltName: Full=CYPIIJ2 && PF00067:Cytochrome P450	-
novel.1294	12.3836689758192	5.52241925758738	8.39785314228889	65.127304754548	51.0760139208782	84.903836179517	8.76798045856516	67.0357182849811	-2.93806239832953	5.32375838237419e-07	2.12950335294968e-05	-	chr15	3661416	3664722	+	3307	-	- && P03934.1 RecName: Full=Transposable element Tc1 transposase && -	-
novel.4625	61.9183448790961	84.4141229374071	30.23227131224	297.724821735077	247.773003701281	231.932430539168	58.8549130429144	259.143418658509	-2.1360493077691	5.36147094651905e-07	2.140878018091e-05	-	chr6	29108674	29122742	-	5872	-	- && - && PF00075:RNase H	-
novel.3508	8.25577931721281	11.0448385151748	17.6354915988067	49.6208036225128	209.737674185734	68.3372339981478	12.3120364770647	109.231903935465	-3.15442768729447	5.46276934886353e-07	2.17755987170588e-05	-	chr26	22604153	22605270	-	1118	-	- && - && -	-
novel.2052	212.999106384091	156.205573286043	191.471051644187	490.005435772314	579.223732336768	560.158236257545	186.891910438107	543.129134788875	-1.53994431283724	5.58787158497576e-07	2.22358752036621e-05	-	chr19	764225	767501	-	3107	-	- && - && -	-
novel.3602	64.3950786742599	17.3561748095603	33.5914125691556	291.522221282263	380.353295155476	106.647501542564	38.4475553509919	259.507672660101	-2.75505631664182	5.63871065152836e-07	2.23995596966049e-05	-	chr28	3443241	3443920	+	559	-	- && - && -	-
novel.3401	622.485760517846	558.553262053124	354.389402604591	2578.73113825746	1745.27826291341	1214.53902242163	511.80947505852	1846.18280786417	-1.85025885897319	5.68131171990978e-07	2.25300127999171e-05	-	chr25	22223258	22224694	-	1417	-	- && - && -	-
Cfu0049360	112.278598714094	110.448385151748	184.752769130356	767.571806035744	723.757984495848	289.91553817396	135.826584332066	593.748442901851	-2.12738481031076	5.72420037755963e-07	2.26611568977832e-05	Cfu0049360	chr13	19307160	19319870	+	3666	protein_coding	- && sp|Q8N157|AHI1_HUMAN Jouberin OS=Homo sapiens OX=9606 GN=AHI1 PE=1 SV=1 && PF00018:SH3 domain|PF00400:WD domain, G-beta repeat	-
novel.4505	58.616033152211	105.714882930958	57.1054013675645	390.763828527288	354.271926344815	197.763813540095	73.8121058169113	314.266522804066	-2.08744696376495	5.77886750961592e-07	2.28384010482766e-05	-	chr6	32758753	32783968	+	15340	-	- && Q8K183.1 RecName: Full=Pyridoxal kinase; AltName: Full=Pyridoxine kinase && -	-
Cfu0181460	52.836987630162	29.9788473983315	51.2269041679622	165.919562112777	184.743029075517	181.197211358725	44.6809130654852	177.286600849006	-1.99039032474709	5.8010665390789e-07	2.28869428584515e-05	Cfu0181460	chr28	15027278	15030625	-	588	protein_coding	- && sp|Q8NEA4|FBX36_HUMAN F-box only protein 36 OS=Homo sapiens OX=9606 GN=FBXO36 PE=2 SV=2 && PF00646:F-box domain	-
Cfu0077310	453.242284514983	405.503356914274	560.976589904898	32.563652377274	143.447528458637	108.718326815235	473.240743778052	94.9098358837153	2.30817744233178	5.85606240594184e-07	2.30644915237436e-05	Cfu0077310	chr1	36636360	36638771	-	2412	protein_coding	- && sp|Q9Y5I4|PCDC2_HUMAN Protocadherin alpha-C2 OS=Homo sapiens OX=9606 GN=PCDHAC2 PE=2 SV=1 && PF16492:Cadherin cytoplasmic C-terminal|PF00028:Cadherin domain|PF08266:Cadherin-like	-
Cfu0070110	2456.91992480253	3070.46510721858	4245.95454874126	403.169029432916	901.9806713687	1133.77683678745	3257.77986025413	812.97551252969	2.00130769596572	5.90448331352438e-07	2.32155834541981e-05	Cfu0070110	chr2	15787288	15807294	-	3477	protein_coding	- && sp|O95197|RTN3_HUMAN Reticulon-3 OS=Homo sapiens OX=9606 GN=RTN3 PE=1 SV=2 && PF02453:Reticulon	-
Cfu0204700	595.241688771044	791.283787908592	1461.22644675827	148.862410867538	256.466793304835	282.667649719612	949.250641145968	229.332284630662	2.04634456122953	5.98206206026557e-07	2.34806109440356e-05	Cfu0204700	chr25	1703641	1722053	+	1836	protein_coding	- && sp|O94925|GLSK_HUMAN Glutaminase kidney isoform, mitochondrial OS=Homo sapiens OX=9606 GN=GLS PE=1 SV=1 && PF12796:Ankyrin repeats (3 copies)|PF17959:EF-hand domain|PF04960:Glutaminase	-
novel.3130	1.65115586344256	0	0	18.6078013584423	38.0353295155476	75.5851224524968	0.550385287814187	44.0760844421622	-6.3420154977481	6.0502953516225e-07	2.37081182878519e-05	-	chr24	18956858	18958657	+	1309	-	- && - && -	-
Cfu0231320	0.825577931721281	1.57783407359639	3.35914125691556	52.7221038489198	64.1166983262088	15.5311895450336	1.92085108741108	44.1233305733874	-4.5237142083398	6.20048617862333e-07	2.42554611868858e-05	Cfu0231320	chr15	19357409	19364079	+	2286	protein_coding	- && - && -	-
novel.1446	3.30231172688512	7.88917036798197	5.87849719960222	46.5195033961057	65.203422026653	47.6289812714364	5.68999309815644	53.1173022313984	-3.22137834682553	6.22067877304008e-07	2.42932768327859e-05	-	chr15	14905774	14909712	-	3939	-	- && Q7LHG5.2 RecName: Full=Transposon Ty3-I Gag-Pol polyprotein; AltName: Full=Gag3-Pol3; AltName: Full=Transposon Ty3-2 TYA-TYB polyprotein; Contains: RecName: Full=Capsid protein; Short=CA; AltName: Full=p24; Contains: RecName: Full=Spacer peptide p3; Contains: RecName: Full=Nucleocapsid protein p11; Short=NC; Contains: RecName: Full=Ty3 protease; Short=PR; AltName: Full=p16; Contains: RecName…	-
Cfu0049760	165.941164275977	167.250411801218	138.564576847767	781.527657054576	624.866127755425	332.367456263719	157.252050974987	579.587080357907	-1.88032730683047	6.46444937296046e-07	2.52026168121499e-05	Cfu0049760	chr13	18097592	18113258	+	3813	protein_coding	- && sp|Q3B7T1|EDRF1_HUMAN Erythroid differentiation-related factor 1 OS=Homo sapiens OX=9606 GN=EDRF1 PE=1 SV=1 && -	-
novel.4500	24.7673379516384	14.9894236991658	19.3150622272644	128.703959395892	79.3308301324278	98.3642004518795	19.6906079593562	102.132996660067	-2.37220142492167	6.63964624827146e-07	2.58419958533061e-05	-	chr6	30812920	30828230	+	2453	-	- && - && -	-
Cfu0078380	254.278002970155	291.110386578535	313.239922207376	1136.62653297818	1016.08665991534	602.610154347304	286.209437252022	918.441115746943	-1.6813125231414	6.75589493221284e-07	2.6215894298178e-05	Cfu0078380	chr1	32149597	32162698	+	2811	protein_coding	- && sp|Q32PZ3|UN45A_RAT Protein unc-45 homolog A OS=Rattus norvegicus OX=10116 GN=Unc45a PE=2 SV=1 && PF11701:Myosin-binding striated muscle assembly central	-
Cfu0062570	46.2323641763917	39.4458518399099	59.6247573102511	314.781972980315	270.59420141061	112.859977360577	48.4343244421842	232.745383917168	-2.26256653927827	6.75843028917499e-07	2.6215894298178e-05	Cfu0062570	chr10	40447523	40484178	-	2514	protein_coding	- && sp|Q59H18|TNI3K_HUMAN Serine/threonine-protein kinase TNNI3K OS=Homo sapiens OX=9606 GN=TNNI3K PE=1 SV=3 && PF12796:Ankyrin repeats (3 copies)|PF07714:Protein tyrosine kinase|PF00023:Ankyrin repeat	-
Cfu0123930	48.7090979715556	134.115896255694	55.4258307391067	702.444501281196	342.317965639928	255.746921174887	79.4169416554519	433.503129365337	-2.44551679820738	6.78264981925351e-07	2.62656976222099e-05	Cfu0123930	chr5	42169933	42182079	-	1464	protein_coding	- && sp|Q4QQW3|HOT_RAT Hydroxyacid-oxoacid transhydrogenase, mitochondrial OS=Rattus norvegicus OX=10116 GN=Adhfe1 PE=1 SV=1 && PF00465:Iron-containing alcohol dehydrogenase	-
Cfu0139730	264.18493815081	159.361241433236	156.200068446573	905.579666110858	638.993535861199	508.387604440766	193.24874934354	684.320268804275	-1.8231122049757	6.82027178243734e-07	2.63671478624211e-05	Cfu0139730	chr19	31699860	31711528	-	1485	protein_coding	- && sp|Q5E9N3|RNF25_BOVIN E3 ubiquitin-protein ligase RNF25 OS=Bos taurus OX=9913 GN=RNF25 PE=2 SV=1 && PF05773:RWD domain	-
Cfu0006890	1.65115586344256	3.15566814719279	3.35914125691556	29.462352150867	73.8972116302067	28.9915538173961	2.72198842251697	44.1170391994899	-4.02215716941593	6.89042829730594e-07	2.65938269401039e-05	Cfu0006890	chr17	23111664	23116274	+	1059	protein_coding	- && sp|O42153|G6PC1_HAPNU Glucose-6-phosphatase catalytic subunit 1 OS=Haplochromis nubilus OX=51172 GN=g6pc1 PE=2 SV=1 && PF01569:PAP2 superfamily	-
Cfu0136530	1183.0531761566	1260.68942480352	974.99074981974	226.394916527715	279.287991014164	488.714764350391	1139.57778359329	331.465890630756	1.77896849010844	6.97561893112734e-07	2.68776769499865e-05	Cfu0136530	chr22	17380867	17388922	+	972	protein_coding	- && sp|Q68FB8|DEGS1_XENTR Sphingolipid delta(4)-desaturase DES1 OS=Xenopus tropicalis OX=8364 GN=degs1 PE=2 SV=1 && PF00487:Fatty acid desaturase|PF08557:Sphingolipid Delta4-desaturase (DES)	-
Cfu0181890	28.8952276102448	22.8785940671477	21.8344181699511	130.254609509096	142.360804758192	80.7621856341747	24.5360799491146	117.792533300488	-2.26146477484575	7.06557334309019e-07	2.71700425125417e-05	Cfu0181890	chr8	40205190	40226905	-	2070	protein_coding	- && - && PF00621:RhoGEF domain	-
Cfu0029210	91.6391504210622	82.8362888638107	75.5806782806	443.485932376208	399.914321763472	179.126386086054	83.352039188491	340.842213408578	-2.02979747337838	7.07504139949635e-07	2.71700425125417e-05	Cfu0029210	chr26	1045869	1046771	-	903	protein_coding	- && - && PF00096:Zinc finger, C2H2 type|PF13465:Zinc-finger double domain	-
Cfu0236300	456.544596241868	456.782964306156	164.597921588862	97.690957131822	56.5096324230993	23.8144906357182	359.308494045629	59.3383600635465	2.61113990752879	7.11364437387936e-07	2.7272908994873e-05	Cfu0236300	chr23	27913688	27930273	+	1797	protein_coding	- && sp|Q8VDB9|S620A_MOUSE Sodium- and chloride-dependent transporter XTRP3A OS=Mus musculus OX=10090 GN=Slc6a20a PE=2 SV=1 && PF00209:Sodium:neurotransmitter symporter family	-
novel.1414	4.1278896586064	0	0	35.6649526036811	92.3715145377584	20.7082527267115	1.37596321953547	49.5815732893836	-5.18083331932415	7.1652812341808e-07	2.74253218714582e-05	-	chr15	9111474	9127511	-	1678	-	- && - && -	-
novel.2299	2.47673379516384	4.73350222078918	5.03871188537333	62.026004528141	46.7291191191013	32.0977917264028	4.08298263377545	46.950971791215	-3.51666703735143	7.24803651703014e-07	2.76961395385854e-05	-	chr2	43705438	43711708	+	3281	-	- && Q98157.1 RecName: Full=Viral macrophage inflammatory protein 2; AltName: Full=Viral macrophage inflammatory protein II; Short=vMIP-II; AltName: Full=vMIP-1B; Flags: Precursor && PF00048:Small cytokines (intecrine/chemokine), interleukin-8 like	-
Cfu0122820	47.057942108113	41.8126029503045	95.7355258220934	1000.16932301627	327.103833833709	124.249516360269	61.5353569601703	483.840891070084	-2.97353850265361	7.26084795257416e-07	2.76992348339523e-05	Cfu0122820	chr22	4130459	4184878	-	12630	protein_coding	- && sp|Q9C0G6|DYH6_HUMAN Dynein axonemal heavy chain 6 OS=Homo sapiens OX=9606 GN=DNAH6 PE=2 SV=3 && PF18198:Dynein heavy chain AAA lid domain|PF08393:Dynein heavy chain, N-terminal region 2|PF17857:AAA+ lid domain|PF12775:P-loop containing dynein motor region|PF12774:Hydrolytic ATP binding site of dynein motor region|PF18199:Dynein heavy chain C-terminal domain|PF12780:P-loop containing dynein …	-
novel.3518	26.418493815081	13.4115896255694	22.67420348418	125.602659169485	151.054594361746	71.4434719071546	20.8347623082768	116.033575146129	-2.47773597598184	7.30791075330363e-07	2.78327690076316e-05	-	chr27	3308499	3315494	+	1817	-	- && - && -	-
Cfu0039860	2673.22134291351	2202.65636674057	2285.05584001681	325.63652377274	627.039575156313	951.544212792392	2386.97784989029	634.740103907148	1.90918267607356	7.34111020556013e-07	2.79131505015367e-05	Cfu0039860	chr11	15986285	15992590	-	750	protein_coding	- && sp|Q61500|ITM2A_MOUSE Integral membrane protein 2A OS=Mus musculus OX=10090 GN=Itm2a PE=2 SV=2 && PF04089:BRICHOS domain	-
Cfu0098350	186.58061256901	155.416656249245	106.652734907069	17.0571512452388	29.3415399119939	41.4165054534229	149.550001241774	29.2717322035518	2.33424317479165	7.39160943972801e-07	2.80589384652833e-05	Cfu0098350	chr4	42260752	42273296	-	1029	protein_coding	- && sp|O35350|CAN1_MOUSE Calpain-1 catalytic subunit OS=Mus musculus OX=10090 GN=Capn1 PE=1 SV=1 && PF00648:Calpain family cysteine protease	-
Cfu0024890	2009.4566858096	1936.79132533957	1541.84583692424	351.9975756972	419.475348371468	795.19690470572	1829.36461602447	522.223276258129	1.80693100397086	7.41071834707691e-07	2.80852839820255e-05	Cfu0024890	chr26	16667702	16673766	+	1413	protein_coding	- && sp|P84039|ENPP5_RAT Ectonucleotide pyrophosphatase/phosphodiesterase family member 5 OS=Rattus norvegicus OX=10116 GN=Enpp5 PE=1 SV=2 && PF01663:Type I phosphodiesterase / nucleotide pyrophosphatase	-
Cfu0177100	90.8135724893409	85.9919570110035	100.774237707467	24.8104018112564	11.9539607048864	11.3895389996913	92.5265890692704	16.051300505278	2.56195006223288	7.54279672580127e-07	2.85011805569929e-05	Cfu0177100	chr24	15766885	15772127	+	2157	protein_coding	- && sp|Q03519|TAP2_HUMAN Antigen peptide transporter 2 OS=Homo sapiens OX=9606 GN=TAP2 PE=1 SV=1 && PF00664:ABC transporter transmembrane region|PF00005:ABC transporter	-
novel.2432	54.4881434936045	27.6120962879369	53.7462601106489	0	1.08672370044422	2.07082527267115	45.2821666307301	1.05251632437179	5.28841849949662	7.55363531923824e-07	2.85011805569929e-05	-	chr2	41100992	41132799	-	2955	-	- && - && -	-
Cfu0183490	14.0348248392618	18.9340088831567	20.1548475414933	213.989715622086	74.983935330651	70.408059270819	17.7078937546373	119.793903407852	-2.75045018302308	7.55750541632568e-07	2.85011805569929e-05	Cfu0183490	chr8	33790096	33793385	+	732	protein_coding	- && sp|Q9BX93|PG12B_HUMAN Group XIIB secretory phospholipase A2-like protein OS=Homo sapiens OX=9606 GN=PLA2G12B PE=1 SV=2 && PF06951:Group XII secretory phospholipase A2 precursor (PLA2G12)	-
Cfu0053380	82.5577931721281	48.12393924469	59.6247573102511	579.943142338118	349.925031543038	129.426579541947	63.4354965756898	353.098251141034	-2.47447400861638	7.63892898812805e-07	2.87612530254479e-05	Cfu0053380	chr10	1756386	1774170	+	1980	protein_coding	- && sp|Q5SPX1|CC157_MOUSE Coiled-coil domain-containing protein 157 OS=Mus musculus OX=10090 GN=Ccdc157 PE=1 SV=1 && -	-
Cfu0151710	125.487845621635	118.33755551973	151.1613565612	614.057444828596	291.24195171905	501.139715986417	131.662252567521	468.813037511354	-1.83090458129041	7.65224126806708e-07	2.8764450890389e-05	Cfu0151710	chr19	24114466	24128406	-	1932	protein_coding	- && sp|Q91233|HSP70_ONCTS Heat shock 70 kDa protein OS=Oncorhynchus tshawytscha OX=74940 GN=hsp70 PE=2 SV=1 && PF10712:NAD-specific glutamate dehydrogenase|PF00012:Hsp70 protein	-
Cfu0162470	379.765848591789	269.020709548185	250.256023640209	1409.540952902	874.812578857594	749.638748706955	299.680860593395	1011.33076015552	-1.75374630544947	7.71832302406041e-07	2.89656740480186e-05	Cfu0162470	chr22	30924095	30928242	-	1032	protein_coding	- && sp|P61799|APTX_DANRE Aprataxin OS=Danio rerio OX=7955 GN=aptx PE=2 SV=1 && PF16278:C2HE / C2H2 / C2HC zinc-binding finger|PF17913:FHA domain|PF11969:Scavenger mRNA decapping enzyme C-term binding	-
Cfu0079430	63.5695007425386	76.5249525694252	115.050588049358	369.054726942439	367.312610750145	226.755367357491	85.0483471204405	321.040901683358	-1.91564636666091	7.86575674377838e-07	2.94710496179229e-05	Cfu0079430	chr1	28146294	28167821	+	2913	protein_coding	- && sp|Q659A1|ICE2_HUMAN Little elongation complex subunit 2 OS=Homo sapiens OX=9606 GN=ICE2 PE=1 SV=2 && PF10505:NMDA receptor-regulated gene protein 2 C-terminus	-
Cfu0239600	250.150113311548	184.606586610778	118.409729306273	13.9558510188317	33.6884347137707	49.6998065441075	184.388809742867	32.4480307589033	2.48586343581044	8.10059686065617e-07	3.03017464414821e-05	Cfu0239600	chr23	15704046	15713020	+	1017	protein_coding	- && sp|Q9H841|NPAL2_HUMAN NIPA-like protein 2 OS=Homo sapiens OX=9606 GN=NIPAL2 PE=2 SV=2 && PF05653:Magnesium transporter NIPA	-
Cfu0054130	56.9648772887684	74.1582014590306	23.5139887984089	1.55065011320352	0	1.03541263633557	51.5456891820693	0.862020916513032	6.00866562253939	8.24839596842792e-07	3.08046891506984e-05	Cfu0054130	chr10	4624299	4631763	-	1182	protein_coding	- && sp|Q6TGZ5|HPPD_DANRE 4-hydroxyphenylpyruvate dioxygenase OS=Danio rerio OX=7955 GN=hpd PE=2 SV=1 && PF00903:Glyoxalase/Bleomycin resistance protein/Dioxygenase superfamily	-
Cfu0207740	3167.74252401456	2548.99094589498	2163.28696945362	727.254903092453	552.055639825662	1128.59977360577	2626.67347978772	802.63677217463	1.70997900723787	8.41979852451733e-07	3.13940145308336e-05	Cfu0207740	chr6	28729348	28738176	-	1587	protein_coding	- && sp|Q60HD7|SERA_MACFA D-3-phosphoglycerate dehydrogenase OS=Macaca fascicularis OX=9541 GN=PHGDH PE=2 SV=4 && PF02826:D-isomer specific 2-hydroxyacid dehydrogenase, NAD binding domain|PF00389:D-isomer specific 2-hydroxyacid dehydrogenase, catalytic domain	-
Cfu0035780	3893.42552599756	3274.79461974932	6400.00387973836	1262.22919214767	1545.32110203168	1545.87106604901	4522.74134182841	1451.14045340945	1.63972605980805	8.77696519458847e-07	3.26729607566293e-05	Cfu0035780	chr20	5645686	5654768	+	1614	protein_coding	- && sp|O57321|EAA1_AMBTI Excitatory amino acid transporter 1 OS=Ambystoma tigrinum OX=8305 GN=SLC1A3 PE=1 SV=1 && PF00375:Sodium:dicarboxylate symporter family	-
Cfu0079160	324.452127166463	238.252945113056	205.747401986078	741.210754111284	851.991381148266	677.159864163465	256.150824755199	756.787333141005	-1.56292487696924	8.89213964105643e-07	3.30484030459875e-05	Cfu0079160	chr1	28720607	28726294	-	1200	protein_coding	- && sp|Q8K4Q6|NEIL1_MOUSE Endonuclease 8-like 1 OS=Mus musculus OX=10090 GN=Neil1 PE=2 SV=3 && PF01149:Formamidopyrimidine-DNA glycosylase N-terminal domain|PF09292:Endonuclease VIII-like 1, DNA bind	-
novel.2324	1.65115586344256	0	0	48.0701535093092	34.7751584142149	30.0269664537316	0.550385287814187	37.6240927924186	-6.10174598504626	9.13856308556482e-07	3.39092080809162e-05	-	chr2	2882645	2885568	-	1014	-	- && - && PF03039:Interleukin-12 alpha subunit	-
Cfu0211090	700.090086099646	743.9487657007	645.794906642016	125.602659169485	185.829752775961	290.950950810296	696.611252814121	200.794454251914	1.7899183373706	9.15313545685044e-07	3.39092080809162e-05	Cfu0211090	chr6	16131379	16136120	-	741	protein_coding	- && sp|P05300|LAMP1_CHICK Lysosome-associated membrane glycoprotein 1 OS=Gallus gallus OX=9031 GN=LAMP1 PE=2 SV=1 && PF01299:Lysosome-associated membrane glycoprotein (Lamp)	-
Cfu0044110	553.96279218498	740.793097553507	314.919492835833	175.223462791998	131.49356775375	121.143278451262	536.558460858107	142.620102999004	1.91509080811984	9.20753576368265e-07	3.40560777925954e-05	Cfu0044110	chr11	32977133	32992506	-	1335	protein_coding	- && sp|P53760|LCAT_CHICK Phosphatidylcholine-sterol acyltransferase (Fragment) OS=Gallus gallus OX=9031 GN=LCAT PE=1 SV=1 && PF02450:Lecithin:cholesterol acyltransferase	-
Cfu0211480	774.392099954562	569.598100568299	463.561493454347	201.584514716458	138.013909956416	212.259590448793	602.517231325736	183.952671707222	1.71271763991185	9.30183922787464e-07	3.43498319006955e-05	Cfu0211480	chr6	14502988	14533852	+	2478	protein_coding	- && sp|Q6TKS7|MX_CTEID Interferon-induced GTP-binding protein Mx OS=Ctenopharyngodon idella OX=7959 GN=mx PE=2 SV=1 && PF00350:Dynamin family|PF01031:Dynamin central region|PF02212:Dynamin GTPase effector domain	-
Cfu0233090	2362.80404058631	2814.06707025917	5256.21628175862	562.885991092879	897.633776566923	1223.85773614865	3477.6957975347	894.792501269483	1.95760035470103	9.31956890680146e-07	3.43603275349805e-05	Cfu0233090	chr15	25649107	25678486	-	2082	protein_coding	- && sp|Q06335|APLP2_MOUSE Amyloid-like protein 2 OS=Mus musculus OX=10090 GN=Aplp2 PE=1 SV=4 && PF02177:Amyloid A4 N-terminal heparin-binding|PF12925:E2 domain of amyloid precursor protein|PF10515:Beta-amyloid precursor protein C-terminus|PF12924:Copper-binding of amyloid precursor, CuBD	-
Cfu0003980	279.870918853514	287.165801394544	335.074340377327	32.563652377274	76.0706590310952	101.470438360886	300.703686875128	70.0349165897518	2.08904050576327	9.35781555122037e-07	3.44463130657362e-05	Cfu0003980	chr17	14836576	14843856	+	1005	protein_coding	- && sp|Q8R454|KCNK1_CAVPO Potassium channel subfamily K member 1 OS=Cavia porcellus OX=10141 GN=KCNK1 PE=2 SV=1 && PF07885:Ion channel	-
Cfu0177990	11991.5194582516	10574.643961243	11861.1277781688	2846.99360784167	3756.80383243566	5264.03784313006	11475.7637325545	3955.94509446913	1.53624123732236	9.5182414068549e-07	3.49810528137279e-05	Cfu0177990	chr24	11839996	11868839	+	876	protein_coding	- && sp|P35803|GPM6B_MOUSE Neuronal membrane glycoprotein M6-b OS=Mus musculus OX=10090 GN=Gpm6b PE=1 SV=2 && PF01275:Myelin proteolipid protein (PLP or lipophilin)	-
Cfu0151660	0.825577931721281	0	4.19892657114444	57.3740541885304	30.4282636124381	34.1686169990739	1.67483483428858	40.6569782666808	-4.61520875739348	9.59516381093855e-07	3.5207691694191e-05	Cfu0151660	chr19	24062207	24065341	-	888	protein_coding	- && sp|Q1WNP0|DHB1_PANTR Estradiol 17-beta-dehydrogenase 1 OS=Pan troglodytes OX=9598 GN=HSD17B1 PE=3 SV=3 && PF00106:short chain dehydrogenase	-
Cfu0200150	1344.86645077397	1336.42546033615	1153.86502175049	226.394916527715	245.599556300393	557.051998348538	1278.38564428687	343.015490392215	1.89556692052161	9.61080009706582e-07	3.52090898794094e-05	Cfu0200150	chr16	2004667	2040886	-	747	protein_coding	- && sp|O70352|CD82_RAT CD82 antigen OS=Rattus norvegicus OX=10116 GN=Cd82 PE=1 SV=1 && PF00335:Tetraspanin family	-
Cfu0130800	293.080165761055	378.680177663135	304.842069065087	105.44420769784	104.325475242645	110.789152087906	325.534137496425	106.852945009464	1.60688520833767	9.72384590375811e-07	3.55667770933022e-05	Cfu0130800	chr5	13667363	13689823	+	1788	protein_coding	- && sp|Q8HZR1|PGH1_CANLF Prostaglandin G/H synthase 1 OS=Canis lupus familiaris OX=9615 GN=PTGS1 PE=1 SV=2 && PF03098:Animal haem peroxidase	-
Cfu0007950	0.825577931721281	3.15566814719279	6.71828251383111	57.3740541885304	61.9432509253203	28.9915538173961	3.56650953091506	49.4362863104156	-3.79437702270397	1.00388259598752e-06	3.66607758154936e-05	Cfu0007950	chr17	27427267	27428039	-	609	protein_coding	- && sp|Q15013|MD2BP_HUMAN MAD2L1-binding protein OS=Homo sapiens OX=9606 GN=MAD2L1BP PE=1 SV=1 && PF06581:Mad1 and Cdc20-bound-Mad2 binding	-
Cfu0040970	419.393589314411	463.094300600542	380.422747345687	128.703959395892	163.008555066633	141.851531177974	420.970212420213	144.521348546833	1.54034849439453	1.01590209149025e-06	3.70411062742417e-05	Cfu0040970	chr11	21869716	21885272	+	1554	protein_coding	- && sp|Q3KTM2|GDPD5_CHICK Glycerophosphodiester phosphodiesterase domain-containing protein 5 OS=Gallus gallus OX=9031 GN=GDPD5 PE=1 SV=1 && PF03009:Glycerophosphoryl diester phosphodiesterase family	-
Cfu0129620	3.30231172688512	2.36675111039459	6.71828251383111	74.4312054337692	40.208776916436	33.1332043627383	4.12911511703694	49.2577289043145	-3.57426161927072	1.02803371157951e-06	3.74243187117587e-05	Cfu0129620	chr5	18300824	18308365	-	1680	protein_coding	- && sp|Q14DN9|AKD1B_MOUSE Ankyrin repeat and death domain-containing protein 1B OS=Mus musculus OX=10090 GN=Ankdd1b PE=2 SV=3 && PF12796:Ankyrin repeats (3 copies)	-
novel.2104	534.148921823669	330.556238418445	241.85817049792	1502.57995969421	1172.57487277931	1083.04161760701	368.854443580011	1252.73215002684	-1.76353110404032	1.03735136636446e-06	3.77040465129005e-05	-	chr19	8575607	8580278	-	1692	-	- && - && -	-
novel.4186	208.045638793763	110.448385151748	110.851661478213	466.745684074261	594.437864142987	437.979545169948	143.115228474575	499.721031129065	-1.80435940243035	1.05984135400641e-06	3.8402440362015e-05	-	chr4	42689333	42766003	-	2426	-	- && - && -	-
Cfu0202690	6.60462345377025	4.73350222078918	9.23763845651778	75.9818555469727	52.1627376213224	42.4519180897585	6.8585880436924	56.8655037526845	-3.04893020455371	1.05989404292043e-06	3.8402440362015e-05	Cfu0202690	chr25	11510443	11520617	-	612	protein_coding	- && sp|Q8CCS6|PABP2_MOUSE Polyadenylate-binding protein 2 OS=Mus musculus OX=10090 GN=Pabpn1 PE=1 SV=3 && PF00076:RNA recognition motif. (a.k.a. RRM, RBD, or RNP domain)	-
novel.540	72.6508579914727	38.6569348031117	106.652734907069	339.592374791572	441.209822380352	211.224177812457	72.6535092338844	330.675458328127	-2.18705309344402	1.06304352129399e-06	3.84561825571556e-05	-	chr10	19713573	19716103	-	2434	-	- && Q7TN75.2 RecName: Full=Retrotransposon-derived protein PEG10; AltName: Full=Embryonal carcinoma differentiation regulated protein; AltName: Full=Mammalian retrotransposon-derived protein 2; AltName: Full=Myelin expression factor 3; Short=MyEF-3; AltName: Full=Myelin expression factor 3-like protein 1; Short=MEF3-like protein 1; AltName: Full=Paternally expressed gene 10 protein; AltName: Ful…	-
Cfu0010260	364.905445820806	584.587524267464	321.637775349664	158.166311546759	59.7698035244319	68.3372339981478	423.710248479312	95.4244496897797	2.16173539556297	1.07533850544378e-06	3.88400824814435e-05	Cfu0010260	chr14	4280437	4284010	+	789	protein_coding	- && sp|P86009|RBP_DRONO Riboflavin-binding protein OS=Dromaius novaehollandiae OX=8790 PE=1 SV=1 && PF03024:Folate receptor family	-
Cfu0003850	1842.6899436019	2182.93344082061	1710.64268508425	809.43935909224	530.321165816778	728.930495980244	1912.08868983559	689.563673629754	1.47223239427391	1.08434491192964e-06	3.91041883864625e-05	Cfu0003850	chr17	14622923	14637172	+	660	protein_coding	- && sp|Q9TTY1|TIMP2_CANLF Metalloproteinase inhibitor 2 OS=Canis lupus familiaris OX=9615 GN=TIMP2 PE=2 SV=2 && PF00965:Tissue inhibitor of metalloproteinase	-
Cfu0118630	2387.57137853794	1961.24775348032	1507.41463904086	488.45478565911	384.700189957253	831.436346977465	1952.07792368637	568.197107531276	1.77978057715727	1.09246157230836e-06	3.92856217407829e-05	Cfu0118630	chr7	15956677	15965649	+	1191	protein_coding	- && sp|Q9DEX3|CATD_CLUHA Cathepsin D OS=Clupea harengus OX=7950 GN=ctsd PE=1 SV=1 && PF07966:A1 Propeptide|PF00026:Eukaryotic aspartyl protease	-
Cfu0188510	4.95346759032769	7.10025333118378	1.67957062845778	110.09615803745	68.4635931279856	17.6020148177047	4.57776384998975	65.3872553277135	-3.82326725282839	1.09278029278954e-06	3.92856217407829e-05	Cfu0188510	chr8	15042753	15093006	+	2133	protein_coding	- && sp|Q18PE0|DOK7_MOUSE Protein Dok-7 OS=Mus musculus OX=10090 GN=Dok7 PE=1 SV=1 && PF02174:PTB domain (IRS-1 type)	-
novel.240	14.8604027709831	4.73350222078918	16.7957062845778	384.561228074474	52.1627376213224	41.4165054534229	12.12987042545	159.38015704974	-3.71290451769713	1.09701225763911e-06	3.93764275370306e-05	-	chr1	18399808	18400613	-	773	-	- && - && -	-
novel.4700	2.47673379516384	0.788917036798197	5.03871188537333	51.1714537357163	29.3415399119939	45.5581559987652	2.76812090577846	42.0237165488251	-3.93202232850386	1.10115052254064e-06	3.94635932612391e-05	-	chr7	11230826	11232784	+	1959	-	- && - && -	-
novel.466	89.9879945576196	68.6357822014432	65.5032545098533	285.319620829448	207.564226784845	254.711508538551	74.709010422972	249.198452050948	-1.73659879313204	1.13292675307644e-06	4.05394565286889e-05	-	chr10	37535292	37536610	+	587	-	- && - && -	-
Cfu0131690	125.487845621635	164.094743654025	113.3710174209	18.6078013584423	29.3415399119939	38.3102675444162	134.317868898853	28.7532029382841	2.20680999907928	1.15438737460657e-06	4.12434374704639e-05	Cfu0131690	chr5	11139134	11142941	-	948	protein_coding	- && - && PF00001:7 transmembrane receptor (rhodopsin family)	-
Cfu0215900	21.4650262247533	21.3007599935513	31.0720566264689	105.44420769784	180.39613427374	84.903836179517	24.6126142815912	123.581392717032	-2.33023626019057	1.17054556108542e-06	4.17560920399558e-05	Cfu0215900	chr11	184551	189900	+	885	protein_coding	- && - && -	-
Cfu0041000	6.60462345377025	7.88917036798197	5.03871188537333	48.0701535093092	52.1627376213224	54.8768697257854	6.51083523570852	51.7032536188057	-2.98831207211216	1.18790325594609e-06	4.23098875728946e-05	Cfu0041000	chr11	22015015	22033683	-	2451	protein_coding	- && sp|Q8IYF3|TEX11_HUMAN Testis-expressed protein 11 OS=Homo sapiens OX=9606 GN=TEX11 PE=1 SV=3 && PF08631:Meiosis protein SPO22/ZIP4 like	-
Cfu0206020	442.509771402607	303.733059167306	276.289368381304	1122.67068195935	1276.90034802195	788.984428887707	340.844066317072	1062.851819623	-1.64056112126324	1.18992852184774e-06	4.23167184657099e-05	Cfu0206020	chr6	38801134	38814366	+	1482	protein_coding	- && sp|Q5ZJY9|NEMP2_CHICK Nuclear envelope integral membrane protein 2 OS=Gallus gallus OX=9031 GN=NEMP2 PE=2 SV=1 && PF10225:NEMP family	-
Cfu0134840	125.487845621635	108.870551078151	125.967797134333	372.156027168846	602.044930046096	287.844712901289	120.10873127804	420.681890038744	-1.8089814324442	1.19819215193923e-06	4.254503825655e-05	Cfu0134840	chr22	26458081	26474343	+	2298	protein_coding	- && sp|Q8TCS8|PNPT1_HUMAN Polyribonucleotide nucleotidyltransferase 1, mitochondrial OS=Homo sapiens OX=9606 GN=PNPT1 PE=1 SV=2 && PF01138:3' exoribonuclease family, domain 1|PF03726:Polyribonucleotide nucleotidyltransferase, RNA binding domain|PF00013:KH domain|PF03725:3' exoribonuclease family, domain 2	-
novel.424	103.19724146516	60.7466118334612	74.7408929663711	395.415778866899	341.231241939484	192.586750358417	79.5615820883308	309.744590388266	-1.95932382321386	1.21237752447644e-06	4.29826010213768e-05	-	chr10	19611794	19624047	+	3394	-	- && - && -	-
novel.5252	280.696496785236	209.851931788321	235.139887984089	801.686108526222	674.855417975859	580.866488984257	241.896105519215	685.802671828779	-1.50264991384635	1.22048920340849e-06	4.32038202678955e-05	-	chr9	28861367	28863385	-	1816	-	- && - && -	-
Cfu0070660	450.765550719819	626.400127217769	241.018385183691	148.862410867538	72.8104879297625	57.9831076347921	439.394687707093	93.2186688106976	2.24652240835935	1.22612343587372e-06	4.33367977028567e-05	Cfu0070660	chr2	14237067	14289108	-	4797	protein_coding	- && sp|P22897|MRC1_HUMAN Macrophage mannose receptor 1 OS=Homo sapiens OX=9606 GN=MRC1 PE=1 SV=1 && PF00040:Fibronectin type II domain|PF00059:Lectin C-type domain|PF18292:Zinc transporter ZIP4 domain|PF02535:ZIP Zinc transporter	-
Cfu0001600	0.825577931721281	2.36675111039459	4.19892657114444	43.4182031696987	102.152027841756	12.4249516360269	2.46375187108677	52.665060882494	-4.42169282496404	1.24172459384536e-06	4.38211064616986e-05	Cfu0001600	chr17	3778325	3782488	-	1137	protein_coding	- && sp|Q9GMY7|PEPA_RHIFE Pepsin A OS=Rhinolophus ferrumequinum OX=59479 GN=PGA PE=2 SV=1 && PF07966:A1 Propeptide|PF00026:Eukaryotic aspartyl protease	-
Cfu0129320	1404.3080618579	2825.90082581114	2859.46899494937	851.306912148735	711.804023790962	492.856414895733	2363.2259608728	685.322450278476	1.78681046375254	1.2673623278806e-06	4.46575916450142e-05	Cfu0129320	chr5	19739718	19805430	-	3309	protein_coding	- && sp|Q9GL77|S4A4_BOVIN Electrogenic sodium bicarbonate cotransporter 1 OS=Bos taurus OX=9913 GN=SLC4A4 PE=1 SV=1 && PF07565:Band 3 cytoplasmic domain|PF00955:HCO3- transporter family	-
Cfu0101800	180.801567046961	299.788473983315	456.843210940516	46.5195033961057	96.7184093395353	65.2309960891411	312.47775065693	69.4896362749274	2.16208629935895	1.27302127390108e-06	4.47643326328971e-05	Cfu0101800	chr12	12107837	12162625	-	1959	protein_coding	- && sp|O95025|SEM3D_HUMAN Semaphorin-3D OS=Homo sapiens OX=9606 GN=SEMA3D PE=2 SV=2 && PF01403:Sema domain	-
Cfu0034030	82.5577931721281	56.013109612672	38.6301244545289	468.296334187464	274.941096212387	144.95776908698	59.0670090797763	296.06506649561	-2.32235607407767	1.27427064730561e-06	4.47643326328971e-05	Cfu0034030	chr20	13017024	13027042	+	1239	protein_coding	- && sp|Q68US5|EVA1C_PANTR Protein eva-1 homolog C OS=Pan troglodytes OX=9598 GN=EVA1C PE=3 SV=1 && PF14851:FAM176 family|PF02140:Galactose binding lectin domain	-
Cfu0131680	407.835498270313	317.933565829674	212.465684499909	77.5325056601762	57.5963561235435	106.647501542564	312.744916199965	80.5921211087612	1.95468865805709	1.27737289828252e-06	4.48051162497882e-05	Cfu0131680	chr5	11206277	11207221	-	915	protein_coding	- && sp|Q4VA82|APJ_XENTR Apelin receptor OS=Xenopus tropicalis OX=8364 GN=aplnr PE=2 SV=1 && PF00001:7 transmembrane receptor (rhodopsin family)	-
novel.4948	2.47673379516384	0	0	144.210460527928	18.4743029075517	9.31871372702016	0.825577931721281	57.3344923874999	-6.11672665442371	1.28121462405591e-06	4.48716745420492e-05	-	chr8	37250573	37255722	+	1583	-	- && - && -	-
Cfu0180510	438.381881744	402.347688767081	484.556126310069	1381.62925086434	1281.24724282373	948.437974883385	441.761898940383	1203.77148952382	-1.44580278669472	1.29028231274139e-06	4.51207814819262e-05	Cfu0180510	chr3	43737550	43763896	+	2310	protein_coding	- && sp|Q6NXA4|ILF3_DANRE Interleukin enhancer-binding factor 3 homolog OS=Danio rerio OX=7955 GN=ilf3 PE=1 SV=2 && PF07528:DZF domain|PF00035:Double-stranded RNA binding motif	-
novel.710	8.25577931721281	2.36675111039459	9.23763845651778	117.849408603468	78.2441064319836	24.8499032720538	6.62005629470839	73.6478061025017	-3.47433217435395	1.2943199818317e-06	4.51457076240261e-05	-	chr11	11292430	11296319	-	2600	-	- && - && -	-
Cfu0231370	212.999106384091	186.184420684375	277.968939009762	561.335340979676	980.224777800683	633.672533437371	225.717488692742	725.077550739243	-1.6846038968757	1.29490721174633e-06	4.51457076240261e-05	Cfu0231370	chr15	19428269	19446433	-	1860	protein_coding	- && sp|Q6PCE3|PGM2L_HUMAN Glucose 1,6-bisphosphate synthase OS=Homo sapiens OX=9606 GN=PGM2L1 PE=1 SV=3 && PF02879:Phosphoglucomutase/phosphomannomutase, alpha/beta/alpha domain II|PF02880:Phosphoglucomutase/phosphomannomutase, alpha/beta/alpha domain III|PF02878:Phosphoglucomutase/phosphomannomutase, alpha/beta/alpha domain I|PF00408:Phosphoglucomutase/phosphomannomutase, C-terminal domain	-
novel.4829	8.25577931721281	5.52241925758738	24.3537741126378	133.355909735503	130.406844053306	50.7352191804431	12.7106575624793	104.832657656417	-3.04538759718927	1.31463551675628e-06	4.57643857115158e-05	-	chr7	23394354	23400817	-	6464	-	- && P0CT34.1 RecName: Full=Transposon Tf2-1 polyprotein; AltName: Full=Retrotransposable element Tf2 155 kDa protein >P0CT35.1 RecName: Full=Transposon Tf2-2 polyprotein; AltName: Full=Retrotransposable element Tf2 155 kDa protein >P0CT37.1 RecName: Full=Transposon Tf2-4 polyprotein; AltName: Full=Retrotransposable element Tf2 155 kDa protein >P0CT40.1 RecName: Full=Transposon Tf2-9 polyprotein;…	-
novel.3555	166.766742207699	123.859974777317	107.492520221298	449.688532829022	377.093124054143	387.244325989504	132.706412402105	404.675327624223	-1.60770074068409	1.32360920693379e-06	4.60073802651083e-05	-	chr27	610872	613985	-	3024	-	- && - && -	-
Cfu0069680	220.429307769582	380.258011736731	104.133378964382	63.5766546413445	19.5610266079959	13.4603642723625	234.940232823565	32.1993485072343	2.89378763559055	1.33310429898921e-06	4.62299792026309e-05	Cfu0069680	chr2	17096579	17110696	-	2007	protein_coding	- && sp|Q8QGP3|CBPZ_CHICK Carboxypeptidase Z OS=Gallus gallus OX=9031 GN=CPZ PE=1 SV=1 && PF01392:Fz domain|PF00246:Zinc carboxypeptidase|PF13620:Carboxypeptidase regulatory-like domain	-
Cfu0186080	1753.527526976	1616.49100839951	1711.48247039848	479.150884979889	565.096324230993	784.842778342365	1693.83366859133	609.696662517749	1.47279580317692	1.33401933054386e-06	4.62299792026309e-05	Cfu0186080	chr8	22388069	22419642	+	1932	protein_coding	- && sp|O88447|KLC1_MOUSE Kinesin light chain 1 OS=Mus musculus OX=10090 GN=Klc1 PE=1 SV=3 && PF13424:Tetratricopeptide repeat	-
Cfu0117160	4.95346759032769	3.15566814719279	5.87849719960222	20.1584514716458	133.667015154639	39.3456801807518	4.66254431237423	64.3903822690121	-3.79674100546966	1.33918034877569e-06	4.63392540475906e-05	Cfu0117160	chr7	21387199	21389384	+	258	protein_coding	- && - && -	-
novel.2034	0.825577931721281	0.788917036798197	0	151.963711093945	10.8672370044422	10.3541263633557	0.538164989506493	57.7283581539144	-6.72191088810984	1.35219272931525e-06	4.67194733422095e-05	-	chr19	30610084	30611830	+	1747	-	- && - && -	-
Cfu0190440	593.590532907601	635.867131659347	381.262532659916	151.963711093945	135.840462555527	206.047114630779	536.906732408955	164.617096093417	1.70414628447759	1.37921294715366e-06	4.75818158748975e-05	Cfu0190440	chr8	6462570	6470109	-	1323	protein_coding	- && - && PF07686:Immunoglobulin V-set domain	-
novel.1826	2.47673379516384	0	1.67957062845778	66.6779548677515	27.1680925111054	21.743665363047	1.38543480787387	38.5299042473013	-4.8013217396321	1.40688050122273e-06	4.84638835346575e-05	-	chr18	16467576	16469744	+	2169	-	- && - && -	-
novel.3313	387.196049977281	305.310893240902	357.748543861507	1972.42694399488	1085.63697674377	746.532510797948	350.085162359897	1268.1988105122	-1.85607071732063	1.41131157907521e-06	4.85440704099192e-05	-	chr25	19750522	19761668	+	7249	-	- && - && -	-
novel.1374	5.77904552204897	14.9894236991658	26.0333447410956	99.2416072450255	91.2847908373142	107.6829141789	15.6006046541034	99.4031040870798	-2.67319939384266	1.43046344163834e-06	4.91296074896025e-05	-	chr15	28973621	28977380	+	2278	-	- && Q8NFP9.3 RecName: Full=Neurobeachin; AltName: Full=Lysosomal-trafficking regulator 2; AltName: Full=Protein BCL8B && -	-
novel.712	0	0	3.35914125691556	60.4753544149374	52.1627376213224	14.495776908698	1.11971375230519	42.377956314986	-5.26041337516205	1.44519362244942e-06	4.95617664281316e-05	-	chr11	15042175	15044118	-	1944	-	- && - && -	-
Cfu0078410	297.208055419661	319.51139990327	503.871188537333	1725.87357599552	1862.64442256139	726.859670707572	373.530214620088	1438.45922308816	-1.94500181122507	1.45938348695715e-06	4.99741407699868e-05	Cfu0078410	chr1	31972485	31994116	-	3054	protein_coding	- && sp|Q9W698|1A1L1_TAKRU 1-aminocyclopropane-1-carboxylate synthase-like protein 1 OS=Takifugu rubripes OX=31033 GN=accs PE=3 SV=1 && PF13837:Myb/SANT-like DNA-binding domain|PF00155:Aminotransferase class I and II	-
novel.2354	9.90693518065537	7.88917036798197	25.1935594268667	114.748108377061	92.3715145377584	72.4788845434901	14.329888325168	93.1995024861031	-2.70200717354731	1.47471355686517e-06	5.04195979609687e-05	-	chr2	18736369	18742723	-	1598	-	- && Q6AYJ3.1 RecName: Full=Spermatogenesis associated 6-like protein && -	-
Cfu0027720	25.5929158833597	108.081634041353	51.2269041679622	1.55065011320352	3.26017110133265	7.24788845434901	61.6338180308917	4.0195698896284	3.88179288456598	1.47676118811156e-06	5.04195979609687e-05	Cfu0027720	chr26	5971646	5987585	+	1299	protein_coding	- && sp|Q9GKN7|RHAG_BOVIN Ammonium transporter Rh type A OS=Bos taurus OX=9913 GN=RHAG PE=2 SV=1 && PF00909:Ammonium Transporter Family	-
Cfu0034060	178.324833251797	121.493223666922	101.614023021696	855.958862488345	527.060994715445	295.092601355638	133.810693313472	559.37081951981	-2.06182769878503	1.48218114553564e-06	5.05298978418945e-05	Cfu0034060	chr20	12956006	12991306	-	1482	protein_coding	- && sp|Q8BHT6|B3GLT_MOUSE Beta-1,3-glucosyltransferase OS=Mus musculus OX=10090 GN=B3glct PE=1 SV=3 && PF02434:Fringe-like	-
novel.4575	0.825577931721281	3.15566814719279	5.87849719960222	89.9377065658044	38.0353295155476	24.8499032720538	3.28658109283876	50.9409797844686	-3.94755216155685	1.49520815791674e-06	5.08988263786407e-05	-	chr6	13769534	13772210	-	2677	-	- && O92815.2 RecName: Full=Gag-Pol polyprotein; Contains: RecName: Full=Matrix protein p10; Short=MA; Contains: RecName: Full=p20; Contains: RecName: Full=Capsid protein p25; Short=CA; Contains: RecName: Full=Nucleocapsid protein p14; Short=NC-pol; Contains: RecName: Full=Protease p15; Short=PR; Contains: RecName: Full=Reverse transcriptase/ribonuclease H p90; Short=RT; Contains: RecName: Full=I…	-
Cfu0189320	0	0	0	69.7792550941586	3.26017110133265	17.6020148177047	0	30.2138136710653	-7.63793650149108	1.49965320483666e-06	5.09749572424595e-05	Cfu0189320	chr8	12291616	12309123	-	789	protein_coding	- && sp|Q2KNE5|OPN4A_DANRE Melanopsin-A OS=Danio rerio OX=7955 GN=opn4a PE=2 SV=3 && PF00001:7 transmembrane receptor (rhodopsin family)	-
novel.2323	40.4533186543428	18.1450918463585	12.5967797134333	116.298758490264	157.574936564411	114.930802633249	23.7317300713782	129.601499229308	-2.45027833953296	1.51887962996609e-06	5.150380019159e-05	-	chr2	1429044	1435975	-	2091	-	- && A5WV69.1 RecName: Full=Acyl-CoA-binding domain-containing protein 5-B && PF00887:Acyl CoA binding protein	-
Cfu0113680	398.754141021379	235.097276965863	185.592554444584	933.491368148521	846.557762646045	887.348629339586	273.147990810609	889.132586711384	-1.70258680315463	1.51985764230832e-06	5.150380019159e-05	Cfu0113680	chr7	42018888	42023991	-	1776	protein_coding	- && sp|Q4R6K2|ZNT1_MACFA Zinc transporter 1 OS=Macaca fascicularis OX=9541 GN=SLC30A1 PE=2 SV=1 && PF01545:Cation efflux family	-
Cfu0152500	3791.05386246412	2317.8382541131	2095.26435900108	703.9951513944	792.221577623834	1104.78528297006	2734.71882519277	867.000670662763	1.65663085690159	1.52190605418823e-06	5.150380019159e-05	Cfu0152500	chr27	17092372	17095713	+	609	protein_coding	- && sp|Q32L31|HMGB3_BOVIN High mobility group protein B3 OS=Bos taurus OX=9913 GN=HMGB3 PE=2 SV=2 && PF09011:HMG-box domain|PF00505:HMG (high mobility group) box	-
novel.782	4.95346759032769	0.788917036798197	2.51935594268667	52.7221038489198	59.7698035244319	20.7082527267115	2.75391352327085	44.4000533666877	-4.01460546045217	1.52573501713507e-06	5.15577806668777e-05	-	chr12	3399626	3425491	+	1472	-	- && - && -	-
novel.4688	0	0	0	4.65195033961057	31.5149873128823	40.3810928170874	0	25.5160101565267	-7.4163848092924	1.5484700438536e-06	5.22495447545924e-05	-	chr7	6114195	6123629	+	1043	-	- && P48442.1 RecName: Full=Extracellular calcium-sensing receptor; Short=CaSR; AltName: Full=Parathyroid cell calcium-sensing receptor; Short=PCaR1; Flags: Precursor && PF00003:7 transmembrane sweet-taste receptor of 3 GCPR	-
Cfu0171810	842.089490355707	1167.59721446133	766.723991890976	153.514361207149	362.965715948368	273.348935992591	925.470232236005	263.276337716036	1.81028449630403	1.57922970806429e-06	5.32096666600347e-05	Cfu0171810	chr9	33023798	33043267	+	2622	protein_coding	- && sp|P79750|CSF11_TAKRU Macrophage colony-stimulating factor 1 receptor 1 OS=Takifugu rubripes OX=31033 GN=csf1r1 PE=3 SV=1 && PF07714:Protein tyrosine kinase	-
Cfu0101910	124.662267689913	137.271564402886	103.293593650153	29.462352150867	22.8211977093286	33.1332043627383	121.742475247651	28.4722514076446	2.09712601876842	1.59911535698412e-06	5.38011405819148e-05	Cfu0101910	chr12	12727247	12740162	-	2661	protein_coding	- && sp|Q6DIH3|MCM2_XENTR DNA replication licensing factor mcm2 OS=Xenopus tropicalis OX=8364 GN=mcm2 PE=2 SV=1 && PF12619:Mini-chromosome maintenance protein 2|PF17207:MCM OB domain|PF00493:MCM P-loop domain|PF14551:MCM N-terminal domain|PF17855:MCM AAA-lid domain	-
novel.2507	396.277407226215	325.033819160857	309.040995636231	981.561521657831	922.62842167714	810.728094250754	343.450740674434	904.972679195242	-1.39739348244743	1.60658881579814e-06	5.39739008276872e-05	-	chr20	11682917	11688993	+	4215	-	- && P35072.1 RecName: Full=Transposable element Tcb1 transposase; AltName: Full=Transposable element Barney transposase && -	-
Cfu0015210	15.6859807027043	19.7229259199549	41.1494803972156	138.007860075114	243.426108899505	80.7621856341747	25.5194623399583	154.065384869598	-2.59567872488244	1.61458272824021e-06	5.41636182671279e-05	Cfu0015210	chr3	5833293	5836064	-	819	protein_coding	- && - && PF00096:Zinc finger, C2H2 type	-
Cfu0127140	35.4998510640151	74.1582014590306	72.2215370236844	227.945566640918	333.624176036375	185.338861904068	60.62652984891	248.969534860453	-2.0380179841488	1.65070182339389e-06	5.52949173932236e-05	Cfu0127140	chr5	29063662	29130028	+	13203	protein_coding	- && sp|Q8IVF4|DYH10_HUMAN Dynein axonemal heavy chain 10 OS=Homo sapiens OX=9606 GN=DNAH10 PE=1 SV=4 && PF18198:Dynein heavy chain AAA lid domain|PF17857:AAA+ lid domain|PF12781:ATP-binding dynein motor region|PF12775:P-loop containing dynein motor region|PF08393:Dynein heavy chain, N-terminal region 2|PF03028:Dynein heavy chain region D6 P-loop domain|PF12774:Hydrolytic ATP binding site of dyne…	-
novel.4208	4.1278896586064	0.788917036798197	5.03871188537333	23.2597516980529	64.1166983262088	51.7706318167787	3.31850619359265	46.3823606136801	-3.82104880830643	1.65530272747967e-06	5.53686767394649e-05	-	chr5	2415471	2416809	+	1252	-	- && - && -	-
Cfu0117800	40.4533186543428	30.7677644351297	33.5914125691556	186.078013584423	196.696989780403	88.0100740885237	34.937498552876	156.928359151117	-2.1652146905886	1.67473336163244e-06	5.59375484608926e-05	Cfu0117800	chr7	18716286	18749870	+	3033	protein_coding	- && sp|Q1LXZ7|IQCH_DANRE IQ motif-containing protein H OS=Danio rerio OX=7955 GN=iqch PE=4 SV=1 && -	-
novel.2300	0.825577931721281	3.15566814719279	1.67957062845778	37.2156027168846	28.2548162115496	38.3102675444162	1.88693890245728	34.5935621576168	-4.18628341139434	1.68081081229224e-06	5.60594126411921e-05	-	chr2	43714443	43717300	+	1640	-	- && - && -	-
Cfu0229270	160.162118753929	127.01564292451	131.006509019707	657.475647998294	517.280481411447	290.950950810296	139.394756899382	488.569026740012	-1.80770391884508	1.69710658117276e-06	5.65212408275143e-05	Cfu0229270	chr15	9806831	9812146	-	768	protein_coding	- && sp|Q6ZUT1|NKAP1_HUMAN Uncharacterized protein NKAPD1 OS=Homo sapiens OX=9606 GN=NKAPD1 PE=1 SV=2 && PF15692:NF-kappa-B-activating protein	-
novel.2408	0.825577931721281	6.31133629438558	0	20.1584514716458	130.406844053306	33.1332043627383	2.37897140870229	61.2328332958967	-4.67249611553857	1.70376234482226e-06	5.66611454157027e-05	-	chr2	37572249	37575664	-	3236	-	- && - && -	-
Cfu0094170	58.616033152211	39.4458518399099	48.7075482252756	148.862410867538	370.572781851478	154.276482814	48.9231444057988	224.570558511006	-2.20104545824168	1.71266926976015e-06	5.68754053900204e-05	Cfu0094170	chr4	20202524	20210124	+	1980	protein_coding	- && sp|A7E2V1|CEP76_DANRE Centrosomal protein of 76 kDa OS=Danio rerio OX=7955 GN=cep76 PE=2 SV=1 && PF15627:CEP76 C2 domain	-
Cfu0076530	2239.79292875984	1969.1369238483	2699.90978524588	310.130022640705	653.120943966974	917.375595793318	2302.94654595134	626.875520800332	1.87544629327501	1.72787785964808e-06	5.72980186791347e-05	Cfu0076530	chr1	40742332	40814220	-	1404	protein_coding	- && sp|P63138|GBRB2_RAT Gamma-aminobutyric acid receptor subunit beta-2 OS=Rattus norvegicus OX=10116 GN=Gabrb2 PE=1 SV=1 && PF02932:Neurotransmitter-gated ion-channel transmembrane region|PF02931:Neurotransmitter-gated ion-channel ligand binding domain	-
Cfu0241950	241.894333994335	242.986447333845	277.129153695533	896.275765431637	876.986026258483	517.706318167787	254.003311674571	763.656036619302	-1.58736674650226	1.73406562031919e-06	5.74207094934964e-05	Cfu0241950	chr23	3319170	3328593	+	2205	protein_coding	- && sp|A2AJT9|BCLA3_HUMAN BCLAF1 and THRAP3 family member 3 OS=Homo sapiens OX=9606 GN=BCLAF3 PE=1 SV=1 && PF15440:THRAP3/BCLAF1 family	-
novel.4795	0	0	0	6.2026004528141	22.8211977093286	44.5227433624297	0	24.5155138415241	-7.35868726184864	1.73726392647593e-06	5.74441997465108e-05	-	chr7	6114195	6123629	-	1733	-	- && P48442.1 RecName: Full=Extracellular calcium-sensing receptor; Short=CaSR; AltName: Full=Parathyroid cell calcium-sensing receptor; Short=PCaR1; Flags: Precursor && PF00003:7 transmembrane sweet-taste receptor of 3 GCPR	-
novel.315	678.625059874893	546.719506501151	601.286284987885	1493.27605901499	1758.31894731874	1401.94870959837	608.876950454643	1551.18123864403	-1.34926068566659	1.74253541042665e-06	5.75360762126568e-05	-	chr1	43549982	43555091	-	5058	-	- && - && -	-
Cfu0074000	1042.70492776398	1150.24103965177	1837.45026753281	4882.9972064779	4683.77914891457	3002.69664537316	1343.46541164952	4189.82433358854	-1.6408515846693	1.75746984001428e-06	5.78568499192727e-05	Cfu0074000	chr1	50834514	50894971	+	11331	protein_coding	- && sp|Q99996|AKAP9_HUMAN A-kinase anchor protein 9 OS=Homo sapiens OX=9606 GN=AKAP9 PE=1 SV=4 && PF10495:Pericentrin-AKAP-450 domain of centrosomal targeting protein	-
Cfu0217870	42.9300524495066	123.071057740519	110.011876163984	586.145742790932	718.324365993627	192.586750358417	92.00432878467	499.018953047659	-2.43846971130334	1.75781575160384e-06	5.78568499192727e-05	Cfu0217870	chr18	2187670	2205806	-	3990	protein_coding	- && sp|Q01804|OTUD4_HUMAN OTU domain-containing protein 4 OS=Homo sapiens OX=9606 GN=OTUD4 PE=1 SV=4 && PF02338:OTU-like cysteine protease	-
Cfu0138730	36.3254289957364	24.4564281407441	48.7075482252756	296.174171621873	235.819042996395	78.6913603615036	36.4964684539187	203.561524993257	-2.47764931037746	1.75977073844582e-06	5.78568499192727e-05	Cfu0138730	chr19	28388583	28438087	-	4518	protein_coding	- && sp|Q8HXQ5|MRP1_BOVIN Multidrug resistance-associated protein 1 OS=Bos taurus OX=9913 GN=ABCC1 PE=1 SV=1 && PF00005:ABC transporter|PF00664:ABC transporter transmembrane region	-
Cfu0170900	726.508579914727	926.977518237882	547.540024877236	172.122162565591	257.553517005279	269.207285447249	733.675374343282	232.960988339373	1.65216746109217	1.77283455627208e-06	5.82034446070548e-05	Cfu0170900	chr9	29121066	29127967	+	1500	protein_coding	- && sp|O55026|ENTP2_MOUSE Ectonucleoside triphosphate diphosphohydrolase 2 OS=Mus musculus OX=10090 GN=Entpd2 PE=1 SV=2 && PF01150:GDA1/CD39 (nucleoside phosphatase) family	-
Cfu0181820	3146.2774977898	2269.71431486841	1882.79867450117	8136.26114397889	7560.33678399042	5417.27891330772	2432.93016238646	7037.95894709234	-1.53238297130926	1.78684514329459e-06	5.85800936182376e-05	Cfu0181820	chr8	40272481	40276418	+	825	protein_coding	- && sp|Q13243|SRSF5_HUMAN Serine/arginine-rich splicing factor 5 OS=Homo sapiens OX=9606 GN=SRSF5 PE=1 SV=1 && PF00076:RNA recognition motif. (a.k.a. RRM, RBD, or RNP domain)	-
Cfu0217210	14.8604027709831	34.7123496191207	16.7957062845778	327.187173885944	147.794423260413	48.6643939077719	22.1228195582272	174.54866368471	-2.97361351560539	1.80708043192855e-06	5.9159455842427e-05	Cfu0217210	chr18	664809	678028	+	2352	protein_coding	- && sp|B2GUY2|TFR2_RAT Transferrin receptor protein 2 OS=Rattus norvegicus OX=10116 GN=Tfr2 PE=2 SV=1 && PF02225:PA domain|PF04253:Transferrin receptor-like dimerisation domain|PF04389:Peptidase family M28	-
Cfu0227670	14.8604027709831	14.9894236991658	8.39785314228889	139.558510188317	43.4689480177687	82.8330109068459	12.7492265374792	88.6201563709772	-2.78904280258967	1.81396049766629e-06	5.93005783089773e-05	Cfu0227670	chr15	3521977	3528875	-	1002	protein_coding	- && sp|Q6NUA0|CHRD1_XENLA Cysteine and histidine-rich domain-containing protein 1 OS=Xenopus laevis OX=8355 GN=chordc1 PE=2 SV=1 && PF04969:CS domain|PF04968:CHORD	-
novel.43	157.685384958765	142.793983660474	173.83556004538	396.966428980102	436.862927578575	474.218987441693	158.104976221539	436.01611466679	-1.4644744862191	1.83512392192917e-06	5.99075814966411e-05	-	chr1	14418743	14421263	+	1872	-	- && - && -	-
novel.3764	3.30231172688512	1.57783407359639	1.67957062845778	75.9818555469727	40.208776916436	13.4603642723625	2.18657214297977	43.2169989119237	-4.29644640742947	1.87332245676146e-06	6.1068195341885e-05	-	chr3	26438284	26443271	+	2546	-	- && - && -	-
novel.5246	0.825577931721281	1.57783407359639	0.839785314228889	15.5065011320352	105.412198943089	12.4249516360269	1.08106577318219	44.447883903717	-5.35971809937692	1.89182471379621e-06	6.15843644491064e-05	-	chr9	25319976	25333159	-	3183	-	- && Q3UVK0.2 RecName: Full=Endoplasmic reticulum metallopeptidase 1; AltName: Full=Felix-ina && -	-
Cfu0141970	114.755332509258	150.683154028456	121.768870563189	27.9117020376634	20.6477503084401	39.3456801807518	129.069119033634	29.3017108422851	2.13527267174297	1.90195456770264e-06	6.18269174965872e-05	Cfu0141970	chr21	19524537	19551747	+	783	protein_coding	- && sp|Q0VC33|TSN11_BOVIN Tetraspanin-11 OS=Bos taurus OX=9913 GN=TSPAN11 PE=2 SV=1 && PF00335:Tetraspanin family	-
Cfu0098080	9.90693518065537	4.73350222078918	10.0774237707467	82.1844559997868	149.967870661302	21.743665363047	8.23928705739707	84.6319973413786	-3.36290179231778	1.91692291821602e-06	6.22258522537634e-05	Cfu0098080	chr4	41350193	41364297	+	1626	protein_coding	- && sp|Q66KE8|CCD78_XENLA Coiled-coil domain-containing protein 78 OS=Xenopus laevis OX=8355 GN=ccdc78 PE=2 SV=1 && PF14739:Domain of unknown function (DUF4472)	-
Cfu0129640	179.975989115239	407.08119098787	144.443074047369	10.8545507924247	23.9079214097728	67.3018213618123	243.833418050159	34.0214311880032	2.82304685397731	1.94512771978066e-06	6.30527356355866e-05	Cfu0129640	chr5	18251585	18281350	-	2196	protein_coding	- && sp|Q496J9|SV2C_HUMAN Synaptic vesicle glycoprotein 2C OS=Homo sapiens OX=9606 GN=SV2C PE=1 SV=1 && PF07690:Major Facilitator Superfamily|PF00083:Sugar (and other) transporter	-
novel.2624	30.5463834736874	25.2453451775423	20.9946328557222	97.690957131822	116.279435947531	109.753739451571	25.5954538356506	107.908044176975	-2.07713367959443	1.95395783333826e-06	6.32501357551853e-05	-	chr20	29422598	29426618	-	4021	-	- && - && -	-
Cfu0121830	132.918047007126	89.9365421949945	140.244147476224	383.01057796127	365.139163349257	347.898645808753	121.032912226115	365.349462373093	-1.59402867223727	1.9670564795826e-06	6.35849629534542e-05	Cfu0121830	chr22	935685	985629	+	3039	protein_coding	- && sp|A6NAF9|TRD7A_DANRE Tudor domain-containing protein 7A OS=Danio rerio OX=7955 GN=tdrd7a PE=2 SV=2 && PF00567:Tudor domain|PF12872:OST-HTH/LOTUS domain	-
Cfu0016040	15.6859807027043	14.2005066623676	5.87849719960222	176.774112905202	101.065304141312	32.0977917264028	11.921661521558	103.312402924306	-3.10755878569383	1.97215732560114e-06	6.36156319118163e-05	Cfu0016040	chr3	11844766	11856896	-	2238	protein_coding	- && sp|F1QHZ6|DNAI4_DANRE Dynein axonemal intermediate chain 4 OS=Danio rerio OX=7955 GN=dnai4 PE=2 SV=1 && -	-
Cfu0118770	2256.30448739426	2354.91735484262	859.100376456153	457.44178339504	499.89290220434	543.591634076176	1823.44073956434	500.308773225185	1.86543664027208	1.97536332428749e-06	6.36156319118163e-05	Cfu0118770	chr7	15548007	15553585	-	936	protein_coding	- && sp|Q1LUM3|ENDUC_DANRE Poly(U)-specific endoribonuclease-C OS=Danio rerio OX=7955 GN=endouc PE=2 SV=1 && PF09412:Endoribonuclease XendoU	-
Cfu0227210	336.835796142283	418.126029503045	673.507822011569	106.994857811043	139.10063365686	163.595196541021	476.156549218965	136.563562669641	1.79815375260235	1.9762741802761e-06	6.36156319118163e-05	Cfu0227210	chr15	2068281	2307341	+	1020	protein_coding	- && sp|Q98919|LSAMP_CHICK Limbic system-associated membrane protein OS=Gallus gallus OX=9031 PE=2 SV=1 && PF07679:Immunoglobulin I-set domain|PF13927:Immunoglobulin domain	-
novel.4234	0	0	0	10.8545507924247	40.208776916436	16.5666021813692	0	22.54330996341	-7.2342624416429	2.01153141615706e-06	6.46603691990321e-05	-	chr5	6459872	6462061	+	1641	-	- && Q8HWB0.2 RecName: Full=Major histocompatibility complex class I-related gene protein; Short=MHC class I-related gene protein; AltName: Full=Class I histocompatibility antigen-like protein; Flags: Precursor && -	-
Cfu0091080	4491.14394856377	3976.14186546292	4433.22667381431	814.09130943185	1354.05773075349	1913.44255194814	4300.17082928033	1360.53053071116	1.65939159287671	2.0223614033642e-06	6.49180823221777e-05	Cfu0091080	chr4	10849861	10855642	+	1335	protein_coding	- && sp|Q91575|TBB5_XENLA Tubulin beta chain OS=Xenopus laevis OX=8355 GN=tubb PE=2 SV=1 && PF03953:Tubulin C-terminal domain|PF00091:Tubulin/FtsZ family, GTPase domain	-
Cfu0219620	16796.3830208695	13058.9437101206	12585.0227190341	6436.74861990783	4553.37230486127	5327.19801394652	14146.7831500081	5439.10631290521	1.37915625909011	2.03155474622449e-06	6.51039438914767e-05	Cfu0219620	chr18	7218861	7221496	-	1356	protein_coding	- && sp|P68362|TBA1A_CRIGR Tubulin alpha-1A chain OS=Cricetulus griseus OX=10029 GN=TUBA1A PE=2 SV=1 && PF03953:Tubulin C-terminal domain|PF00091:Tubulin/FtsZ family, GTPase domain	-
Cfu0109080	123.011111826471	145.949651807667	216.664611071053	1849.9255850518	519.453928812336	365.500660626457	161.87512490173	911.626724830199	-2.49232230270454	2.03379304790965e-06	6.51039438914767e-05	Cfu0109080	chr14	19612899	19655689	-	2460	protein_coding	- && sp|P48193|EPB41_MOUSE Protein 4.1 OS=Mus musculus OX=10090 GN=Epb41 PE=1 SV=2 && PF09379:FERM N-terminal domain|PF00373:FERM central domain|PF09380:FERM C-terminal PH-like domain|PF04382:SAB domain|PF08736:FERM adjacent (FA)	-
Cfu0222560	134.569202870569	130.171311071703	136.04522090508	387.662528300881	430.34258537591	318.907091991357	133.595244949117	378.970735222716	-1.5039403967455	2.09473133159092e-06	6.69617716525186e-05	Cfu0222560	chr18	19089982	19098476	+	1065	protein_coding	- && sp|Q9NQQ7|S35C2_HUMAN Solute carrier family 35 member C2 OS=Homo sapiens OX=9606 GN=SLC35C2 PE=1 SV=2 && PF03151:Triose-phosphate Transporter family	-
Cfu0011520	292.254587829334	149.105319954859	227.581820156029	1038.93557584636	809.609156830941	511.493842349773	222.980575980074	786.679525009025	-1.81813812924462	2.11111220981375e-06	6.73920744156313e-05	Cfu0011520	chr14	8287244	8304133	+	1245	protein_coding	- && sp|Q6PH17|ATAT_DANRE Alpha-tubulin N-acetyltransferase 1 OS=Danio rerio OX=7955 GN=atat1 PE=1 SV=1 && PF05301:GNAT acetyltransferase, Mec-17	-
Cfu0020170	140.348248392618	211.429765861917	376.223820774542	1007.92257358229	1380.13909956416	603.645566983639	242.667278343026	997.235746710028	-2.03904814947107	2.11563097077703e-06	6.744304254908e-05	Cfu0020170	chr3	30468388	30514469	-	7791	protein_coding	- && sp|Q93008|USP9X_HUMAN Probable ubiquitin carboxyl-terminal hydrolase FAF-X OS=Homo sapiens OX=9606 GN=USP9X PE=1 SV=4 && PF00443:Ubiquitin carboxyl-terminal hydrolase	-
Cfu0163520	184.103878773846	176.717416242796	151.1613565612	496.208036225128	791.13485392339	387.244325989504	170.660883859281	558.195738712674	-1.70988314258692	2.13064735307101e-06	6.78280564260398e-05	Cfu0163520	chr9	3170289	3184732	+	1263	protein_coding	- && sp|Q8CD10|MICU2_MOUSE Calcium uptake protein 2, mitochondrial OS=Mus musculus OX=10090 GN=Micu2 PE=1 SV=2 && PF13833:EF-hand domain pair	-
novel.3127	501.951382486539	359.746168779978	420.732442428673	1744.48137735396	1299.72154573128	891.490279884929	427.476664565063	1311.89773432339	-1.61706847947718	2.14953330332742e-06	6.83350256760289e-05	-	chr24	17033811	17037034	+	3176	-	- && - && -	-
Cfu0007070	672.020436421123	569.598100568299	184.752769130356	147.311760754335	63.0299746257646	60.0539329074632	475.457102039926	90.1318894291875	2.40794026400097	2.155808176349e-06	6.83774271543776e-05	Cfu0007070	chr17	23647451	23649377	+	645	protein_coding	- && sp|P24774|RET4A_ONCMY Retinol-binding protein 4-A OS=Oncorhynchus mykiss OX=8022 GN=rbp4a PE=1 SV=2 && PF00061:Lipocalin / cytosolic fatty-acid binding protein family	-
Cfu0121530	279.045340921793	255.609119922616	214.985040442596	776.875706714966	611.825443350094	634.707946073706	249.879833762335	674.469698712922	-1.43163514046889	2.15679232965281e-06	6.83774271543776e-05	Cfu0121530	chr7	793395	796675	+	480	protein_coding	- && sp|Q08DU8|BL1S6_BOVIN Biogenesis of lysosome-related organelles complex 1 subunit 6 OS=Bos taurus OX=9913 GN=BLOC1S6 PE=1 SV=1 && PF14712:Snapin/Pallidin	-
Cfu0089550	23.9417600199172	24.4564281407441	36.9505538260711	158.166311546759	194.523542379515	73.5142971798257	28.4495806622441	142.0680503687	-2.31936165196891	2.16610656080898e-06	6.85785177276696e-05	Cfu0089550	chr4	5984946	6076597	-	14001	protein_coding	- && sp|Q8TE73|DYH5_HUMAN Dynein axonemal heavy chain 5 OS=Homo sapiens OX=9606 GN=DNAH5 PE=1 SV=3 && PF12774:Hydrolytic ATP binding site of dynein motor region|PF18198:Dynein heavy chain AAA lid domain|PF12775:P-loop containing dynein motor region|PF17852:Dynein heavy chain AAA lid domain|PF12781:ATP-binding dynein motor region|PF12780:P-loop containing dynein motor region D4|PF12777:Microtubule…	-
novel.2394	2.47673379516384	8.67808740478017	8.39785314228889	89.9377065658044	89.1113434364258	23.8144906357182	6.51755811407763	67.6211802126494	-3.36937445619622	2.19678179597994e-06	6.9454416234544e-05	-	chr2	32056105	32064091	-	1084	-	- && - && -	-
Cfu0137320	508.556005940309	994.824383402527	529.904533278429	170.571512452388	73.8972116302067	226.755367357491	677.761640873755	157.074697146695	2.10977267337999	2.20070420964588e-06	6.94832464550299e-05	Cfu0137320	chr22	13955906	13988544	-	1635	protein_coding	- && sp|Q16880|CGT_HUMAN 2-hydroxyacylsphingosine 1-beta-galactosyltransferase OS=Homo sapiens OX=9606 GN=UGT8 PE=1 SV=2 && PF00201:UDP-glucoronosyl and UDP-glucosyl transferase	-
Cfu0173730	79.255481445243	129.382394034904	85.6581020513467	424.878131017766	374.919676653255	235.038668448175	98.0986591771647	344.945492039732	-1.81178414604217	2.25614266656068e-06	7.11028743025025e-05	Cfu0173730	chr24	26679758	26690630	+	1269	protein_coding	- && sp|Q9NZS9|BFAR_HUMAN Bifunctional apoptosis regulator OS=Homo sapiens OX=9606 GN=BFAR PE=1 SV=1 && PF00536:SAM domain (Sterile alpha motif)|PF00097:Zinc finger, C3HC4 type (RING finger)	-
novel.2939	6.60462345377025	8.67808740478017	0.839785314228889	921.086167242893	119.539607048864	79.7267729978391	5.37416539092644	373.450849096532	-6.11549542494663	2.25816320900062e-06	7.11028743025025e-05	-	chr22	27834128	27838742	-	2273	-	- && - && -	-
novel.1143	656.334455718418	601.943699077025	386.301244545289	1628.1826188637	1435.56200828681	1518.95033750429	548.193133113577	1527.56498821827	-1.47824308896461	2.26780856135104e-06	7.13092937274958e-05	-	chr14	19573597	19574177	+	386	-	- && - && -	-
Cfu0139100	478.835200398343	960.112033783406	307.361425007773	153.514361207149	127.146672951973	150.134832268658	582.102886396508	143.598622142593	2.02015532291159	2.28266612725513e-06	7.16788220640115e-05	Cfu0139100	chr19	30176536	30226716	-	4284	protein_coding	- && sp|P28799|GRN_HUMAN Progranulin OS=Homo sapiens OX=9606 GN=GRN PE=1 SV=2 && PF00396:Granulin	-
Cfu0202010	2830.08114994055	2421.18638593367	1943.26321712565	573.740541885304	633.559917358978	1104.78528297006	2398.17691766662	770.69524740478	1.63670604808747	2.30597192237829e-06	7.22323332993219e-05	Cfu0202010	chr25	14507005	14518957	+	1437	protein_coding	- && sp|O35474|EDIL3_MOUSE EGF-like repeat and discoidin I-like domain-containing protein 3 OS=Mus musculus OX=10090 GN=Edil3 PE=1 SV=2 && PF00008:EGF-like domain|PF00754:F5/8 type C domain	-
novel.4733	63.5695007425386	55.2241925758738	44.5086216541311	147.311760754335	315.149873128823	183.268036631396	54.4341049908479	215.243223504851	-1.98567829020443	2.30655241081457e-06	7.22323332993219e-05	-	chr7	25970740	25982734	+	1766	-	- && - && -	-
Cfu0133190	21.4650262247533	10.2559214783766	31.0720566264689	297.724821735077	151.054594361746	45.5581559987652	20.9310014431996	164.779190698529	-2.9743201977937	2.3119646141617e-06	7.23037172016965e-05	Cfu0133190	chr5	5390309	5452267	+	489	protein_coding	- && sp|Q96NZ1|FOXN4_HUMAN Forkhead box protein N4 OS=Homo sapiens OX=9606 GN=FOXN4 PE=1 SV=2 && -	-
Cfu0149890	188.231768432452	161.72799254363	222.543108270656	829.597810563885	796.568472425611	367.571485899129	190.834289748913	664.579256296208	-1.79934433443748	2.32673689901696e-06	7.2667236304887e-05	Cfu0149890	chr19	17693008	17716562	+	2775	protein_coding	- && sp|Q5U2W5|TBL3_RAT Transducin beta-like protein 3 OS=Rattus norvegicus OX=10116 GN=Tbl3 PE=2 SV=1 && PF08625:Utp13 specific WD40 associated domain|PF00400:WD domain, G-beta repeat	-
Cfu0092870	1633.81872687642	1453.18518178228	724.734726179531	243.452067772953	396.654150662139	432.80248198827	1270.57954494608	357.636233474454	1.82701808304497	2.34325204741754e-06	7.30841314248607e-05	Cfu0092870	chr4	15682653	15688655	-	714	protein_coding	- && sp|Q96JQ5|M4A4A_HUMAN Membrane-spanning 4-domains subfamily A member 4A OS=Homo sapiens OX=9606 GN=MS4A4A PE=1 SV=1 && PF04103:CD20-like family	-
Cfu0044830	22.2906041564746	34.7123496191207	67.1828251383111	258.958568904989	240.165937798172	122.178691087598	41.3952596379688	207.101065930253	-2.32184350402808	2.35937401479775e-06	7.34876548738624e-05	Cfu0044830	chr11	36579955	36590699	-	2580	protein_coding	- && sp|Q14028|CNGB1_HUMAN Cyclic nucleotide-gated cation channel beta-1 OS=Homo sapiens OX=9606 GN=CNGB1 PE=1 SV=2 && PF00027:Cyclic nucleotide-binding domain	-
Cfu0188770	951.891355274637	1258.32267369312	1812.25670810594	373.706677282049	419.475348371468	525.989619258471	1340.82357902457	439.723881637329	1.60739296138653	2.38040385782137e-06	7.39564326436279e-05	Cfu0188770	chr8	14233000	14264295	-	3198	protein_coding	- && sp|Q03669|AT2A2_CHICK Sarcoplasmic/endoplasmic reticulum calcium ATPase 2 OS=Gallus gallus OX=9031 GN=ATP2A2 PE=2 SV=2 && PF00690:Cation transporter/ATPase, N-terminus|PF00689:Cation transporting ATPase, C-terminus|PF00122:E1-E2 ATPase|PF00702:haloacid dehalogenase-like hydrolase|PF13246:Cation transport ATPase (P-type)	-
Cfu0062730	6773.86692977311	5082.20355105399	5409.05720894827	758.267905356523	1860.4709751605	2193.00396375874	5755.04256325846	1603.91428142526	1.84251021489731	2.38083316526064e-06	7.39564326436279e-05	Cfu0062730	chr2	45605067	45608576	+	1362	protein_coding	- && sp|Q3MHM5|TBB4B_BOVIN Tubulin beta-4B chain OS=Bos taurus OX=9913 GN=TUBB4B PE=2 SV=1 && PF03953:Tubulin C-terminal domain|PF00091:Tubulin/FtsZ family, GTPase domain	-
Cfu0097770	361.603134093921	304.521976204104	302.3227131224	1173.84213569507	1199.74296529042	621.247581801344	322.815941140142	998.277560928942	-1.6281798749188	2.42629091864229e-06	7.52671967772366e-05	Cfu0097770	chr4	38865790	38882980	-	1566	protein_coding	- && sp|F1Q8J0|RNPC3_DANRE RNA-binding region-containing protein 3 OS=Danio rerio OX=7955 GN=rnpc3 PE=2 SV=1 && PF00076:RNA recognition motif. (a.k.a. RRM, RBD, or RNP domain)	-
novel.3539	409.486654133755	325.033819160857	335.914125691556	1200.20318761953	1154.10056987176	724.788845434901	356.811532995389	1026.3642009754	-1.52376581693383	2.43964674645758e-06	7.55799287358937e-05	-	chr27	12230844	12232946	+	2069	-	- && Q38PU5.1 RecName: Full=Glutamate receptor 4; Short=GluR-4; Short=GluR4; AltName: Full=AMPA-selective glutamate receptor 4; AltName: Full=GluR-D; AltName: Full=Glutamate receptor ionotropic, AMPA 4; Short=GluA4; Flags: Precursor && -	-
Cfu0075650	26.418493815081	11.0448385151748	10.9172090849756	119.400058716671	59.7698035244319	114.930802633249	16.1268471384104	98.0335549581173	-2.60246025433326	2.45114815740022e-06	7.58344496954386e-05	Cfu0075650	chr1	44766880	44768141	+	246	protein_coding	- && - && -	-
Cfu0126690	2712.02350570441	1354.57055218251	1478.86193835707	296.174171621873	507.499968107449	695.797291617505	1848.48533208133	499.823810448943	1.88512036302222	2.58074582688328e-06	7.97370999792049e-05	Cfu0126690	chr5	31031334	31035118	+	246	protein_coding	- && sp|Q8NHE4|VA0E2_HUMAN V-type proton ATPase subunit e 2 OS=Homo sapiens OX=9606 GN=ATP6V0E2 PE=2 SV=1 && PF05493:ATP synthase subunit H	-
Cfu0142920	675.322748148008	777.872198283023	792.757336632071	190.729963924033	204.304055683513	344.792407899746	748.650761021034	246.608809169097	1.59922699411728	2.5977615683811e-06	8.01555307463045e-05	Cfu0142920	chr21	15564511	15575481	-	1629	protein_coding	- && sp|P15586|GNS_HUMAN N-acetylglucosamine-6-sulfatase OS=Homo sapiens OX=9606 GN=GNS PE=1 SV=3 && PF00884:Sulfatase	-
Cfu0241750	12.3836689758192	7.88917036798197	25.1935594268667	111.646808150654	130.406844053306	54.8768697257854	15.1554662568893	98.9768406432484	-2.70872658602518	2.67783147278776e-06	8.24516434314688e-05	Cfu0241750	chr23	3673075	3684812	-	4899	protein_coding	- && sp|E9Q5M6|CFA44_MOUSE Cilia- and flagella-associated protein 44 OS=Mus musculus OX=10090 GN=Cfap44 PE=2 SV=1 && -	-
novel.1494	198.964281544829	160.939075506832	220.863537642198	705.545801507603	725.931431896737	397.59845235286	193.588964897953	609.6918952524	-1.65449922079852	2.67932116870024e-06	8.24516434314688e-05	-	chr16	3637849	3651310	+	13099	-	- && - && -	-
Cfu0220600	94.115884216226	36.2901836927171	67.1828251383111	341.143024904775	392.307255860362	161.524371268349	65.8629643490847	298.324884011162	-2.17915337541639	2.70895764294788e-06	8.31944227888359e-05	Cfu0220600	chr18	12181740	12187858	-	909	protein_coding	- && sp|P55088|AQP4_MOUSE Aquaporin-4 OS=Mus musculus OX=10090 GN=Aqp4 PE=1 SV=2 && PF00230:Major intrinsic protein	-
Cfu0116940	1.65115586344256	0	0	58.9247043017339	33.6884347137707	16.5666021813692	0.550385287814187	36.3932470656246	-6.04894602834464	2.71066750161198e-06	8.31944227888359e-05	Cfu0116940	chr7	24555607	24556886	-	579	protein_coding	- && - && -	-
novel.3059	2.47673379516384	2.36675111039459	1.67957062845778	120.950708829875	31.5149873128823	7.24788845434901	2.17435184467207	53.2378615323687	-4.60100796283825	2.72826317196628e-06	8.36232589760715e-05	-	chr23	5000186	5002937	-	2752	-	- && - && -	-
Cfu0062410	41.2788965860641	57.5909436862684	35.2709831976133	200.033864603255	253.206622203502	111.824564724242	44.7136078233153	188.355017177	-2.07273422609035	2.75590191025813e-06	8.43583767755408e-05	Cfu0062410	chr10	39763497	39779961	+	1176	protein_coding	- && sp|Q9Y2A9|B3GN3_HUMAN N-acetyllactosaminide beta-1,3-N-acetylglucosaminyltransferase 3 OS=Homo sapiens OX=9606 GN=B3GNT3 PE=1 SV=2 && PF01762:Galactosyltransferase	-
Cfu0211310	3776.19345969314	3712.64357517232	4004.09637824334	16306.6365904483	14289.329937141	6557.26822591319	3830.9778043696	12384.4115845008	-1.69267294778121	2.76613078478869e-06	8.45593357787058e-05	Cfu0211310	chr6	15012917	15024543	+	3969	protein_coding	- && sp|O75533|SF3B1_HUMAN Splicing factor 3B subunit 1 OS=Homo sapiens OX=9606 GN=SF3B1 PE=1 SV=3 && PF08920:Splicing factor 3B subunit 1	-
Cfu0203060	588.637065317273	619.299873886585	1277.31346294214	71.3299052073621	154.314765463079	287.844712901289	828.416800715333	171.163127857243	2.26998339643613	2.77263254591993e-06	8.46459777246456e-05	Cfu0203060	chr25	10096721	10114600	+	1563	protein_coding	- && sp|P17200|ACM4_CHICK Muscarinic acetylcholine receptor M4 OS=Gallus gallus OX=9031 GN=CHRM4 PE=2 SV=1 && PF00001:7 transmembrane receptor (rhodopsin family)	-
Cfu0128350	48.7090979715556	63.902279980654	36.1107685118422	170.571512452388	339.057794538596	140.816118541638	49.5740488213506	216.815141844207	-2.12913782625388	2.8141398342126e-06	8.579966627956e-05	Cfu0128350	chr5	23444062	23520137	-	5448	protein_coding	- && sp|Q9JI03|CO5A1_RAT Collagen alpha-1(V) chain OS=Rattus norvegicus OX=10116 GN=Col5a1 PE=1 SV=1 && PF01410:Fibrillar collagen C-terminal domain|PF01391:Collagen triple helix repeat (20 copies)	-
novel.714	1984.68934785796	1994.38226902584	1731.63731793997	5272.21038489198	3910.03187419829	4846.76655068682	1903.56964494126	4676.3362699257	-1.29655119630963	2.84052703393281e-06	8.64899260463973e-05	-	chr11	15552106	15556210	-	823	-	- && Q9I955.3 RecName: Full=Thymosin beta-a && PF01290:Thymosin beta-4 family	-
novel.4411	187.406190500731	135.69373032929	186.432339758813	699.343201054789	420.562072071912	453.510734714981	169.844086862945	524.472002613894	-1.62521017085482	2.86911486077593e-06	8.72452845674684e-05	-	chr5	27118311	27124022	-	5712	-	- && - && -	-
novel.2562	5.77904552204897	2.36675111039459	4.19892657114444	63.5766546413445	55.4229087226551	21.743665363047	4.11490773452933	46.9144095756822	-3.50874594444792	2.8884018143238e-06	8.75327278866929e-05	-	chr20	1310852	1313430	-	2309	-	- && - && -	-
Cfu0227330	293.080165761055	316.355731756077	134.365650276622	54.2727539621233	51.0760139208782	75.5851224524968	247.933849264585	60.3112967784995	2.03647658079045	2.88949309671257e-06	8.75327278866929e-05	Cfu0227330	chr15	2523487	2528580	-	429	protein_coding	- && sp|Q56JZ9|GMFG_BOVIN Glia maturation factor gamma OS=Bos taurus OX=9913 GN=GMFG PE=2 SV=1 && PF00241:Cofilin/tropomyosin-type actin-binding protein	-
Cfu0087560	31.3719614054087	28.4010133247351	12.5967797134333	308.579372527501	126.059949251529	62.1247581801344	24.1232514811924	165.588026653055	-2.77286312619555	2.8899453487721e-06	8.75327278866929e-05	Cfu0087560	chr4	661337	684723	+	3240	protein_coding	- && sp|Q7RTR2|NLRC3_HUMAN NLR family CARD domain-containing protein 3 OS=Homo sapiens OX=9606 GN=NLRC3 PE=1 SV=2 && PF17779:NOD2 winged helix domain|PF14484:Fish-specific NACHT associated domain|PF05729:NACHT domain|PF17776:NLRC4 helical domain HD2	-
Cfu0035120	788.426924793823	799.172958276574	733.972364636049	6007.21853855045	1897.4195809756	1817.14917676893	773.857415902149	3240.59576543166	-2.06566873329344	2.93100265512142e-06	8.86599492532141e-05	Cfu0035120	chr20	8077593	8101614	+	1281	protein_coding	- && sp|D3ZUQ0|RIPL1_RAT RILP-like protein 1 OS=Rattus norvegicus OX=10116 GN=Rilpl1 PE=1 SV=1 && PF09744:JNK_SAPK-associated protein-1|PF11461:Rab interacting lysosomal protein	-
Cfu0035790	101.546085601718	77.3138696062233	54.5860454248778	386.111878187677	331.450728635486	181.197211358725	77.8153335442729	299.58660606063	-1.94261488950449	2.95872090802595e-06	8.93812546560718e-05	Cfu0035790	chr20	5609361	5626947	-	999	protein_coding	- && sp|Q4R4T9|RANB3_MACFA Ran-binding protein 3 OS=Macaca fascicularis OX=9541 GN=RANBP3 PE=2 SV=1 && PF00638:RanBP1 domain	-
Cfu0219810	156.034229095322	128.593476998106	110.851661478213	443.485932376208	587.917521940321	286.809300264954	131.826455857214	439.404251527161	-1.73661136422792	2.96568227975512e-06	8.94744405447689e-05	Cfu0219810	chr18	7876202	7916942	+	774	protein_coding	- && sp|A0A1B0GVZ9|TM269_HUMAN Transmembrane protein 269 OS=Homo sapiens OX=9606 GN=TMEM269 PE=3 SV=1 && PF01066:CDP-alcohol phosphatidyltransferase	-
Cfu0140210	1.65115586344256	18.9340088831567	0.839785314228889	125.602659169485	109.759093744866	52.8060444531142	7.14165002027606	96.0559324558219	-3.73797317943154	2.9816353756558e-06	8.98383087077492e-05	Cfu0140210	chr21	27310208	27661890	-	4038	protein_coding	- && sp|Q9UGM3|DMBT1_HUMAN Deleted in malignant brain tumors 1 protein OS=Homo sapiens OX=9606 GN=DMBT1 PE=1 SV=2 && PF00530:Scavenger receptor cysteine-rich domain	-
novel.3947	607.625357746863	449.682710974973	438.36793402748	1341.31234792105	1142.14660916687	1427.83402550676	498.558667583105	1303.76432753156	-1.3868274499341	3.05850734872304e-06	9.20343541180283e-05	-	chr4	2544915	2545751	+	817	-	- && - && -	-
Cfu0209900	482.963090056949	383.413679883924	374.544250146084	1670.0501719202	1374.70548106193	797.267729978391	413.640340028986	1280.67446098684	-1.62978418633101	3.07495548530493e-06	9.24088184906743e-05	Cfu0209900	chr6	20963306	20975084	-	1371	protein_coding	- && sp|Q06546|GABPA_HUMAN GA-binding protein alpha chain OS=Homo sapiens OX=9606 GN=GABPA PE=1 SV=1 && PF02198:Sterile alpha motif (SAM)/Pointed domain|PF11620:GA-binding protein alpha chain|PF00178:Ets-domain	-
novel.930	53.6625655618833	54.4352755390756	78.1000342232867	182.976713358016	246.686280000837	195.692988267423	62.0659584414152	208.451993875425	-1.74969333885874	3.09312730074356e-06	9.2834041744033e-05	-	chr12	20483826	20488823	-	4378	-	- && - && -	-
Cfu0097780	109.80186491893	122.282140703721	143.60328873314	491.556085885517	448.816888283461	266.101047538242	125.229098118597	402.15800723574	-1.68174915586242	3.15644966837156e-06	9.46115043454749e-05	Cfu0097780	chr4	38916961	39017536	+	5454	protein_coding	- && sp|Q61245|COBA1_MOUSE Collagen alpha-1(XI) chain OS=Mus musculus OX=10090 GN=Col11a1 PE=1 SV=2 && PF01410:Fibrillar collagen C-terminal domain|PF01391:Collagen triple helix repeat (20 copies)	-
novel.5180	3.30231172688512	0	4.19892657114444	69.7792550941586	20.6477503084401	41.4165054534229	2.50041276600986	43.9478369520072	-4.14096544603403	3.16353323103756e-06	9.47008391340425e-05	-	chr9	4052385	4072104	-	729	-	- && - && -	-
Cfu0072910	0	0	3.35914125691556	314.781972980315	80.417553832872	73.5142971798257	1.11971375230519	156.237941331004	-7.1370797974627	3.18669372953504e-06	9.52705845565658e-05	Cfu0072910	chr2	3767456	3769891	+	2436	protein_coding	- && - && -	-
Cfu0100820	262.533782287367	292.688220652131	828.868105143913	2130.59325554164	2552.71397234347	1309.7969849645	461.363369361137	1997.7014042832	-2.11445993410391	3.19416923561978e-06	9.53705381088026e-05	Cfu0100820	chr12	7350658	7364312	+	5211	protein_coding	- && sp|Q5JPB2|ZN831_HUMAN Zinc finger protein 831 OS=Homo sapiens OX=9606 GN=ZNF831 PE=2 SV=4 && -	-
novel.1488	227.033931223352	179.873084389989	187.272125073042	503.961286791145	565.096324230993	502.175128622753	198.059713562128	523.744246548297	-1.40323998325846	3.20487982051909e-06	9.54687891756442e-05	-	chr16	2293646	2309485	+	7079	-	- && Q8BXA7.3 RecName: Full=PH domain leucine-rich repeat-containing protein phosphatase 2; AltName: Full=PH domain leucine-rich repeat-containing protein phosphatase-like; Short=PHLPP-like && PF00481:Protein phosphatase 2C|PF13855:Leucine rich repeat	-
novel.1627	36.3254289957364	22.0896770303495	11.7569943992044	83.7351061129903	166.268726167965	124.249516360269	23.3907001417634	124.751116213741	-2.41774644149466	3.20573273878355e-06	9.54687891756442e-05	-	chr17	1086385	1104113	+	3473	-	- && - && -	-
Cfu0122450	627.439228108174	594.843445745841	936.360625365211	48.0701535093092	191.263371278182	222.613716812148	719.547766406409	153.982413866547	2.21796547001898	3.24553485953553e-06	9.64502250187749e-05	Cfu0122450	chr22	3174370	3193985	-	2094	protein_coding	- && sp|Q9JID6|ACSL1_CAVPO Long-chain-fatty-acid--CoA ligase 1 OS=Cavia porcellus OX=10141 GN=ACSL1 PE=2 SV=1 && PF00501:AMP-binding enzyme	-
Cfu0221640	12185.5302722061	8369.62084339208	3122.32179830301	71770.2898395119	25087.0166247547	24245.2222924338	7892.4909713004	40367.5095855668	-2.35461482013433	3.24704613689723e-06	9.64502250187749e-05	Cfu0221640	chr18	17293005	17294913	-	345	protein_coding	- && sp|Q6PBI2|PDPFB_DANRE Pancreatic progenitor cell differentiation and proliferation factor B OS=Danio rerio OX=7955 GN=ppdpfb PE=3 SV=1 && PF15060:Differentiation and proliferation regulator	-
novel.3072	109.80186491893	64.6911970174522	4.19892657114444	0	2.17344740088843	1.03541263633557	59.5639961691757	1.069620012408	5.69516648216769	3.2542917815581e-06	9.6541200923343e-05	-	chr23	10532868	10535785	-	1319	-	- && Q04202.1 RecName: Full=Transposable element Tcb2 transposase && -	-
novel.999	217.126996042697	127.804559961308	152.840927189658	693.140600601975	493.372560001674	408.987991352551	165.924161064554	531.833717318734	-1.67918594526671	3.27125907153544e-06	9.69199735186623e-05	-	chr13	18900065	18900778	+	612	-	- && - && -	-
Cfu0199080	192.359658091058	239.041862149854	204.907616671849	32.563652377274	44.5556717182129	81.7975982705103	212.103045637587	52.9723074553324	1.9886552431891	3.30930708197297e-06	9.79215480153028e-05	Cfu0199080	chr16	5628657	5637994	+	2091	protein_coding	- && sp|Q8R508|FAT3_RAT Protocadherin Fat 3 OS=Rattus norvegicus OX=10116 GN=Fat3 PE=1 SV=1 && PF00028:Cadherin domain	-
novel.5162	0	0	0	31.0130022640705	16.3008555066633	13.4603642723625	0	20.2580740143654	-7.06425907024106	3.31807769996791e-06	9.80553563575664e-05	-	chr9	39196454	39198212	+	896	-	- && - && -	-
Cfu0161810	107.325131123767	76.5249525694252	61.3043279387089	350.446925583996	415.128453569691	180.16179872239	81.7181372106335	315.245725958692	-1.946781941981	3.36511547563206e-06	9.93182419150741e-05	Cfu0161810	chr22	28788348	28791710	+	795	protein_coding	- && - && -	-
Cfu0045840	2.47673379516384	3.15566814719279	5.03871188537333	18.6078013584423	51.0760139208782	61.0893455437988	3.55703794257666	43.5910536077064	-3.62696212078932	3.37947966109285e-06	9.96148027816384e-05	Cfu0045840	chr13	32781541	32787345	-	2700	protein_coding	- && - && -	-
Cfu0036820	96.5926180113899	183.81766957398	248.576453011751	31.0130022640705	29.3415399119939	51.7706318167787	176.328913532374	37.3750579976143	2.23113407292269	3.39550829161478e-06	9.99596063398841e-05	Cfu0036820	chr20	1613132	1615486	-	2355	protein_coding	- && sp|Q5DRB8|PCDG2_PANTR Protocadherin gamma-A2 OS=Pan troglodytes OX=9598 GN=PCDHGA2 PE=3 SV=1 && PF00028:Cadherin domain|PF16492:Cadherin cytoplasmic C-terminal|PF08266:Cadherin-like	-
Cfu0017600	164.290008412535	240.61969622345	104.973164278611	17.0571512452388	13.0406844053306	52.8060444531142	169.960956304865	27.6346267012279	2.60554853865953	3.4773067340103e-06	0.000102162955121375	Cfu0017600	chr3	18395237	18396517	-	1281	protein_coding	- && sp|Q91178|GPRX_ORYLA Probable G-protein coupled receptor (Fragment) OS=Oryzias latipes OX=8090 PE=3 SV=1 && PF00001:7 transmembrane receptor (rhodopsin family)	-
Cfu0001500	827.229087584724	665.05706202088	850.702523313865	2668.66884482326	1656.16691947699	1991.09849967331	780.99622430649	2105.31142132452	-1.43028211343034	3.47920635725307e-06	0.000102162955121375	Cfu0001500	chr17	3176286	3208607	+	4884	protein_coding	- && sp|Q5F293|ZBTB4_MOUSE Zinc finger and BTB domain-containing protein 4 OS=Mus musculus OX=10090 GN=Zbtb4 PE=2 SV=1 && -	-
Cfu0237960	293.080165761055	396.036352472695	321.637775349664	40.3169029432916	94.5449619386468	122.178691087598	336.918097861138	85.6801853231787	1.964595869954	3.49392030251818e-06	0.000102464651311461	Cfu0237960	chr23	23194647	23209358	-	2196	protein_coding	- && sp|Q28433|TAP1_GORGO Antigen peptide transporter 1 OS=Gorilla gorilla gorilla OX=9595 GN=TAP1 PE=2 SV=2 && PF00005:ABC transporter|PF00664:ABC transporter transmembrane region	-
Cfu0178640	3.30231172688512	9.46700444157837	2.51935594268667	21.7091015848493	159.7483839653	35.2040296354095	5.09622403705005	72.2205050618529	-3.82311459129111	3.52398333595867e-06	0.000103128739331904	Cfu0178640	chr24	9562066	9574355	-	1317	protein_coding	- && sp|Q8K3U6|FA7_RAT Coagulation factor VII OS=Rattus norvegicus OX=10116 GN=F7 PE=2 SV=1 && PF14670:Coagulation Factor Xa inhibitory site|PF00089:Trypsin|PF00594:Vitamin K-dependent carboxylation/gamma-carboxyglutamic (GLA) domain	-
Cfu0054300	729.810891641612	890.687334545165	691.143313610376	249.654668225767	248.859727401726	347.898645808753	770.547179932384	282.137680478749	1.44800865655743	3.52550153088703e-06	0.000103128739331904	Cfu0054300	chr10	5202587	5213708	+	1542	protein_coding	- && sp|Q27245|YH24_CAEEL Putative aminopeptidase W07G4.4 OS=Caenorhabditis elegans OX=6239 GN=lap-2 PE=3 SV=1 && PF00883:Cytosol aminopeptidase family, catalytic domain	-
Cfu0045020	267.487249877695	409.447942098264	114.210802735129	54.2727539621233	49.989290220434	66.2664087254767	263.715331570363	56.8428176360113	2.21283216409047	3.53390614472531e-06	0.000103243739012988	Cfu0045020	chr11	37120746	37193269	-	1833	protein_coding	- && sp|Q9EPR4|S23A2_MOUSE Solute carrier family 23 member 2 OS=Mus musculus OX=10090 GN=Slc23a2 PE=1 SV=2 && PF00860:Permease family	-
Cfu0173660	635.695007425386	437.848955423	492.953979452358	2594.2376393895	1813.7418560414	973.287878155439	522.165980766915	1793.75579119544	-1.77986443906649	3.60778570174065e-06	0.00010526889253625	Cfu0173660	chr24	26803007	26807066	-	1716	protein_coding	- && sp|Q0P499|SYEM_DANRE Probable glutamate--tRNA ligase, mitochondrial OS=Danio rerio OX=7955 GN=ears2 PE=2 SV=1 && PF00749:tRNA synthetases class I (E and Q), catalytic domain	-
Cfu0067020	9.90693518065537	17.3561748095603	6.71828251383111	134.906559848707	74.983935330651	40.3810928170874	11.3271308346823	83.4238626654816	-2.86989586186808	3.64359834993953e-06	0.000106179608480561	Cfu0067020	chr2	26941925	26952298	-	1206	protein_coding	- && sp|Q5ZML4|CHRD1_CHICK Cysteine and histidine-rich domain-containing protein 1 OS=Gallus gallus OX=9031 GN=CHORDC1 PE=2 SV=1 && PF04969:CS domain|PF04968:CHORD	-
novel.2700	2.47673379516384	29.1899303615333	20.1548475414933	68.2286049809551	118.45288334842	286.809300264954	17.2738372327302	157.830262864776	-3.19281353139933	3.66111399365118e-06	0.000106555499336027	-	chr21	27681839	27834145	+	1858	-	- && - && -	-
Cfu0205540	14.8604027709831	8.67808740478017	5.87849719960222	176.774112905202	30.4282636124381	63.16017081647	9.80566245845515	90.1208491113699	-3.19197414808725	3.67161550597492e-06	0.000106726556521286	Cfu0205540	chr6	40419981	40453419	-	879	protein_coding	- && sp|Q6DC37|HNMT_DANRE Histamine N-methyltransferase OS=Danio rerio OX=7955 GN=hnmt PE=2 SV=1 && PF13489:Methyltransferase domain	-
novel.887	582.858019795224	601.154782040226	610.523923444402	1344.41364814746	1442.08235048948	1436.11732659744	598.178908426618	1407.53777507812	-1.23467257416268	3.6817289761958e-06	0.000106885917950439	-	chr12	5808061	5818585	-	5873	-	- && - && -	-
Cfu0242150	30.5463834736874	14.9894236991658	11.7569943992044	122.501358943078	128.233396652418	66.2664087254767	19.0976005240192	105.667054773658	-2.46611774100468	3.79411316433514e-06	0.000110010215870421	Cfu0242150	chr23	2737424	2743093	-	966	protein_coding	- && sp|Q7Z602|GP141_HUMAN Probable G-protein coupled receptor 141 OS=Homo sapiens OX=9606 GN=GPR141 PE=1 SV=1 && -	-
novel.805	2005.32879615099	1192.84255963887	1427.63503418911	3763.42782474495	4584.88729217415	4010.15314052768	1541.93546332633	4119.48941914893	-1.41782350293241	3.81758087078013e-06	0.000110551777286832	-	chr12	11774902	11780851	+	5914	-	- && - && -	-
Cfu0130580	89.9879945576196	96.2478784893801	120.089299934731	435.73268181019	319.4967679306	237.109493720846	102.10839099391	330.779647820545	-1.69350981186603	3.83466089657845e-06	0.000110907234953672	Cfu0130580	chr5	14886709	14901321	-	4863	protein_coding	- && sp|Q8BP86|SNPC4_MOUSE snRNA-activating protein complex subunit 4 OS=Mus musculus OX=10090 GN=Snapc4 PE=1 SV=2 && PF00249:Myb-like DNA-binding domain|PF13921:Myb-like DNA-binding domain	-
novel.5096	71.8252800597514	29.1899303615333	28.5527006837822	280.667670489838	157.574936564411	163.595196541021	43.189303701689	200.612601198423	-2.21320261534595	3.88060854533698e-06	0.000112095676128132	-	chr9	9585299	9587716	+	2386	-	- && - && -	-
Cfu0148500	27.2440717468023	101.770297746967	18.4752769130356	558.234040753269	208.65095048529	221.578304175813	49.1632154689351	329.487765138124	-2.74076972843505	3.88687997571007e-06	0.000112136487299236	Cfu0148500	chr19	13195451	13197872	-	606	protein_coding	- && sp|Q90X67|SOCS3_CHICK Suppressor of cytokine signaling 3 OS=Gallus gallus OX=9031 GN=SOCS3 PE=2 SV=1 && PF00017:SH2 domain|PF07525:SOCS box	-
Cfu0042150	209.696794657205	194.073591052357	220.023752327969	804.787408752629	585.744074539433	440.050370442619	207.931379345844	610.193951244893	-1.55166613629233	3.93232742382635e-06	0.000113306013660315	Cfu0042150	chr11	26272557	26288252	+	1953	protein_coding	- && sp|Q9UBU9|NXF1_HUMAN Nuclear RNA export factor 1 OS=Homo sapiens OX=9606 GN=NXF1 PE=1 SV=1 && PF03943:TAP C-terminal domain|PF09162:Tap, RNA-binding|PF02136:Nuclear transport factor 2 (NTF2) domain	-
Cfu0197020	3677.94968581831	2916.62628504294	2465.60968257602	1149.03173388381	1019.34683101668	1335.68230087289	3020.06188447909	1168.02028859113	1.37041956550378	3.9641916713194e-06	0.000114081725404055	Cfu0197020	chr16	13204520	13212459	+	2106	protein_coding	- && sp|P20397|NUCL_XENLA Nucleolin OS=Xenopus laevis OX=8355 GN=ncl PE=2 SV=3 && PF00076:RNA recognition motif. (a.k.a. RRM, RBD, or RNP domain)	-
novel.213	0	0	1.67957062845778	29.462352150867	41.2955006168802	24.8499032720538	0.559856876152593	31.869252013267	-5.86221741945781	4.02126690371711e-06	0.000115580124704596	-	chr1	9184663	9187969	-	1274	-	- && - && -	-
Cfu0053620	430.126102426787	624.033376107374	438.36793402748	156.615661433556	190.176647577738	180.16179872239	497.509137520547	175.651369244561	1.50038993435741	4.02960777949774e-06	0.000115675805411453	Cfu0053620	chr10	2951629	2986482	-	1986	protein_coding	- && sp|A4IIT5|OLM2A_XENTR Olfactomedin-like protein 2A OS=Xenopus tropicalis OX=8364 GN=olfml2a PE=2 SV=1 && PF02191:Olfactomedin-like domain	-
Cfu0058100	233.638554677123	194.862508089155	155.360283132344	874.566663846788	391.220532159918	678.1952767998	194.620448632874	647.994157602169	-1.73407407567571	4.03823173580308e-06	0.000115779364549485	Cfu0058100	chr10	23310638	23312838	+	348	protein_coding	- && sp|Q6PFP3|PDPFA_DANRE Pancreatic progenitor cell differentiation and proliferation factor A OS=Danio rerio OX=7955 GN=ppdpfa PE=2 SV=1 && PF15060:Differentiation and proliferation regulator	-
novel.4506	1037.75146017365	787.339202724601	748.24871497794	2187.96730973017	1966.96989780403	2259.27037248422	857.779792625397	2138.06919333948	-1.31761074430004	4.09264414005936e-06	0.000117065659318266	-	chr6	33388642	33391954	+	3275	-	- && - && -	-
Cfu0215410	2.47673379516384	6.31133629438558	4.19892657114444	58.9247043017339	38.0353295155476	33.1332043627383	4.32899888689796	43.3644127266733	-3.31343116492271	4.09324034098097e-06	0.000117065659318266	Cfu0215410	chr9	355380	371473	-	1827	protein_coding	- && sp|Q8TE67|ES8L3_HUMAN Epidermal growth factor receptor kinase substrate 8-like protein 3 OS=Homo sapiens OX=9606 GN=EPS8L3 PE=1 SV=2 && PF00018:SH3 domain|PF08416:Phosphotyrosine-binding domain|PF18016:SAM domain (Sterile alpha motif)	-
Cfu0029230	61.9183448790961	30.7677644351297	60.46454262448	294.62352150867	279.287991014164	114.930802633249	51.0502173129019	229.614105052027	-2.16807823637268	4.13709130290311e-06	0.000118173350582925	Cfu0029230	chr26	1024527	1029059	+	996	protein_coding	- && - && PF13465:Zinc-finger double domain|PF00096:Zinc finger, C2H2 type	-
Cfu0141670	226.208353291631	175.928499205998	199.029119472247	648.171747319073	744.405734804288	406.91716607988	200.388657323292	599.831549401081	-1.58136505736203	4.16973051905392e-06	0.000118958442991056	Cfu0141670	chr21	21324599	21341099	+	2010	protein_coding	- && sp|Q6DG03|DMTF1_DANRE Cyclin-D-binding Myb-like transcription factor 1 OS=Danio rerio OX=7955 GN=dmtf1 PE=2 SV=1 && PF00249:Myb-like DNA-binding domain	-
Cfu0040850	7130.5165962767	7006.37220380479	4617.97944294466	2116.63740452281	1549.66799683345	2796.64953074238	6251.62274767539	2154.31831069955	1.5369413282881	4.17966472307437e-06	0.000119094644208094	Cfu0040850	chr11	21725498	21738961	+	1218	protein_coding	- && sp|Q2HZ96|AT1B4_CHICK Protein ATP1B4 OS=Gallus gallus OX=9031 GN=ATP1B4 PE=1 SV=1 && PF00287:Sodium / potassium ATPase beta chain	-
Cfu0182300	81.7322152404068	59.1687777598648	27.7129153695533	316.332623093519	219.518187489732	183.268036631396	56.204636123275	239.706282404882	-2.08976813366421	4.20532473897278e-06	0.000119678045592468	Cfu0182300	chr8	39277948	39279834	+	336	protein_coding	- && sp|Q86YH6|DLP1_HUMAN All trans-polyprenyl-diphosphate synthase PDSS2 OS=Homo sapiens OX=9606 GN=PDSS2 PE=1 SV=2 && -	-
Cfu0224960	131.266891143684	201.962761420339	272.930227124389	688.488650262365	1082.37680564244	458.687797896659	202.05329322947	743.184417933821	-1.87916047881555	4.25610742938011e-06	0.000120974088017356	Cfu0224960	chr18	27894133	27918336	-	2466	protein_coding	- && sp|P98175|RBM10_HUMAN RNA-binding protein 10 OS=Homo sapiens OX=9606 GN=RBM10 PE=1 SV=3 && PF17780:OCRE domain|PF00076:RNA recognition motif. (a.k.a. RRM, RBD, or RNP domain)|PF00641:Zn-finger in Ran binding protein and others	-
Cfu0030590	572.125506682848	689.513490161625	650.833618527389	2960.19106610553	2096.29001815689	1148.27261369615	637.49087179062	2068.25123265286	-1.69738551503881	4.2979613217284e-06	0.000121968535182011	Cfu0030590	chr20	27418537	27468943	+	4779	protein_coding	- && sp|P61460|DEPD5_MOUSE GATOR complex protein DEPDC5 OS=Mus musculus OX=10090 GN=Depdc5 PE=1 SV=2 && PF00610:Domain found in Dishevelled, Egl-10, and Pleckstrin (DEP)|PF12257:Vacuolar membrane-associated protein Iml1	-
Cfu0019190	42.1044745177853	33.9234325823225	47.8677629110467	161.267611773166	160.835107665744	121.143278451262	41.2985566703848	147.748665963391	-1.83830210771114	4.30915633275473e-06	0.000121968535182011	Cfu0019190	chr3	25563203	25566906	+	513	protein_coding	- && sp|Q9WUZ5|TNNI1_MOUSE Troponin I, slow skeletal muscle OS=Mus musculus OX=10090 GN=Tnni1 PE=1 SV=3 && PF00992:Troponin	-
Cfu0125040	267.487249877695	350.2791643384	168.796848160007	1739.82942701435	1195.39607048864	463.864861078337	262.187754125367	1133.03011952711	-2.11052242877283	4.31345879834585e-06	0.000121968535182011	Cfu0125040	chr5	37338551	37360440	-	3885	protein_coding	- && sp|P50532|SMC4_XENLA Structural maintenance of chromosomes protein 4 OS=Xenopus laevis OX=8355 GN=smc4 PE=1 SV=1 && PF06470:SMC proteins Flexible Hinge Domain|PF02463:RecF/RecN/SMC N terminal domain	-
Cfu0062580	198.964281544829	145.160734770868	142.763503418911	736.558803771674	512.93358660967	346.863233172417	162.296173244869	532.118541184587	-1.71138606134994	4.31606996774548e-06	0.000121968535182011	Cfu0062580	chr10	40486167	40489257	-	1749	protein_coding	- && sp|O14772|FPGT_HUMAN Fucose-1-phosphate guanylyltransferase OS=Homo sapiens OX=9606 GN=FPGT PE=1 SV=3 && PF07959:L-fucokinase	-
Cfu0066710	284.824386443842	421.281697650237	505.550759165791	111.646808150654	144.534252159081	134.603642723625	403.885614419957	130.261567677786	1.6298909344935	4.3175170382887e-06	0.000121968535182011	Cfu0066710	chr2	27828210	27841246	+	2268	protein_coding	- && sp|Q7Z4F1|LRP10_HUMAN Low-density lipoprotein receptor-related protein 10 OS=Homo sapiens OX=9606 GN=LRP10 PE=1 SV=2 && PF00057:Low-density lipoprotein receptor domain class A	-
Cfu0155260	736.415515095383	924.610767127488	976.670320448198	300.826121961484	359.705544847036	364.465247990122	879.232200890356	341.665638266214	1.36239129160135	4.33988049027355e-06	0.000122450417745127	Cfu0155260	chr27	8306296	8319326	+	1923	protein_coding	- && sp|Q8WY07|CTR3_HUMAN Cationic amino acid transporter 3 OS=Homo sapiens OX=9606 GN=SLC7A3 PE=1 SV=1 && PF13906:C-terminus of AA_permease|PF13520:Amino acid permease	-
Cfu0088540	6.60462345377025	2.36675111039459	9.23763845651778	79.0831557733797	58.6830798239877	30.0269664537316	6.06967100689421	55.9310673503664	-3.20350493971601	4.35190722887968e-06	0.000122639827646573	Cfu0088540	chr4	3549927	3557639	-	2259	protein_coding	- && sp|Q5YCC5|TMC7_CHICK Transmembrane channel-like protein 7 OS=Gallus gallus OX=9031 GN=Tmc7 PE=2 SV=1 && PF07810:TMC domain	-
Cfu0079720	718.252800597514	855.186067889246	1285.71131608443	114.748108377061	281.461438415052	345.827820536082	953.05006152373	247.345789109398	1.94202578994759	4.39632039873729e-06	0.000123606786218966	Cfu0079720	chr1	27092399	27100215	-	699	protein_coding	- && sp|Q6P0C7|SCAM5_DANRE Secretory carrier-associated membrane protein 5 OS=Danio rerio OX=7955 GN=scamp5 PE=2 SV=1 && PF04144:SCAMP family	-
Cfu0115030	12822.8764354949	11348.5715743421	11279.9963407224	4374.38396934714	4131.72350908891	5893.56872602208	11817.1481168531	4799.89206815271	1.29971537260284	4.40490825829398e-06	0.000123606786218966	Cfu0115030	chr7	36140367	36153882	-	1599	protein_coding	- && sp|Q92122|KPYM_XENLA Pyruvate kinase PKM OS=Xenopus laevis OX=8355 GN=pkm PE=2 SV=1 && PF00224:Pyruvate kinase, barrel domain|PF02887:Pyruvate kinase, alpha/beta domain	-
Cfu0077190	351.696198913266	804.695377534161	361.947470432651	44.9688532829022	140.187357357304	140.816118541638	506.113015626693	108.657443060615	2.21255901401039	4.40760748828885e-06	0.000123606786218966	Cfu0077190	chr1	37592577	37609472	-	2907	protein_coding	- && sp|Q9I8N6|CSF1R_DANRE Macrophage colony-stimulating factor 1 receptor OS=Danio rerio OX=7955 GN=csf1r PE=2 SV=1 && PF13927:Immunoglobulin domain|PF07714:Protein tyrosine kinase	-
Cfu0204620	107.325131123767	104.137048857362	71.3817517094556	480.701535093092	339.057794538596	206.047114630779	94.2813105635281	341.935481420822	-1.85582701301345	4.40764233354457e-06	0.000123606786218966	Cfu0204620	chr25	1836373	1844436	-	1869	protein_coding	- && sp|Q5RDE3|CEP70_PONAB Centrosomal protein of 70 kDa OS=Pongo abelii OX=9601 GN=CEP70 PE=2 SV=1 && -	-
novel.795	0	0	0.839785314228889	320.984573433129	47.8158428195455	16.5666021813692	0.279928438076296	128.455672811348	-8.77445784528667	4.43107203292412e-06	0.0001241130370387	-	chr12	6937926	6938871	+	926	-	- && - && -	-
Cfu0217080	254.278002970155	114.392970335739	141.083932790453	756.71725524332	478.158428195455	527.025031894807	169.918302032116	587.300238444527	-1.78844998830016	4.44293804520265e-06	0.0001242945576767	Cfu0217080	chr18	361699	364017	-	762	protein_coding	- && sp|Q0P427|PPR35_DANRE Protein phosphatase 1 regulatory subunit 35 OS=Danio rerio OX=7955 GN=ppp1r35 PE=2 SV=1 && PF15503:Protein phosphatase 1 regulatory subunit 35 C-terminus	-
novel.1620	41.2788965860641	20.5118429567531	152.840927189658	722.602952752842	348.838307842594	333.402868900055	71.543888910825	468.281376498497	-2.7104793144155	4.46149957917464e-06	0.000124662724318826	-	chr16	31219351	31224877	-	3700	-	- && - && -	-
novel.3951	1514.10992677683	1625.95801284109	944.7584785075	9789.25416465385	3202.57474520911	3509.01342454126	1361.6088060418	5500.28077813474	-2.01392480431979	4.49518142226169e-06	0.000125451979716808	-	chr4	3446525	3451641	+	5085	-	- && - && -	-
novel.5266	298.033633351382	185.395503647576	154.520497818116	783.07830716778	582.4839034381	602.610154347304	212.649878272358	656.057454984394	-1.62459406567483	4.51521211021987e-06	0.000125858810995018	-	chr9	32000806	32002628	-	1823	-	- && - && -	-
Cfu0217120	134.569202870569	141.216149586877	138.564576847767	637.317196526648	430.34258537591	285.773887628618	138.116643101738	451.144556510392	-1.70539261236838	4.5209153405819e-06	0.000125865773293884	Cfu0217120	chr18	412935	421330	-	2934	protein_coding	- && sp|Q8CB62|CNTRB_MOUSE Centrobin OS=Mus musculus OX=10090 GN=Cntrob PE=2 SV=2 && -	-
novel.3124	4.95346759032769	3.94458518399099	0.839785314228889	124.052009056282	45.6423954186571	9.31871372702016	3.24594602951585	59.6710394006531	-4.18747966820609	4.55625066823656e-06	0.000126696705328795	-	chr24	14394355	14396661	+	1645	-	- && - && -	-
Cfu0124950	37.1510069274576	66.2690310910486	38.6301244545289	448.137882715818	122.799778150196	165.666021813692	47.3500541576784	245.534560893236	-2.36940946631061	4.60117420978198e-06	0.000127723545266349	Cfu0124950	chr5	38056491	38069631	-	795	protein_coding	- && sp|Q32KY3|MLF1_BOVIN Myeloid leukemia factor 1 OS=Bos taurus OX=9913 GN=MLF1 PE=2 SV=1 && PF10248:Myelodysplasia-myeloid leukemia factor 1-interacting protein	-
novel.2853	146.952871846388	68.6357822014432	101.614023021696	383.01057796127	339.057794538596	320.977917264028	105.734225689842	347.682096587965	-1.7171595619078	4.60424565258242e-06	0.000127723545266349	-	chr22	25646111	25648428	+	1052	-	- && - && -	-
novel.652	389.672783772445	246.142115481038	291.405504037424	766.021155922541	828.083459738493	900.808993611949	309.073467763636	831.637869757661	-1.42849188566638	4.61802743377563e-06	0.000127789628614225	-	chr11	21311363	21314032	+	2643	-	- && - && -	-
Cfu0179960	291.429009897612	436.271121349403	283.847436209365	23.2597516980529	47.8158428195455	124.249516360269	337.18252248546	65.1083702926224	2.36022146324931	4.62127620205066e-06	0.000127789628614225	Cfu0179960	chr24	2101653	2127222	+	873	protein_coding	- && sp|Q8BV66|IFI44_MOUSE Interferon-induced protein 44 OS=Mus musculus OX=10090 GN=Ifi44 PE=2 SV=1 && -	-
Cfu0104990	37.1510069274576	31.5566814719279	37.7903391403	212.439065508883	128.233396652418	98.3642004518795	35.4993425132285	146.345554204393	-2.03848269163633	4.62323829691844e-06	0.000127789628614225	Cfu0104990	chr12	23422746	23427151	-	1443	protein_coding	- && sp|Q92021|NF7B_XENLA Nuclear factor 7, brain OS=Xenopus laevis OX=8355 PE=1 SV=1 && PF13765:SPRY-associated domain|PF00622:SPRY domain|PF00643:B-box zinc finger|PF00097:Zinc finger, C3HC4 type (RING finger)	-
Cfu0016510	880.066075214886	938.022356753057	1266.39625385716	282.218320603041	385.786913657697	439.014957806283	1028.1615619417	369.006730689007	1.4762875692866	4.67722841442934e-06	0.000129127310771566	Cfu0016510	chr3	13752027	13855966	-	627	protein_coding	- && sp|A6QR46|RAB6B_BOVIN Ras-related protein Rab-6B OS=Bos taurus OX=9913 GN=RAB6B PE=2 SV=1 && PF00071:Ras family	-
novel.3831	0	0	0	58.9247043017339	8.69378960355373	6.21247581801344	0	24.6103232411004	-7.3386252367077	4.68656493111271e-06	0.000129230488184088	-	chr3	2727640	2728796	-	1125	-	- && - && -	-
Cfu0179260	1252.40172242118	1871.31121128532	1090.88112318333	187.628663697626	178.222686872852	597.433091165626	1404.86468562994	321.094813912035	2.12714439464567	4.69873429957225e-06	0.000129411441090844	Cfu0179260	chr24	7344820	7352126	+	909	protein_coding	- && sp|Q9I9C3|AT233_ANGAN Sodium/potassium-transporting ATPase subunit beta-233 OS=Anguilla anguilla OX=7936 GN=atnb233 PE=1 SV=1 && PF00287:Sodium / potassium ATPase beta chain	-
Cfu0205370	1017.11201188062	1390.86073587522	1058.1294959284	421.776830791359	320.583491631044	515.635492895115	1155.36741456141	419.331938439173	1.46209468313587	4.74224111331226e-06	0.000130454022521152	Cfu0205370	chr6	41779387	41808881	-	3162	protein_coding	- && sp|P80746|ITAV_BOVIN Integrin alpha-V OS=Bos taurus OX=9913 GN=ITGAV PE=1 SV=3 && PF01839:FG-GAP repeat|PF08441:Integrin alpha	-
Cfu0021440	611.753247405469	693.458075345616	622.280917843607	1773.94372950483	1926.7611208876	1261.13259105673	642.497413531564	1653.94581381639	-1.36390172125324	4.75193105755987e-06	0.00013056496286724	Cfu0021440	chr3	35874560	35890120	-	2004	protein_coding	- && sp|Q92841|DDX17_HUMAN Probable ATP-dependent RNA helicase DDX17 OS=Homo sapiens OX=9606 GN=DDX17 PE=1 SV=2 && PF00270:DEAD/DEAH box helicase|PF00271:Helicase conserved C-terminal domain	-
novel.5057	152.731917368437	96.2478784893801	98.25488176478	358.200176150014	408.608111367025	298.198839264645	115.744892540866	355.002375593895	-1.61687229988479	4.77974578016196e-06	0.0001311730470941	-	chr8	38127653	38133913	-	6132	-	- && - && -	-
Cfu0214140	1839.38763187501	1504.46478917416	1212.64999374652	552.031440300455	427.082414274577	671.982800981787	1518.83413826523	550.365551852273	1.46439523389728	4.81099624181024e-06	0.00013187386373038	Cfu0214140	chr6	681864	708406	-	792	protein_coding	- && sp|P35803|GPM6B_MOUSE Neuronal membrane glycoprotein M6-b OS=Mus musculus OX=10090 GN=Gpm6b PE=1 SV=2 && PF01275:Myelin proteolipid protein (PLP or lipophilin)	-
novel.1517	1.65115586344256	3.94458518399099	3.35914125691556	31.0130022640705	52.1627376213224	27.9561411810605	2.98496076811637	37.0439603554845	-3.63298691556568	4.83093621466453e-06	0.000132263354489273	-	chr16	14453493	14454871	+	1379	-	- && - && PF01498:Transposase	-
Cfu0045360	118.883222167864	130.171311071703	205.747401986078	719.501652526435	710.717300090518	288.880125537625	151.600645075215	573.033026051526	-1.91763202062932	4.92836509286749e-06	0.000134770931686471	Cfu0045360	chr11	37954165	37975432	-	4287	protein_coding	- && sp|O15360|FANCA_HUMAN Fanconi anemia group A protein OS=Homo sapiens OX=9606 GN=FANCA PE=1 SV=2 && PF15865:Fanconi anaemia group A protein N terminus	-
Cfu0230700	151.906339436716	150.683154028456	83.13874610866	564.436641206083	479.2451518959	291.986363446632	128.576079857944	445.222718849538	-1.79012438815521	4.97178570570746e-06	0.000135797413121572	Cfu0230700	chr15	16598881	16618694	+	1446	protein_coding	- && sp|A1L1P9|S47A1_DANRE Multidrug and toxin extrusion protein 1 OS=Danio rerio OX=7955 GN=slc47a1 PE=2 SV=1 && PF01554:MatE	-
Cfu0121440	11.5580910440979	12.6226725887712	10.0774237707467	75.9818555469727	68.4635931279856	48.6643939077719	11.4193958012053	64.3699475275768	-2.49013529972447	4.9869462070516e-06	0.000136050494632093	Cfu0121440	chr7	1048873	1057567	-	645	protein_coding	- && sp|P40818|UBP8_HUMAN Ubiquitin carboxyl-terminal hydrolase 8 OS=Homo sapiens OX=9606 GN=USP8 PE=1 SV=1 && PF00443:Ubiquitin carboxyl-terminal hydrolase	-
Cfu0006650	285.649964375563	309.255478424893	149.481785932742	82.1844559997868	41.2955006168802	66.2664087254767	248.1290762444	63.2487884473812	1.97931821718846	5.03762330001264e-06	0.000137270774219943	Cfu0006650	chr17	21709158	21717136	+	906	protein_coding	- && sp|Q6ZUK4|TMM26_HUMAN Transmembrane protein 26 OS=Homo sapiens OX=9606 GN=TMEM26 PE=1 SV=1 && PF09772:Transmembrane protein 26	-
novel.476	39.6277407226215	39.4458518399099	31.9118419406978	125.602659169485	147.794423260413	121.143278451262	36.9951448344097	131.513453627054	-1.82988607915921	5.06403207769867e-06	0.000137547141813654	-	chr10	379472	383750	-	4047	-	- && Q95SX7.1 RecName: Full=Probable RNA-directed DNA polymerase from transposon BS; AltName: Full=Reverse transcriptase && -	-
novel.4442	26.418493815081	17.3561748095603	71.3817517094556	150.413060980742	346.664860441705	158.418133359343	38.385473444699	218.498684927263	-2.51213676957573	5.06765539879257e-06	0.000137547141813654	-	chr6	4748395	4763189	+	5534	-	- && - && -	-
Cfu0033510	328.58001682507	325.033819160857	387.980815173747	1589.41636603361	1145.4067802682	635.743358710042	347.198217053225	1123.52216833729	-1.69332210542064	5.07093875900331e-06	0.000137547141813654	Cfu0033510	chr20	14725186	14772767	+	5736	protein_coding	- && sp|Q68DQ2|CRBG3_HUMAN Very large A-kinase anchor protein OS=Homo sapiens OX=9606 GN=CRYBG3 PE=1 SV=3 && PF00030:Beta/Gamma crystallin|PF00652:Ricin-type beta-trefoil lectin domain	-
Cfu0136010	1.65115586344256	0.788917036798197	3.35914125691556	21.7091015848493	39.1220532159918	37.2748549080806	1.93307138571877	32.7020032363073	-4.09695746401786	5.07160388576342e-06	0.000137547141813654	Cfu0136010	chr22	20146849	20303310	+	669	protein_coding	- && sp|Q9I928|FUCL4_ANGJA Fucolectin-4 OS=Anguilla japonica OX=7937 PE=2 SV=1 && PF00754:F5/8 type C domain	-
Cfu0058010	3244.52127166463	2941.08271318368	4358.48578084793	635.766546413445	1187.78900458553	1497.20667214124	3514.69658856542	1106.92074104674	1.66586635636939	5.08897250169722e-06	0.000137856203449732	Cfu0058010	chr10	23121605	23132538	+	885	protein_coding	- && sp|P08247|SYPH_HUMAN Synaptophysin OS=Homo sapiens OX=9606 GN=SYP PE=1 SV=3 && PF01284:Membrane-associating domain	-
Cfu0042780	3246.17242752808	2198.71178155658	2280.01712813143	874.566663846788	1044.34147612689	1082.00620497067	2574.96711240536	1000.30478164812	1.36364108183112	5.10331116821567e-06	0.000138082557751955	Cfu0042780	chr11	29729137	29732623	-	711	protein_coding	- && sp|Q9CX86|ROA0_MOUSE Heterogeneous nuclear ribonucleoprotein A0 OS=Mus musculus OX=10090 GN=Hnrnpa0 PE=1 SV=1 && PF00076:RNA recognition motif. (a.k.a. RRM, RBD, or RNP domain)	-
Cfu0075490	47.057942108113	27.6120962879369	23.5139887984089	234.148167093732	166.268726167965	80.7621856341747	32.7280090648196	160.393026298624	-2.28901374344327	5.1348616626404e-06	0.00013877354469993	Cfu0075490	chr1	45466071	45505039	-	1986	protein_coding	- && sp|Q14993|COJA1_HUMAN Collagen alpha-1(XIX) chain OS=Homo sapiens OX=9606 GN=COL19A1 PE=1 SV=3 && PF01391:Collagen triple helix repeat (20 copies)	-
Cfu0183800	38.8021627909002	23.6675111039459	32.7516272549267	187.628663697626	117.366159647975	97.3287878155439	31.7404337165909	134.107870387049	-2.07489290508518	5.15829148745855e-06	0.000139243704714086	Cfu0183800	chr8	32332815	32337161	+	630	protein_coding	- && sp|Q91YN9|BAG2_MOUSE BAG family molecular chaperone regulator 2 OS=Mus musculus OX=10090 GN=Bag2 PE=1 SV=1 && -	-
Cfu0221220	70.9997021280302	76.5249525694252	64.6634691956245	280.667670489838	315.149873128823	150.134832268658	70.7293746310266	248.65079196244	-1.81209573951337	5.17198693132072e-06	0.000139438878138173	Cfu0221220	chr18	15380404	15396479	-	1863	protein_coding	- && sp|Q9NUG4|CCM2L_HUMAN Cerebral cavernous malformations 2 protein-like OS=Homo sapiens OX=9606 GN=CCM2L PE=1 SV=3 && PF16545:Cerebral cavernous malformation protein, harmonin-homology	-
Cfu0165180	440.033037607443	441.004623570192	351.030261347676	80.6338058865832	103.238751542201	181.197211358725	410.689307508437	121.68992292917	1.74847207380796	5.17760479048588e-06	0.000139438878138173	Cfu0165180	chr9	7104819	7105513	-	276	protein_coding	- && - && PF04505:Interferon-induced transmembrane protein	-
Cfu0210920	118.057644236143	160.150158470034	197.349548843789	29.462352150867	46.7291191191013	46.5935686351008	158.519117183322	40.928346635023	1.94259123639182	5.19436203586453e-06	0.000139727127957755	Cfu0210920	chr6	16994190	17010883	+	2619	protein_coding	- && sp|Q9P2B2|FPRP_HUMAN Prostaglandin F2 receptor negative regulator OS=Homo sapiens OX=9606 GN=PTGFRN PE=1 SV=2 && PF07686:Immunoglobulin V-set domain	-
Cfu0011290	223.731619496467	201.962761420339	238.499029241004	748.964004677302	856.338275950043	420.377530352243	221.397803385937	675.226603659863	-1.60827324666109	5.2026433460862e-06	0.00013978697139426	Cfu0011290	chr14	7741038	7758633	+	4377	protein_coding	- && sp|Q3T8J9|GON4L_HUMAN GON-4-like protein OS=Homo sapiens OX=9606 GN=GON4L PE=1 SV=1 && PF02671:Paired amphipathic helix repeat	-
Cfu0203110	18.9882924295895	14.2005066623676	9.23763845651778	196.932564376848	70.6370405288741	42.4519180897585	14.1421458494916	103.34050766516	-2.86072871017894	5.21420837186781e-06	0.000139934801421755	Cfu0203110	chr25	9797275	9811764	-	288	protein_coding	- && sp|O55225|OTOG_MOUSE Otogelin OS=Mus musculus OX=10090 GN=Otog PE=1 SV=3 && PF03045:DAN domain	-
Cfu0151670	99.894929738275	72.5803673854342	80.6193901659733	252.755968452174	209.737674185734	338.579932081732	84.3648957632275	267.024524906547	-1.66325897769833	5.2685379389242e-06	0.000141228636039919	Cfu0151670	chr19	24067664	24070371	-	1932	protein_coding	- && sp|Q9I8F9|HSP71_ORYLA Heat shock 70 kDa protein 1 OS=Oryzias latipes OX=8090 PE=3 SV=1 && PF00012:Hsp70 protein|PF10712:NAD-specific glutamate dehydrogenase	-
Cfu0053120	420.219167246132	500.173401330057	509.749685736936	113.197458263857	149.967870661302	212.259590448793	476.714084771042	158.474973124651	1.58390689206384	5.31225134972209e-06	0.00014223522175358	Cfu0053120	chr13	4723889	4750493	-	1734	protein_coding	- && sp|P97363|SPTC2_MOUSE Serine palmitoyltransferase 2 OS=Mus musculus OX=10090 GN=Sptlc2 PE=1 SV=2 && PF00155:Aminotransferase class I and II	-
Cfu0196630	1458.7962053515	1510.77612546855	1477.18236772862	322.535223546333	475.984980794567	705.116005344525	1482.25156618289	501.212069895142	1.56223008808503	5.37363904704536e-06	0.000143712154352036	Cfu0196630	chr16	14456042	14462064	+	1098	protein_coding	- && sp|Q9DDK4|S1PR1_DANRE Sphingosine 1-phosphate receptor 1 OS=Danio rerio OX=7955 GN=s1pr1 PE=2 SV=2 && PF00001:7 transmembrane receptor (rhodopsin family)	-
Cfu0107060	138.697092529175	231.152691781872	456.843210940516	40.3169029432916	61.9432509253203	76.6205350888324	275.564331750521	59.6268963191481	2.20084951713651	5.39561225406489e-06	0.000144132790305344	Cfu0107060	chr12	31622343	31641942	-	576	protein_coding	- && sp|Q8BGZ1|HPCL4_MOUSE Hippocalcin-like protein 4 OS=Mus musculus OX=10090 GN=Hpcal4 PE=1 SV=3 && PF13499:EF-hand domain pair|PF00036:EF hand	-
Cfu0031860	115.580910440979	157.78340735964	125.967797134333	32.563652377274	24.994645110217	43.4873307260941	133.110704978317	33.681876071195	1.97992229875842	5.42910960628434e-06	0.000144859941864789	Cfu0031860	chr20	22906591	22936123	+	1098	protein_coding	- && sp|Q9PU17|LPA11_XENLA Lysophosphatidic acid receptor 1-A OS=Xenopus laevis OX=8355 GN=lpar1-a PE=2 SV=1 && PF00001:7 transmembrane receptor (rhodopsin family)	-
novel.630	3.30231172688512	1.57783407359639	9.23763845651778	15.5065011320352	1114.97851665577	312.694616173343	4.70592808566643	481.059877987048	-6.67824736745686	5.54706176346018e-06	0.000147836241917622	-	chr11	12601390	12606012	+	4623	-	- && - && -	-
Cfu0063510	140.348248392618	148.316402918061	130.166723705478	293.072871395466	457.510677887015	450.404496805974	139.610458338719	400.329348696152	-1.52160374450279	5.64890955828266e-06	0.000150255453093167	Cfu0063510	chr2	43606610	43609727	-	1110	protein_coding	- && - && PF00096:Zinc finger, C2H2 type	-
novel.3315	51.1858317667194	87.5697910845999	39.4699097687578	289.971571169059	246.686280000837	159.453545995678	59.408510873359	232.037132388525	-1.96223287811238	5.65085499501164e-06	0.000150255453093167	-	chr25	21068356	21077567	+	4795	-	- && - && -	-
Cfu0219900	168.417898071141	202.751678457137	125.967797134333	49.6208036225128	41.2955006168802	49.6998065441075	165.712457887537	46.8720369278335	1.82406525356429	5.73453902301515e-06	0.000152305133085374	Cfu0219900	chr18	8469397	8479573	-	1290	protein_coding	- && sp|Q15904|VAS1_HUMAN V-type proton ATPase subunit S1 OS=Homo sapiens OX=9606 GN=ATP6AP1 PE=1 SV=2 && PF05827:Vacuolar ATP synthase subunit S1 (ATP6S1)	-
Cfu0183070	155.208651163601	358.168334706382	152.001141875429	37.2156027168846	52.1627376213224	64.1955834528056	221.79270924847	51.1913079303375	2.10791572759585	5.74289115087876e-06	0.000152347689189498	Cfu0183070	chr8	36421876	36432059	-	1932	protein_coding	- && sp|P19525|E2AK2_HUMAN Interferon-induced, double-stranded RNA-activated protein kinase OS=Homo sapiens OX=9606 GN=EIF2AK2 PE=1 SV=2 && PF00035:Double-stranded RNA binding motif|PF00069:Protein kinase domain	-
novel.3056	17.3371365661469	19.7229259199549	13.4365650276622	49.6208036225128	118.45288334842	96.2933751792083	16.8322091712547	88.1223540500469	-2.39315307992798	5.74934303657075e-06	0.000152347689189498	-	chr23	3097226	3102079	-	2949	-	- && - && -	-
Cfu0040620	25.5929158833597	14.2005066623676	35.2709831976133	196.932564376848	145.620975859525	64.1955834528056	25.0214685811135	135.583041229726	-2.4355565743758	5.77723401538735e-06	0.000152911193893509	Cfu0040620	chr11	20999771	21003752	-	1074	protein_coding	- && sp|P51028|WNT8A_DANRE Protein Wnt-8a OS=Danio rerio OX=7955 GN=wnt8a PE=2 SV=2 && PF00110:wnt family	-
novel.5046	23.9417600199172	13.4115896255694	6.71828251383111	150.413060980742	80.417553832872	56.9476949984565	14.6905440531059	95.9261032706901	-2.70042889007978	5.8046090850622e-06	0.000153459768251129	-	chr8	32886028	32889680	-	1400	-	- && - && -	-
Cfu0127080	780.996723408332	698.191577566405	508.909900422707	1987.93344512692	2111.50414996311	1360.53220414494	662.699400465815	1819.98993307832	-1.45725486859082	5.85190657509059e-06	0.000154358529623096	Cfu0127080	chr5	29247722	29257649	+	1794	protein_coding	- && sp|Q61545|EWS_MOUSE RNA-binding protein EWS OS=Mus musculus OX=10090 GN=Ewsr1 PE=1 SV=2 && PF00641:Zn-finger in Ran binding protein and others|PF00076:RNA recognition motif. (a.k.a. RRM, RBD, or RNP domain)	-
Cfu0079940	432.602836221951	335.289740639234	424.091583685589	1688.65797327864	1400.7868498726	708.222243253532	397.328053515591	1265.88902213492	-1.67113897603303	5.85198065078896e-06	0.000154358529623096	Cfu0079940	chr1	26233516	26254906	-	2793	protein_coding	- && sp|A8E657|AASS_BOVIN Alpha-aminoadipic semialdehyde synthase, mitochondrial OS=Bos taurus OX=9913 GN=AASS PE=2 SV=1 && PF05222:Alanine dehydrogenase/PNT, N-terminal domain|PF16653:Saccharopine dehydrogenase C-terminal domain	-
Cfu0119420	1501.72625780101	1367.19322477128	1126.99189169517	412.472930112137	436.862927578575	638.849596619049	1331.97045808915	496.061818103254	1.42374237925125	5.93243242312573e-06	0.000156301986673221	Cfu0119420	chr7	12413862	12418637	-	426	protein_coding	- && sp|Q2HJ57|COTL1_BOVIN Coactosin-like protein OS=Bos taurus OX=9913 GN=COTL1 PE=2 SV=3 && PF00241:Cofilin/tropomyosin-type actin-binding protein	-
Cfu0163080	139.522670460896	83.6252059006089	39.4699097687578	339.592374791572	444.469993481685	296.128013991974	87.5392620434211	360.063460755077	-2.04018277987373	5.96756987280886e-06	0.000157048475101971	Cfu0163080	chr9	2203614	2203802	+	189	protein_coding	- && - && -	-
Cfu0058850	127.139001485077	373.157758405547	163.758136274633	10.8545507924247	44.5556717182129	54.8768697257854	221.351632055086	36.7623640788076	2.57235440144571	6.04115378099717e-06	0.000158803905769265	Cfu0058850	chr10	25044176	25051314	-	1764	protein_coding	- && sp|Q9YHT4|HEM0_DANRE 5-aminolevulinate synthase, erythroid-specific, mitochondrial OS=Danio rerio OX=7955 GN=alas2 PE=2 SV=1 && PF09029:5-aminolevulinate synthase presequence|PF00155:Aminotransferase class I and II	-
Cfu0211230	907.310146961688	704.50291386079	442.566860598624	3958.8097390086	3257.99765393176	1126.5289483331	684.793307140368	2781.11211375782	-2.02161883329401	6.04955955508532e-06	0.000158843952822946	Cfu0211230	chr6	15460560	15484240	-	3216	protein_coding	- && sp|Q13393|PLD1_HUMAN Phospholipase D1 OS=Homo sapiens OX=9606 GN=PLD1 PE=1 SV=1 && PF13091:PLD-like domain|PF00787:PX domain	-
Cfu0013620	133.743624938848	126.226725887712	151.1613565612	452.789833055429	555.315810926995	275.419761265262	137.043902462586	427.841801749229	-1.64205191275591	6.06553802667073e-06	0.000159030741746493	Cfu0013620	chr14	18964899	18999188	+	2373	protein_coding	- && sp|Q9DBS9|OSBL3_MOUSE Oxysterol-binding protein-related protein 3 OS=Mus musculus OX=10090 GN=Osbpl3 PE=1 SV=2 && PF15409:Pleckstrin homology domain|PF01237:Oxysterol-binding protein	-
Cfu0159510	184.103878773846	210.640848825119	117.569943992044	49.6208036225128	39.1220532159918	50.7352191804431	170.771557197003	46.4926920063159	1.87925664832043	6.07045422351215e-06	0.000159030741746493	Cfu0159510	chr28	8357995	8375003	+	1524	protein_coding	- && sp|Q8J025|APCD1_HUMAN Protein APCDD1 OS=Homo sapiens OX=9606 GN=APCDD1 PE=1 SV=1 && PF14921:Adenomatosis polyposis coli down-regulated 1	-
Cfu0219720	113.929754577537	134.115896255694	73.0613223379133	32.563652377274	17.3875792071075	17.6020148177047	107.035657723715	22.5177488006954	2.27171228874001	6.11991131655498e-06	0.000160144618124817	Cfu0219720	chr18	7506339	7510385	+	1095	protein_coding	- && sp|Q0P3W2|OLF3B_DANRE Olfactomedin-like protein 3B OS=Danio rerio OX=7955 GN=olfml3b PE=2 SV=1 && PF02191:Olfactomedin-like domain	-
Cfu0023880	393.800673431051	402.347688767081	309.88078095046	1566.15661433556	1154.10056987176	694.76187898117	368.676381049531	1138.3396877295	-1.62553993052093	6.14289034530253e-06	0.000160563883544261	Cfu0023880	chr26	21039508	21048176	+	1542	protein_coding	- && sp|P51589|CP2J2_HUMAN Cytochrome P450 2J2 OS=Homo sapiens OX=9606 GN=CYP2J2 PE=1 SV=2 && PF00067:Cytochrome P450	-
Cfu0096890	4.95346759032769	17.3561748095603	12.5967797134333	128.703959395892	90.19806713687	37.2748549080806	11.6354740377738	85.3922938136144	-2.86769753195503	6.15684337265602e-06	0.000160746544163915	Cfu0096890	chr4	32023127	32035233	-	1770	protein_coding	- && sp|Q15648|MED1_HUMAN Mediator of RNA polymerase II transcription subunit 1 OS=Homo sapiens OX=9606 GN=MED1 PE=1 SV=4 && PF10744:Mediator of RNA polymerase II transcription subunit 1	-
Cfu0182030	23.9417600199172	49.7017733182864	115.050588049358	728.805553205656	398.827598063028	127.355754269276	62.8980404625205	418.32963517932	-2.73241653307502	6.20310589396552e-06	0.00016155176261077	Cfu0182030	chr8	39882885	39910791	-	4188	protein_coding	- && sp|Q8CDN9|LRRC9_MOUSE Leucine-rich repeat-containing protein 9 OS=Mus musculus OX=10090 GN=Lrrc9 PE=1 SV=2 && PF14580:Leucine-rich repeat	-
Cfu0036600	43.7556303812279	59.1687777598648	85.6581020513467	1.55065011320352	8.69378960355373	11.3895389996913	62.8608367308131	7.21132623881619	3.06576121455602	6.20416819863537e-06	0.00016155176261077	Cfu0036600	chr20	1812788	1815376	-	2589	protein_coding	- && sp|Q5DRB1|PCDG9_PANTR Protocadherin gamma-A9 OS=Pan troglodytes OX=9598 GN=PCDHGA9 PE=3 SV=1 && PF08266:Cadherin-like|PF00028:Cadherin domain|PF16492:Cadherin cytoplasmic C-terminal	-
Cfu0163540	81.7322152404068	59.1687777598648	86.4978873655756	336.491074565165	291.24195171905	165.666021813692	75.7996267886157	264.466349365969	-1.80099341085651	6.20868342442605e-06	0.00016155176261077	Cfu0163540	chr9	3237498	3243189	+	705	protein_coding	- && sp|Q6IQE9|ALKB6_DANRE Alpha-ketoglutarate-dependent dioxygenase alkB homolog 6 OS=Danio rerio OX=7955 GN=alkbh6 PE=2 SV=1 && PF13532:2OG-Fe(II) oxygenase superfamily	-
novel.71	42.1044745177853	41.8126029503045	25.1935594268667	161.267611773166	188.003200176849	96.2933751792083	36.3702122983188	148.521395709741	-2.02763024812882	6.2522297734517e-06	0.000162501647715389	-	chr1	26000304	26010791	+	1938	-	- && - && -	-
Cfu0217010	4408.58615539164	3350.53065528194	4172.05344108912	317.883273206722	948.709790487801	1560.36684295771	3977.05675058757	942.319968884078	2.0762707775642	6.38186079577517e-06	0.000165643151953293	Cfu0217010	chr18	206844	228696	-	852	protein_coding	- && sp|P14415|AT1B2_HUMAN Sodium/potassium-transporting ATPase subunit beta-2 OS=Homo sapiens OX=9606 GN=ATP1B2 PE=1 SV=3 && PF00287:Sodium / potassium ATPase beta chain	-
novel.4138	343.440419596053	299.788473983315	261.173232725185	787.73025750739	760.706590310952	704.08059270819	301.467375434851	750.839146842177	-1.31618527653378	6.38745256665645e-06	0.000165643151953293	-	chr4	22121425	22131922	-	3412	-	- && F8W2M1.2 RecName: Full=E3 ubiquitin-protein ligase HACE1; AltName: Full=HECT domain and ankyrin repeat-containing E3 ubiquitin-protein ligase 1; AltName: Full=HECT-type E3 ubiquitin transferase HACE1 && PF00632:HECT-domain (ubiquitin-transferase)	-
Cfu0073950	36.3254289957364	47.3350222078918	41.1494803972156	209.337765282476	214.084568987511	90.0808993611949	41.6033105336146	171.167744543727	-2.03769851205823	6.39886021112136e-06	0.000165752742618048	Cfu0073950	chr1	50969767	50985889	-	2142	protein_coding	- && sp|Q01345|NHEB_ONCMY Na(+)/H(+) exchanger beta OS=Oncorhynchus mykiss OX=8022 PE=2 SV=1 && PF16644:Regulatory region of Na+/H+ exchanger NHE binds to calmodulin|PF00999:Sodium/hydrogen exchanger family	-
novel.3507	52.836987630162	24.4564281407441	44.5086216541311	198.483214490051	320.583491631044	89.0454867248593	40.6006791416791	202.704064281985	-2.32050690917139	6.41254882271037e-06	0.000165921106309591	-	chr26	22569726	22576432	-	5654	-	- && Q9NBX4.1 RecName: Full=Probable RNA-directed DNA polymerase from transposon X-element; AltName: Full=Reverse transcriptase && -	-
Cfu0168300	467.277109354245	480.450475410102	581.131437446391	1708.81642475028	2075.64226784845	905.986056793627	509.619674070246	1563.48158313079	-1.61709533595007	6.44402604238621e-06	0.000166548847769624	Cfu0168300	chr9	19135163	19156031	+	1527	protein_coding	- && sp|Q8WXA9|SREK1_HUMAN Splicing regulatory glutamine/lysine-rich protein 1 OS=Homo sapiens OX=9606 GN=SREK1 PE=1 SV=1 && PF00076:RNA recognition motif. (a.k.a. RRM, RBD, or RNP domain)	-
Cfu0077320	261.708204355646	361.324002853574	774.282059719036	43.4182031696987	77.1573827315394	158.418133359343	465.771422309419	92.9979064201936	2.31687360293563	6.46031611895695e-06	0.000166629330416725	Cfu0077320	chr1	36632379	36634808	-	2430	protein_coding	- && sp|Q9Y5I4|PCDC2_HUMAN Protocadherin alpha-C2 OS=Homo sapiens OX=9606 GN=PCDHAC2 PE=2 SV=1 && PF08266:Cadherin-like|PF00028:Cadherin domain|PF16492:Cadherin cytoplasmic C-terminal	-
novel.2469	2.47673379516384	5.52241925758738	1.67957062845778	105.44420769784	36.9486058151034	12.4249516360269	3.22624122706967	51.6059217163233	-3.98142164700922	6.46451758324401e-06	0.000166629330416725	-	chr2	45381026	45385557	-	293	-	- && - && -	-
Cfu0144590	934.55421870849	1113.95085595905	375.384035460313	299.27547184828	126.059949251529	156.347308086672	807.963036709286	193.89424306216	2.06333392162679	6.4687989624517e-06	0.000166629330416725	Cfu0144590	chr21	7710929	7724527	+	1440	protein_coding	- && sp|Q9WTR6|XCT_MOUSE Cystine/glutamate transporter OS=Mus musculus OX=10090 GN=Slc7a11 PE=1 SV=1 && PF13520:Amino acid permease	-
Cfu0172670	21589.6884924432	14018.2668268672	12625.3324141171	5179.17137809977	4632.7031349937	7291.37578507511	16077.7625778092	5701.08343272286	1.49569673668477	6.49828761009078e-06	0.000167202316656516	Cfu0172670	chr9	36742206	36747472	+	1656	protein_coding	- && sp|Q03265|ATPA_MOUSE ATP synthase subunit alpha, mitochondrial OS=Mus musculus OX=10090 GN=Atp5f1a PE=1 SV=1 && PF00006:ATP synthase alpha/beta family, nucleotide-binding domain|PF02874:ATP synthase alpha/beta family, beta-barrel domain|PF00306:ATP synthase alpha/beta chain, C terminal domain	-
Cfu0012970	1885.61999605141	1841.33236388699	2874.58513060549	299.27547184828	608.565272248761	925.658896884003	2200.51249684796	611.166546993681	1.84648759572236	6.56426094066409e-06	0.000168711739989451	Cfu0012970	chr14	16408259	16435399	+	1653	protein_coding	- && sp|P28568|GTR3_CHICK Solute carrier family 2, facilitated glucose transporter member 3 OS=Gallus gallus OX=9031 GN=SLC2A3 PE=2 SV=1 && PF00083:Sugar (and other) transporter	-
Cfu0115230	2.47673379516384	14.9894236991658	15.11613565612	83.7351061129903	72.8104879297625	70.408059270819	10.8607643834832	75.6512177711906	-2.79766089087876	6.57379288811522e-06	0.000168724360425201	Cfu0115230	chr7	34558486	34593856	-	4785	protein_coding	- && sp|Q09428|ABCC8_HUMAN ATP-binding cassette sub-family C member 8 OS=Homo sapiens OX=9606 GN=ABCC8 PE=1 SV=6 && PF00005:ABC transporter|PF00664:ABC transporter transmembrane region	-
Cfu0210190	42.9300524495066	44.9682710974973	53.7462601106489	3.10130022640705	5.43361850222108	7.24788845434901	47.2148612192176	5.26093572765905	3.12723191001769	6.58223525169757e-06	0.000168724360425201	Cfu0210190	chr6	19124062	19134225	+	2133	protein_coding	- && sp|B0S6T2|S15A2_DANRE Solute carrier family 15 member 2 OS=Danio rerio OX=7955 GN=slc15a2 PE=1 SV=1 && PF00854:POT family	-
novel.1402	12.3836689758192	5.52241925758738	2.51935594268667	29.462352150867	94.5449619386468	63.16017081647	6.80848139203109	62.3891616353279	-3.20151165981246	6.58765944837786e-06	0.000168724360425201	-	chr15	3556911	3559395	-	920	-	- && - && -	-
novel.4386	18.1627144978682	7.10025333118378	13.4365650276622	139.558510188317	51.0760139208782	62.1247581801344	12.8998442855714	84.2530940964432	-2.70190582188389	6.59399363533497e-06	0.000168724360425201	-	chr5	15711467	15723203	-	1522	-	- && - && -	-
Cfu0043540	0	2.36675111039459	0.839785314228889	57.3740541885304	27.1680925111054	14.495776908698	1.06884547487449	33.0126412027779	-4.92057851471342	6.6161404403803e-06	0.000169103567401968	Cfu0043540	chr11	31234116	31239980	+	672	protein_coding	- && sp|P02642|TNNT2_CHICK Troponin T, cardiac muscle isoforms OS=Gallus gallus OX=9031 GN=TNNT2 PE=2 SV=2 && PF00992:Troponin	-
Cfu0208970	844.56622415087	675.312983499257	880.095009311876	316.332623093519	307.542807225713	339.615344718068	799.991405654001	321.1635916791	1.31636877156789	6.68592845399175e-06	0.000170698261856338	Cfu0208970	chr6	23964030	23978676	+	1767	protein_coding	- && sp|P48319|DCE1_PIG Glutamate decarboxylase 1 OS=Sus scrofa OX=9823 GN=GAD1 PE=2 SV=1 && PF00282:Pyridoxal-dependent decarboxylase conserved domain	-
novel.3179	119.708800099586	57.5909436862684	55.4258307391067	345.794975244386	452.077059384794	177.055560813383	77.5751915083203	324.975865147521	-2.06635199259573	6.72540883468888e-06	0.00017151650376201	-	chr24	1882102	1894196	-	9171	-	- && - && -	-
novel.954	108.976286987209	59.1687777598648	68.8623957667689	403.169029432916	223.865082291509	227.790779993826	79.0024868379476	284.94163057275	-1.84817705733067	6.8027652141509e-06	0.000173297815830687	-	chr12	33016911	33018325	-	409	-	- && - && -	-
novel.1831	25.5929158833597	18.1450918463585	20.1548475414933	96.1403070186185	73.8972116302067	104.576676269893	21.2976184237372	91.538064972906	-2.10374250525305	6.81952589208744e-06	0.000173533249822909	-	chr18	18395025	18398445	+	3421	-	- && - && -	-
novel.3055	118.057644236143	104.137048857362	94.0559551936356	356.649526036811	369.486058151034	227.790779993826	105.41688276238	317.975454727223	-1.5915418603155	6.83712304390366e-06	0.000173789427151208	-	chr23	2960621	2963138	-	2518	-	- && - && -	-
novel.507	112.278598714094	37.8680177663135	117.569943992044	417.124880451748	497.719454803451	235.038668448175	89.2388534908174	383.294334567791	-2.10307653694438	6.91633156860828e-06	0.000175609386802507	-	chr10	15336428	15422357	-	11701	-	- && - && -	-
Cfu0100810	1313.49448936856	1158.91912705655	1113.55532666751	389.213178414085	387.960361058585	589.149790074941	1195.32298103087	455.441109849204	1.39082346017996	6.98474403634108e-06	0.000177151530064563	Cfu0100810	chr12	7332600	7339697	-	1716	protein_coding	- && sp|Q5ZM33|HP1B3_CHICK Heterochromatin protein 1-binding protein 3 OS=Gallus gallus OX=9031 GN=HP1BP3 PE=2 SV=1 && PF00538:linker histone H1 and H5 family	-
Cfu0147320	217.952573974418	264.287207327396	220.863537642198	1679.35407259942	937.842553483359	363.429835353786	234.367772981337	993.542153812187	-2.08262412517261	7.02382712801591e-06	0.000177947233934805	Cfu0147320	chr19	7912358	7923113	+	2454	protein_coding	- && sp|P57679|EVC_HUMAN Ellis-van Creveld syndrome protein OS=Homo sapiens OX=9606 GN=EVC PE=2 SV=1 && -	-
Cfu0168280	108.976286987209	79.680620716618	60.46454262448	6.2026004528141	11.9539607048864	21.743665363047	83.040483442769	13.3000755069158	2.60904130914686	7.04507269044707e-06	0.000178289778174911	Cfu0168280	chr9	19115363	19119179	-	1194	protein_coding	- && sp|Q92162|CCNB1_CARAU G2/mitotic-specific cyclin-B1 OS=Carassius auratus OX=7957 GN=ccnb1 PE=2 SV=1 && PF00134:Cyclin, N-terminal domain|PF02984:Cyclin, C-terminal domain	-
novel.4362	5.77904552204897	4.73350222078918	5.03871188537333	86.8364063393973	39.1220532159918	23.8144906357182	5.18375320940383	49.9243167303691	-3.25683023180845	7.05697909687875e-06	0.00017839548472723	-	chr5	8058293	8061433	-	526	-	- && - && -	-
novel.2116	27.2440717468023	29.9788473983315	32.7516272549267	156.615661433556	119.539607048864	83.8684235431814	29.9915154666868	120.007897341867	-1.99596082162382	7.09285334517713e-06	0.000179106187315851	-	chr19	12945909	12955670	-	4911	-	- && - && -	-
Cfu0159920	292.254587829334	201.17384438354	203.228046043391	54.2727539621233	55.4229087226551	92.151724633866	232.218826085422	67.2824624395481	1.78080618941215	7.16240240137482e-06	0.000180664751282766	Cfu0159920	chr28	9311724	9313975	+	201	protein_coding	- && sp|Q32QL6|GPX4_CALJA Phospholipid hydroperoxide glutathione peroxidase OS=Callithrix jacchus OX=9483 GN=GPX4 PE=2 SV=2 && PF00255:Glutathione peroxidase	-
Cfu0018600	21.4650262247533	18.1450918463585	23.5139887984089	113.197458263857	83.6777249342047	75.5851224524968	21.0413689565069	90.8201018835196	-2.10625604242642	7.18626038578669e-06	0.000181068656882049	Cfu0018600	chr3	22413381	22442079	-	2136	protein_coding	- && sp|Q6P2K3|CF20D_MOUSE Protein CFAP20DC OS=Mus musculus OX=10090 GN=CFAP20DC PE=2 SV=2 && PF05018:Protein of unknown function (DUF667)	-
Cfu0160330	336.010218210561	561.708930200317	227.581820156029	128.703959395892	94.5449619386468	92.151724633866	375.100322855636	105.133548656135	1.83929402124004	7.21743179936978e-06	0.000181655753467235	Cfu0160330	chr28	10234525	10248294	+	1068	protein_coding	- && sp|Q6UXZ3|CLM5_HUMAN CMRF35-like molecule 5 OS=Homo sapiens OX=9606 GN=CD300LD PE=1 SV=1 && PF07686:Immunoglobulin V-set domain	-
novel.5056	165.941164275977	102.559214783766	128.48715307702	454.340483168633	412.955006168802	309.588378264336	132.329177378921	392.294622533924	-1.56693559473117	7.40109603390409e-06	0.000186059813715848	-	chr8	38038310	38041587	-	3116	-	- && - && -	-
Cfu0002220	118.883222167864	123.859974777317	67.1828251383111	9.30390067922114	9.78051330399795	31.0623790900672	103.308674027831	16.7155976910954	2.60304931540072	7.40853417698718e-06	0.000186059813715848	Cfu0002220	chr17	7349700	7352442	+	594	protein_coding	- && - && -	-
Cfu0227300	147.778449778109	132.538062182097	183.912983816127	708.64710173401	556.402534627439	291.986363446632	154.743165258778	519.011999936027	-1.74446723817595	7.49550920993466e-06	0.000188010469439354	Cfu0227300	chr15	2483205	2503149	-	4431	protein_coding	- && sp|Q5DU05|CE164_MOUSE Centrosomal protein of 164 kDa OS=Mus musculus OX=10090 GN=Cep164 PE=1 SV=2 && PF00397:WW domain	-
Cfu0182080	534.97449975539	366.846422111162	414.014159914842	2288.7595670884	1401.87357357304	806.586443705412	438.611693927131	1499.07319478895	-1.7723397820024	7.50351109294114e-06	0.000188010469439354	Cfu0182080	chr8	39833070	39842216	+	2889	protein_coding	- && sp|A2RUW7|PCX4_DANRE Pecanex-like protein 4 OS=Danio rerio OX=7955 GN=pcnx4 PE=2 SV=1 && PF05041:Pecanex protein (C-terminus)	-
Cfu0215700	520.939674916128	351.856998411996	279.64850963822	1701.06317418427	917.194803174919	1018.8460341542	384.148394322115	1212.3680038378	-1.65729399240216	7.51064353652877e-06	0.000188010469439354	Cfu0215700	chr21	28364676	28370468	-	1140	protein_coding	- && sp|Q3B7L9|KRR1_BOVIN KRR1 small subunit processome component homolog OS=Bos taurus OX=9913 GN=KRR1 PE=2 SV=2 && PF17903:Krr1 KH1 domain	-
novel.3194	293.080165761055	260.342622143405	176.354915988067	86.8364063393973	63.0299746257646	76.6205350888324	243.259234630842	75.4956386846648	1.69209726608565	7.54134000769005e-06	0.000188574352521654	-	chr24	14035962	14057108	-	2959	-	- && Q9GKY0.1 RecName: Full=Follistatin-related protein 1; AltName: Full=Follistatin-like protein 1; Flags: Precursor && PF09289:Follistatin/Osteonectin-like EGF domain|PF07648:Kazal-type serine protease inhibitor domain	-
Cfu0143330	353.347354776708	273.754211768975	240.178599869462	700.893851167993	705.283681588297	857.321662885855	289.093388805048	754.499731880715	-1.38434621092341	7.55870360153078e-06	0.000188803981735206	Cfu0143330	chr21	14163259	14167361	+	1092	protein_coding	- && sp|Q7SXF6|CREL2_DANRE Cysteine-rich with EGF-like domain protein 2 OS=Danio rerio OX=7955 GN=creld2 PE=2 SV=2 && PF11938:TLR4 regulator and MIR-interacting MSAP|PF07645:Calcium-binding EGF domain	-
Cfu0089520	183.278300842124	159.361241433236	217.504396385282	624.91199562102	627.039575156313	375.854786989813	186.714646220214	542.602119255715	-1.53838318638227	7.58467358300837e-06	0.000189247855454955	Cfu0089520	chr4	5910702	5926643	+	4374	protein_coding	- && sp|Q9Y2F5|ICE1_HUMAN Little elongation complex subunit 1 OS=Homo sapiens OX=9606 GN=ICE1 PE=1 SV=5 && -	-
novel.1648	59.4416110839322	44.1793540606991	21.8344181699511	381.459927848067	168.442173568854	107.6829141789	41.8184611048608	219.195005198607	-2.38542348501998	7.66984497893227e-06	0.000191166330576411	-	chr17	5652017	5653396	+	604	-	- && - && -	-
Cfu0078780	96.5926180113899	134.904813292492	176.354915988067	379.909277734863	580.310456037212	343.75699526341	135.950782430649	434.658909678495	-1.67747907803421	7.7165884828865e-06	0.000192123907427207	Cfu0078780	chr1	29957461	29983344	+	3849	protein_coding	- && sp|Q8CG73|FTM_MOUSE Protein fantom OS=Mus musculus OX=10090 GN=Rpgrip1l PE=1 SV=2 && PF11618:First C2 domain of RPGR-interacting protein 1|PF18111:Retinitis pigmentosa G-protein regulator interacting C-terminal|PF00168:C2 domain	-
novel.3861	194.836391886222	145.949651807667	131.006509019707	406.270329659323	430.34258537591	441.085783078954	157.264184237865	425.899566038062	-1.43769012644472	7.74933216114948e-06	0.000192731235214795	-	chr3	18398725	18399606	-	843	-	- && - && -	-
Cfu0063200	695.136618509319	879.64249602999	365.306611689567	54.2727539621233	101.065304141312	245.392794811531	646.695242076292	133.576950971655	2.26951295888339	7.76830381609231e-06	0.000192995104494522	Cfu0063200	chr2	44566497	44602566	-	1296	protein_coding	- && sp|P18861|CXG1_CHICK Gap junction gamma-1 protein OS=Gallus gallus OX=9031 GN=GJC1 PE=2 SV=1 && PF00029:Connexin	-
novel.2203	230.336242950237	270.598543621782	142.763503418911	71.3299052073621	8.69378960355373	12.4249516360269	214.566096663643	30.8162154823142	2.83278800255081	7.80317577926222e-06	0.000193583761801081	-	chr2	15410466	15412845	+	1854	-	- && - && -	-
novel.4439	601.020734293093	549.086257611545	952.31654633556	3129.21192844471	2436.43453639593	1328.43441241854	700.807846080066	2298.0269590864	-1.71301391254911	7.80877306052019e-06	0.000193583761801081	-	chr6	2660435	2671114	+	10240	-	- && P41737.2 RecName: Full=Leucine-rich repeat and calponin homology domain-containing protein 1; AltName: Full=Neuronal protein && -	-
Cfu0205560	143.650560119503	132.538062182097	101.614023021696	265.161169357803	967.184093395353	368.606898535464	125.934215107765	533.65072042954	-2.08437637983653	7.82612313979394e-06	0.000193805710371721	Cfu0205560	chr6	40387379	40397162	+	1809	protein_coding	- && sp|Q96EQ9|PRDM9_MOUSE Histone-lysine N-methyltransferase PRDM9 OS=Mus musculus OX=10090 GN=Prdm9 PE=1 SV=2 && PF00096:Zinc finger, C2H2 type|PF00856:SET domain	-
Cfu0139890	17.3371365661469	10.2559214783766	5.03871188537333	85.2857562261938	104.325475242645	38.3102675444162	10.8772566432989	75.9738330044183	-2.80136481003632	7.92666527666828e-06	0.000196085138891215	Cfu0139890	chr19	31868315	31868518	-	204	protein_coding	- && - && -	-
Cfu0125570	17.3371365661469	47.3350222078918	25.1935594268667	114.748108377061	110.84581744531	190.515925085745	29.9552394003018	138.703283636039	-2.21113159779931	8.07158608908022e-06	0.000199456324342582	Cfu0125570	chr5	35494907	35504394	-	999	protein_coding	- && sp|Q07936|ANXA2_RAT Annexin A2 OS=Rattus norvegicus OX=10116 GN=Anxa2 PE=1 SV=2 && PF00191:Annexin	-
Cfu0141930	2069.72387482525	2112.71982454557	2086.86650585879	925.738117582504	590.09096934121	942.225499065372	2089.77006840987	819.351528663028	1.35125144781672	8.09819892204353e-06	0.000199899926332369	Cfu0141930	chr21	19806304	19820702	+	1347	protein_coding	- && sp|Q6Q7J2|GDIB_PIG Rab GDP dissociation inhibitor beta OS=Sus scrofa OX=9823 GN=GDI2 PE=2 SV=1 && PF00996:GDP dissociation inhibitor	-
Cfu0054450	2891.99949481965	2054.33996382251	1614.06737394792	775.325056601762	790.048130222946	896.667343066606	2186.80227753003	820.680176630438	1.41369097596171	8.14645764085558e-06	0.000200772319772942	Cfu0054450	chr10	5791329	5820648	+	2124	protein_coding	- && sp|P33121|ACSL1_HUMAN Long-chain-fatty-acid--CoA ligase 1 OS=Homo sapiens OX=9606 GN=ACSL1 PE=1 SV=1 && PF00501:AMP-binding enzyme	-
Cfu0041210	547.358168731209	588.532109451455	588.689505274451	94.589656905415	201.04388458218	237.109493720846	574.859927819039	177.581011736147	1.68884261852521	8.15610614867646e-06	0.000200772319772942	Cfu0041210	chr11	22771043	22790236	-	2034	protein_coding	- && sp|Q5R8Y6|TM9S2_PONAB Transmembrane 9 superfamily member 2 OS=Pongo abelii OX=9601 GN=TM9SF2 PE=2 SV=1 && PF02990:Endomembrane protein 70	-
Cfu0002430	6.60462345377025	0.788917036798197	4.19892657114444	29.462352150867	89.1113434364258	27.9561411810605	3.86415568723763	48.8432789227844	-3.67051997124896	8.15963760602338e-06	0.000200772319772942	Cfu0002430	chr17	8596895	8598849	+	237	protein_coding	- && - && -	-
Cfu0184650	609.276513610305	589.321026488254	676.866963268484	120.950708829875	197.783713480847	283.703062355947	625.154834455681	200.81249488889	1.63342193184585	8.17573605149385e-06	0.000200954193896143	Cfu0184650	chr8	27780869	27790405	+	1032	protein_coding	- && sp|Q803Z2|YIPF3_DANRE Protein YIPF3 OS=Danio rerio OX=7955 GN=yipf3 PE=2 SV=1 && -	-
Cfu0101280	369.858913411134	147.527485881263	188.9516957015	43.4182031696987	73.8972116302067	55.912282362121	235.446031664632	57.7425657206755	2.02167620674095	8.27008196136577e-06	0.00020305690603013	Cfu0101280	chr12	9353443	9354438	+	471	protein_coding	- && sp|Q03062|HES5_RAT Transcription factor HES-5 OS=Rattus norvegicus OX=10116 GN=Hes5 PE=2 SV=1 && PF00010:Helix-loop-helix DNA-binding domain	-
novel.4152	131.266891143684	107.292717004555	113.3710174209	398.517079093306	773.747274716282	219.507478903142	117.310208523046	463.923944237577	-1.98391564756667	8.30249682339226e-06	0.00020343999778057	-	chr4	27759188	27765690	-	3576	-	- && Q8TCB7.2 RecName: Full=Methyltransferase-like protein 6 && -	-
Cfu0109400	20.639448293032	24.4564281407441	17.6354915988067	80.6338058865832	89.1113434364258	92.151724633866	20.9104560108609	87.298957985625	-2.06204221235967	8.30331360092273e-06	0.00020343999778057	Cfu0109400	chr14	20649919	20652795	-	786	protein_coding	- && - && PF10545:Alcohol dehydrogenase transcription factor Myb/SANT-like	-
Cfu0177240	1412.56384117511	1286.72368701786	340.952837576929	328.737823999147	144.534252159081	189.48051244941	1013.41345525663	220.917529535879	2.20054710250003	8.32552853118847e-06	0.000203767972958462	Cfu0177240	chr24	15586898	15609562	-	570	protein_coding	- && - && -	-
Cfu0204680	688.531995055548	1181.0088040869	885.133721197249	353.548225810403	114.105988546643	49.6998065441075	918.224840113233	172.451340300385	2.41947696050761	8.35493062195153e-06	0.000204243599349168	Cfu0204680	chr25	1747420	1749437	-	1122	protein_coding	- && sp|O42222|GDF8_DANRE Growth/differentiation factor 8 OS=Danio rerio OX=7955 GN=mstnb PE=2 SV=2 && PF00688:TGF-beta propeptide|PF00019:Transforming growth factor beta like domain	-
novel.4031	6.60462345377025	2.36675111039459	3.35914125691556	37.2156027168846	38.0353295155476	42.4519180897585	4.11017194036013	39.2342834407302	-3.25926324482321	8.36266037196551e-06	0.000204243599349168	-	chr4	35780822	35783567	+	2723	-	- && - && -	-
Cfu0013630	17.3371365661469	24.4564281407441	18.4752769130356	120.950708829875	83.6777249342047	68.3372339981478	20.0896138733089	90.9885559207425	-2.17254775389308	8.55099886738176e-06	0.000208622678498067	Cfu0013630	chr14	19002891	19010934	+	1551	protein_coding	- && sp|O60443|GSDME_HUMAN Gasdermin-E OS=Homo sapiens OX=9606 GN=GSDME PE=1 SV=2 && PF17708:Gasdermin PUB domain|PF04598:Gasdermin pore forming domain	-
novel.1303	0	0	0	23.2597516980529	21.7344740088843	9.31871372702016	0	18.1043131446525	-6.90570405508778	8.70224227432637e-06	0.000212088438956127	-	chr15	5958220	5960215	+	1996	-	- && - && -	-
Cfu0116490	702.56681989481	856.763901962843	1976.8546296948	248.104018112564	310.802978327046	405.881753443545	1178.72845051749	321.596249961052	1.87247136838716	8.84674458431288e-06	0.000215382768993609	Cfu0116490	chr7	27234595	27256224	+	2148	protein_coding	- && sp|Q8JZM4|DNER_MOUSE Delta and Notch-like epidermal growth factor-related receptor OS=Mus musculus OX=10090 GN=Dner PE=1 SV=1 && PF00008:EGF-like domain	-
Cfu0061430	100.720507669996	84.4141229374071	73.9011076521422	317.883273206722	332.53745233593	183.268036631396	86.3452460865152	277.896254058016	-1.68485539513214	8.92795028575083e-06	0.000217130761427955	Cfu0061430	chr10	36513217	36527395	-	1932	protein_coding	- && sp|Q9D786|HAUS5_MOUSE HAUS augmin-like complex subunit 5 OS=Mus musculus OX=10090 GN=Haus5 PE=1 SV=1 && PF14817:HAUS augmin-like complex subunit 5	-
Cfu0181700	57.7904552204897	98.6146295997747	132.686079648164	1364.5720996191	234.732319295951	231.932430539168	96.3637214894763	610.412283151407	-2.6614412215748	8.95146669090102e-06	0.000217473527606311	Cfu0181700	chr8	40619250	40631300	+	4704	protein_coding	- && sp|Q8IVG5|SAM9L_HUMAN Sterile alpha motif domain-containing protein 9-like OS=Homo sapiens OX=9606 GN=SAMD9L PE=1 SV=2 && PF00536:SAM domain (Sterile alpha motif)	-
novel.577	418.568011382689	411.025776171861	389.660385802204	1190.89928694031	1054.12198943089	802.444793160069	406.418057785585	1015.82202317709	-1.32091625852703	8.99397255639519e-06	0.00021827643175773	-	chr10	36773265	36778786	-	5522	-	- && - && -	-
Cfu0136980	55.3137214253258	283.221216210553	165.437706903091	44.9688532829022	17.3875792071075	15.5311895450336	167.99088151299	25.9625406783478	2.71709641680577	9.09093016642174e-06	0.000220397760757367	Cfu0136980	chr22	14756861	14767218	+	954	protein_coding	- && sp|Q4R4H7|ANXA5_MACFA Annexin A5 OS=Macaca fascicularis OX=9541 GN=ANXA5 PE=2 SV=3 && PF00191:Annexin	-
Cfu0018140	93.2903062845048	52.068524428681	63.8236838813956	260.509219018192	181.482857974184	247.463620084202	69.7275048648604	229.818565692193	-1.72005256568268	9.18620533448482e-06	0.000222473892046075	Cfu0018140	chr3	20537657	20547577	-	1407	protein_coding	- && sp|Q6DHI2|DRC2_DANRE Dynein regulatory complex subunit 2 OS=Danio rerio OX=7955 GN=ccdc65 PE=2 SV=2 && PF14772:Sperm tail|PF14775:Sperm tail C-terminal domain	-
Cfu0184840	230.336242950237	175.1395821692	229.261390784487	733.457503545267	602.044930046096	436.944132533612	211.579071967975	590.815522041658	-1.48044038199338	9.40676550746989e-06	0.000227411050690274	Cfu0184840	chr8	26658250	26758466	+	5757	protein_coding	- && sp|A8C750|THADA_CANLF Thyroid adenoma-associated protein homolog OS=Canis lupus familiaris OX=9615 GN=THADA PE=2 SV=1 && PF10350:Putative death-receptor fusion protein (DUF2428)	-
Cfu0183430	13245.5723365362	12692.0972880094	7645.40550073981	3082.69242504861	3312.33383895397	5242.29417776701	11194.3583750951	3879.1068139232	1.5288158386028	9.40977267804209e-06	0.000227411050690274	Cfu0183430	chr8	33961807	33972672	+	1584	protein_coding	- && sp|O13035|SAP_CHICK Prosaposin OS=Gallus gallus OX=9031 GN=PSAP PE=1 SV=1 && PF03489:Saposin-like type B, region 2|PF02199:Saposin A-type domain|PF05184:Saposin-like type B, region 1	-
Cfu0202460	366.556601684249	583.009690193868	563.495945847584	215.54036573529	160.835107665744	149.099419632323	504.3540792419	175.158297677785	1.52934995330754	9.49168046031147e-06	0.000229150611949779	Cfu0202460	chr25	12804436	12912768	+	2280	protein_coding	- && sp|O77633|ADA10_PIG Disintegrin and metalloproteinase domain-containing protein 10 OS=Sus scrofa OX=9823 GN=ADAM10 PE=2 SV=2 && PF00200:Disintegrin|PF13574:Metallo-peptidase family M12B Reprolysin-like|PF01562:Reprolysin family propeptide	-
Cfu0004720	37.9765848591789	119.126472556528	43.6688363399022	9.30390067922114	1.08672370044422	9.31871372702016	66.923964585203	6.56977936889517	3.37276310853055	9.56929409502852e-06	0.000230782975666937	Cfu0004720	chr17	17086300	17091424	-	633	protein_coding	- && sp|Q9BG79|SOST_BOVIN Sclerostin OS=Bos taurus OX=9913 GN=SOST PE=2 SV=2 && PF05463:Sclerostin (SOST)	-
novel.4832	0	0	0	7.75325056601762	35.8618821146592	13.4603642723625	0	19.0251656510131	-6.99040820880874	9.63934208578893e-06	0.000232229661106481	-	chr7	24015812	24021827	-	4246	-	- && - && -	-
novel.4148	11.5580910440979	3.15566814719279	8.39785314228889	32.563652377274	63.0299746257646	81.7975982705103	7.70387077785987	59.1304084245163	-2.95079101800154	9.76975233159541e-06	0.00023512605194288	-	chr4	26548865	26550816	-	1952	-	- && - && -	-
Cfu0052040	92.4647283527835	84.4141229374071	146.122644675827	320.984573433129	420.562072071912	271.27811071992	107.667165322006	337.608252074987	-1.649521241507	9.81444854491978e-06	0.000235955700434113	Cfu0052040	chr13	10012327	10022603	+	777	protein_coding	- && sp|Q15413|RYR3_HUMAN Ryanodine receptor 3 OS=Homo sapiens OX=9606 GN=RYR3 PE=1 SV=3 && PF00520:Ion transport protein	-
novel.4425	5.77904552204897	3.15566814719279	0	89.9377065658044	24.994645110217	26.9207285447249	2.97823788974725	47.2843600735821	-3.97535197541468	9.86154537492233e-06	0.000236841277058488	-	chr5	34675420	34677677	-	2258	-	- && P14381.1 RecName: Full=Transposon TX1 uncharacterized 149 kDa protein; AltName: Full=ORF 2 && -	-
Cfu0203460	102.371663533439	104.137048857362	384.621673916831	18.6078013584423	40.208776916436	41.4165054534229	197.043462102544	33.4110279094337	2.54789116959589	9.91890982827136e-06	0.00023784791079014	Cfu0203460	chr25	6329983	6380618	+	858	protein_coding	- && sp|A6QQX9|TM163_BOVIN Transmembrane protein 163 OS=Bos taurus OX=9913 GN=TMEM163 PE=2 SV=1 && -	-
Cfu0120150	4.95346759032769	3.15566814719279	0.839785314228889	102.342907471433	24.994645110217	16.5666021813692	2.98297368391645	47.9680515876729	-3.99234641977582	9.92407010792483e-06	0.00023784791079014	Cfu0120150	chr7	8092441	8097876	+	453	protein_coding	- && - && PF15874:Putative Interleukin 2 receptor, gamma chain	-
Cfu0218750	82.5577931721281	109.659468114949	73.9011076521422	502.410636677942	303.195912423936	182.232623995061	88.7061229797399	329.279724365646	-1.88874234862733	9.95603117478563e-06	0.000238366389537399	Cfu0218750	chr18	5199068	5220568	+	1953	protein_coding	- && sp|Q8VDU0|GPSM2_MOUSE G-protein-signaling modulator 2 OS=Mus musculus OX=10090 GN=Gpsm2 PE=1 SV=2 && PF13424:Tetratricopeptide repeat|PF02188:GoLoco motif	-
Cfu0082180	2.47673379516384	5.52241925758738	6.71828251383111	108.545507924247	26.0813688106612	27.9561411810605	4.90581185552745	54.1943393053228	-3.45383138453163	9.97685530570564e-06	0.000238617430524027	Cfu0082180	chr1	18605047	18608510	+	447	protein_coding	- && sp|P49919|CDN1C_MOUSE Cyclin-dependent kinase inhibitor 1C OS=Mus musculus OX=10090 GN=Cdkn1c PE=1 SV=2 && PF02234:Cyclin-dependent kinase inhibitor	-
Cfu0105250	190.708502227616	280.854465100158	165.437706903091	52.7221038489198	63.0299746257646	74.5497098161613	212.333558076955	63.4339294302819	1.73791153127035	1.00573344483463e-05	0.000240293249552623	Cfu0105250	chr12	24583282	24591302	-	1584	protein_coding	- && sp|Q8NDA2|HMCN2_HUMAN Hemicentin-2 OS=Homo sapiens OX=9606 GN=HMCN2 PE=2 SV=3 && PF07679:Immunoglobulin I-set domain	-
novel.3905	0	0	0.839785314228889	71.3299052073621	15.214131806219	7.24788845434901	0.279928438076296	31.2639751559767	-6.72325880801077	1.01117709215939e-05	0.000241344025719117	-	chr3	36995257	36997274	-	2018	-	- && - && -	-
Cfu0087420	15184.8548981495	15005.9909569385	4817.00856241691	4391.44112059238	1418.1744290797	2297.58064002864	11669.284805835	2702.39872990024	2.11072668767046	1.0371071534592e-05	0.000247277201465273	Cfu0087420	chr4	314314	317088	-	459	protein_coding	- && - && -	-
novel.1032	2.47673379516384	3.94458518399099	2.51935594268667	41.8675530564951	40.208776916436	21.743665363047	2.98022497394717	34.6066651119927	-3.52893384135655	1.04091523518122e-05	0.000247929036408489	-	chr13	3691257	3700864	-	855	-	- && - && -	-
Cfu0014020	79.255481445243	61.5355288702594	79.7796048517445	521.018438036384	237.992490397283	153.241070177665	73.5235383890823	304.083999537111	-2.04476918357004	1.04954239050958e-05	0.000249726168793415	Cfu0014020	chr3	1435883	1446225	-	1110	protein_coding	- && - && PF00096:Zinc finger, C2H2 type	-
Cfu0117420	488.742135578998	381.046928773529	680.2261045254	227.945566640918	120.626330749308	135.63905535996	516.671722959309	161.403650916729	1.68390802562261	1.06031878769224e-05	0.000252030459525613	Cfu0117420	chr7	19731552	19888793	+	13941	protein_coding	- && sp|Q80W93|HYDIN_MOUSE Hydrocephalus-inducing protein OS=Mus musculus OX=10090 GN=Hydin PE=1 SV=2 && PF17213:Hydin Adenylate kinase-like domain	-
Cfu0186500	2274.46720189213	2144.2765060175	2149.01061911173	783.07830716778	782.441064319836	1127.56436096944	2189.25144234045	897.694577485685	1.28551416264396	1.06682320695558e-05	0.000253315633914967	Cfu0186500	chr8	20778520	20788779	+	1236	protein_coding	- && sp|P00504|AATC_CHICK Aspartate aminotransferase, cytoplasmic OS=Gallus gallus OX=9031 GN=GOT1 PE=1 SV=3 && PF00155:Aminotransferase class I and II	-
novel.3391	12.3836689758192	8.67808740478017	10.9172090849756	100.792257358229	69.5503168284299	33.1332043627383	10.6596551551916	67.8252595164658	-2.66316504708392	1.07459546852626e-05	0.00025481069737794	-	chr25	14592986	14599648	-	1116	-	- && P70057.2 RecName: Full=Potassium voltage-gated channel subfamily KQT member 1; AltName: Full=IKs producing slow voltage-gated potassium channel subunit alpha xKvLQT1; AltName: Full=KQT-like 1; AltName: Full=Voltage-gated potassium channel subunit Kv7.1 && PF03520:KCNQ voltage-gated potassium channel	-
Cfu0123790	1049.30955121775	691.091324235221	700.380952066893	3067.18592391657	4059.99974485959	1333.61147560022	813.593942506621	2820.26571479213	-1.79337155752361	1.07641156342524e-05	0.00025481069737794	Cfu0123790	chr5	43194764	43263834	+	3075	protein_coding	- && sp|Q7ZVZ6|PREP_DANRE Presequence protease, mitochondrial OS=Danio rerio OX=7955 GN=pitrm1 PE=2 SV=1 && PF08367:Peptidase M16C associated|PF00675:Insulinase (Peptidase family M16)|PF05193:Peptidase M16 inactive domain	-
Cfu0155920	20013.6602207873	15189.0197094757	19541.8042621062	5573.03650685347	7717.91172055483	8655.01422712906	18248.1613974564	7315.32081817912	1.31863274147516	1.07643167219884e-05	0.00025481069737794	Cfu0155920	chr27	6271049	6275359	+	450	protein_coding	- && sp|P0DP23|CALM1_HUMAN Calmodulin-1 OS=Homo sapiens OX=9606 GN=CALM1 PE=1 SV=1 && PF13499:EF-hand domain pair	-
Cfu0049550	206.39448293032	280.06554806336	414.014159914842	1201.75383773273	1100.85110854999	606.751804892646	300.158063636174	969.785583725123	-1.69145070159551	1.07877969296736e-05	0.00025510487001728	Cfu0049550	chr13	18830643	18856574	+	8193	protein_coding	- && sp|Q8IWI9|MGAP_HUMAN MAX gene-associated protein OS=Homo sapiens OX=9606 GN=MGA PE=1 SV=4 && PF00907:T-box|PF16059:Domain of unknown function (DUF4801)	-
Cfu0140090	8774.24225833377	6828.0769534884	4103.19104532235	28203.2242589457	18372.1508797099	14711.1427370558	6568.50341904817	20428.8392919038	-1.63692126406031	1.08849106421891e-05	0.000257137909541171	Cfu0140090	chr19	32341366	32342892	+	534	protein_coding	- && sp|P49947|FRIM_SALSA Ferritin, middle subunit OS=Salmo salar OX=8030 PE=2 SV=1 && PF00210:Ferritin-like domain	-
novel.325	520.939674916128	556.186510942729	429.130295570962	1158.33563456303	1121.49885885843	1301.51368387382	502.08549380994	1193.78272576509	-1.24956506943734	1.09242004765199e-05	0.000257789649135193	-	chr1	46330332	46334559	-	4191	-	- && - && -	-
Cfu0196770	170.069053934584	396.825269509493	139.404362161996	68.2286049809551	44.5556717182129	54.8768697257854	235.432895202024	55.8870488083178	2.0802872729503	1.09348382367138e-05	0.000257789649135193	Cfu0196770	chr16	14168574	14177335	-	1098	protein_coding	- && sp|Q53G44|IF44L_HUMAN Interferon-induced protein 44-like OS=Homo sapiens OX=9606 GN=IFI44L PE=2 SV=3 && -	-
Cfu0092910	52.836987630162	67.846865164645	72.2215370236844	313.231322867112	232.558871895062	137.709880632631	64.3017966061638	227.833358464935	-1.82162243008922	1.10043926141945e-05	0.000259164675036335	Cfu0092910	chr4	15776662	15803635	+	3690	protein_coding	- && sp|Q56R14|TRI33_XENLA E3 ubiquitin-protein ligase TRIM33 OS=Xenopus laevis OX=8355 GN=trim33 PE=1 SV=1 && PF00643:B-box zinc finger|PF14634:zinc-RING finger domain	-
Cfu0202190	611.753247405469	570.387017605097	507.230329794249	139.558510188317	201.04388458218	258.853159083893	563.123531601605	199.818517951464	1.49045584054114	1.10810616187211e-05	0.000260545238499587	Cfu0202190	chr25	13621225	13646757	+	954	protein_coding	- && sp|Q6QA33|DH12B_DANRE Very-long-chain 3-oxoacyl-CoA reductase-B OS=Danio rerio OX=7955 GN=hsd17b12b PE=2 SV=2 && PF00106:short chain dehydrogenase	-
novel.1603	279.870918853514	175.928499205998	260.333447410956	669.880848903922	662.901457270972	568.44153734823	238.710955156823	633.741281174375	-1.40859618957682	1.10855903035786e-05	0.000260545238499587	-	chr16	25492091	25496207	-	4117	-	- && - && -	-
Cfu0186610	235.289710540565	222.474604377092	209.946328557222	37.2156027168846	66.2901457270972	89.0454867248593	222.570214491626	64.1837450562804	1.78161468288209	1.11468505730857e-05	0.000261718526171738	Cfu0186610	chr8	20470291	20481749	-	939	protein_coding	- && sp|Q5T4F7|SFRP5_HUMAN Secreted frizzled-related protein 5 OS=Homo sapiens OX=9606 GN=SFRP5 PE=2 SV=3 && PF01392:Fz domain|PF01759:UNC-6/NTR/C345C module	-
Cfu0202750	116.406488372701	98.6146295997747	103.293593650153	578.392492224914	356.445373745703	200.870051449101	106.10490387421	378.569305806573	-1.83237414488054	1.12974033079618e-05	0.000264983809296503	Cfu0202750	chr25	11304808	11319585	+	1497	protein_coding	- && sp|Q6DC53|CTU2_DANRE Cytoplasmic tRNA 2-thiolation protein 2 OS=Danio rerio OX=7955 GN=ctu2 PE=2 SV=2 && PF10288:Cytoplasmic tRNA 2-thiolation protein 2	-
Cfu0131080	149.429605641552	136.482647366088	124.288226505876	742.761404224488	542.275126521664	225.719954721155	136.733493171172	503.585495155769	-1.879016015295	1.1367900169473e-05	0.000266366635443084	Cfu0131080	chr5	12866876	12896212	-	4005	protein_coding	- && sp|A2AL36|CNTRL_MOUSE Centriolin OS=Mus musculus OX=10090 GN=Cntrl PE=1 SV=2 && -	-
Cfu0158760	98.2437738748324	148.316402918061	157.879639075031	49.6208036225128	14.1274081057748	20.7082527267115	134.813271955975	28.152154818333	2.28886126729642	1.14378686965162e-05	0.000267734289569567	Cfu0158760	chr28	4878660	4977015	-	1815	protein_coding	- && sp|P78333|GPC5_HUMAN Glypican-5 OS=Homo sapiens OX=9606 GN=GPC5 PE=1 SV=1 && PF01153:Glypican	-
Cfu0235640	224.557197428188	275.332045842571	116.730158677816	62.026004528141	16.3008555066633	49.6998065441075	205.539800649525	42.6755555263039	2.27901878467467	1.15570472413702e-05	0.000270249899018059	Cfu0235640	chr2	268084	276244	-	882	protein_coding	- && sp|Q63ZU3|MYADM_XENLA Myeloid-associated differentiation marker homolog OS=Xenopus laevis OX=8355 GN=myadm PE=2 SV=1 && PF01284:Membrane-associating domain	-
Cfu0101780	336.835796142283	279.276631026562	224.222678899113	614.057444828596	706.370405288741	1025.05850997222	280.111702022653	781.828786696518	-1.48166294900119	1.15702197069131e-05	0.000270284079793071	Cfu0101780	chr12	11759727	11771905	-	543	protein_coding	- && sp|P80513|MANF_BOVIN Mesencephalic astrocyte-derived neurotrophic factor OS=Bos taurus OX=9913 GN=MANF PE=1 SV=2 && PF10208:Degradation arginine-rich protein for mis-folding	-
Cfu0079000	700.090086099646	672.157315352064	1305.02637831169	124.052009056282	328.190557534153	283.703062355947	892.424593254468	245.315209648794	1.85952408624787	1.16323272196722e-05	0.000271460174145636	Cfu0079000	chr1	28997395	29006780	+	1770	protein_coding	- && sp|Q5W8I7|VGL2B_DANRE Vesicular glutamate transporter 2.2 OS=Danio rerio OX=7955 GN=slc17a6a PE=2 SV=1 && PF07690:Major Facilitator Superfamily	-
Cfu0179320	1466.226406737	1177.06421890291	1159.7435189501	258.958568904989	419.475348371468	598.468503801961	1267.67804819667	425.634140359472	1.57207095889496	1.16655879932532e-05	0.0002719613847316	Cfu0179320	chr24	7226045	7247140	+	705	protein_coding	- && sp|Q91ZP6|NFIP2_MOUSE NEDD4 family-interacting protein 2 (Fragment) OS=Mus musculus OX=10090 GN=Ndfip2 PE=1 SV=2 && PF10176:Protein of unknown function (DUF2370)	-
Cfu0096250	92.4647283527835	104.137048857362	164.597921588862	496.208036225128	510.760139208782	240.215731629853	120.399899599669	415.727969021254	-1.78704645583964	1.17172256548432e-05	0.000272889574282323	Cfu0096250	chr4	28501426	28532197	+	4161	protein_coding	- && sp|E7F5E1|CE162_DANRE Centrosomal protein of 162 kDa OS=Danio rerio OX=7955 GN=cep162 PE=2 SV=1 && -	-
Cfu0156390	6366.85700943452	8059.57644793039	3239.05195698082	880.769264299602	1336.67015154639	2489.13197775072	5888.49513811524	1568.8571311989	1.90767290178176	1.17318453532153e-05	0.000272954627774404	Cfu0156390	chr27	4462171	4465910	-	540	protein_coding	- && - && PF00086:Thyroglobulin type-1 repeat|PF09307:CLIP, MHC2 interacting	-
Cfu0022320	66.8718124694238	138.060481439685	80.6193901659733	7.75325056601762	19.5610266079959	23.8144906357182	95.1838946916939	17.0429226032439	2.45387772253921	1.18548785138488e-05	0.000275539371701541	Cfu0022320	chr3	38768002	38772723	-	2595	protein_coding	- && sp|Q5BL72|FZD7_XENTR Frizzled-7 OS=Xenopus tropicalis OX=8364 GN=fzd7 PE=2 SV=1 && PF01392:Fz domain	-
Cfu0097020	10.7325131123767	0	9.23763845651778	63.5766546413445	122.799778150196	36.2394422717451	6.65671718963148	74.205291687762	-3.48531192139213	1.18880986249862e-05	0.000276033517368895	Cfu0097020	chr4	33019279	33019959	+	681	protein_coding	- && sp|Q9CW07|PP13G_MOUSE Protein phosphatase 1 regulatory subunit 3G OS=Mus musculus OX=10090 GN=Ppp1r3g PE=1 SV=2 && PF03370:Carbohydrate/starch-binding module (family 21)	-
Cfu0176070	85.8601048990132	105.714882930958	85.6581020513467	274.465070037024	256.466793304835	236.074081084511	92.4110299604394	255.668648142123	-1.46683961185634	1.19634845298334e-05	0.000277504746681964	Cfu0176070	chr24	19997213	19998966	+	864	protein_coding	- && sp|P79703|JUNB_CYPCA Transcription factor jun-B OS=Cyprinus carpio OX=7962 GN=junb PE=2 SV=1 && PF03957:Jun-like transcription factor|PF00170:bZIP transcription factor	-
Cfu0221540	13.2092469075405	37.8680177663135	15.11613565612	74.4312054337692	174.962515771519	104.576676269893	22.064466776658	117.990132491727	-2.41922315871784	1.20010302434785e-05	0.000278096162670165	Cfu0221540	chr18	16982601	16988155	+	606	protein_coding	- && sp|Q08BH7|UBE2T_DANRE Ubiquitin-conjugating enzyme E2 T OS=Danio rerio OX=7955 GN=ube2t PE=2 SV=1 && PF00179:Ubiquitin-conjugating enzyme	-
Cfu0106480	2561.76832213113	4158.3817009633	2477.36667697522	1442.10460527928	872.639131456706	695.797291617505	3065.83890002322	1003.51367611783	1.61231086620632	1.20638081112123e-05	0.000279031626744643	Cfu0106480	chr12	28810747	28828513	-	4059	protein_coding	- && sp|O93484|CO1A2_ONCMY Collagen alpha-2(I) chain OS=Oncorhynchus mykiss OX=8022 GN=col1a2 PE=2 SV=2 && PF01391:Collagen triple helix repeat (20 copies)|PF01410:Fibrillar collagen C-terminal domain	-
Cfu0173880	85.0345269672919	47.3350222078918	57.9451866817933	246.55336799936	308.629530926158	141.851531177974	63.438245285659	232.344810034497	-1.87251315834008	1.20658622056125e-05	0.000279031626744643	Cfu0173880	chr24	26459330	26471553	-	2277	protein_coding	- && sp|Q96IC2|REXO5_HUMAN RNA exonuclease 5 OS=Homo sapiens OX=9606 GN=REXO5 PE=2 SV=1 && PF00929:Exonuclease|PF00076:RNA recognition motif. (a.k.a. RRM, RBD, or RNP domain)	-
Cfu0179210	100.720507669996	108.081634041353	87.3376726798045	359.750826263218	372.746229252366	195.692988267423	98.7132714637179	309.396681261002	-1.64643565947603	1.20806366631581e-05	0.000279031626744643	Cfu0179210	chr24	8129507	8170012	-	2454	protein_coding	- && sp|Q1RLU1|BRAT1_DANRE BRCA1-associated ATM activator 1 OS=Danio rerio OX=7955 GN=brat1 PE=2 SV=1 && -	-
novel.4556	4.95346759032769	3.94458518399099	5.03871188537333	54.2727539621233	71.7237642293183	15.5311895450336	4.64558821989734	47.1759025788251	-3.34245027248384	1.20897585244646e-05	0.000279031626744643	-	chr6	3402395	3426910	-	904	-	- && - && -	-
Cfu0037350	1385.31976942831	1220.45465592681	837.265958286202	138.007860075114	221.69163489062	515.635492895115	1147.68012788044	291.77832928695	1.97265774286612	1.2227748867551e-05	0.000281934509353723	Cfu0037350	chr11	3460386	3479635	+	804	protein_coding	- && sp|Q6PC64|ELOV6_DANRE Elongation of very long chain fatty acids protein 6 OS=Danio rerio OX=7955 GN=elovl6 PE=2 SV=1 && PF01151:GNS1/SUR4 family	-
Cfu0173860	1.65115586344256	1.57783407359639	0.839785314228889	15.5065011320352	34.7751584142149	33.1332043627383	1.35625841708928	27.8049546363295	-4.3618997919623	1.22472290097063e-05	0.000282101841860301	Cfu0173860	chr24	26477119	26478463	-	1155	protein_coding	- && - && PF00059:Lectin C-type domain	-
Cfu0213170	93.2903062845048	130.960228108501	95.7355258220934	393.865128753695	392.307255860362	217.43665363047	106.6620200717	334.536346081509	-1.64725798541823	1.23169147061345e-05	0.000283424119060404	Cfu0213170	chr6	5897325	5921842	-	1338	protein_coding	- && - && -	-
Cfu0155870	120.534378031307	86.7808740478017	103.293593650153	15.5065011320352	30.4282636124381	26.9207285447249	103.536281909754	24.2851644297327	2.07410597716291	1.23338792195518e-05	0.00028353180516659	Cfu0155870	chr27	6656269	6659964	-	981	protein_coding	- && sp|Q3MHX3|RBM4_BOVIN RNA-binding protein 4 OS=Bos taurus OX=9913 GN=RBM4 PE=2 SV=1 && PF00076:RNA recognition motif. (a.k.a. RRM, RBD, or RNP domain)	-
Cfu0175950	102.371663533439	91.5143762685909	87.3376726798045	258.958568904989	252.119898503058	249.534445356873	93.7412374939447	253.537637588307	-1.43517168711427	1.23486498599277e-05	0.000283588894295653	Cfu0175950	chr24	20119386	20149070	-	1731	protein_coding	- && sp|Q9D842|APLF_MOUSE Aprataxin and PNK-like factor OS=Mus musculus OX=10090 GN=Aplf PE=1 SV=2 && PF10283:PBZ domain|PF17913:FHA domain	-
novel.258	606.799779815142	377.891260626337	439.207719341709	1287.03959395893	1074.76973973933	1280.8054311471	474.632919927729	1214.20492161512	-1.35507821989627	1.24532816532329e-05	0.000285607230094285	-	chr1	24713420	24716276	-	1411	-	- && - && -	-
novel.116	2.47673379516384	8.67808740478017	13.4365650276622	72.8805553205656	114.105988546643	26.9207285447249	8.19712874253541	71.3024241373111	-3.12086070884284	1.24612859924153e-05	0.000285607230094285	-	chr1	40682654	40685514	+	1482	-	- && - && -	-
novel.4011	62.7439228108174	48.9128562814882	51.2269041679622	187.628663697626	191.263371278182	137.709880632631	54.2945610867559	172.200638536147	-1.66400932921037	1.25027958810414e-05	0.000286274334260354	-	chr4	25377300	25380588	+	1194	-	- && Q8K4K7.2 RecName: Full=Actin-binding Rho-activating protein; AltName: Full=MS1; AltName: Full=Striated muscle activator of Rho-dependent signaling; Short=STARS && -	-
novel.4015	9.08135724893409	11.0448385151748	4.19892657114444	102.342907471433	81.5042775333163	20.7082527267115	8.1083741117511	68.1851459104868	-3.06291491726455	1.25218229340999e-05	0.000286425840752255	-	chr4	27693883	27695182	+	1300	-	- && - && -	-
novel.2991	5.77904552204897	23.6675111039459	41.9892657114445	0	0	0	23.8119407791464	0	6.74829915304009	1.25536827251833e-05	0.000286870294353693	-	chr23	9682796	9687581	+	275	-	- && - && -	-
Cfu0077660	2518.83826968163	2014.1051949458	3425.48429673964	358.200176150014	719.411089694071	1166.91004115019	2652.80925378902	748.173768998092	1.82468457556309	1.25844283471625e-05	0.000287288433484184	Cfu0077660	chr1	35168293	35175041	+	438	protein_coding	- && sp|P63040|CPLX1_MOUSE Complexin-1 OS=Mus musculus OX=10090 GN=Cplx1 PE=1 SV=1 && PF05835:Synaphin protein	-
novel.918	0	0	0	1.55065011320352	35.8618821146592	26.9207285447249	0	21.4444202575292	-7.16543020662412	1.26399797444497e-05	0.000288271474804249	-	chr12	18679226	18685555	-	1766	-	- && - && -	-
Cfu0217240	0.825577931721281	0.788917036798197	3.35914125691556	52.7221038489198	36.9486058151034	11.3895389996913	1.65787874181168	33.6867495545715	-4.34651730228297	1.26624227980165e-05	0.000288498241044641	Cfu0217240	chr18	704038	712926	+	2211	protein_coding	- && sp|Q90980|CNG3_CHICK Cyclic nucleotide-gated channel rod photoreceptor subunit alpha OS=Gallus gallus OX=9031 PE=2 SV=1 && PF16526:C-terminal leucine zipper domain of cyclic nucleotide-gated channels|PF00027:Cyclic nucleotide-binding domain|PF00520:Ion transport protein	-
Cfu0063080	47.8835200398343	43.3904370239009	41.1494803972156	176.774112905202	165.182002467521	108.718326815235	44.1411458203169	150.224814062653	-1.76417259034571	1.26934972808622e-05	0.000288921022921399	Cfu0063080	chr2	44848023	44857329	+	1014	protein_coding	- && - && PF00096:Zinc finger, C2H2 type|PF13465:Zinc-finger double domain	-
novel.4905	19.8138703613107	41.0236859135063	54.5860454248778	170.571512452388	214.084568987511	108.718326815235	38.4745338998983	164.458136085045	-2.09535831826378	1.27207661500783e-05	0.000289256436200795	-	chr8	8887791	8894384	+	6594	-	- && - && -	-
Cfu0067990	1012.15854429029	818.106967159731	600.446499673656	339.592374791572	307.542807225713	260.923984356564	810.237337041226	302.686388791283	1.42184283931183	1.27425008468357e-05	0.000289465471993079	Cfu0067990	chr2	23665548	23674987	+	1740	protein_coding	- && sp|Q4KLZ6|TKFC_RAT Triokinase/FMN cyclase OS=Rattus norvegicus OX=10116 GN=Tkfc PE=1 SV=1 && PF02734:DAK2 domain|PF02733:Dak1 domain	-
novel.4869	287.301120239006	242.197530297047	162.078565646176	612.506794715392	610.73871964965	642.991247164391	230.525738727409	622.078920509811	-1.43209759273833	1.27738500202571e-05	0.000289892289545264	-	chr7	40222709	40226308	-	1756	-	- && - && -	-
Cfu0061540	669.543702625959	745.526599774297	697.861596124207	218.641665961697	232.558871895062	349.969471081424	704.310632841487	267.056669646061	1.39672069931287	1.27906854058953e-05	0.000289989213328158	Cfu0061540	chr10	36886010	36914400	-	2334	protein_coding	- && sp|Q7ZYC4|ACBG2_XENLA Long-chain-fatty-acid--CoA ligase ACSBG2 OS=Xenopus laevis OX=8355 GN=acsbg2 PE=2 SV=1 && PF00501:AMP-binding enzyme	-
novel.606	33.0231172688512	29.1899303615333	17.6354915988067	175.223462791998	134.753738855083	64.1955834528056	26.6161797430637	124.724261699962	-2.22296783819038	1.28424481606538e-05	0.000290877039791845	-	chr11	5581012	5617687	+	2256	-	- && - && -	-
Cfu0223650	4412.71404505025	5837.98607230666	12864.6712286724	1122.67068195935	2026.73970132846	2846.34933728649	7705.12378200975	1998.58657352477	1.9464519616444	1.28906275803421e-05	0.000291682043680681	Cfu0223650	chr18	22824171	22852168	+	2901	protein_coding	- && sp|O94985|CSTN1_HUMAN Calsyntenin-1 OS=Homo sapiens OX=9606 GN=CLSTN1 PE=1 SV=1 && PF00028:Cadherin domain|PF13385:Concanavalin A-like lectin/glucanases superfamily	-
Cfu0211250	510.207161803752	952.222863415424	392.179741744891	240.350767546546	140.187357357304	159.453545995678	618.203255654689	179.997223633176	1.78375307019997	1.29568092428125e-05	0.000292892416576017	Cfu0211250	chr6	15269544	15354189	-	1734	protein_coding	- && sp|Q5M9B3|ITGBL_XENLA Integrin beta-like protein 1 OS=Xenopus laevis OX=8355 GN=itgbl1 PE=2 SV=1 && PF07974:EGF-like domain	-
Cfu0052410	159.336540822207	159.361241433236	196.50976352956	497.758686338331	536.841508019443	354.111121626766	171.735848595001	462.903771994847	-1.43005098034513	1.30531632862489e-05	0.000294781808851883	Cfu0052410	chr13	7654373	7693362	+	1860	protein_coding	- && sp|A1L253|F149B_DANRE Protein FAM149B1 OS=Danio rerio OX=7955 GN=fam149b1 PE=2 SV=1 && PF12516:Protein of unknown function (DUF3719)	-
Cfu0042440	117.232066304422	313.200063608884	121.768870563189	26.3610519244599	43.4689480177687	49.6998065441075	184.067000158832	39.8432688287787	2.19816467839432	1.30861232350902e-05	0.000295237267122073	Cfu0042440	chr11	28018880	28036027	+	2034	protein_coding	- && sp|Q15582|BGH3_HUMAN Transforming growth factor-beta-induced protein ig-h3 OS=Homo sapiens OX=9606 GN=TGFBI PE=1 SV=1 && PF02469:Fasciclin domain	-
Cfu0188630	359.951978230479	318.722482866472	267.891515239016	105.44420769784	101.065304141312	133.568230087289	315.521992111989	113.359247308814	1.47487259369938	1.31275950088182e-05	0.000295883684378441	Cfu0188630	chr8	14440951	14450144	+	501	protein_coding	- && - && -	-
Cfu0080380	365.731023752528	403.136605803879	288.046362780509	82.1844559997868	96.7184093395353	159.453545995678	352.304664112305	112.785470445	1.6375306236544	1.32317320655267e-05	0.000297939879094982	Cfu0080380	chr1	24974541	24999096	-	1575	protein_coding	- && sp|Q9NS82|AAA1_HUMAN Asc-type amino acid transporter 1 OS=Homo sapiens OX=9606 GN=SLC7A10 PE=1 SV=1 && PF13520:Amino acid permease	-
novel.3061	0	0	0	38.7662528300881	16.3008555066633	4.14165054534229	0	19.7362529606979	-7.02240589871818	1.33097825533656e-05	0.000299121530212287	-	chr23	7091881	7095555	-	862	-	- && - && -	-
novel.3952	475.532888671458	452.838379122165	445.086216541311	1038.93557584636	1068.24939753666	1007.45649515451	457.819161444978	1038.21382284585	-1.18123791953515	1.33144999314657e-05	0.000299121530212287	-	chr4	3473465	3477168	+	3704	-	- && - && -	-
Cfu0193290	337.661374074004	382.624762847126	343.472193519616	980.010871544627	1659.42709057832	655.416198800418	354.586110146915	1098.28472030779	-1.63112678659739	1.33230906870984e-05	0.000299121530212287	Cfu0193290	chr16	26419994	26446432	-	1926	protein_coding	- && sp|Q6NY89|LSG1_DANRE Large subunit GTPase 1 homolog OS=Danio rerio OX=7955 GN=lsg1 PE=2 SV=1 && PF01926:50S ribosome-binding GTPase	-
Cfu0019150	1127.73945473127	1856.32178758616	2474.00753571831	302.376772074687	466.204467490569	788.984428887707	1819.35625934525	519.188556150988	1.80746133635988	1.33391116233183e-05	0.000299190181016701	Cfu0019150	chr3	25373631	25432410	-	1311	protein_coding	- && sp|P29101|SYT2_RAT Synaptotagmin-2 OS=Rattus norvegicus OX=10116 GN=Syt2 PE=1 SV=1 && PF00168:C2 domain	-
novel.8	0	0	0	40.3169029432916	15.214131806219	4.14165054534229	0	19.8908950982843	-7.03307875042061	1.33948413725562e-05	0.000300148484348152	-	chr1	3231571	3233142	+	1572	-	- && - && -	-
Cfu0166830	393.800673431051	369.213173221556	450.124928426685	124.052009056282	120.626330749308	189.48051244941	404.379591693097	144.719617418333	1.47926117644899	1.3784530147365e-05	0.000308580946460896	Cfu0166830	chr9	14241116	14255160	-	1521	protein_coding	- && sp|P53619|COPD_BOVIN Coatomer subunit delta OS=Bos taurus OX=9913 GN=ARCN1 PE=1 SV=1 && PF00928:Adaptor complexes medium subunit family	-
Cfu0109420	158.510962890486	152.260988102052	131.846294333936	378.35862762166	373.832952952811	364.465247990122	147.539415108825	372.218942854864	-1.33475778223689	1.42131124281294e-05	0.000317740751768459	Cfu0109420	chr14	20677188	20694319	-	3402	protein_coding	- && sp|Q76FK4|NOL8_HUMAN Nucleolar protein 8 OS=Homo sapiens OX=9606 GN=NOL8 PE=1 SV=1 && -	-
Cfu0061310	444.160927266049	596.421279819437	1132.03060358054	179.875413131609	246.686280000837	231.932430539168	724.20427022201	219.498041223871	1.72047060658109	1.42212390197928e-05	0.000317740751768459	Cfu0061310	chr10	36068605	36101718	-	1875	protein_coding	- && sp|Q9MZ34|SC6A6_BOVIN Sodium- and chloride-dependent taurine transporter OS=Bos taurus OX=9913 GN=SLC6A6 PE=2 SV=1 && PF00209:Sodium:neurotransmitter symporter family	-
Cfu0220490	0	1.57783407359639	3.35914125691556	31.0130022640705	46.7291191191013	17.6020148177047	1.64565844350398	31.7813787336255	-4.27610771556849	1.44535868817703e-05	0.000322619714923848	Cfu0220490	chr18	11143811	11150080	-	1254	protein_coding	- && sp|Q68FR2|BIN2_RAT Bridging integrator 2 OS=Rattus norvegicus OX=10116 GN=Bin2 PE=1 SV=1 && PF03114:BAR domain	-
Cfu0119010	31.3719614054087	64.6911970174522	138.564576847767	4.65195033961057	9.78051330399795	14.495776908698	78.2092450902092	9.64274685076885	2.98844050152167	1.46642024035099e-05	0.000326707564511617	Cfu0119010	chr7	14623186	14819554	-	504	protein_coding	- && sp|P33150|CAD13_CHICK Cadherin-13 OS=Gallus gallus OX=9031 GN=CDH13 PE=1 SV=1 && PF08758:Cadherin prodomain like	-
Cfu0070230	573.77666254629	826.785054564511	520.666894821911	283.768970716245	68.4635931279856	79.7267729978391	640.409537310904	143.986445614023	2.16177981268109	1.46650362579738e-05	0.000326707564511617	Cfu0070230	chr2	15471958	15475847	-	2106	protein_coding	- && sp|Q9HCU0|CD248_HUMAN Endosialin OS=Homo sapiens OX=9606 GN=CD248 PE=1 SV=1 && PF07645:Calcium-binding EGF domain|PF00059:Lectin C-type domain	-
Cfu0242630	4.95346759032769	7.88917036798197	6.71828251383111	55.8234040753269	72.8104879297625	23.8144906357182	6.52030682404692	50.8161275469359	-2.95845045752958	1.47362101960917e-05	0.000327976597228348	Cfu0242630	chr23	698523	707491	-	1185	protein_coding	- && sp|P51476|OPSP_COLLI Pinopsin OS=Columba livia OX=8932 PE=1 SV=1 && PF00001:7 transmembrane receptor (rhodopsin family)	-
Cfu0006960	721.5551123244	999.557885623316	558.457233962211	325.63652377274	259.726964406168	241.251144266189	759.856743969976	275.538210815032	1.46546346656754	1.50699581392555e-05	0.000335081535504832	Cfu0006960	chr17	23349993	23370860	-	3849	protein_coding	- && sp|Q10751|ACE_CHICK Angiotensin-converting enzyme (Fragment) OS=Gallus gallus OX=9031 GN=ACE PE=2 SV=1 && PF01401:Angiotensin-converting enzyme	-
Cfu0060290	206.39448293032	176.717416242796	126.807582448562	20.1584514716458	45.6423954186571	59.0185202711277	169.97316054056	41.6064557204769	2.01330237871082	1.52114476578081e-05	0.0003376424991947	Cfu0060290	chr10	31312842	31326893	+	870	protein_coding	- && sp|Q9D2Y9|ELOV7_MOUSE Elongation of very long chain fatty acids protein 7 OS=Mus musculus OX=10090 GN=Elovl7 PE=2 SV=1 && PF01151:GNS1/SUR4 family	-
Cfu0213280	50.3602538349981	136.482647366088	89.0172433082622	26.3610519244599	4.34689480177687	4.14165054534229	91.9533815031162	11.6165324238597	3.04997550673792	1.52143933779241e-05	0.0003376424991947	Cfu0213280	chr6	5188761	5205801	-	1770	protein_coding	- && sp|Q9GZV3|SC5A7_HUMAN High affinity choline transporter 1 OS=Homo sapiens OX=9606 GN=SLC5A7 PE=1 SV=1 && PF00474:Sodium:solute symporter family	-
Cfu0104760	94.9414621479473	89.9365421949945	124.288226505876	297.724821735077	236.905766696839	346.863233172417	103.055410282939	293.831273868111	-1.51202392114541	1.53757460258048e-05	0.000340895502666258	Cfu0104760	chr12	22844264	22847875	-	1008	protein_coding	- && sp|Q3MI00|DNJB1_BOVIN DnaJ homolog subfamily B member 1 OS=Bos taurus OX=9913 GN=DNAJB1 PE=2 SV=3 && PF00226:DnaJ domain|PF01556:DnaJ C terminal domain	-
novel.932	1.65115586344256	3.15566814719279	1.67957062845778	44.9688532829022	53.2494613217666	9.31871372702016	2.16213154636438	35.845676110563	-4.04113825512343	1.54879572667974e-05	0.000343053794354784	-	chr12	22130480	22133222	-	864	-	- && - && -	-
Cfu0232590	9.08135724893409	14.9894236991658	9.23763845651778	68.2286049809551	61.9432509253203	49.6998065441075	11.1028064682059	59.9572208167943	-2.42752455656592	1.55185363742138e-05	0.000343401552748661	Cfu0232590	chr15	23854958	23864838	+	1998	protein_coding	- && sp|Q7TSA6|PRSR3_MOUSE Proline and serine-rich protein 3 OS=Mus musculus OX=10090 GN=Proser3 PE=1 SV=1 && -	-
Cfu0121460	4.95346759032769	0	4.19892657114444	27.9117020376634	74.983935330651	25.8853159083893	3.05079805382404	42.9269844255679	-3.82794865952805	1.55803528776624e-05	0.0003444392187897	Cfu0121460	chr7	951227	970067	+	2031	protein_coding	- && sp|Q8BZ52|FSD2_MOUSE Fibronectin type III and SPRY domain-containing protein 2 OS=Mus musculus OX=10090 GN=Fsd2 PE=1 SV=3 && PF00622:SPRY domain|PF00041:Fibronectin type III domain	-
Cfu0235920	102.371663533439	74.9471184958288	59.6247573102511	303.927422187891	245.599556300393	194.657575631088	78.9811797798396	248.06151803979	-1.64884557531176	1.56595308385297e-05	0.000345858346175373	Cfu0235920	chr14	1012471	1014568	+	846	protein_coding	- && sp|Q5RA17|RRP7A_PONAB Ribosomal RNA-processing protein 7 homolog A OS=Pongo abelii OX=9601 GN=RRP7A PE=2 SV=1 && PF12923:Ribosomal RNA-processing protein 7 (RRP7) C-terminal domain	-
novel.3874	42.9300524495066	77.3138696062233	29.3924859980111	463.644383847854	337.971070838151	69.3726466344834	49.8788026845804	290.32936710683	-2.53805246682961	1.56926713776482e-05	0.000346258943973346	-	chr3	23971179	23977083	-	5571	-	- && - && -	-
Cfu0068420	23.9417600199172	30.7677644351297	25.1935594268667	131.8052596223	121.713054449752	69.3726466344834	26.6343612939712	107.630320235512	-2.01030004505162	1.57938990724799e-05	0.000348159685379977	Cfu0068420	chr2	20588215	20602714	+	2073	protein_coding	- && sp|Q96MM6|HS12B_HUMAN Heat shock 70 kDa protein 12B OS=Homo sapiens OX=9606 GN=HSPA12B PE=1 SV=2 && -	-
Cfu0181940	3737.39129690224	3439.67828044014	4184.65022080255	801.686108526222	1242.12518960774	1898.94677503944	3787.23993271498	1314.2526910578	1.52607377296411	1.58983001406181e-05	0.000350126686302926	Cfu0181940	chr8	40097566	40110637	-	1305	protein_coding	- && sp|Q95M12|LGMN_BOVIN Legumain OS=Bos taurus OX=9913 GN=LGMN PE=1 SV=1 && PF01650:Peptidase C13 family	-
novel.4108	149.429605641552	119.915389593326	83.13874610866	381.459927848067	293.415399119939	348.934058445088	117.494580447846	341.269795137698	-1.53726905394345	1.59842219578158e-05	0.000351618561377732	-	chr4	17846393	17850503	-	3219	-	- && - && -	-
novel.451	194.836391886222	162.516909580429	139.404362161996	446.587232602615	530.321165816778	359.288184808444	165.585887876216	445.398861075945	-1.4273056028648	1.59965116744635e-05	0.000351618561377732	-	chr10	30616936	30631965	+	6539	-	- && - && PF00020:TNFR/NGFR cysteine-rich region	-
Cfu0065560	1860.85265809977	1678.81545430656	1766.06851582335	5954.49643470153	5579.23947808061	2920.89904710265	1768.57887607656	4818.21165329493	-1.44575384805198	1.60680359371594e-05	0.000352854680713263	Cfu0065560	chr2	33845283	33857008	-	1356	protein_coding	- && sp|Q05519|SRS11_HUMAN Serine/arginine-rich splicing factor 11 OS=Homo sapiens OX=9606 GN=SRSF11 PE=1 SV=1 && -	-
Cfu0026210	183.278300842124	207.485180677926	447.605572483998	1183.14603637429	1197.56951788953	599.503916438297	279.456351334683	993.406490234038	-1.82958958246354	1.61235156697869e-05	0.000353736446443613	Cfu0026210	chr26	12237540	12334637	+	14805	protein_coding	- && sp|Q15413|RYR3_HUMAN Ryanodine receptor 3 OS=Homo sapiens OX=9606 GN=RYR3 PE=1 SV=3 && PF00520:Ion transport protein|PF00622:SPRY domain|PF01365:RIH domain|PF06459:Ryanodine Receptor TM 4-6|PF08709:Inositol 1,4,5-trisphosphate/ryanodine receptor|PF08454:RyR and IP3R Homology associated|PF02815:MIR domain|PF02026:RyR domain	-
novel.1233	0	0	0.839785314228889	23.2597516980529	19.5610266079959	24.8499032720538	0.279928438076296	22.5568938593675	-6.26619610544283	1.62867328444574e-05	0.000356977962060851	-	chr14	14616130	14621817	-	1521	-	- && - && -	-
novel.2767	1144.2510133657	1101.32818337028	792.757336632071	5405.56629462749	2210.39600670354	2267.55367357491	1012.77884445602	3294.50532496864	-1.7013086891364	1.63411025733347e-05	0.00035782983623583	-	chr21	28069279	28073427	-	4149	-	- && - && -	-
Cfu0104080	12.3836689758192	11.833755551973	3.35914125691556	181.426063244812	72.8104879297625	17.6020148177047	9.19218859490258	90.6128553307599	-3.29197321787079	1.64243301873244e-05	0.000359311413008006	Cfu0104080	chr12	20186485	20192977	-	717	protein_coding	- && sp|Q6GQM0|MREG_DANRE Melanoregulin OS=Danio rerio OX=7955 GN=mreg PE=2 SV=1 && PF15812:Melanoregulin	-
Cfu0104670	401.230874816543	532.518999838783	587.849719960222	165.919562112777	160.835107665744	231.932430539168	507.199864871849	186.22903343923	1.44352852457232	1.64568668820283e-05	0.000359513010132181	Cfu0104670	chr12	22453499	22505409	-	975	protein_coding	- && sp|Q3SZE3|PLPP3_BOVIN Phospholipid phosphatase 3 OS=Bos taurus OX=9913 GN=PLPP3 PE=2 SV=1 && PF01569:PAP2 superfamily	-
Cfu0040080	23.9417600199172	18.1450918463585	9.23763845651778	89.9377065658044	91.2847908373142	66.2664087254767	17.1081634409312	82.4963020428651	-2.26686426230171	1.64646989475613e-05	0.000359513010132181	Cfu0040080	chr11	16802148	16802935	+	558	protein_coding	- && - && PF13358:DDE superfamily endonuclease	-
Cfu0074090	1378.71514597454	1332.48087515216	545.020668934549	88.3870564526009	293.415399119939	362.394422717451	1085.40556335375	248.065626096663	2.12598801585172	1.66033017412543e-05	0.00036209168378748	Cfu0074090	chr1	50582139	50595584	+	1227	protein_coding	- && - && PF07686:Immunoglobulin V-set domain	-
Cfu0221350	584.509175658667	568.020266494702	649.99383321316	186.078013584423	227.125253392841	288.880125537625	600.841091788843	234.027797504963	1.35730608667855	1.66141721460547e-05	0.00036209168378748	Cfu0221350	chr18	16216847	16240263	-	1956	protein_coding	- && sp|A5D7E2|TM9S4_BOVIN Transmembrane 9 superfamily member 4 OS=Bos taurus OX=9913 GN=TM9SF4 PE=2 SV=2 && PF02990:Endomembrane protein 70	-
Cfu0234590	3.30231172688512	0.788917036798197	0	32.563652377274	72.8104879297625	7.24788845434901	1.36374292122777	37.5406762537952	-4.78372210523789	1.66796753131709e-05	0.000363176326630175	Cfu0234590	chr15	32478265	32487346	+	1374	protein_coding	- && sp|Q03111|ENL_HUMAN Protein ENL OS=Homo sapiens OX=9606 GN=MLLT1 PE=1 SV=2 && PF17793:ANC1 homology domain (AHD)	-
Cfu0055100	3192.50986196619	2918.20411911653	3862.17266013866	493.106735998721	1179.09521498198	1435.0819139611	3324.2955470738	1035.76128831393	1.68124446238995	1.67435926672769e-05	0.000364224428615223	Cfu0055100	chr10	7872053	7930966	-	7101	protein_coding	- && sp|Q01668|CAC1D_HUMAN Voltage-dependent L-type calcium channel subunit alpha-1D OS=Homo sapiens OX=9606 GN=CACNA1D PE=1 SV=2 && PF00520:Ion transport protein|PF08763:Voltage gated calcium channel IQ domain|PF16885:Voltage-gated calcium channel subunit alpha, C-term|PF02466:Tim17/Tim22/Tim23/Pmp24 family|PF03208:PRA1 family protein|PF16905:Voltage-dependent L-type calcium channel, IQ-associat…	-
Cfu0177520	463.97479762736	713.969918302369	700.380952066893	204.685814942865	178.222686872852	286.809300264954	626.108555998874	223.239267360223	1.48655769904171	1.68414172283471e-05	0.00036600744786276	Cfu0177520	chr24	14440519	14473169	+	1134	protein_coding	- && sp|Q9D517|PLCC_MOUSE 1-acyl-sn-glycerol-3-phosphate acyltransferase gamma OS=Mus musculus OX=10090 GN=Agpat3 PE=1 SV=2 && PF01553:Acyltransferase|PF16076:Acyltransferase C-terminus	-
novel.3058	15.6859807027043	7.88917036798197	12.5967797134333	89.9377065658044	73.8972116302067	40.3810928170874	12.0573102613732	68.0720036710328	-2.49365112468584	1.71043564881484e-05	0.000371372105123673	-	chr23	4863902	4867109	-	2940	-	- && - && -	-
Cfu0062470	64.3950786742599	59.1687777598648	24.3537741126378	296.174171621873	211.911121586622	121.143278451262	49.3058768489208	209.742857219919	-2.08501036610025	1.71239442346519e-05	0.000371447963285495	Cfu0062470	chr10	40017025	40028590	+	579	protein_coding	- && sp|Q13410|BT1A1_HUMAN Butyrophilin subfamily 1 member A1 OS=Homo sapiens OX=9606 GN=BTN1A1 PE=1 SV=3 && PF13765:SPRY-associated domain	-
Cfu0081560	60.2671890156535	52.068524428681	69.7021810809978	235.698817206936	208.65095048529	137.709880632631	60.6792981751108	194.019882774952	-1.67476995871116	1.73667247523397e-05	0.000376360570219718	Cfu0081560	chr1	21050112	21063099	+	1248	protein_coding	- && sp|O75398|DEAF1_HUMAN Deformed epidermal autoregulatory factor 1 homolog OS=Homo sapiens OX=9606 GN=DEAF1 PE=1 SV=1 && PF01753:MYND finger|PF01342:SAND domain	-
novel.1044	4.1278896586064	3.94458518399099	5.03871188537333	91.4883566790079	21.7344740088843	25.8853159083893	4.37039557599024	46.3693821987605	-3.39518813030387	1.74939726070199e-05	0.000378762558883696	-	chr13	10239169	10253156	-	1624	-	- && - && -	-
Cfu0181500	742.194560617432	602.732616113823	350.190476033447	2558.57268678581	1326.88963824239	1452.68392877881	565.039217588234	1779.38208460234	-1.65435292281376	1.75658201801137e-05	0.000379961696117173	Cfu0181500	chr28	15135986	15142344	-	1119	protein_coding	- && sp|Q5ZIR1|SHLB1_CHICK Endophilin-B1 OS=Gallus gallus OX=9031 GN=SH3GLB1 PE=2 SV=1 && PF03114:BAR domain|PF14604:Variant SH3 domain	-
Cfu0206820	1069.12342157906	747.893350884691	882.614365254562	201.584514716458	341.231241939484	404.846340807209	899.877045906104	315.88736582105	1.50723291876777	1.76259718442114e-05	0.000380905833487266	Cfu0206820	chr6	33152537	33230311	+	930	protein_coding	- && sp|Q58D84|FSTL1_BOVIN Follistatin-related protein 1 OS=Bos taurus OX=9913 GN=FSTL1 PE=2 SV=1 && PF07648:Kazal-type serine protease inhibitor domain|PF09289:Follistatin/Osteonectin-like EGF domain	-
novel.441	0	0.788917036798197	0.839785314228889	29.462352150867	7.60706590310952	52.8060444531142	0.542900783675695	29.9584875023636	-5.7833836268886	1.77762199551866e-05	0.000383776823729719	-	chr10	28327601	28328577	+	688	-	- && - && -	-
Cfu0198010	1854.248034646	1509.19829139495	1241.2026944303	488.45478565911	572.703390134102	740.320034979935	1534.88300682375	600.492736924382	1.35283323242234	1.77920797829636e-05	0.000383776823729719	Cfu0198010	chr16	8602942	8615354	+	2343	protein_coding	- && sp|P12382|PFKAL_MOUSE ATP-dependent 6-phosphofructokinase, liver type OS=Mus musculus OX=10090 GN=Pfkl PE=1 SV=4 && PF00365:Phosphofructokinase	-
Cfu0026180	1092.23960366725	801.539709386969	858.260591141925	176.774112905202	262.9871355075	445.227433624297	917.346634732049	294.996227345666	1.63351787312414	1.79229523039552e-05	0.000386238785411099	Cfu0026180	chr26	12366381	12369875	-	705	protein_coding	- && sp|Q5TYV0|EMC7_DANRE ER membrane protein complex subunit 7 OS=Danio rerio OX=7955 GN=emc7 PE=2 SV=1 && PF09430:Protein of unknown function (DUF2012)	-
Cfu0074140	129.615735280241	108.081634041353	55.4258307391067	676.083449356737	242.33938519906	280.59682444694	97.707733353567	399.673219667579	-2.02942992100688	1.81225308012995e-05	0.000390175383296636	Cfu0074140	chr1	50522611	50528492	-	1503	protein_coding	- && sp|Q1JPY5|CYP51_DANRE Lanosterol 14-alpha demethylase OS=Danio rerio OX=7955 GN=cyp51 PE=1 SV=1 && PF00067:Cytochrome P450	-
novel.2486	4.95346759032769	3.15566814719279	1.67957062845778	58.9247043017339	51.0760139208782	12.4249516360269	3.26290212199275	40.8085566195463	-3.63636295678888	1.81523821266832e-05	0.000390453848540399	-	chr20	2817186	2835026	+	1367	-	- && - && -	-
Cfu0140100	2217.50232460336	1383.76048254404	980.869247019342	7533.05824994272	3552.49977675214	3969.77204771059	1527.37735138891	5018.44335813515	-1.71597760395186	1.82325400254839e-05	0.000391812871311144	Cfu0140100	chr19	32346539	32349509	+	534	protein_coding	- && sp|P49947|FRIM_SALSA Ferritin, middle subunit OS=Salmo salar OX=8030 PE=2 SV=1 && PF00210:Ferritin-like domain	-
Cfu0156240	128.79015734852	119.126472556528	77.2602489090578	662.127598337905	456.423954186571	177.055560813383	108.392292938035	431.869037779286	-1.99210277462281	1.84486564563993e-05	0.00039608836373367	Cfu0156240	chr27	4990983	5003878	+	1479	protein_coding	- && sp|O35493|CLK4_MOUSE Dual specificity protein kinase CLK4 OS=Mus musculus OX=10090 GN=Clk4 PE=1 SV=1 && PF00069:Protein kinase domain	-
Cfu0229820	717.427222665793	708.447499044781	843.984240800033	148.862410867538	279.287991014164	342.721582627075	756.619654170203	256.957328169592	1.55394757593773	1.8575085522673e-05	0.000398401997351802	Cfu0229820	chr15	12147884	12182683	-	2916	protein_coding	- && sp|Q92543|SNX19_HUMAN Sorting nexin-19 OS=Homo sapiens OX=9606 GN=SNX19 PE=1 SV=2 && PF08628:Sorting nexin C terminal|PF02194:PXA domain|PF00787:PX domain	-
Cfu0022930	242.719911926057	261.131539180203	212.465684499909	607.854844375781	968.270817095797	474.218987441693	238.77237853539	683.448216304424	-1.51736344355127	1.85959881239273e-05	0.000398401997351802	Cfu0022930	chr3	40700852	40754639	-	6114	protein_coding	- && sp|Q9BZ29|DOCK9_HUMAN Dedicator of cytokinesis protein 9 OS=Homo sapiens OX=9606 GN=DOCK9 PE=1 SV=2 && PF11878:Domain of unknown function (DUF3398)|PF14429:C2 domain in Dock180 and Zizimin proteins|PF06920:Dock homology region 2|PF00169:PH domain	-
novel.4358	0	0	4.19892657114444	52.7221038489198	30.4282636124381	18.6374274540403	1.39964219038148	33.9292649717994	-4.6127663524845	1.8608204209066e-05	0.000398401997351802	-	chr5	6966201	6974816	-	4307	-	- && - && -	-
novel.119	0.825577931721281	6.31133629438558	3.35914125691556	32.563652377274	35.8618821146592	43.4873307260941	3.49868516100747	37.3042884060091	-3.40943086300363	1.8717016305983e-05	0.000400360274645123	-	chr1	41490679	41958476	+	5434	-	- && P04433.1 RecName: Full=Immunoglobulin kappa variable 3-11; AltName: Full=Ig kappa chain V-III region VG; Flags: Precursor && -	-
Cfu0214320	0	0	0	7.75325056601762	34.7751584142149	10.3541263633557	0	17.6275117811961	-6.87968638049692	1.87609653367264e-05	0.000400928777751523	Cfu0214320	chr6	173388	176728	+	1140	protein_coding	- && - && -	-
novel.2523	240.243178130893	227.208106597881	261.173232725185	562.885991092879	534.668060618555	638.849596619049	242.874839151319	578.801216110161	-1.25320898169691	1.89364905976074e-05	0.000404305460677871	-	chr20	18646150	18650932	+	4763	-	- && - && -	-
Cfu0000340	2.47673379516384	3.15566814719279	0	63.5766546413445	33.6884347137707	11.3895389996913	1.87746731411888	36.2182094516022	-4.24892206470445	1.90213577456308e-05	0.000405742085738594	Cfu0000340	chr2	708415	711495	-	1521	protein_coding	- && sp|Q7Z3H4|SAMD7_HUMAN Sterile alpha motif domain-containing protein 7 OS=Homo sapiens OX=9606 GN=SAMD7 PE=1 SV=1 && PF00536:SAM domain (Sterile alpha motif)	-
Cfu0079130	1216.07629342545	871.753325662008	2033.12024574814	200.033864603255	328.190557534153	588.114377438606	1373.6499549452	372.112933192005	1.88191999751151	1.90550282401433e-05	0.000406084997029093	Cfu0079130	chr1	28763187	28770917	+	2508	protein_coding	- && sp|Q5RKR3|ISLR2_MOUSE Immunoglobulin superfamily containing leucine-rich repeat protein 2 OS=Mus musculus OX=10090 GN=Islr2 PE=1 SV=1 && PF07679:Immunoglobulin I-set domain|PF01498:Transposase|PF13855:Leucine rich repeat	-
Cfu0057460	290.603431965891	257.186953996212	254.454950211353	52.7221038489198	61.9432509253203	123.214103723933	267.415112057819	79.2931528327245	1.74514033421905	1.91089752617104e-05	0.000406858993579591	Cfu0057460	chr10	20885512	20902349	+	1449	protein_coding	- && sp|Q5SR56|MF14B_HUMAN Hippocampus abundant transcript-like protein 1 OS=Homo sapiens OX=9606 GN=MFSD14B PE=1 SV=3 && PF07690:Major Facilitator Superfamily	-
Cfu0018230	293.080165761055	362.901836927171	296.444215922798	738.109453884877	1284.50741392506	662.664087254767	317.475406203674	895.093651688236	-1.49570406276963	1.91329821523891e-05	0.000406859473775989	Cfu0018230	chr3	20729753	20735205	-	996	protein_coding	- && sp|Q9H936|GHC1_HUMAN Mitochondrial glutamate carrier 1 OS=Homo sapiens OX=9606 GN=SLC25A22 PE=1 SV=1 && PF00153:Mitochondrial carrier protein	-
novel.1026	480.486356261786	348.701330264803	473.638917225093	936.592668374929	1030.21406802112	1199.00783287659	434.275534583894	1055.27152309088	-1.28149431740601	1.91634286756974e-05	0.000406859473775989	-	chr13	33795898	33809421	+	4208	-	- && Q9UL68.3 RecName: Full=Myelin transcription factor 1-like protein; Short=MyT1-L; Short=MyT1L && PF01530:Zinc finger, C2HC type	-
novel.367	227.033931223352	242.197530297047	150.321571246971	679.184749583144	540.101679120776	469.041924260015	206.517677589123	562.776117654645	-1.44491689277835	1.91737664350751e-05	0.000406859473775989	-	chr10	4079003	4082331	+	3329	-	- && - && -	-
novel.2751	100.720507669996	54.4352755390756	54.5860454248778	266.711819471006	242.33938519906	182.232623995061	69.9139428779832	230.427942888376	-1.71941621988282	1.9188247933013e-05	0.000406859473775989	-	chr21	20990789	20993105	-	1766	-	- && - && -	-
Cfu0084970	5.77904552204897	3.15566814719279	0.839785314228889	34.1143024904775	57.5963561235435	22.7790779993826	3.25816632782355	38.1632455378012	-3.54870111881159	1.91971389489624e-05	0.000406859473775989	Cfu0084970	chr1	6770501	6773012	+	651	protein_coding	- && - && PF07686:Immunoglobulin V-set domain	-
Cfu0229850	3615.20576300749	4028.99930692839	5340.19481318151	1471.56695743014	1596.39711595255	2152.62287094166	4328.13329437246	1740.19564810812	1.31414727131156	1.92911870296589e-05	0.00040819895692919	Cfu0229850	chr15	12238699	12258972	-	4698	protein_coding	- && sp|P49951|CLH1_BOVIN Clathrin heavy chain 1 OS=Bos taurus OX=9913 GN=CLTC PE=1 SV=1 && PF13838:Clathrin-H-link|PF01394:Clathrin propeller repeat|PF09268:Clathrin, heavy-chain linker|PF00637:Region in Clathrin and VPS	-
novel.628	40.4533186543428	104.137048857362	63.8236838813956	276.015720150227	179.309410573296	300.269664537316	69.4713504643668	251.864931753613	-1.85670101468013	1.92957132586545e-05	0.00040819895692919	-	chr11	12278230	12289056	+	1866	-	- && - && -	-
Cfu0169720	89.1624166258983	98.6146295997747	85.6581020513467	336.491074565165	347.751584142149	172.913910268041	91.1450494256732	285.718856325118	-1.64652726870426	1.95691683884894e-05	0.00041360476777137	Cfu0169720	chr9	24227722	24232322	+	915	protein_coding	- && sp|Q9Y619|ORNT1_HUMAN Mitochondrial ornithine transporter 1 OS=Homo sapiens OX=9606 GN=SLC25A15 PE=1 SV=1 && PF00153:Mitochondrial carrier protein	-
Cfu0077200	158.510962890486	136.482647366088	141.923718104682	531.872988828809	507.499968107449	261.9593969929	145.639109453752	433.777451309719	-1.57318452825052	1.96277241967904e-05	0.000414462831163699	Cfu0077200	chr1	37574397	37595044	+	3834	protein_coding	- && sp|Q12766|HMGX3_HUMAN HMG domain-containing protein 3 OS=Homo sapiens OX=9606 GN=HMGXB3 PE=2 SV=2 && PF18717:CxC4 like cysteine cluster associated with KDZ transposases|PF00505:HMG (high mobility group) box	-
Cfu0225230	90.8135724893409	124.648891814115	195.669978215331	744.312054337692	515.107034010559	262.994809629236	137.044147506262	507.471299325829	-1.88727386640027	1.96848236023289e-05	0.000415288600312387	Cfu0225230	chr18	29547466	29558285	-	1785	protein_coding	- && - && PF05485:THAP domain	-
Cfu0064090	14.0348248392618	11.833755551973	10.9172090849756	94.589656905415	79.3308301324278	34.1686169990739	12.2619298254034	69.3630346789722	-2.49385898409274	1.97238215488419e-05	0.000415731325431298	Cfu0064090	chr2	41780131	41781473	+	837	protein_coding	- && sp|P14380|YTX1_XENLA Transposon TX1 uncharacterized 82 kDa protein OS=Xenopus laevis OX=8355 PE=4 SV=1 && -	-
novel.3957	5.77904552204897	4.73350222078918	0	26.3610519244599	49.989290220434	47.6289812714364	3.50418258094605	41.3264411387768	-3.55884233882439	2.00674490634838e-05	0.000422287660543254	-	chr4	4699618	4707764	+	1564	-	- && - && -	-
Cfu0091450	84.2089490355707	74.1582014590306	74.7408929663711	23.2597516980529	14.1274081057748	15.5311895450336	77.7026811536575	17.6394497829538	2.15817332442853	2.00714715604831e-05	0.000422287660543254	Cfu0091450	chr4	12007658	12012527	-	1341	protein_coding	- && - && -	-
Cfu0179030	47.057942108113	92.3032933053891	86.4978873655756	17.0571512452388	8.69378960355373	16.5666021813692	75.2863742596926	14.1058476767206	2.42676328124079	2.01412873281937e-05	0.00042337059338316	Cfu0179030	chr24	8860455	8882047	+	2772	protein_coding	- && sp|Q9R001|ATS5_MOUSE A disintegrin and metalloproteinase with thrombospondin motifs 5 OS=Mus musculus OX=10090 GN=Adamts5 PE=2 SV=2 && PF17771:ADAM cysteine-rich domain|PF00090:Thrombospondin type 1 domain|PF01562:Reprolysin family propeptide|PF01421:Reprolysin (M12B) family zinc metalloprotease|PF05986:ADAM-TS Spacer 1	-
Cfu0213260	0	1.57783407359639	0	4.65195033961057	35.8618821146592	57.9831076347921	0.525944691198798	32.8323133630206	-5.93715839061913	2.02306676349504e-05	0.000424862428584764	Cfu0213260	chr6	5240653	5245010	-	591	protein_coding	- && sp|A2A6H3|FBX47_MOUSE F-box only protein 47 OS=Mus musculus OX=10090 GN=Fbxo47 PE=2 SV=2 && -	-
novel.4525	54.4881434936045	16.5672577727621	15.11613565612	114.748108377061	164.095278767077	141.851531177974	28.7238456408289	140.231639440704	-2.28963041409427	2.02909460562775e-05	0.000425740940889894	-	chr6	39566579	39570268	+	1061	-	- && - && -	-
[truncated: 2,862 more rows]
