# Supplementary material for: Heat Acclimation Enhances Brain Resilience to Acute Thermal Stress in Clarias fuscus by Modulating Cell Adhesion, Anti-Apoptotic Pathways, and Intracellular Degradation Mechanisms
Source: Animals (Basel). 2025 Apr 25;15(9):1220. doi: 10.3390/ani15091220 (PMC12071039; doi:10.3390/ani15091220)
Supplement: Supplementary file 1 [file animals-15-01220-s001.zip › Table S7-HT-T72vsHT-C-deg-all.xls]

gene_id	HT_br4	HT_br5	HT_br6	HT_br1	HT_br2	HT_br3	HT_T72	HT_C	log2FoldChange	pvalue	padj	gene_name	gene_chr	gene_start	gene_end	gene_strand	gene_length	gene_biotype	gene_description	Family
Cfu0036990	6229.49490553656	10674.274527253	8995.58266605608	675.06773905482	860.60491648813	541.736919158927	8633.11736628188	692.469858233959	3.63924657937193	3.63827485948379e-28	8.21158635785492e-24	Cfu0036990	chr20	1039497	1059927	-	5046	protein_coding	- && sp|O15054|KDM6B_HUMAN Lysine-specific demethylase 6B OS=Homo sapiens OX=9606 GN=KDM6B PE=1 SV=4 && PF02373:JmjC domain, hydroxylase	-
Cfu0167970	2855.49726398075	5509.78493871737	4150.675677663	343.438252084741	548.305023625416	385.299520043515	4171.98596012038	425.680931917891	3.29248026696119	5.3507798245361e-20	6.03835503198899e-16	Cfu0167970	chr9	18313933	18422571	-	6315	protein_coding	- && sp|Q71F56|MD13L_HUMAN Mediator of RNA polymerase II transcription subunit 13-like OS=Homo sapiens OX=9606 GN=MED13L PE=1 SV=1 && PF18296:MID domain of medPIWI|PF06333:Mediator complex subunit 13 C-terminal domain|PF11597:Mediator complex subunit 13 N-terminal	-
novel.5126	200.575587472854	242.370774646802	378.838807974558	20.6653389506578	13.2244254306687	11.5879554900305	273.928390031405	15.159239957119	4.15680513422547	9.41515897734851e-20	7.08333793729186e-16	-	chr9	18704714	18708207	+	2400	-	- && - && -	-
novel.3177	1099.42054378274	1580.39025660107	771.470290996734	95.4541846768478	155.641314684023	139.055465880366	1150.42703046018	130.050321747079	3.14644961914815	2.01711960416774e-16	1.13815973665165e-12	-	chr24	1376234	1379767	-	2576	-	- && - && -	-
Cfu0104570	401.151174945708	488.061696891506	549.867978565014	105.294822272399	94.6055050040143	117.328049336559	479.693616800743	105.742792204324	2.18473828136404	7.69195852515947e-15	3.47215007825699e-11	Cfu0104570	chr12	21713536	21748388	+	3000	protein_coding	- && sp|Q3UVV9|VWA3A_MOUSE von Willebrand factor A domain-containing protein 3A OS=Mus musculus OX=10090 GN=Vwa3a PE=2 SV=1 && PF13768:von Willebrand factor type A domain|PF09793:Anticodon-binding domain	-
Cfu0089940	4073.93153808971	7604.79807299316	6057.74288091357	1112.97611205685	1050.83318999083	753.217106851984	5912.15749733214	972.342136299888	2.60354384384182	1.70188459013727e-14	6.40192253323304e-11	Cfu0089940	chr4	7201943	7273610	-	3693	protein_coding	- && sp|Q5F363|JARD2_CHICK Protein Jumonji OS=Gallus gallus OX=9031 GN=JARID2 PE=2 SV=1 && PF02928:C5HC2 zinc finger|PF02373:JmjC domain, hydroxylase|PF01388:ARID/BRIGHT DNA binding domain|PF02375:jmjN domain	-
Cfu0144920	153.96881196049	175.967822688774	156.316983872997	487.11156097979	578.822928465421	485.245636145028	162.08453950742	517.060041863413	-1.67391209065375	7.90761187560371e-12	2.54964000046251e-08	Cfu0144920	chr21	6555620	6570422	+	1572	protein_coding	- && sp|Q9NZN8|CNOT2_HUMAN CCR4-NOT transcription complex subunit 2 OS=Homo sapiens OX=9606 GN=CNOT2 PE=1 SV=1 && PF04153:NOT2 / NOT3 / NOT5 family	-
Cfu0141390	91.5490233278586	170.157564392447	68.9633752380871	0	2.03452698933364	1.44849443625381	110.223320986131	1.16100714186248	6.61760113277327	2.72691974781078e-11	7.69332233851117e-08	Cfu0141390	chr21	22180630	22191330	+	1260	protein_coding	- && sp|P0C548|PLPL2_RAT Patatin-like phospholipase domain-containing protein 2 OS=Rattus norvegicus OX=10116 GN=Pnpla2 PE=1 SV=1 && PF01734:Patatin-like phospholipase	-
Cfu0133370	0	0	0	37.394422863095	83.4156065626793	59.3882718864064	0	60.0661004373936	-8.56914672366347	8.22475922740687e-11	2.06258684180637e-07	Cfu0133370	chr5	4622929	4640616	-	1113	protein_coding	- && sp|P18466|HA19_CANLF DLA class I histocompatibility antigen, A9/A9 alpha chain OS=Canis lupus familiaris OX=9615 PE=2 SV=1 && PF00129:Class I Histocompatibility antigen, domains alpha 1 and 2|PF07654:Immunoglobulin C1-set domain	-
novel.733	200.575587472854	190.90848687933	212.407195733308	44.2828691799809	60.0185461853424	55.042788577645	201.297090028498	53.1147346476561	1.92446672675795	2.35146960053673e-10	5.3072668884114e-07	-	chr11	21891268	21901772	-	3644	-	- && Q8R0K2.1 RecName: Full=E3 ubiquitin-protein ligase TRIM31; AltName: Full=Tripartite motif-containing protein 31 && -	-
novel.2554	15.8130131202665	21.5809593863591	18.3902333968232	79.7091645239657	164.796686136025	179.613310095473	18.5947353011496	141.373053585155	-2.92315596947281	4.4978018984571e-10	9.22867171347062e-07	-	chr20	53083	61242	-	3174	-	- && - && -	-
novel.4232	0	0	1.83902333968232	32.4741040653193	170.900267104026	169.473849041696	0.613007779894107	124.282740070347	-7.73999107300865	6.6829375365833e-10	1.25694916833904e-06	-	chr5	5922583	5925522	+	2645	-	- && - && -	-
Cfu0149120	2817.21312695274	2469.35977593917	2917.610528406	6830.38655507217	7861.41228678519	10378.4626357586	2734.72781043264	8356.75382587198	-1.61144256993252	1.59377818610185e-09	2.76704412771683e-06	Cfu0149120	chr19	15291005	15296784	-	1881	protein_coding	- && sp|P17844|DDX5_HUMAN Probable ATP-dependent RNA helicase DDX5 OS=Homo sapiens OX=9606 GN=DDX5 PE=1 SV=1 && PF00271:Helicase conserved C-terminal domain|PF00270:DEAD/DEAH box helicase	-
novel.3218	74.071482510722	109.564870730746	81.8365386158633	16.7290839124372	12.2071619360018	8.69096661752289	88.4909639524438	12.5424041553207	2.79372776786472	3.3887252698668e-09	5.46310923863527e-06	-	chr24	22735527	22737721	-	1458	-	- && - && -	-
novel.2495	5100.11286321016	4346.90324255241	4187.45614445665	11993.7691014579	10526.6426428123	10348.0442525973	4544.82408340641	10956.1519989558	-1.26945886556256	6.24061931451227e-09	9.3900518619028e-06	-	chr20	6730545	6735490	+	2977	-	- && - && -	-
novel.4973	35.7873454827084	45.6520294711442	37.6999784634876	0	0	0	39.7131178057801	0	7.5757684710787	7.11819688035207e-09	1.00411064743466e-05	-	chr8	4610122	4611976	-	1657	-	- && - && -	-
novel.4899	5.82584693904555	1.6600737989507	1.83902333968232	32.4741040653193	78.3292890893452	69.5277329401831	3.10831469255952	60.1103753649492	-4.26096379485398	8.0196678411798e-09	1.0647288422084e-05	-	chr8	5201588	5202737	+	1027	-	- && - && -	-
Cfu0104760	240.524252197738	208.339261768313	190.33891565712	38.3784866226501	69.1739176373438	49.2488108326297	213.067476541057	52.2670716975412	2.02622854803817	1.14262060144583e-08	1.43271927636847e-05	Cfu0104760	chr12	22844264	22847875	-	1008	protein_coding	- && sp|Q3MI00|DNJB1_BOVIN DnaJ homolog subfamily B member 1 OS=Bos taurus OX=9913 GN=DNAJB1 PE=2 SV=3 && PF00226:DnaJ domain|PF01556:DnaJ C terminal domain	-
novel.4317	11.6516938780911	19.090848687933	28.504861765076	94.4701209172926	163.779422641358	360.6751146272	19.7491347770334	206.308219395284	-3.38501576535175	1.62917591397442e-08	1.93528949360014e-05	-	chr5	872765	878188	-	3147	-	- && - && -	-
novel.5273	79.0650656013325	31.5414021800633	76.3194685968163	3.93625503822053	0	2.89698887250763	62.308645459404	2.27774797024272	4.79460175561186	2.95642269122883e-08	3.33632300705174e-05	-	chr9	37275632	37276986	-	844	-	- && - && -	-
novel.1627	0.832263848435079	8.3003689947535	5.51707001904696	27.5537852675437	131.22699081202	386.748014479769	4.88323428741185	181.842930186444	-5.21759463710534	3.97143328335678e-08	4.26834520025536e-05	-	chr17	1086385	1104113	+	3473	-	- && - && -	-
Cfu0100480	2288.72558319647	3692.83416576583	3803.10026646304	731.159373349463	922.657989662806	1168.93501005683	3261.55333847511	940.917457689699	1.79409556346225	8.33953977359337e-08	8.55560966772738e-05	Cfu0100480	chr12	5766773	5790654	-	3891	protein_coding	- && sp|P56645|PER3_HUMAN Period circadian protein homolog 3 OS=Homo sapiens OX=9606 GN=PER3 PE=1 SV=4 && PF08447:PAS fold|PF12114:Period protein 2/3C-terminal region	-
Cfu0204460	535.145654543756	839.167305369579	958.131159974489	2332.23111014566	2405.82816488703	2316.14260356985	777.481373295941	2351.40062620085	-1.59684782643801	1.26596246485787e-07	0.000121800889180024	Cfu0204460	chr25	2108605	2109078	+	474	protein_coding	- && sp|Q1LUV9|M1I1B_DANRE Mid1-interacting protein 1-B OS=Danio rerio OX=7955 GN=mid1ip1b PE=2 SV=1 && PF07084:Thyroid hormone-inducible hepatic protein Spot 14	-
Cfu0131940	89.8844956309885	84.6637637464857	20.2292567365055	0	0	1.44849443625381	64.9258387046599	0.482831478751272	7.32405333750105	1.29518003558732e-07	0.000121800889180024	Cfu0131940	chr5	10135636	10157022	+	2334	protein_coding	- && sp|F1QZE9|TMC2B_DANRE Transmembrane channel-like protein 2-B OS=Danio rerio OX=7955 GN=tmc2b PE=2 SV=2 && PF07810:TMC domain	-
novel.4438	19.1420685140068	16.600737989507	42.2975368126934	99.3904397150683	200.400908449364	254.935020780671	26.0134477720691	184.908789648368	-2.83169869341062	1.64093549059087e-07	0.000148143656090544	-	chr6	2205941	2212314	+	778	-	- && - && -	-
Cfu0008040	171.446352777626	87.1538744449117	156.316983872997	343.438252084741	1299.04548268953	2840.49758949373	138.305737031845	1494.32710808933	-3.43327113203247	2.21313548522593e-07	0.000192117184236728	Cfu0008040	chr17	28231957	28235676	+	1380	protein_coding	- && - && PF18749:Secreted Novel AID/APOBEC-like Deaminase 3	-
Cfu0117990	58.2584693904555	47.3121032700949	60.6877702095166	138.752990097274	257.367664150705	305.632326049555	55.4194476233557	233.917660099178	-2.07548997358892	2.94131837204285e-07	0.000243102711841032	Cfu0117990	chr7	18133335	18145242	-	2076	protein_coding	- && sp|P52181|TGM2_PAGMA Protein-glutamine gamma-glutamyltransferase 2 OS=Pagrus major OX=143350 GN=tgm2 PE=1 SV=1 && PF00868:Transglutaminase family|PF01841:Transglutaminase-like superfamily|PF00927:Transglutaminase family, C-terminal ig like domain	-
novel.3439	102.368453357515	107.07476003232	145.282843834903	16.7290839124372	35.6042223133387	21.7274165438072	118.242019074913	24.6869075898611	2.25462261219469	3.10134315060719e-07	0.000243102711841032	-	chr26	8723016	8746212	+	3662	-	- && - && -	-
novel.900	67.4133717232414	67.2329888575033	95.6292136634807	17.7131476719924	7.12084446266774	13.0364499262843	76.7585247480751	12.6234806869815	2.6030427369477	3.12360595630923e-07	0.000243102711841032	-	chr12	13925036	13927992	-	1666	-	- && - && -	-
Cfu0209110	15.8130131202665	13.2805903916056	15.6316983872997	57.0756980541976	67.1393906480101	101.394610537767	14.9084339663906	75.2032330799916	-2.32777842410526	3.79767656222809e-07	0.000285711866698293	Cfu0209110	chr6	23206567	23263227	-	19005	protein_coding	- && sp|P20929|NEBU_HUMAN Nebulin OS=Homo sapiens OX=9606 GN=NEB PE=1 SV=5 && PF14604:Variant SH3 domain|PF00880:Nebulin repeat	-
Cfu0232180	1882.58082516015	2538.25283859562	2421.99373836162	912.227105107607	1054.90224396949	960.351811236279	2280.94246737246	975.827053437793	1.22485337272962	4.60958890474749e-07	0.000335607811548874	Cfu0232180	chr15	22382940	22397686	+	7017	protein_coding	- && sp|Q6P2Q9|PRP8_HUMAN Pre-mRNA-processing-splicing factor 8 OS=Homo sapiens OX=9606 GN=PRPF8 PE=1 SV=2 && PF10598:RNA recognition motif of the spliceosomal PrP8|PF08083:PROCN (NUC071) domain|PF08084:PROCT (NUC072) domain|PF12134:PRP8 domain IV core|PF10596:U6-snRNA interacting domain of PrP8|PF10597:U5-snRNA binding site 2 of PrP8|PF08082:PRO8NT (NUC069), PrP8 N-terminal domain|PF01398:JAB1/M…	-
novel.247	475.22265745643	532.883689463175	496.536301714227	985.047823314687	1174.93933634018	1332.61488135351	501.54754954461	1164.20068033612	-1.21419082241417	4.94583992818859e-07	0.000348836272435051	-	chr1	20729297	20748943	-	3024	-	- && Q9DEX7.1 RecName: Full=Fatty acid desaturase 2; AltName: Full=Acyl-CoA 6-desaturase; AltName: Full=Delta(5)/Delta(6) fatty acid desaturase; Short=D5D/D6D fatty acid desaturase; Short=Delta-5/Delta-6 fatty acid desaturase && PF00487:Fatty acid desaturase	-
novel.4422	37.4518731795785	37.3516604763907	32.1829084444406	0.984063759555132	3.05179048400046	0	35.6621473668033	1.34528474785186	4.61074544686282	5.8493682027445e-07	0.000400061334351344	-	chr5	32369431	32371232	-	915	-	- && - && -	-
Cfu0230830	726.566339683824	927.981253613441	754.919080939593	321.788849374528	330.610635766717	378.057047862246	803.155558078953	343.485511001163	1.2269217709358	6.05568157210233e-07	0.000401990391418675	Cfu0230830	chr15	17628003	17698624	-	8415	protein_coding	- && sp|P21359|NF1_HUMAN Neurofibromin OS=Homo sapiens OX=9606 GN=NF1 PE=1 SV=2 && PF00616:GTPase-activator protein for Ras-like GTPase|PF13716:Divergent CRAL/TRIO domain	-
Cfu0167210	2439.36533976322	2121.57431505899	1942.92815837437	907.306786309832	697.842757341439	453.378758547444	2167.95593773219	686.176100732905	1.65835972856823	7.10299611948282e-07	0.000446178204176232	Cfu0167210	chr9	15584575	15687469	-	6270	protein_coding	- && sp|O14578|CTRO_HUMAN Citron Rho-interacting kinase OS=Homo sapiens OX=9606 GN=CIT PE=1 SV=2 && PF00780:CNH domain|PF00069:Protein kinase domain|PF00169:PH domain	-
novel.1763	232.201613713387	348.615497779647	392.631483022176	70.8525906879695	35.6042223133387	99.9461161015132	324.482864838403	68.8009763676071	2.24614479540827	7.14777180144556e-07	0.000446178204176232	-	chr18	124137	133770	+	8242	-	- && - && -	-
Cfu0160070	833.096112283514	566.085165442189	645.497192228495	283.410362751878	256.350400656039	266.522976270702	681.559489984732	268.76124655954	1.34239477894673	7.31439678977429e-07	0.000446178204176232	Cfu0160070	chr28	9606731	9611476	+	1269	protein_coding	- && sp|P27797|CALR_HUMAN Calreticulin OS=Homo sapiens OX=9606 GN=CALR PE=1 SV=1 && PF00262:Calreticulin family	-
Cfu0058880	724.901811986953	833.357047073251	580.211863669772	280.458171473213	271.609353076041	179.613310095473	712.823574243326	243.893611548242	1.54425548100184	7.92801023977104e-07	0.000462470154560473	Cfu0058880	chr10	25101199	25129680	-	1890	protein_coding	- && sp|Q6ZZY0|CRY1_SYLBO Cryptochrome-1 OS=Sylvia borin OX=73324 GN=CRY1 PE=2 SV=1 && PF00875:DNA photolyase|PF03441:FAD binding domain of DNA photolyase	-
novel.3958	59.0907332388906	26.5611807832112	30.3438851047583	113.16733234884	269.574826086707	370.814575680977	38.66526637562	251.185578038841	-2.69657519427634	8.16281508309035e-07	0.000462470154560473	-	chr4	5135486	5139746	+	2389	-	- && - && -	-
novel.269	51.6003586029749	26.5611807832112	66.2048402285636	3.93625503822053	4.06905397866728	5.79397774501526	48.1221265382499	4.59976225396769	3.41076713480879	8.19619237147493e-07	0.000462470154560473	-	chr1	27073199	27075175	-	1074	-	- && - && -	-
novel.3789	247.182362985218	95.4542434396652	408.263181409475	819.725111709425	3252.19139244982	2178.53563212574	250.29992927812	2083.48404542833	-3.0576227408235	8.72491801351047e-07	0.000480296096499832	-	chr3	35709973	35715056	+	3776	-	- && - && -	-
novel.4346	0	0	0	7.87251007644105	35.6042223133387	34.7638664700915	0	26.0801996199571	-7.36099082870617	8.96540913554603e-07	0.000481784009974462	-	chr5	5739817	5755080	-	955	-	- && P13747.3 RecName: Full=HLA class I histocompatibility antigen, alpha chain E; AltName: Full=MHC class I antigen E; Flags: Precursor && -	-
Cfu0098380	79.0650656013325	69.7230995559294	37.6999784634876	11.8087651146616	7.12084446266774	7.24247218126907	62.1627145402498	8.72402725286613	2.81954431974601	9.89007021521519e-07	0.000519113685482341	Cfu0098380	chr4	42386581	42387864	-	1284	protein_coding	- && sp|F1NHE9|KCJ12_CHICK ATP-sensitive inward rectifier potassium channel 12 OS=Gallus gallus OX=9031 GN=KCNJ12 PE=1 SV=1 && PF01007:Inward rectifier potassium channel transmembrane domain|PF08466:Inward rectifier potassium channel N-terminal|PF17655:Inward rectifier potassium channel C-terminal domain	-
novel.523	1.66452769687016	0	0.919511669841161	16.7290839124372	95.6227684986811	27.5213942888225	0.861346455570439	46.6244155666469	-5.76442244067734	1.0639998180196e-06	0.000545783543015961	-	chr10	17465658	17550713	-	2006	-	- && - && -	-
Cfu0164220	451.087005851813	364.386198869679	555.385048584061	190.908369353696	161.744895652024	159.33438798792	456.952751101851	170.66255099788	1.4191424715906	1.23647524728809e-06	0.000620161029584268	Cfu0164220	chr9	4848902	4865316	+	2634	protein_coding	- && sp|Q498F0|WDR44_XENLA WD repeat-containing protein 44 OS=Xenopus laevis OX=8355 GN=wdr44 PE=2 SV=1 && -	-
Cfu0075000	10.819430029656	9.13040589422885	19.3097450666644	65.9322718901938	89.5191875306802	55.042788577645	13.0865269968497	70.1647493328396	-2.4339721092976	1.34082963739252e-06	0.000657880976433676	Cfu0075000	chr1	47640412	47658635	+	678	protein_coding	- && - && PF07686:Immunoglobulin V-set domain	-
Cfu0068980	4.99358309061047	20.7509224868837	16.5512100571409	87.5816746004067	73.242971616011	110.08557715529	14.0985718782117	90.3034077905692	-2.67862973322754	1.58436160367261e-06	0.0007608306679764	Cfu0068980	chr2	19128779	19131497	-	1011	protein_coding	- && sp|U3U715|HISAT_SCOAU Histidine N-acetyltransferase OS=Scomber australasicus OX=29150 GN=hisat PE=1 SV=1 && -	-
Cfu0056980	88.2199679341183	64.7428781590773	85.5145852952279	24.6015939888783	17.2934794093359	17.3819332350458	79.4924771294745	19.7590022110867	1.99875376646976	2.35595289955084e-06	0.00110778868630963	Cfu0056980	chr10	17446192	17446632	-	441	protein_coding	- && sp|Q5ZI27|NAIF1_CHICK Nuclear apoptosis-inducing factor 1 OS=Gallus gallus OX=9031 GN=NAIF1 PE=2 SV=1 && -	-
Cfu0177590	21.638860059312	9.9604427937042	4.5975583492058	44.2828691799809	115.968038392017	323.014259284601	12.0656204007407	161.0883889522	-3.73127601554624	2.56086045641996e-06	0.00117956368370201	Cfu0177590	chr24	14237142	14259217	-	2409	protein_coding	- && sp|F7BJB9|MORC3_MOUSE MORC family CW-type zinc finger protein 3 OS=Mus musculus OX=10090 GN=Morc3 PE=1 SV=1 && PF17942:Morc6 ribosomal protein S5 domain 2-like|PF13589:Histidine kinase-, DNA gyrase B-, and HSP90-like ATPase|PF07496:CW-type Zinc Finger	-
Cfu0113350	792.315183710195	1646.79320855909	1856.4940614093	315.884466817197	415.043505824063	454.827252983698	1431.86748455953	395.251741874986	1.85773848128717	2.72696720863409e-06	0.00123095299797743	Cfu0113350	chr14	34888984	34897737	+	1905	protein_coding	- && sp|Q70CQ1|UBP49_HUMAN Ubiquitin carboxyl-terminal hydrolase 49 OS=Homo sapiens OX=9606 GN=USP49 PE=1 SV=1 && PF00443:Ubiquitin carboxyl-terminal hydrolase|PF02148:Zn-finger in ubiquitin-hydrolases and other protein	-
Cfu0236480	981.239077304958	1809.48044085626	1751.66973104741	537.298812717102	508.63174733341	546.082402467688	1514.12974973621	530.670987506067	1.51268484512642	3.19300970137643e-06	0.00141306331294247	Cfu0236480	chr23	27564713	27571644	-	1998	protein_coding	- && sp|Q8N5D0|WDTC1_HUMAN WD and tetratricopeptide repeats protein 1 OS=Homo sapiens OX=9606 GN=WDTC1 PE=1 SV=2 && PF00400:WD domain, G-beta repeat	-
novel.941	53.264886299845	37.3516604763907	91.9511669841161	7.87251007644105	8.13810795733456	11.5879554900305	60.855904586784	9.19952450793538	2.74300659433206	3.74161989904616e-06	0.00162400694464369	-	chr12	25880182	25882267	-	1126	-	- && - && -	-
Cfu0226030	0	1.6600737989507	1.83902333968232	85.6135470812965	20.3452698933364	15.933438798792	1.16636571287767	40.6307519244749	-5.14463691262688	4.99965418816136e-06	0.00210916411038055	Cfu0226030	chr8	769835	775664	+	777	protein_coding	- && sp|O08738|CASP6_MOUSE Caspase-6 OS=Mus musculus OX=10090 GN=Casp6 PE=1 SV=1 && PF00656:Caspase domain	-
novel.4582	40.7809285733189	70.5531364554047	76.3194685968163	3.93625503822053	14.2416889253355	8.69096661752289	62.55117787518	8.9563035270263	2.80476146184289	5.04629428270047e-06	0.00210916411038055	-	chr6	14279663	14287387	-	1244	-	- && - && -	-
novel.361	100.703925660645	16.600737989507	48.7341185015815	4.92031879777566	3.05179048400046	2.89698887250763	55.3462607172443	3.62303271809458	3.91543098938632	5.21464375260034e-06	0.00211913085275473	-	chr10	2051795	2058535	+	3620	-	- && - && -	-
novel.1017	41.6131924217539	54.7824353653731	42.2975368126934	105.294822272399	171.917530598693	178.164815659219	46.2310548666068	151.792389510104	-1.71163274289343	5.39601827122118e-06	0.00211913085275473	-	chr13	30708792	30717525	+	2621	-	- && Q26636.1 RecName: Full=Cathepsin L; Contains: RecName: Full=Cathepsin L heavy chain; Contains: RecName: Full=Cathepsin L light chain; Flags: Precursor && PF08246:Cathepsin propeptide inhibitor domain (I29)|PF00112:Papain family cysteine protease	-
novel.3072	0	0	0	1.96812751911026	34.5869588186719	60.8367663226602	0	32.4639508868141	-7.67601515545524	5.44367686711597e-06	0.00211913085275473	-	chr23	10532868	10535785	-	1319	-	- && Q04202.1 RecName: Full=Transposable element Tcb2 transposase && -	-
Cfu0183080	3100.18283542067	3021.33431409027	3598.9686757583	1168.08368259194	1565.56851829224	1632.45322965805	3240.16194175642	1455.36847684741	1.15506597351382	5.44570622329528e-06	0.00211913085275473	Cfu0183080	chr8	36413459	36417173	-	975	protein_coding	- && sp|Q1ECZ9|RSRP1_DANRE Arginine/serine-rich protein 1 OS=Danio rerio OX=7955 GN=rsrp1 PE=2 SV=1 && PF17069:Arginine/Serine-Rich protein 1	-
novel.4324	26.6324431499225	43.1619187727182	57.009723530152	4.92031879777566	0	4.34548330876144	42.2680284842642	3.08860070217903	3.80611233775466	5.59589538559028e-06	0.00214066709919954	-	chr5	3299988	3323204	-	1981	-	- && - && -	-
Cfu0125460	60.7552609357607	42.3318818732428	36.7804667936464	108.247013551064	211.590806890699	273.765448451971	46.6225365342167	197.867756297911	-2.08125729368364	5.9415060163937e-06	0.00223499651316676	Cfu0125460	chr5	36063902	36070609	+	1071	protein_coding	- && sp|Q95KC3|P2Y12_MACFA P2Y purinoceptor 12 OS=Macaca fascicularis OX=9541 GN=P2RY12 PE=2 SV=1 && PF00001:7 transmembrane receptor (rhodopsin family)	-
Cfu0172110	249.679154530524	192.568560678281	181.143798958709	76.7569732453003	87.4846605413465	75.3217106851984	207.797171389171	79.8544481572817	1.37827230756372	6.12041274217834e-06	0.00226455271460599	Cfu0172110	chr9	33984473	34029813	-	1512	protein_coding	- && sp|P27615|SCRB2_RAT Lysosome membrane protein 2 OS=Rattus norvegicus OX=10116 GN=Scarb2 PE=1 SV=2 && PF01130:CD36 family	-
Cfu0235180	198.911059775984	185.098228583003	220.682800761879	405.434268936714	666.307589006767	488.142625017536	201.564029706955	519.961494320339	-1.36773220081729	6.65890857874053e-06	0.00242405752616409	Cfu0235180	chr15	33680723	33695607	-	2184	protein_coding	- && sp|Q6P2A1|PRDM9_DANRE Histone-lysine N-methyltransferase PRDM9 OS=Danio rerio OX=7955 GN=prdm9 PE=2 SV=1 && PF00096:Zinc finger, C2H2 type|PF00856:SET domain	-
Cfu0117080	551.790931512457	486.401623092555	587.567957028502	1030.31475625422	1279.71747629086	1661.42311838313	541.920170544505	1323.8184503094	-1.28794104009805	6.83194041266254e-06	0.00244756976371101	Cfu0117080	chr7	23552164	23568910	+	774	protein_coding	- && sp|P08240|SRPRA_HUMAN Signal recognition particle receptor subunit alpha OS=Homo sapiens OX=9606 GN=SRPRA PE=1 SV=2 && PF00448:SRP54-type protein, GTPase domain	-
novel.2968	63.252052481066	49.802213968521	50.5731418412638	14.760956393327	12.2071619360018	8.69096661752289	54.5424694302836	11.8863616489506	2.17642244970564	7.71449109520627e-06	0.00269813782640957	-	chr23	3148929	3150690	+	1375	-	- && - && -	-
Cfu0186710	150.639756566749	155.21690020189	119.536517079351	291.282872828319	431.319721738732	350.535653573423	141.797724615997	357.712749380158	-1.33430279118741	7.95636992853589e-06	0.00269813782640957	Cfu0186710	chr8	20097729	20130767	+	5244	protein_coding	- && sp|Q12923|PTN13_HUMAN Tyrosine-protein phosphatase non-receptor type 13 OS=Homo sapiens OX=9606 GN=PTPN13 PE=1 SV=2 && PF00102:Protein-tyrosine phosphatase|PF09380:FERM C-terminal PH-like domain|PF00595:PDZ domain|PF00373:FERM central domain	-
novel.173	32.4582900889681	63.9128412596019	46.8950951618992	5.90438255733079	10.1726349466682	5.79397774501526	47.7554088368231	7.29033174967142	2.69696080536101	8.00953630347545e-06	0.00269813782640957	-	chr1	987967	990003	-	1061	-	- && - && -	-
novel.4946	47.4390393607995	112.885018328648	92.8706786539572	370.00797359273	366.214858080055	221.619648746834	84.3982454478014	319.280826806539	-1.92144979659301	8.14557149502525e-06	0.00270361100945176	-	chr8	36588098	36596959	+	1498	-	- && - && PF06140:Interferon-induced 6-16 family	-
Cfu0088810	387.834953370747	428.299040129281	480.904603326927	166.306775364817	177.003848072027	223.068143183087	432.346198942318	188.792922206644	1.19898653644764	8.38439772177362e-06	0.0027425486460932	Cfu0088810	chr4	3989155	3992758	+	897	protein_coding	- && sp|Q5HZH2|TSR3_MOUSE 18S rRNA aminocarboxypropyltransferase OS=Mus musculus OX=10090 GN=Tsr3 PE=1 SV=1 && PF04068:Possible Fer4-like domain in RNase L inhibitor, RLI|PF04034:Ribosome biogenesis protein, C-terminal	-
Cfu0239890	113.187883387171	102.924575534943	95.6292136634807	234.207174774121	250.246819688038	215.825671001818	103.913890861865	233.426555154659	-1.16832869523774	9.6022957100485e-06	0.00309605448822564	Cfu0239890	chr23	14558953	14581104	+	888	protein_coding	- && sp|Q9JLJ4|ELOV2_MOUSE Elongation of very long chain fatty acids protein 2 OS=Mus musculus OX=10090 GN=Elovl2 PE=1 SV=1 && PF01151:GNS1/SUR4 family	-
Cfu0072780	3.32905539374031	2.49011069842605	10.1146283682528	12.7928288742167	103.760876456016	133.261488135351	5.31126482013971	83.2717311551944	-3.97843803992964	1.06702720840806e-05	0.00339194423855915	Cfu0072780	chr2	4089453	4097572	-	2412	protein_coding	- && sp|Q62371|DDR2_MOUSE Discoidin domain-containing receptor 2 OS=Mus musculus OX=10090 GN=Ddr2 PE=1 SV=2 && PF00754:F5/8 type C domain|PF07714:Protein tyrosine kinase	-
Cfu0147750	153.96881196049	147.746568106612	154.477960533315	51.1713154968669	69.1739176373438	40.5578442151068	152.064446866806	53.6343591164391	1.49365080742911	1.11296470365428e-05	0.00348883518909405	Cfu0147750	chr19	9311045	9324728	+	1446	protein_coding	- && sp|Q6GQS1|SCMC3_MOUSE Calcium-binding mitochondrial carrier protein SCaMC-3 OS=Mus musculus OX=10090 GN=Slc25a23 PE=1 SV=1 && PF00153:Mitochondrial carrier protein|PF13499:EF-hand domain pair	-
Cfu0095880	521.829432968794	557.784796447435	378.838807974558	191.892433113251	194.297327481363	107.188588282782	486.151012463596	164.459449625799	1.55911197524396	1.18535136478422e-05	0.00366484661687395	Cfu0095880	chr4	26781154	26791670	+	2448	protein_coding	- && sp|Q9H5V8|CDCP1_HUMAN CUB domain-containing protein 1 OS=Homo sapiens OX=9606 GN=CDCP1 PE=1 SV=3 && -	-
Cfu0192400	0.832263848435079	0	0	10.8247013551065	23.3970603773369	39.109349778853	0.277421282811693	24.4437038370988	-6.29994959609251	1.20294375125449e-05	0.00366897844132618	Cfu0192400	chr16	30367798	30379624	+	3690	protein_coding	- && sp|Q9BYK8|HELZ2_HUMAN Helicase with zinc finger domain 2 OS=Homo sapiens OX=9606 GN=HELZ2 PE=1 SV=6 && PF00773:RNB domain|PF13087:AAA domain|PF13086:AAA domain	-
novel.4315	169.781825080756	257.311438837358	247.348639187272	77.7410370048554	96.6400319933479	70.9762273764369	224.813967701796	81.7857654582134	1.45486786831215	1.29823266141053e-05	0.00390681482240476	-	chr5	227399	229296	-	733	-	- && - && -	-
novel.701	9.15490233278586	19.9208855874084	25.7463267555525	0	0	0	18.2740382252489	0	6.45417989624427	1.34782970102613e-05	0.00400269952002101	-	chr11	5408823	5409548	-	630	-	- && - && -	-
novel.388	9.15490233278586	29.8813283811126	17.4707217269821	0	0	0	18.8356508136268	0	6.49968841435211	1.38822889665056e-05	0.00406913327239003	-	chr10	13978440	13979968	+	1529	-	- && - && -	-
Cfu0105960	46.6067755123644	46.4820663706196	75.3999569269752	114.151396108395	286.868305496043	356.329631318438	56.1629329366531	252.449777640959	-2.16757122205467	1.47233203947289e-05	0.00426032488857732	Cfu0105960	chr12	27514119	27531686	-	2121	protein_coding	- && sp|Q61003|CD6_MOUSE T-cell differentiation antigen CD6 OS=Mus musculus OX=10090 GN=Cd6 PE=1 SV=2 && PF00530:Scavenger receptor cysteine-rich domain	-
novel.4255	216.38860059312	201.69896657251	233.555964139655	407.402396455825	519.821645774745	443.239297493667	217.214510435095	456.821113241412	-1.07305155549216	1.68386361858775e-05	0.00481073441411715	-	chr5	13293315	13307541	+	5694	-	- && Q5VT06.1 RecName: Full=Centrosome-associated protein 350; Short=Cep350; AltName: Full=Centrosome-associated protein of 350 kDa && -	-
novel.3509	119.845994174651	125.335571820778	120.456028749192	38.3784866226501	52.8977017226746	47.8003163963759	121.879198248207	46.3588349139002	1.39689927850197	1.90474485644023e-05	0.00534433105580204	-	chr26	22606016	22608148	-	1191	-	- && - && -	-
novel.4009	381.176842583266	420.828708034002	534.236280177714	880.737064801843	1038.62602805482	1426.76701971001	445.413943598328	1115.37670418889	-1.32378557399128	1.91799209357539e-05	0.00534433105580204	-	chr4	25217652	25224431	+	3683	-	- && - && -	-
Cfu0151710	198.078795927549	109.564870730746	148.960890514268	55.1075705350874	21.3625333880032	36.2123609063454	152.201519057521	37.560821609812	2.01640635711618	2.02936494568023e-05	0.00558570327121985	Cfu0151710	chr19	24114466	24128406	-	1932	protein_coding	- && sp|Q91233|HSP70_ONCTS Heat shock 70 kDa protein OS=Oncorhynchus tshawytscha OX=74940 GN=hsp70 PE=2 SV=1 && PF10712:NAD-specific glutamate dehydrogenase|PF00012:Hsp70 protein	-
Cfu0029460	49.1035670576696	22.4109962858344	85.5145852952279	244.047812369673	224.815232321367	207.134704384296	52.343049546244	225.332583025112	-2.10929573774447	2.08731917638819e-05	0.00567599925434716	Cfu0029460	chr26	407685	425184	-	2523	protein_coding	- && sp|Q7RTR2|NLRC3_HUMAN NLR family CARD domain-containing protein 3 OS=Homo sapiens OX=9606 GN=NLRC3 PE=1 SV=2 && PF14484:Fish-specific NACHT associated domain|PF17776:NLRC4 helical domain HD2|PF05729:NACHT domain|PF17779:NOD2 winged helix domain	-
novel.4585	24.9679154530524	43.1619187727182	28.504861765076	94.4701209172926	93.5882415093475	121.67353264532	32.2115653302822	103.243965023987	-1.67556135569406	2.21191439008016e-05	0.00594320330763204	-	chr6	15505006	15514540	-	725	-	- && - && -	-
Cfu0211510	223.046711380601	267.271881631063	185.741357307914	560.916342946425	594.081880885423	431.651342003637	225.353316773193	528.883188611828	-1.23144130796019	2.24221571581293e-05	0.00595374220069385	Cfu0211510	chr6	14402059	14433451	+	3414	protein_coding	- && sp|B0V207|FHI1B_DANRE FHF complex subunit HOOK interacting protein 1B OS=Danio rerio OX=7955 GN=fhip1b PE=3 SV=1 && PF10257:Retinoic acid induced 16-like protein	-
novel.708	16.6452769687016	18.2608117884577	11.0341400380939	0	0	0	15.3134095984177	0	6.20203968163525	2.44135991862875e-05	0.00638801679245314	-	chr11	9911559	9912879	-	568	-	- && - && -	-
novel.2871	9.98716618122094	9.13040589422885	10.1146283682528	35.4262953439847	66.1221271533433	39.109349778853	9.74406681456752	46.8859240920603	-2.27082265706193	2.46237244547374e-05	0.00638801679245314	-	chr22	30775235	30882581	+	3655	-	- && - && -	-
Cfu0145310	0	0.83003689947535	3.67804667936464	23.6175302293232	25.4315873666705	24.6244054163149	1.50269452628	24.5578410041028	-4.07451453951306	2.54231007710317e-05	0.00647237135773122	Cfu0145310	chr21	4306607	4310231	+	1218	protein_coding	- && - && PF02023:SCAN domain	-
novel.4467	9.98716618122094	8.3003689947535	11.9536517079351	25.5856577484334	60.0185461853424	182.510298967981	10.0803956279698	89.3715009672522	-3.1430757808278	2.55224213929144e-05	0.00647237135773122	-	chr6	14676851	14734337	+	3742	-	- && P13366.1 RecName: Full=Granzyme G; AltName: Full=CTL serine protease 1; AltName: Full=MCSP-1; Flags: Precursor && PF00089:Trypsin	-
novel.1060	0	0.83003689947535	3.67804667936464	25.5856577484334	20.3452698933364	28.9698887250763	1.50269452628	24.9669387889487	-4.09480569165423	2.69351182613303e-05	0.00669265459836733	-	chr13	18925219	18931298	-	4058	-	- && - && -	-
Cfu0075060	8.32263848435079	4.15018449737675	20.2292567365055	49.2031879777566	87.4846605413465	69.5277329401831	10.900693239411	68.7385271530954	-2.66674295329988	2.69841191161465e-05	0.00669265459836733	Cfu0075060	chr1	47465389	47486354	-	429	protein_coding	- && - && -	-
Cfu0176490	1.66452769687016	4.15018449737675	2.75853500952348	29.521912786654	28.483377850671	18.8304276712996	2.85774906792346	25.6119061028748	-3.17027263645506	2.7634563206413e-05	0.00671929327865003	Cfu0176490	chr24	18546713	18558232	+	7560	protein_coding	- && sp|Q9NR99|MXRA5_HUMAN Matrix-remodeling-associated protein 5 OS=Homo sapiens OX=9606 GN=MXRA5 PE=1 SV=3 && PF13855:Leucine rich repeat|PF13927:Immunoglobulin domain|PF07679:Immunoglobulin I-set domain	-
Cfu0123790	1279.18953504472	2081.73254388418	1662.47709907282	605.199212126406	760.913094010781	769.150545650776	1674.46639266724	711.754283929321	1.23467996716808	2.76869417330285e-05	0.00671929327865003	Cfu0123790	chr5	43194764	43263834	+	3075	protein_coding	- && sp|Q7ZVZ6|PREP_DANRE Presequence protease, mitochondrial OS=Danio rerio OX=7955 GN=pitrm1 PE=2 SV=1 && PF08367:Peptidase M16C associated|PF00675:Insulinase (Peptidase family M16)|PF05193:Peptidase M16 inactive domain	-
Cfu0079300	1587.95942281413	1035.05601364576	751.241034260228	416.258970291821	428.267931254731	283.904909505748	1124.75215690671	376.143937017433	1.57903407723334	2.92065743223018e-05	0.00701268491972715	Cfu0079300	chr1	28479723	28504393	-	1194	protein_coding	- && sp|P31689|DNJA1_HUMAN DnaJ homolog subfamily A member 1 OS=Homo sapiens OX=9606 GN=DNAJA1 PE=1 SV=2 && PF00226:DnaJ domain|PF00684:DnaJ central domain|PF01556:DnaJ C terminal domain	-
novel.1469	54.9294139967152	42.3318818732428	55.1707001904696	110.215141070175	169.883003609359	315.771787103332	50.8106653534759	198.623310594288	-1.9630497150659	3.0116472996341e-05	0.00713531464406784	-	chr15	29751449	29753105	-	1657	-	- && - && -	-
Cfu0089660	203.072379018159	213.319483165165	176.546240609503	86.5976108408516	83.4156065626793	95.6006327927518	197.646034264276	88.5379500654275	1.16207864522628	3.03495882069346e-05	0.00713531464406784	Cfu0089660	chr4	6247547	6269493	+	3273	protein_coding	- && sp|Q8TEX9|IPO4_HUMAN Importin-4 OS=Homo sapiens OX=9606 GN=IPO4 PE=1 SV=2 && PF03810:Importin-beta N-terminal domain	-
Cfu0243670	1170.99523474816	966.162950989307	1297.43096614588	1976.98409294626	3692.66648564056	5001.65128838442	1144.86305062778	3557.10062232375	-1.63534172964167	3.22672910257839e-05	0.00741038214822771	Cfu0243670	chr23	182557	183662	-	381	protein_coding	- && sp|Q5I0R6|RL22L_XENTR 60S ribosomal protein L22-like 1 OS=Xenopus tropicalis OX=8364 GN=rpl22l1 PE=2 SV=1 && PF01776:Ribosomal L22e protein family	-
Cfu0107720	44.9422478154942	66.402951958028	79.997515276181	126.944224982612	279.747461033376	834.332795282197	63.7809050165677	413.674827099395	-2.69603731307114	3.22703822006348e-05	0.00741038214822771	Cfu0107720	chr12	33429484	33443184	+	2013	protein_coding	- && - && -	-
novel.624	7.49037463591571	6.6402951958028	7.35609335872929	17.7131476719924	72.2257081213442	68.0792385039293	7.16225439681593	52.6726980990886	-2.87442935093305	3.25045561663511e-05	0.00741038214822771	-	chr11	11004801	11007630	+	2275	-	- && - && -	-
novel.2997	1201.78899714025	1513.15726774356	1540.18204698394	2213.15939523949	8069.95130319188	6508.08550208839	1418.37610395592	5597.06540017325	-1.98039904468266	3.31512326151982e-05	0.00748223320125024	-	chr23	13070817	13084621	+	8055	-	- && Q95SX7.1 RecName: Full=Probable RNA-directed DNA polymerase from transposon BS; AltName: Full=Reverse transcriptase && -	-
Cfu0000720	178.936727413542	146.086494307662	135.168215466651	413.306779013155	344.852324692052	295.492864995778	153.397145729285	351.217322900328	-1.1962806127879	3.46268663167511e-05	0.00769119505453338	Cfu0000720	chr17	600249	603767	-	501	protein_coding	- && sp|Q8CI70|LRC20_MOUSE Leucine-rich repeat-containing protein 20 OS=Mus musculus OX=10090 GN=Lrrc20 PE=1 SV=1 && PF13855:Leucine rich repeat	-
Cfu0090240	13.3162215749613	8.3003689947535	13.7926750476174	34.4422315844296	65.1048636586765	62.285260758914	11.8030885391107	53.94411866734	-2.19107052453536	3.47586130067525e-05	0.00769119505453338	Cfu0090240	chr4	7965628	8004237	+	1446	protein_coding	- && sp|Q9UGI6|KCNN3_HUMAN Small conductance calcium-activated potassium channel protein 3 OS=Homo sapiens OX=9606 GN=KCNN3 PE=1 SV=2 && PF07885:Ion channel|PF03530:Calcium-activated SK potassium channel|PF02888:Calmodulin binding domain	-
novel.4710	866.386666220917	597.626567622252	948.936043276078	1796.90042494767	1640.84601689758	2203.16003754205	804.316425706416	1880.30215979577	-1.22497660230141	3.53547770222473e-05	0.00774715842128273	-	chr7	19607697	19609857	+	2161	-	- && - && -	-
novel.4141	0	0.83003689947535	1.83902333968232	5.90438255733079	68.156654142677	27.5213942888225	0.88968674638589	33.8608103296101	-5.28201946268152	3.5839595768349e-05	0.00777788150472729	-	chr4	22683596	22691834	-	1597	-	- && - && -	-
Cfu0134040	14.9807492718314	16.600737989507	18.3902333968232	53.1394430159771	81.3810795733456	49.2488108326297	16.6572402193872	61.2564444739841	-1.8848250100375	3.74681414088677e-05	0.00799009271957258	Cfu0134040	chr5	1632640	1633356	+	717	protein_coding	- && sp|Q96D59|RN183_HUMAN E3 ubiquitin-protein ligase RNF183 OS=Homo sapiens OX=9606 GN=RNF183 PE=1 SV=2 && PF13445:RING-type zinc-finger	-
novel.1131	120.678258023086	108.734833831271	140.685285485698	249.952194927003	333.662426250717	588.088741119049	123.366125780018	390.567787432256	-1.66057472062944	3.77211125612694e-05	0.00799009271957258	-	chr14	16500764	16506248	+	3106	-	- && O88536.1 RecName: Full=Formyl peptide receptor 2; AltName: Full=Formylpeptide receptor-related sequence 2; AltName: Full=Lipoxin A4 receptor-like protein; AltName: Full=N-formylpeptide receptor-like 2 && PF00001:7 transmembrane receptor (rhodopsin family)	-
novel.2427	5.82584693904555	2.49011069842605	6.43658168888813	11.8087651146616	32.5524318293382	217.274165438072	4.91751310878658	87.2117874606907	-4.14616198556608	3.78794825429449e-05	0.00799009271957258	-	chr2	40103393	40110475	-	1790	-	- && - && -	-
novel.1031	367.02835715987	369.366420266531	399.987576380905	685.892440409927	1092.54099327216	1926.49760021757	378.794117935768	1234.97701129989	-1.70424600277852	4.26373501722346e-05	0.00887543495370849	-	chr13	2287833	2291689	-	3857	-	- && - && -	-
Cfu0090090	60.7552609357607	63.0828043601266	92.8706786539572	1.96812751911026	2.03452698933364	18.8304276712996	72.2362479832815	7.61102739324783	3.32540360526762	4.30172714509697e-05	0.00887543495370849	Cfu0090090	chr4	7522895	7524983	-	750	protein_coding	- && sp|P08426|TRY3_RAT Cationic trypsin-3 OS=Rattus norvegicus OX=10116 GN=Try3 PE=2 SV=1 && PF00089:Trypsin	-
Cfu0021960	103.20071720595	129.485756318155	208.729149053944	286.362554030543	610.358096800092	1126.92867140547	147.138540859349	674.549774078701	-2.19625489659056	4.35123433929899e-05	0.00887543495370849	Cfu0021960	chr3	37064165	37079031	-	939	protein_coding	- && sp|O89100|GRAP2_MOUSE GRB2-related adaptor protein 2 OS=Mus musculus OX=10090 GN=Grap2 PE=1 SV=1 && PF00018:SH3 domain|PF00017:SH2 domain	-
Cfu0196510	499.358309061047	484.741549293604	412.860739758681	175.163349200813	255.333137161372	204.237715511788	465.653532704444	211.578067291324	1.13790614339828	4.42709701396776e-05	0.00887543495370849	Cfu0196510	chr16	14767754	14774596	-	1530	protein_coding	- && sp|P11602|LIPL_CHICK Lipoprotein lipase OS=Gallus gallus OX=9031 GN=LPL PE=1 SV=1 && PF01477:PLAT/LH2 domain|PF00151:Lipase	-
Cfu0141600	7.49037463591571	12.4505534921302	22.0682800761879	54.1235067755322	53.9149652173415	137.606971444112	14.0030694014113	81.8818144789954	-2.54651773154075	4.43630112485243e-05	0.00887543495370849	Cfu0141600	chr21	21432572	21440928	+	1362	protein_coding	- && sp|P19971|TYPH_HUMAN Thymidine phosphorylase OS=Homo sapiens OX=9606 GN=TYMP PE=1 SV=2 && PF00591:Glycosyl transferase family, a/b domain|PF07831:Pyrimidine nucleoside phosphorylase C-terminal domain|PF02885:Glycosyl transferase family, helical bundle domain	-
novel.1889	45.7745116639293	61.4227305611759	89.1926319745926	10.8247013551065	8.13810795733456	21.7274165438072	65.4632913998993	13.5634086187494	2.30489896587771	4.44361608227319e-05	0.00887543495370849	-	chr18	5530676	5532641	-	1070	-	- && - && -	-
Cfu0030760	442.764367367462	403.39793314502	407.343669739634	189.92430559414	238.039657752036	182.510298967981	417.835323417372	203.491420771386	1.03600009345992	4.59418885562625e-05	0.00909568793609513	Cfu0030760	chr20	27001571	27016184	-	2289	protein_coding	- && sp|Q9MYY3|VKGC_DELLE Vitamin K-dependent gamma-carboxylase OS=Delphinapterus leucas OX=9749 GN=GGCX PE=2 SV=1 && PF05090:Vitamin K-dependent gamma-carboxylase	-
novel.3095	836.425167677254	1631.02250746906	1573.28446709823	102.342630993734	276.695670549375	470.76069178249	1346.91071408151	283.266331108533	2.25174133129685	4.67429709915375e-05	0.00917381613286087	-	chr23	25133884	25158317	-	8731	-	- && Q6TCH4.2 RecName: Full=Progestin and adipoQ receptor family member 6; AltName: Full=Progestin and adipoQ receptor family member VI && PF03006:Haemolysin-III related	-
Cfu0091360	13.3162215749613	8.3003689947535	18.3902333968232	40.3466141417604	60.0185461853424	79.6671939939598	13.335607988846	60.0107847736875	-2.16864199207004	4.92854477503212e-05	0.00958941858383405	Cfu0091360	chr4	11863244	11866186	-	2943	protein_coding	- && sp|Q6R5N8|TLR13_MOUSE Toll-like receptor 13 OS=Mus musculus OX=10090 GN=Tlr13 PE=1 SV=1 && PF01582:TIR domain|PF13855:Leucine rich repeat	-
novel.3718	16.6452769687016	21.5809593863591	7.35609335872929	0	0	0	15.1941099045967	0	6.19147283012736	4.99952664792062e-05	0.00964438602081782	-	chr3	2744166	2745421	+	860	-	- && - && -	-
Cfu0025070	67.4133717232414	83.003689947535	126.89261043808	207.637453266133	285.851042001376	534.494446977658	92.4365573696189	342.660980748389	-1.88898849357187	5.04851352422648e-05	0.00965635171540607	Cfu0025070	chr26	16166994	16176214	-	1671	protein_coding	- && sp|P09480|ACHA2_CHICK Neuronal acetylcholine receptor subunit alpha-2 OS=Gallus gallus OX=9031 GN=CHRNA2 PE=2 SV=1 && PF02932:Neurotransmitter-gated ion-channel transmembrane region|PF02931:Neurotransmitter-gated ion-channel ligand binding domain	-
novel.386	34.1228177858382	78.0234685506829	22.987791746029	3.93625503822053	8.13810795733456	4.34548330876144	45.0446926941834	5.47328210143884	3.02968552680359	5.32835382197691e-05	0.0101059618287411	-	chr10	13926738	13929065	+	2328	-	- && - && -	-
Cfu0205060	5.82584693904555	4.15018449737675	7.35609335872929	10.8247013551065	209.556279901365	39.109349778853	5.7773749317172	86.4967770117748	-3.90877304169411	5.38628290760856e-05	0.0101307004353938	Cfu0205060	chr25	511927	520512	-	900	protein_coding	- && sp|O46640|ST3A1_RABIT Amine sulfotransferase OS=Oryctolagus cuniculus OX=9986 GN=SULT3A1 PE=1 SV=1 && PF00685:Sulfotransferase domain	-
Cfu0187930	1288.3444373775	669.839777876607	838.594642895139	404.450205177159	336.714216734717	349.087159137169	932.259619383083	363.417193683015	1.35882584609632	5.4320157966013e-05	0.0101322807049001	Cfu0187930	chr8	16659214	16676763	+	2262	protein_coding	- && sp|Q4G3H4|IKKA_DANRE Inhibitor of nuclear factor kappa-B kinase subunit alpha OS=Danio rerio OX=7955 GN=chuk PE=1 SV=1 && PF12179:I-kappa-kinase-beta NEMO binding domain|PF18397:IQBAL scaffold dimerization domain|PF00069:Protein kinase domain	-
Cfu0066390	173.943144322931	116.205165926549	121.375540419033	48.2191242182015	43.7423302706733	59.3882718864064	137.174616889505	50.4499087917604	1.45059782135718	5.70229213670207e-05	0.0105492404528988	Cfu0066390	chr2	28860151	28871722	+	2235	protein_coding	- && sp|O08619|F13A_RAT Coagulation factor XIII A chain OS=Rattus norvegicus OX=10116 GN=F13a1 PE=2 SV=3 && PF00868:Transglutaminase family|PF00927:Transglutaminase family, C-terminal ig like domain|PF01841:Transglutaminase-like superfamily	-
novel.617	64.9165801779361	30.7113652805879	85.5145852952279	9.84063759555132	8.13810795733456	15.933438798792	60.380843584584	11.3040614505593	2.44021797785266	5.80705480530791e-05	0.0106557095086016	-	chr11	9369349	9371420	+	1274	-	- && - && -	-
novel.4902	261.330848408615	246.520959144179	348.4949228698	461.525903231357	1126.11068859617	1364.48175895109	285.448910140865	984.03945025954	-1.7850795329557	6.19200491738495e-05	0.0112461754557433	-	chr8	5882746	5884884	+	2139	-	- && - && -	-
novel.4323	29.9614985436628	8.3003689947535	10.1146283682528	0	0	0	16.1254986355564	0	6.2764299587697	6.22849770477584e-05	0.0112461754557433	-	chr5	2600461	2636411	-	295	-	- && - && -	-
Cfu0047860	287.131027710102	209.169298667788	124.134075428557	64.9482081306387	68.156654142677	68.0792385039293	206.811467268816	67.0613669257483	1.62590785278834	6.39804888720475e-05	0.0114606320146199	Cfu0047860	chr13	23605836	23669940	+	2826	protein_coding	- && sp|P32418|NAC1_HUMAN Sodium/calcium exchanger 1 OS=Homo sapiens OX=9606 GN=SLC8A1 PE=1 SV=3 && PF01699:Sodium/calcium exchanger protein|PF03160:Calx-beta domain|PF16494:C-terminal extension of sodium/calcium exchanger domain	-
Cfu0076340	4.99358309061047	2.49011069842605	6.43658168888813	9.84063759555132	45.7768572600069	121.67353264532	4.64009182597488	59.0970091669596	-3.66852309305727	6.47321605315946e-05	0.0115039753007724	Cfu0076340	chr1	41625358	41635895	-	567	protein_coding	- && sp|P01845|LAC3_MOUSE Ig lambda-3 chain C region OS=Mus musculus OX=10090 GN=Iglc3 PE=1 SV=1 && PF07654:Immunoglobulin C1-set domain	-
Cfu0121850	394.493064158227	750.353357125716	570.09723530152	1525.29882731045	1319.39075258287	1316.68144255472	571.647885528488	1387.12367414935	-1.27900587801427	6.63912183160942e-05	0.011615889902281	Cfu0121850	chr22	960119	967840	-	405	protein_coding	- && sp|P63040|CPLX1_MOUSE Complexin-1 OS=Mus musculus OX=10090 GN=Cplx1 PE=1 SV=1 && PF05835:Synaphin protein	-
novel.4309	14.1484854233963	26.5611807832112	39.5390018031699	0	0	2.89698887250763	26.7495560032591	0.965662957502543	5.07739367623944	7.01700708537941e-05	0.0120777358113225	-	chr5	40531909	40533768	+	1453	-	- && P03934.1 RecName: Full=Transposable element Tc1 transposase && -	-
Cfu0085550	123.175049568392	95.4542434396652	125.973098768239	209.605580785243	350.955905660053	564.912830138988	114.867463925432	375.158105528095	-1.70551675697059	7.06362927379071e-05	0.0120777358113225	Cfu0085550	chr1	4395155	4418022	-	1929	protein_coding	- && sp|Q8N392|RHG18_HUMAN Rho GTPase-activating protein 18 OS=Homo sapiens OX=9606 GN=ARHGAP18 PE=1 SV=3 && PF00620:RhoGAP domain	-
Cfu0100200	84.0586486919429	121.185387323401	94.7097019936396	40.3466141417604	35.6042223133387	24.6244054163149	99.9845793363279	33.5250806238047	1.56339434911825	7.24107647307054e-05	0.0122044110328835	Cfu0100200	chr12	5003060	5010700	+	1893	protein_coding	- && sp|Q5XIX0|DJC14_RAT DnaJ homolog subfamily C member 14 OS=Rattus norvegicus OX=10116 GN=Dnajc14 PE=1 SV=1 && PF00226:DnaJ domain|PF14901:Cleavage inducing molecular chaperone	-
novel.4031	32.4582900889681	29.0512914816372	34.9414434539641	7.87251007644105	4.06905397866728	1.44849443625381	32.1503416748565	4.46335283045405	2.78352347322474	7.25101952660137e-05	0.0122044110328835	-	chr4	35780822	35783567	+	2723	-	- && - && -	-
novel.3999	25.8001793014874	60.5926936617005	53.3316768507873	7.87251007644105	11.189898441335	4.34548330876144	46.5748499379918	7.80263060884584	2.54706446303598	7.29993570863654e-05	0.0122044110328835	-	chr4	21230682	21232844	+	1406	-	- && - && -	-
Cfu0072890	1.66452769687016	2.49011069842605	3.67804667936464	12.7928288742167	30.5179048400046	31.8668775975839	2.61089502488695	25.0592037706017	-3.26571770412899	7.6263059586062e-05	0.0126563033445399	Cfu0072890	chr2	3840960	3850615	+	330	protein_coding	- && - && -	-
novel.4691	94.0458148731639	65.5729150585526	51.492653511105	14.760956393327	20.3452698933364	23.175910980061	70.3704611476072	19.4273790889081	1.86992715757542	7.82066119660324e-05	0.0128841111830172	-	chr7	6987531	6992932	+	5238	-	- && - && -	-
Cfu0077940	704.095215776077	713.001696649326	915.833623161796	398.545822619828	184.124692534694	278.110931760732	777.643511862399	286.927148971752	1.43786984561767	8.11320375385618e-05	0.0132692035307633	Cfu0077940	chr1	34093770	34099269	-	1905	protein_coding	- && sp|Q6DGN6|SPT2_DANRE Protein SPT2 homolog OS=Danio rerio OX=7955 GN=spty2d1 PE=2 SV=2 && PF08243:SPT2 chromatin protein	-
novel.1828	0	1.6600737989507	0	42.3147416608707	24.4143238720037	7.24247218126907	0.553357932983567	24.6571792380478	-5.45188373718935	8.77979083821683e-05	0.014256106418601	-	chr18	16930707	16933464	+	2758	-	- && - && -	-
Cfu0045360	487.706615182956	737.072766734111	499.29483672375	274.553788915882	266.523035602707	207.134704384296	574.691406213606	249.403842967628	1.20236080360544	9.15500768157584e-05	0.0147591802409405	Cfu0045360	chr11	37954165	37975432	-	4287	protein_coding	- && sp|O15360|FANCA_HUMAN Fanconi anemia group A protein OS=Homo sapiens OX=9606 GN=FANCA PE=1 SV=2 && PF15865:Fanconi anaemia group A protein N terminus	-
Cfu0205030	0.832263848435079	4.9802213968521	0	19.6812751911026	31.5351683346714	30.4183831613301	1.93749508176239	27.2116088957014	-3.78500718873746	9.2945772471641e-05	0.0148779154942194	Cfu0205030	chr25	591971	600763	-	900	protein_coding	- && sp|O46640|ST3A1_RABIT Amine sulfotransferase OS=Oryctolagus cuniculus OX=9986 GN=SULT3A1 PE=1 SV=1 && PF00685:Sulfotransferase domain	-
novel.4627	96.5426064184691	97.9443541380913	136.087727136492	256.840641243889	243.12597522537	227.413626491849	110.191562564351	242.460080987036	-1.14011034361178	9.39182914464733e-05	0.0149277171686402	-	chr6	29131762	29134955	-	1870	-	- && - && -	-
Cfu0076630	270.485750741401	281.382508922144	228.958405790449	653.418336344607	508.63174733341	466.415208473728	260.275555151331	542.821764050582	-1.06120210583142	9.48829607686731e-05	0.0149755833884542	Cfu0076630	chr1	40318756	40347836	-	717	protein_coding	- && sp|Q9H4G4|GAPR1_HUMAN Golgi-associated plant pathogenesis-related protein 1 OS=Homo sapiens OX=9606 GN=GLIPR2 PE=1 SV=3 && PF00188:Cysteine-rich secretory protein family	-
novel.157	0.832263848435079	1.6600737989507	0.919511669841161	21.6494027102129	6.10358096800092	47.8003163963759	1.13728310574231	25.1844333581966	-4.45039066013419	9.6645837048015e-05	0.015147892653984	-	chr1	48289370	48291605	+	2144	-	- && - && PF09788:Transmembrane protein 55A	-
novel.389	11.6516938780911	14.1106272910809	11.0341400380939	0	0	0	12.2654870690887	0	5.88104405085763	9.93780611396194e-05	0.0154687092408359	-	chr10	14045684	14054112	+	229	-	- && - && -	-
Cfu0017420	35.7873454827084	33.201475979014	33.1024201142818	67.9003994093041	107.829930434683	121.67353264532	34.0304138586681	99.1346208297691	-1.53735180423982	0.000101035985041793	0.0155224026045571	Cfu0017420	chr3	17714336	17732518	-	1740	protein_coding	- && sp|Q7Z6P3|RAB44_HUMAN Ras-related protein Rab-44 OS=Homo sapiens OX=9606 GN=RAB44 PE=1 SV=4 && PF00071:Ras family	-
Cfu0107550	1531.36548112054	1712.36612361765	2137.8646323807	3416.66937317542	3796.42736209657	6386.41196944307	1793.86541237296	4533.16956823835	-1.3372720773113	0.000101447623471143	0.0155224026045571	Cfu0107550	chr12	33095454	33098512	+	399	protein_coding	- && sp|O13008|FABPH_ONCMY Fatty acid-binding protein, heart OS=Oncorhynchus mykiss OX=8022 GN=fabp3 PE=2 SV=3 && PF00061:Lipocalin / cytosolic fatty-acid binding protein family	-
Cfu0182690	687.449938807375	185.928265482478	797.216617752286	2067.51795882533	2897.1664328111	1926.49760021757	556.864940680713	2297.06066395134	-2.04462892105712	0.00010178624658726	0.0155224026045571	Cfu0182690	chr8	38327052	38327640	-	279	protein_coding	- && - && PF06140:Interferon-induced 6-16 family	-
Cfu0079180	9.98716618122094	33.201475979014	33.1024201142818	65.9322718901938	130.209727317353	183.958793404234	25.4303540915056	126.700264203927	-2.3153187195256	0.000103898582687849	0.0157381947064749	Cfu0079180	chr1	28696406	28704950	+	1575	protein_coding	- && sp|O43570|CAH12_HUMAN Carbonic anhydrase 12 OS=Homo sapiens OX=9606 GN=CA12 PE=1 SV=1 && PF00194:Eukaryotic-type carbonic anhydrase	-
Cfu0044830	150.639756566749	197.548782075133	159.995030552362	71.8366544475246	40.6905397866728	18.8304276712996	169.394523064748	43.785873968499	1.93699753728851	0.00010581938122178	0.0159222895611705	Cfu0044830	chr11	36579955	36590699	-	2580	protein_coding	- && sp|Q14028|CNGB1_HUMAN Cyclic nucleotide-gated cation channel beta-1 OS=Homo sapiens OX=9606 GN=CNGB1 PE=1 SV=2 && PF00027:Cyclic nucleotide-binding domain	-
novel.2827	421.957771156585	559.444870246386	768.71175598721	1145.45021612217	1551.3268293669	1515.12518032149	583.371465796727	1403.96740860352	-1.26713956101141	0.000107126042087696	0.0160121507941675	-	chr22	18956810	18957661	+	741	-	- && - && -	-
Cfu0106750	63.252052481066	48.1421401695703	54.2511885206285	98.4063759555132	190.228273502695	272.316954015717	55.2151270570883	186.983867824642	-1.75591092293221	0.000109594551066831	0.0162733487998578	Cfu0106750	chr12	29949668	29957793	-	825	protein_coding	- && sp|Q13239|SLAP1_HUMAN Src-like-adapter OS=Homo sapiens OX=9606 GN=SLA PE=1 SV=3 && PF00017:SH2 domain	-
novel.3243	88.2199679341183	111.224944529697	278.612035961872	417.243034051376	576.788401476087	1119.6861992242	159.352316141896	704.572544917221	-2.14458792430956	0.000118312219564149	0.0174529855919141	-	chr24	26689787	26693284	-	1529	-	- && O15496.3 RecName: Full=Group 10 secretory phospholipase A2; AltName: Full=Group X secretory phospholipase A2; Short=GX sPLA2; Short=sPLA2-X; AltName: Full=Phosphatidylcholine 2-acylhydrolase 10; Flags: Precursor && PF00068:Phospholipase A2	-
Cfu0203510	54.0971501482801	53.1223615664224	61.6072818793578	79.7091645239657	285.851042001376	425.857364258621	56.2755978646868	263.805856927988	-2.22695940631826	0.000119294738012448	0.017483650889227	Cfu0203510	chr25	6004870	6023693	-	1872	protein_coding	- && sp|P35329|CD22_MOUSE B-cell receptor CD22 OS=Mus musculus OX=10090 GN=Cd22 PE=1 SV=1 && PF13895:Immunoglobulin domain|PF07686:Immunoglobulin V-set domain	-
Cfu0072510	34.1228177858382	14.9406641905563	26.6658384253937	57.0756980541976	104.778139950682	159.33438798792	25.2431068005961	107.0627419976	-2.07991979540027	0.000124076717237722	0.0180671710197122	Cfu0072510	chr2	5264722	5295095	+	786	protein_coding	- && - && -	-
Cfu0034760	0	0	0	10.8247013551065	17.2934794093359	5.79397774501526	0	11.3040528364859	-6.16903335933089	0.0001306313549447	0.0188108146085574	Cfu0034760	chr20	9540542	9542755	+	831	protein_coding	- && sp|Q9YGD3|IL1B_ONCMY Interleukin-1 beta OS=Oncorhynchus mykiss OX=8022 GN=il1b PE=2 SV=1 && PF00340:Interleukin-1 / 18	-
Cfu0216660	1.66452769687016	2.49011069842605	6.43658168888813	21.6494027102129	66.1221271533433	17.3819332350458	3.53040669472811	35.0511543662007	-3.332940155523	0.000130850593422397	0.0188108146085574	Cfu0216660	chr25	23272487	23276436	+	528	protein_coding	- && - && -	-
Cfu0071820	13.3162215749613	19.090848687933	14.7121867174586	39.3625503822053	55.9494922066751	112.982566027798	15.706418993451	69.4315362055593	-2.13391996646731	0.000134801094190445	0.0192560803536604	Cfu0071820	chr2	10283119	10297022	-	2109	protein_coding	- && sp|P70096|KIF2C_CRIGR Kinesin-like protein KIF2C OS=Cricetulus griseus OX=10029 GN=KIF2C PE=1 SV=2 && PF00225:Kinesin motor domain	-
novel.4686	0	0.83003689947535	0.919511669841161	15.7450201528821	24.4143238720037	11.5879554900305	0.583182856438837	17.2490998383054	-4.91534460391883	0.000135778327476214	0.0192736908876613	-	chr7	4100153	4108236	+	1683	-	- && - && -	-
Cfu0226690	385.338161825441	776.914537908928	508.489953422162	243.063748610118	214.642597374699	149.194926934143	556.914217718844	202.30042430632	1.458398265433	0.000137189299365481	0.0193522655417431	Cfu0226690	chr10	687055	701642	+	1035	protein_coding	- && sp|A0JMH0|ASPH2_DANRE Aspartate beta-hydroxylase domain-containing protein 2 OS=Danio rerio OX=7955 GN=asphd2 PE=2 SV=1 && PF05118:Aspartyl/Asparaginyl beta-hydroxylase	-
Cfu0234790	495.196989818872	899.759999031279	879.972668037991	291.282872828319	286.868305496043	356.329631318438	758.309885629381	311.493603214267	1.28466360708637	0.000139005419697587	0.0194866603886617	Cfu0234790	chr15	32828046	32878676	-	2574	protein_coding	- && sp|Q3U487|HECD3_MOUSE E3 ubiquitin-protein ligase HECTD3 OS=Mus musculus OX=10090 GN=Hectd3 PE=1 SV=2 && PF00632:HECT-domain (ubiquitin-transferase)|PF03256:Anaphase-promoting complex, subunit 10 (APC10)	-
Cfu0097020	26.6324431499225	52.292324666947	38.6194901333288	3.93625503822053	6.10358096800092	11.5879554900305	39.1814193167328	7.20926383208399	2.49076627269602	0.000141104964690616	0.0196588830436248	Cfu0097020	chr4	33019279	33019959	+	681	protein_coding	- && sp|Q9CW07|PP13G_MOUSE Protein phosphatase 1 regulatory subunit 3G OS=Mus musculus OX=10090 GN=Ppp1r3g PE=1 SV=2 && PF03370:Carbohydrate/starch-binding module (family 21)	-
novel.3666	83.2263848435079	199.208855874084	295.163246019013	20.6653389506578	55.9494922066751	47.8003163963759	192.532828912201	41.4717158512363	2.21811996982744	0.000142438060421305	0.0197228651761279	-	chr28	5934190	5936905	-	1838	-	- && - && -	-
Cfu0232710	7.49037463591571	2.49011069842605	11.9536517079351	14.760956393327	69.1739176373438	121.67353264532	7.31137901409228	68.5361355586637	-3.22980591985063	0.000148605892227856	0.0203274847732285	Cfu0232710	chr15	24088411	24093316	+	873	protein_coding	- && sp|O70489|PPT2_RAT Lysosomal thioesterase PPT2 OS=Rattus norvegicus OX=10116 GN=Ppt2 PE=2 SV=1 && PF02089:Palmitoyl protein thioesterase	-
Cfu0141550	83.2263848435079	86.3238375454364	49.6536301714227	25.5856577484334	22.37979688267	13.0364499262843	73.0679508534556	20.3339681857959	1.82739975501348	0.00015312157823727	0.0206943354539832	Cfu0141550	chr21	21502307	21508205	-	987	protein_coding	- && sp|P05981|HEPS_HUMAN Serine protease hepsin OS=Homo sapiens OX=9606 GN=HPN PE=1 SV=1 && PF00089:Trypsin	-
novel.141	36.6196093311435	42.3318818732428	79.997515276181	12.7928288742167	9.15537145200138	14.4849443625381	52.9830021601891	12.1443815629187	2.13448232757594	0.000168890482097167	0.0225553738516749	-	chr1	46190370	46193648	+	2913	-	- && P0CF97.1 RecName: Full=Protein FAM200B && -	-
Cfu0147220	16.6452769687016	24.9011069842605	37.6999784634876	31.4900403057642	164.796686136025	425.857364258621	26.4154541388166	207.381363566804	-2.97173749842412	0.000173879720678828	0.0230850899748303	Cfu0147220	chr19	7579764	7595369	+	1101	protein_coding	- && sp|Q7Z7G1|CLNK_HUMAN Cytokine-dependent hematopoietic cell linker OS=Homo sapiens OX=9606 GN=CLNK PE=1 SV=2 && PF00017:SH2 domain	-
Cfu0216900	1.66452769687016	4.9802213968521	9.19511669841161	16.7290839124372	41.7078032813396	75.3217106851984	5.27995526404462	44.5861992929917	-3.08040233743091	0.000175868337006162	0.0232125635451993	Cfu0216900	chr25	25308631	25310512	-	840	protein_coding	- && sp|Q5ZLY5|PKHF2_CHICK Pleckstrin homology domain-containing family F member 2 OS=Gallus gallus OX=9031 GN=PLEKHF2 PE=2 SV=1 && PF01363:FYVE zinc finger	-
Cfu0235170	42.445456270189	75.5333578522568	61.6072818793578	121.039842425281	169.883003609359	221.619648746834	59.8620320006012	170.847498260491	-1.50970593160563	0.000177653736951034	0.0232490568257198	Cfu0235170	chr15	33668650	33675435	-	2178	protein_coding	- && sp|Q6P2A1|PRDM9_DANRE Histone-lysine N-methyltransferase PRDM9 OS=Danio rerio OX=7955 GN=prdm9 PE=2 SV=1 && PF00856:SET domain|PF00096:Zinc finger, C2H2 type	-
Cfu0211440	6.65811078748063	0.83003689947535	0	13.7768926337718	39.673276292006	72.4247218126907	2.49604922898533	41.9582969128229	-4.04953916095414	0.000178204999151508	0.0232490568257198	Cfu0211440	chr6	14604335	14608837	+	768	protein_coding	- && sp|P04187|GRAB_MOUSE Granzyme B(G,H) OS=Mus musculus OX=10090 GN=Gzmb PE=1 SV=1 && PF00089:Trypsin	-
Cfu0211420	4.16131924217539	2.49011069842605	11.9536517079351	9.84063759555132	53.9149652173415	172.370837914204	6.20169388284551	78.7088135756989	-3.66897271422826	0.000192517709340636	0.0248347662800708	Cfu0211420	chr6	14698657	14705455	+	660	protein_coding	- && sp|P51779|CFAD_PIG Complement factor D OS=Sus scrofa OX=9823 GN=CFD PE=2 SV=1 && PF00089:Trypsin	-
Cfu0062720	271.318014589836	1068.25748962478	1170.5383557078	185.98805055592	238.039657752036	211.480187693057	836.704619974136	211.835965333671	1.98170842172332	0.000192560217058591	0.0248347662800708	Cfu0062720	chr2	45610779	45620911	-	1671	protein_coding	- && sp|H2MTR9|ADIP_ORYLA Afadin- and alpha-actinin-binding protein OS=Oryzias latipes OX=8090 GN=ssx2ip PE=3 SV=1 && PF11559:Afadin- and alpha -actinin-Binding	-
Cfu0122460	12.4839577265262	12.4505534921302	15.6316983872997	38.3784866226501	38.6560127973392	182.510298967981	13.5220698686521	86.51493279599	-2.67084630305152	0.000196260125903496	0.0251387454792964	Cfu0122460	chr22	3202607	3205983	+	642	protein_coding	- && sp|Q6QB00|HELT_DANRE Hairy and enhancer of split-related protein helt OS=Danio rerio OX=7955 GN=helt PE=2 SV=1 && PF00010:Helix-loop-helix DNA-binding domain|PF07527:Hairy Orange	-
Cfu0132210	313.763470860025	512.132766976291	796.297106082445	1253.69722967324	1659.15675980158	1597.68936318796	540.731114639587	1503.51445088759	-1.47558732832533	0.000197144791751682	0.0251387454792964	Cfu0132210	chr5	8638566	8638877	-	312	protein_coding	- && sp|P62803|H4_BOVIN Histone H4 OS=Bos taurus OX=9913 PE=1 SV=2 && PF15511:Centromere kinetochore component CENP-T histone fold	-
Cfu0092180	61.5875247841958	41.5018449737675	80.9170269460221	119.071714906171	206.504489417364	223.068143183087	61.3354655679952	182.881449168874	-1.57557257414204	0.000201880380945219	0.0255979786400764	Cfu0092180	chr4	13921770	13923053	-	402	protein_coding	- && sp|P48035|FABP4_BOVIN Fatty acid-binding protein, adipocyte OS=Bos taurus OX=9913 GN=FABP4 PE=2 SV=2 && PF00061:Lipocalin / cytosolic fatty-acid binding protein family	-
Cfu0103770	3.32905539374031	4.9802213968521	6.43658168888813	0.984063759555132	34.5869588186719	353.432642445931	4.91528615982685	129.667888341386	-4.72083540564782	0.000203975392392237	0.0257191318787306	Cfu0103770	chr12	19493435	19497404	+	1443	protein_coding	- && sp|Q90303|K1C1_CARAU Keratin, type I cytoskeletal 50 kDa OS=Carassius auratus OX=7957 PE=2 SV=1 && PF00038:Intermediate filament protein	-
Cfu0003990	78.2328017528974	53.1223615664224	63.4463052190401	120.055778665726	180.055638556027	269.41996514321	64.93382284612	189.843794121654	-1.54365128071351	0.000206583518334361	0.0259032778267029	Cfu0003990	chr17	14861312	14877348	-	1497	protein_coding	- && sp|P49961|ENTP1_HUMAN Ectonucleoside triphosphate diphosphohydrolase 1 OS=Homo sapiens OX=9606 GN=ENTPD1 PE=1 SV=1 && PF01150:GDA1/CD39 (nucleoside phosphatase) family	-
novel.1095	1086.10432220778	844.147526766431	1250.53587098398	1772.29883095879	2496.36461591238	3348.91913661882	1060.2625733194	2539.19419449666	-1.25970100485587	0.000211109735816233	0.0263245676097922	-	chr14	1565456	1571501	+	1048	-	- && - && -	-
Cfu0171810	345.389497100558	263.951734033161	352.172969549165	492.031879777566	995.900961278817	1544.09506904657	320.504733560961	1010.67597003432	-1.65618518664089	0.000213401117062654	0.0264640835829895	Cfu0171810	chr9	33023798	33043267	+	2622	protein_coding	- && sp|P79750|CSF11_TAKRU Macrophage colony-stimulating factor 1 receptor 1 OS=Takifugu rubripes OX=31033 GN=csf1r1 PE=3 SV=1 && PF07714:Protein tyrosine kinase	-
Cfu0114790	362.034774069259	224.93999975782	161.834053892044	101.358567234179	87.4846605413465	56.4912830138988	249.602942573041	81.7781702631413	1.6045044342626	0.000216508611506806	0.0267027287525061	Cfu0114790	chr7	37413425	37425202	-	1326	protein_coding	- && sp|Q02790|FKBP4_HUMAN Peptidyl-prolyl cis-trans isomerase FKBP4 OS=Homo sapiens OX=9606 GN=FKBP4 PE=1 SV=3 && PF00254:FKBP-type peptidyl-prolyl cis-trans isomerase	-
Cfu0140450	659.152967960582	908.060368026033	1022.49697686337	1877.59365323119	1533.0160864629	2618.8779407469	863.236770949995	2009.82922681366	-1.21895319123927	0.000226061381813631	0.0276321459919721	Cfu0140450	chr21	26206926	26209085	-	306	protein_coding	- && sp|Q0MQC8|NDUB2_GORGO NADH dehydrogenase [ubiquinone] 1 beta subcomplex subunit 2, mitochondrial OS=Gorilla gorilla gorilla OX=9595 GN=NDUFB2 PE=3 SV=1 && PF14813:NADH dehydrogenase 1 beta subcomplex subunit 2	-
Cfu0054320	122.342785719957	133.635940815531	182.06331062855	262.74502380122	342.817797702718	444.687791929921	146.014012388013	350.083537811287	-1.26036518451705	0.000226492999934197	0.0276321459919721	Cfu0054320	chr10	5225493	5272306	+	3318	protein_coding	- && sp|Q3UHJ0|AAK1_MOUSE AP2-associated protein kinase 1 OS=Mus musculus OX=10090 GN=Aak1 PE=1 SV=2 && PF00069:Protein kinase domain	-
novel.2024	866.386666220917	1303.1579321763	1501.56255685062	2291.8844960039	2833.07883264709	2898.43736694388	1223.70238508261	2674.46689853163	-1.12800420868417	0.000231727709174136	0.0281187870755927	-	chr19	27818916	27832355	+	8146	-	- && - && -	-
Cfu0242010	872.212513159962	148.576605006088	159.995030552362	99.3904397150683	35.6042223133387	21.7274165438072	393.594716239471	52.2406928574047	2.90802671271193	0.000235819422288172	0.0284622693103959	Cfu0242010	chr23	3085841	3087838	-	807	protein_coding	- && sp|Q0V9X5|BHE22_XENTR Class E basic helix-loop-helix protein 22 OS=Xenopus tropicalis OX=8364 GN=bhlhe22 PE=2 SV=1 && PF00010:Helix-loop-helix DNA-binding domain	-
Cfu0081760	389.499481067617	366.876309568105	236.314499149178	165.322711605262	137.330571780021	130.364499262843	330.896763261633	144.339260882709	1.19547666151126	0.000244408900247546	0.029342068503123	Cfu0081760	chr1	20157514	20204440	-	5601	protein_coding	- && sp|B2RXS4|PLXB2_MOUSE Plexin-B2 OS=Mus musculus OX=10090 GN=Plxnb2 PE=1 SV=1 && PF08337:Plexin cytoplasmic RasGAP domain|PF01403:Sema domain|PF01833:IPT/TIG domain|PF01437:Plexin repeat|PF17960:TIG domain	-
Cfu0038190	54.0971501482801	98.7743910375666	110.341400380939	19.6812751911026	24.4143238720037	34.7638664700915	87.7376471889287	26.286488511066	1.75266442742228	0.00024573641769368	0.0293453489277585	Cfu0038190	chr11	7445991	7459454	-	1872	protein_coding	- && sp|Q9NPA2|MMP25_HUMAN Matrix metalloproteinase-25 OS=Homo sapiens OX=9606 GN=MMP25 PE=1 SV=1 && PF01471:Putative peptidoglycan binding domain|PF00413:Matrixin	-
Cfu0014070	0.832263848435079	2.49011069842605	0.919511669841161	12.7928288742167	29.5006413453378	13.0364499262843	1.4139620722341	18.4433067152796	-3.70103498896868	0.000247832797105278	0.0294399275298217	Cfu0014070	chr3	1554269	1563199	-	1299	protein_coding	- && - && -	-
novel.3554	58.2584693904555	2.49011069842605	63.4463052190401	0	3.05179048400046	0	41.3982951026406	1.01726349466682	5.26838592820148	0.000255007925149259	0.029999766803774	-	chr27	541897	544647	-	2075	-	- && - && -	-
Cfu0113300	1049.48471287663	938.771733306621	866.179992990373	262.74502380122	346.886851681386	556.221863521465	951.478813057876	388.617913001357	1.29452467809651	0.000255204041928427	0.029999766803774	Cfu0113300	chr14	34801857	34838500	+	5400	protein_coding	- && sp|Q9QYP2|CELR2_RAT Cadherin EGF LAG seven-pass G-type receptor 2 (Fragment) OS=Rattus norvegicus OX=10116 GN=Celsr2 PE=1 SV=1 && PF00002:7 transmembrane receptor (Secretin family)|PF02210:Laminin G domain|PF00053:Laminin EGF domain|PF16489:GPCR-Autoproteolysis INducing (GAIN) domain|PF00008:EGF-like domain|PF02793:Hormone receptor domain|PF01825:GPCR proteolysis site, GPS, motif	-
Cfu0243600	9.98716618122094	12.4505534921302	15.6316983872997	36.4103591035399	41.7078032813396	56.4912830138988	12.689806020217	44.8698151329261	-1.81798890219239	0.000270476032984194	0.0316302801267008	Cfu0243600	chr23	398202	402351	+	891	protein_coding	- && sp|P50591|TNF10_HUMAN Tumor necrosis factor ligand superfamily member 10 OS=Homo sapiens OX=9606 GN=TNFSF10 PE=1 SV=1 && PF00229:TNF(Tumour Necrosis Factor) family	-
Cfu0121490	93.2135510247288	103.754612434419	126.89261043808	260.77689628211	217.6943878587	201.34072663928	107.953591299076	226.604003593363	-1.07264199338013	0.000279872550330808	0.0325604302111666	Cfu0121490	chr7	924547	925248	-	252	protein_coding	- && - && PF15320:mRNA cap methylation, RNMT-activating mini protein	-
Cfu0075120	20.806596210877	13.2805903916056	0	113.16733234884	67.1393906480101	126.019015954082	11.3623955341609	102.108579650311	-3.16054547490782	0.000286602757801751	0.0330968652204487	Cfu0075120	chr1	47267164	47288235	-	942	protein_coding	- && - && PF07686:Immunoglobulin V-set domain	-
Cfu0073800	1743.59276247149	1676.67453694021	1357.19922468555	975.207185719136	631.720630188095	593.882718864064	1592.48884136575	733.603511590432	1.11738588533875	0.000287613160747234	0.0330968652204487	Cfu0073800	chr2	1581443	1621116	+	5109	protein_coding	- && sp|A2RUV4|RHG21_XENTR Rho GTPase-activating protein 21 OS=Xenopus tropicalis OX=8364 GN=arhgap21 PE=2 SV=1 && PF00169:PH domain|PF00620:RhoGAP domain|PF17820:PDZ domain	-
Cfu0017600	20.806596210877	24.0710700847851	48.7341185015815	79.7091645239657	104.778139950682	118.776543772813	31.2039282657479	101.08794941582	-1.69779671861679	0.00028888269598708	0.0330968652204487	Cfu0017600	chr3	18395237	18396517	-	1281	protein_coding	- && sp|Q91178|GPRX_ORYLA Probable G-protein coupled receptor (Fragment) OS=Oryzias latipes OX=8090 PE=3 SV=1 && PF00001:7 transmembrane receptor (rhodopsin family)	-
Cfu0117050	2.49679154530524	4.15018449737675	2.75853500952348	17.7131476719924	16.2762159146691	33.3153720338377	3.13517035073516	22.4349118734997	-2.82196106962557	0.000292937670462174	0.0332403643905545	Cfu0117050	chr7	23662909	23716531	+	5394	protein_coding	- && sp|Q96L96|ALPK3_HUMAN Alpha-protein kinase 3 OS=Homo sapiens OX=9606 GN=ALPK3 PE=2 SV=2 && PF07679:Immunoglobulin I-set domain|PF02816:Alpha-kinase family	-
Cfu0221500	0	0	0	20.6653389506578	6.10358096800092	5.79397774501526	0	10.8542992212246	-6.11020125975413	0.000293080749389471	0.0332403643905545	Cfu0221500	chr18	16933880	16934657	+	633	protein_coding	- && - && PF08241:Methyltransferase domain	-
Cfu0141380	9.98716618122094	9.9604427937042	15.6316983872997	36.4103591035399	42.7250667760064	44.9033275238683	11.8597691207416	41.3462511344715	-1.80429021765005	0.000299124438491666	0.0337236130755915	Cfu0141380	chr21	22196219	22210964	+	1386	protein_coding	- && sp|P0C548|PLPL2_RAT Patatin-like phospholipase domain-containing protein 2 OS=Rattus norvegicus OX=10116 GN=Pnpla2 PE=1 SV=1 && PF01734:Patatin-like phospholipase	-
Cfu0009390	59.0907332388906	127.825682519204	108.502377041257	17.7131476719924	25.4315873666705	40.5578442151068	98.4729309331171	27.9008597512566	1.83673834356554	0.000300329917066632	0.0337236130755915	Cfu0009390	chr14	1778058	1788964	+	1263	protein_coding	- && - && -	-
Cfu0231480	5.82584693904555	1.6600737989507	11.0341400380939	44.2828691799809	33.5696953240051	30.4183831613301	6.17335359203006	36.0903158884387	-2.56379611687853	0.000310194665097705	0.0345947601897539	Cfu0231480	chr15	19793252	19798761	+	1458	protein_coding	- && sp|Q865W2|TRI50_PIG E3 ubiquitin-protein ligase TRIM50 OS=Sus scrofa OX=9823 GN=TRIM50 PE=2 SV=1 && PF00622:SPRY domain|PF13765:SPRY-associated domain|PF13445:RING-type zinc-finger|PF00643:B-box zinc finger	-
novel.881	168.949561232321	126.165608720253	220.682800761879	25.5856577484334	67.1393906480101	65.1822496314217	171.932656904818	52.6357660092884	1.71363386889799	0.000311153580793976	0.0345947601897539	-	chr12	3920232	3924680	-	2883	-	- && - && -	-
Cfu0026550	743.211616652525	527.903468066322	579.292351999931	337.53386952741	293.989149958711	204.237715511788	616.80247890626	278.58691166597	1.14391411537774	0.000314506433300602	0.0347265007743627	Cfu0026550	chr26	11142494	11149845	-	1329	protein_coding	- && sp|Q15084|PDIA6_HUMAN Protein disulfide-isomerase A6 OS=Homo sapiens OX=9606 GN=PDIA6 PE=1 SV=1 && PF00085:Thioredoxin	-
Cfu0061110	129.833160355872	161.027158498218	135.168215466651	76.7569732453003	46.7941207546737	52.1457997051373	142.009511440247	58.5656312350371	1.27325637976258	0.000317150307490821	0.0347265007743627	Cfu0061110	chr10	35517382	35544592	-	2745	protein_coding	- && sp|Q9UIS9|MBD1_HUMAN Methyl-CpG-binding domain protein 1 OS=Homo sapiens OX=9606 GN=MBD1 PE=1 SV=2 && PF01429:Methyl-CpG binding domain|PF02008:CXXC zinc finger domain	-
Cfu0242560	140.652590385528	141.936309810285	159.995030552362	74.78884572619	73.242971616011	53.5942941413911	147.527976916058	67.2087038278641	1.12563803585291	0.000317960634372902	0.0347265007743627	Cfu0242560	chr23	897191	916081	+	1803	protein_coding	- && sp|Q8BRG6|KLH24_MOUSE Kelch-like protein 24 OS=Mus musculus OX=10090 GN=Klhl24 PE=2 SV=2 && PF07707:BTB And C-terminal Kelch|PF00651:BTB/POZ domain|PF01344:Kelch motif	-
Cfu0044020	382.841370280136	805.135792491089	587.567957028502	1006.6972260249	1873.79935717628	2434.91914734266	591.848373266576	1771.80524351461	-1.58156895219564	0.000318492940199073	0.0347265007743627	Cfu0044020	chr11	32778341	32817818	-	2079	protein_coding	- && sp|Q9NW15|ANO10_HUMAN Anoctamin-10 OS=Homo sapiens OX=9606 GN=ANO10 PE=1 SV=2 && PF04547:Calcium-activated chloride channel	-
Cfu0059100	89.0522317825534	58.1025829632745	85.5145852952279	31.4900403057642	25.4315873666705	13.0364499262843	77.5564666803519	23.319359199573	1.71171009409688	0.000326870659402023	0.0354686095322291	Cfu0059100	chr10	25556830	25561278	+	1299	protein_coding	- && sp|Q5UU75|DMTA2_DANRE Doublesex- and mab-3-related transcription factor A2 OS=Danio rerio OX=7955 GN=dmrta2 PE=2 SV=1 && PF00751:DM DNA binding domain|PF03474:DMRTA motif	-
novel.4163	0	0	0.919511669841161	6.88844631688592	9.15537145200138	28.9698887250763	0.306503889947054	15.0045688313212	-5.58925463821836	0.000331015639325864	0.0357465214334199	-	chr4	35732584	35738130	-	796	-	- && - && -	-
novel.1212	54.9294139967152	40.6718080742921	71.7219102476105	19.6812751911026	7.12084446266774	2.89698887250763	55.7743774395393	9.89970284209267	2.453880673479	0.000337579613702884	0.03628177086321	-	chr14	6053130	6055416	-	2287	-	- && - && -	-
Cfu0179360	5.82584693904555	11.6205165926549	15.6316983872997	0	0	0	11.0260206396667	0	5.72503281466373	0.00034251249332837	0.0366247778896234	Cfu0179360	chr24	6509307	6513056	-	549	protein_coding	- && sp|O92815|POL_WDSV Gag-Pol polyprotein OS=Walleye dermal sarcoma virus OX=39720 GN=gag-pol PE=1 SV=2 && PF18697:Murine leukemia virus (MLV) integrase (IN) C-terminal domain	-
novel.4200	0	0.83003689947535	0	7.87251007644105	17.2934794093359	13.0364499262843	0.276678966491783	12.7341464706871	-5.36843419857914	0.000345548253927751	0.0366247778896234	-	chr5	1055981	1061541	+	844	-	- && - && -	-
Cfu0151660	33.2905539374031	32.3714390795386	19.3097450666644	1.96812751911026	5.0863174733341	7.24247218126907	28.3239126945354	4.76563905790448	2.6220781611601	0.000350704376823189	0.0369878401163522	Cfu0151660	chr19	24062207	24065341	-	888	protein_coding	- && sp|Q1WNP0|DHB1_PANTR Estradiol 17-beta-dehydrogenase 1 OS=Pan troglodytes OX=9598 GN=HSD17B1 PE=3 SV=3 && PF00106:short chain dehydrogenase	-
Cfu0174430	17.4775408171367	8.3003689947535	26.6658384253937	32.4741040653193	92.5709780146806	169.473849041696	17.4812494124279	98.1729770405654	-2.48806143682497	0.00036388412105277	0.038199370289121	Cfu0174430	chr24	24856507	24903251	+	1722	protein_coding	- && sp|Q6UXG3|CLM9_HUMAN CMRF35-like molecule 9 OS=Homo sapiens OX=9606 GN=CD300LG PE=1 SV=2 && PF07686:Immunoglobulin V-set domain	-
Cfu0130660	30.7937623920979	24.0710700847851	28.504861765076	120.055778665726	46.7941207546737	115.879554900305	27.789898080653	94.243151440235	-1.75933540455673	0.000366001542979957	0.0382437723382298	Cfu0130660	chr5	14761584	14770776	-	2658	protein_coding	- && sp|P09610|HMDH_MESAU 3-hydroxy-3-methylglutaryl-coenzyme A reductase OS=Mesocricetus auratus OX=10036 GN=HMGCR PE=1 SV=1 && PF00368:Hydroxymethylglutaryl-coenzyme A reductase|PF12349:Sterol-sensing domain of SREBP cleavage-activation	-
Cfu0222510	1.66452769687016	0.83003689947535	0	3.93625503822053	22.37979688267	37.6608553425992	0.831521532115169	21.3256357544966	-4.64168649918611	0.000368748914096339	0.0383532856735225	Cfu0222510	chr18	19055351	19063828	-	3165	protein_coding	- && sp|Q9JHG7|PK3CG_MOUSE Phosphatidylinositol 4,5-bisphosphate 3-kinase catalytic subunit gamma isoform OS=Mus musculus OX=10090 GN=Pik3cg PE=1 SV=2 && PF00792:Phosphoinositide 3-kinase C2|PF00454:Phosphatidylinositol 3- and 4-kinase|PF00794:PI3-kinase family, ras-binding domain|PF00613:Phosphoinositide 3-kinase family, accessory domain (PIK domain)	-
Cfu0147740	17.4775408171367	45.6520294711442	23.9073034158702	4.92031879777566	2.03452698933364	5.79397774501526	29.012291234717	4.24960784404152	2.80071949416611	0.000375826075813433	0.0386302060084189	Cfu0147740	chr19	9278665	9279669	+	633	protein_coding	- && - && -	-
novel.4846	44.9422478154942	53.9523984658977	63.4463052190401	136.784862578163	158.693105168024	98.4976216652594	54.113650500144	131.325196470482	-1.28478296919259	0.000376298527829136	0.0386302060084189	-	chr7	27137268	27141645	-	3305	-	- && - && -	-
novel.4766	1736.10238783557	4453.14796568525	9299.02151710366	16343.3309186916	20321.8728329591	24575.1566054822	5162.75729020816	20413.4534523776	-1.98332711916965	0.000376546093125927	0.0386302060084189	-	chr7	42003195	42004814	+	830	-	- && - && -	-
Cfu0151700	36.6196093311435	36.5216235769154	47.8146068317404	10.8247013551065	11.189898441335	13.0364499262843	40.3186132465997	11.6836832409086	1.79484123788225	0.000379413735985693	0.0386502137675498	Cfu0151700	chr19	24108803	24111776	+	1926	protein_coding	- && sp|Q9I8F9|HSP71_ORYLA Heat shock 70 kDa protein 1 OS=Oryzias latipes OX=8090 PE=3 SV=1 && PF00012:Hsp70 protein|PF10712:NAD-specific glutamate dehydrogenase	-
novel.2357	1.66452769687016	4.15018449737675	3.67804667936464	48.2191242182015	32.5524318293382	7.24247218126907	3.16425295787052	29.3380094096029	-3.22729389651138	0.000380166037057867	0.0386502137675498	-	chr2	19112795	19115357	-	774	-	- && - && -	-
Cfu0019540	7.49037463591571	14.1106272910809	11.0341400380939	23.6175302293232	49.8459112386742	88.3581606114827	10.8783806550302	53.9405340264933	-2.30039973447783	0.000382863219368561	0.038749878301114	Cfu0019540	chr3	26946671	26970732	-	4086	protein_coding	- && sp|Q62190|RON_MOUSE Macrophage-stimulating protein receptor OS=Mus musculus OX=10090 GN=Mst1r PE=1 SV=3 && PF01403:Sema domain|PF07714:Protein tyrosine kinase|PF01833:IPT/TIG domain	-
novel.3625	155.63333965736	79.6835423496336	183.902333968232	256.840641243889	445.561410664067	604.022179917841	139.739738658408	435.474743941932	-1.63917197417534	0.000404663203455268	0.0405922155643795	-	chr28	8503992	8507505	+	941	-	- && P20411.1 RecName: Full=High affinity immunoglobulin epsilon receptor subunit gamma; AltName: Full=Fc receptor gamma-chain; Short=FcRgamma; AltName: Full=Fc-epsilon RI-gamma; AltName: Full=IgE Fc receptor subunit gamma; Short=FceRI gamma; Flags: Precursor && -	-
Cfu0087010	0	0	0	7.87251007644105	8.13810795733456	10.1394610537767	0	8.71669302918411	-5.78065101174983	0.000407164085936112	0.0406237989869431	Cfu0087010	chr1	717597	719665	-	1032	protein_coding	- && - && PF00001:7 transmembrane receptor (rhodopsin family)	-
Cfu0079030	60.7552609357607	78.8535054501582	68.9633752380871	102.342630993734	236.005130762702	415.717903204845	69.524047208002	251.35522165376	-1.85113925069572	0.000416243085679855	0.041131733822074	Cfu0079030	chr1	28934630	28946495	-	2265	protein_coding	- && sp|A1A5B4|ANO9_HUMAN Anoctamin-9 OS=Homo sapiens OX=9606 GN=ANO9 PE=1 SV=3 && PF16178:Dimerisation domain of Ca+-activated chloride-channel, anoctamin|PF04547:Calcium-activated chloride channel	-
Cfu0030340	2335.33235870883	1882.52368801009	1201.8017524824	932.892444058265	746.671405085446	608.367663226602	1806.55259973377	762.643837456771	1.24358339756807	0.000417331282465881	0.041131733822074	Cfu0030340	chr20	29310692	29342319	+	1722	protein_coding	- && sp|O02675|DPYL2_BOVIN Dihydropyrimidinase-related protein 2 OS=Bos taurus OX=9913 GN=DPYSL2 PE=1 SV=1 && PF01979:Amidohydrolase family	-
novel.3650	12.4839577265262	9.13040589422885	20.2292567365055	37.394422863095	47.8113842493405	76.7702051214522	13.9478734524202	53.9920040779626	-1.94991145136764	0.000422207755689019	0.0411646985850207	-	chr28	1251583	1259756	-	3749	-	- && Q9NBX4.1 RecName: Full=Probable RNA-directed DNA polymerase from transposon X-element; AltName: Full=Reverse transcriptase && -	-
Cfu0157750	970.419647275302	835.847157771677	692.392287390394	505.808772411338	346.886851681386	323.014259284601	832.886364145791	391.903294459108	1.08624844746336	0.000431349787504546	0.0416049773674256	Cfu0157750	chr27	425933	442597	+	2520	protein_coding	- && sp|P34932|HSP74_HUMAN Heat shock 70 kDa protein 4 OS=Homo sapiens OX=9606 GN=HSPA4 PE=1 SV=4 && PF00012:Hsp70 protein	-
Cfu0021580	297.118193891323	265.611807832112	198.614520685691	125.960161223057	78.3292890893452	123.122027081574	253.781507469709	109.137159131325	1.22027865202875	0.000433687207885087	0.0416524267317719	Cfu0021580	chr3	36161101	36182454	-	1809	protein_coding	- && sp|A0A2R8Q1W5|KEP1B_DANRE Kelch-like ECH-associated protein 1B OS=Danio rerio OX=7955 GN=keap1b PE=1 SV=1 && PF00651:BTB/POZ domain|PF07707:BTB And C-terminal Kelch|PF01344:Kelch motif	-
Cfu0187710	39.1164008764487	54.7824353653731	84.5950736253868	124.976097463502	160.727632157358	252.038031908164	59.4979699557362	179.247253843008	-1.58955332517888	0.000442969997164579	0.0421627441518355	Cfu0187710	chr8	16980084	16988953	-	1818	protein_coding	- && sp|P16236|REL_CHICK Proto-oncogene c-Rel OS=Gallus gallus OX=9031 GN=REL PE=1 SV=2 && PF00554:Rel homology DNA-binding domain|PF16179:Rel homology dimerisation domain	-
Cfu0102680	0	0	0	2.9521912786654	12.2071619360018	15.933438798792	0	10.3642640044864	-6.02437227680986	0.000444722422344125	0.0421627441518355	Cfu0102680	chr12	15133715	15141843	+	900	protein_coding	- && - && -	-
Cfu0135810	34.9550816342733	49.802213968521	38.6194901333288	74.78884572619	118.002565381351	140.50396031662	41.1255952453743	111.098457141387	-1.42846898218049	0.000446006192318986	0.0421627441518355	Cfu0135810	chr22	20835145	20850392	-	2877	protein_coding	- && sp|Q1RMU2|CYLD_BOVIN Ubiquitin carboxyl-terminal hydrolase CYLD OS=Bos taurus OX=9913 GN=CYLD PE=2 SV=1 && PF01302:CAP-Gly domain	-
novel.1136	49.1035670576696	58.9326198627498	105.743842031733	13.7768926337718	10.1726349466682	28.9698887250763	71.2600096507177	17.6398054351721	2.04143412404561	0.000446473010734988	0.0421627441518355	-	chr14	17865777	17869903	+	2269	-	- && Q9NBX4.1 RecName: Full=Probable RNA-directed DNA polymerase from transposon X-element; AltName: Full=Reverse transcriptase && -	-
Cfu0099540	7.49037463591571	11.6205165926549	10.1146283682528	29.521912786654	30.5179048400046	66.6307440676755	9.74183986560779	42.223520564778	-2.10338024497461	0.000450476547498616	0.0423635653210157	Cfu0099540	chr12	3119313	3136447	+	2076	protein_coding	- && sp|Q5T601|AGRF1_HUMAN Adhesion G-protein coupled receptor F1 OS=Homo sapiens OX=9606 GN=ADGRF1 PE=1 SV=2 && PF00002:7 transmembrane receptor (Secretin family)|PF01390:SEA domain	-
Cfu0145200	12.4839577265262	2.49011069842605	27.5853500952348	39.3625503822053	209.556279901365	81.1156884302136	14.1864728400624	110.011506237928	-2.96115746135781	0.000470216900855383	0.044036495652722	Cfu0145200	chr21	4676470	4742259	+	2532	protein_coding	- && sp|Q7RTR2|NLRC3_HUMAN NLR family CARD domain-containing protein 3 OS=Homo sapiens OX=9606 GN=NLRC3 PE=1 SV=2 && PF17776:NLRC4 helical domain HD2|PF05729:NACHT domain|PF14484:Fish-specific NACHT associated domain|PF17779:NOD2 winged helix domain	-
Cfu0153340	1244.23445341044	1082.36811691586	2049.59151207595	2562.50202988156	3700.80459359789	6114.09501542735	1458.73136080075	4125.80054630227	-1.49985601428722	0.000478147894374765	0.0445942065125556	Cfu0153340	chr27	14125839	14130769	-	2595	protein_coding	- && sp|P12839|NFM_RAT Neurofilament medium polypeptide OS=Rattus norvegicus OX=10116 GN=Nefm PE=1 SV=4 && PF00038:Intermediate filament protein	-
Cfu0029340	154.801075808925	264.781770932637	148.960890514268	51.1713154968669	47.8113842493405	4.34548330876144	189.514579085276	34.4427276849896	2.44566961429339	0.000483125545402293	0.04487301876432	Cfu0029340	chr26	665703	680794	+	2613	protein_coding	- && sp|P32759|A1AT_CYPCA Alpha-1-antitrypsin homolog OS=Cyprinus carpio OX=7962 PE=2 SV=1 && PF00079:Serpin (serine protease inhibitor)	-
novel.3506	515.171322181314	544.50420605583	794.458082742763	181.067731758144	241.091448236036	347.638664700916	618.044536993302	256.599281565032	1.27110794197607	0.000493699830272325	0.0455616282856106	-	chr26	22551780	22603960	-	10601	-	- && P35072.1 RecName: Full=Transposable element Tcb1 transposase; AltName: Full=Transposable element Barney transposase && PF01498:Transposase	-
novel.387	16.6452769687016	23.2410331853098	1.83902333968232	0	0	0	13.9084444978979	0	6.06405609947628	0.000498837437469486	0.0457483495380753	-	chr10	13974924	13976304	+	1264	-	- && - && -	-
Cfu0007380	47.4390393607995	37.3516604763907	48.7341185015815	69.8685269284144	143.434152748022	318.668775975839	44.5082727795906	177.323818550758	-1.99031850405965	0.00050065761346498	0.0457483495380753	Cfu0007380	chr17	24832048	24836279	+	1095	protein_coding	- && sp|B5DGM7|ALDOA_SALSA Fructose-bisphosphate aldolase A OS=Salmo salar OX=8030 PE=1 SV=1 && PF00274:Fructose-bisphosphate aldolase class-I	-
novel.3981	24.1356516046173	42.3318818732428	77.2389802666575	6.88844631688592	10.1726349466682	13.0364499262843	47.9021712481725	10.0325103966128	2.27172014695619	0.000510062780364058	0.0462297003068231	-	chr4	13407970	13410049	+	1537	-	- && - && -	-
Cfu0020160	849.741389252215	688.93062656454	779.745896025304	1158.24304499639	1631.69064544558	2004.71629977528	772.80597061402	1598.21666340575	-1.04774901532133	0.000517636582238532	0.04654604645866	Cfu0020160	chr3	30454398	30466171	-	2169	protein_coding	- && sp|P24346|DDX3_XENLA Putative ATP-dependent RNA helicase an3 OS=Xenopus laevis OX=8355 GN=an3 PE=2 SV=1 && PF00270:DEAD/DEAH box helicase|PF00271:Helicase conserved C-terminal domain	-
Cfu0220880	0	10.7904796931795	5.51707001904696	138.752990097274	76.2947621000115	10.1394610537767	5.4358499040755	75.0624044170206	-3.79065330078974	0.000530322907458213	0.0472439754631736	Cfu0220880	chr18	13722023	13725918	-	1803	protein_coding	- && sp|Q6NWF6|K2C8_DANRE Keratin, type II cytoskeletal 8 OS=Danio rerio OX=7955 GN=krt8 PE=1 SV=1 && PF00038:Intermediate filament protein|PF16208:Keratin type II head	-
Cfu0046400	10.819430029656	14.1106272910809	5.51707001904696	0	0	0	10.1490424465946	0	5.60931600670634	0.000533201906036165	0.0472439754631736	Cfu0046400	chr13	29170358	29196214	-	2418	protein_coding	- && sp|Q68DD2|PA24F_HUMAN Cytosolic phospholipase A2 zeta OS=Homo sapiens OX=9606 GN=PLA2G4F PE=1 SV=3 && PF01735:Lysophospholipase catalytic domain|PF00168:C2 domain	-
novel.1508	14.1484854233963	6.6402951958028	18.3902333968232	59.0438255733079	40.6905397866728	44.9033275238683	13.0596713386741	48.2125642946163	-1.89188049776465	0.000533771100713747	0.0472439754631736	-	chr16	9697620	9704049	+	957	-	- && - && -	-
Cfu0215380	4.99358309061047	21.5809593863591	15.6316983872997	48.2191242182015	80.3638160786788	52.1457997051373	14.0687469547564	60.2429133340059	-2.1009371028401	0.000554173295031921	0.0486680594119473	Cfu0215380	chr13	80030	176043	-	6825	protein_coding	- && sp|Q12955|ANK3_HUMAN Ankyrin-3 OS=Homo sapiens OX=9606 GN=ANK3 PE=1 SV=3 && PF00531:Death domain|PF17809:UPA domain	-
Cfu0037380	0	1.6600737989507	1.83902333968232	25.5856577484334	23.3970603773369	5.79397774501526	1.16636571287767	18.2588986235952	-3.99660253099859	0.000558681488145881	0.048729032753505	Cfu0037380	chr11	3516572	3522096	-	1878	protein_coding	- && sp|Q3SXY7|LRIT3_HUMAN Leucine-rich repeat, immunoglobulin-like domain and transmembrane domain-containing protein 3 OS=Homo sapiens OX=9606 GN=LRIT3 PE=1 SV=3 && PF13927:Immunoglobulin domain|PF13855:Leucine rich repeat	-
Cfu0104140	139.820326537093	112.885018328648	116.777982069827	62.9800806115284	56.9667557013419	53.5942941413911	123.161108978523	57.8470434847538	1.08691933023785	0.000570835800728983	0.0495529385478967	Cfu0104140	chr12	20295637	20308183	+	1311	protein_coding	- && sp|Q58DG6|FXL20_BOVIN F-box/LRR-repeat protein 20 OS=Bos taurus OX=9913 GN=FBXL20 PE=2 SV=2 && PF12937:F-box-like	-
Cfu0151690	92.3812871762937	100.434464836517	63.4463052190401	37.394422863095	21.3625333880032	33.3153720338377	85.4206857439504	30.6907760949787	1.48081566469154	0.000578987274310724	0.0498768808442482	Cfu0151690	chr19	24104774	24108017	-	1926	protein_coding	- && sp|Q9I8F9|HSP71_ORYLA Heat shock 70 kDa protein 1 OS=Oryzias latipes OX=8090 PE=3 SV=1 && PF10712:NAD-specific glutamate dehydrogenase|PF00012:Hsp70 protein	-
