# Supplementary material for: Heat Acclimation Enhances Brain Resilience to Acute Thermal Stress in Clarias fuscus by Modulating Cell Adhesion, Anti-Apoptotic Pathways, and Intracellular Degradation Mechanisms
Source: Animals (Basel). 2025 Apr 25;15(9):1220. doi: 10.3390/ani15091220 (PMC12071039; doi:10.3390/ani15091220)
Supplement: Supplementary file 1 [file animals-15-01220-s001.zip › Table S8-HT-R72vsHT-C-deg-all.xls]

gene_id	HT_br7	HT_br8	HT_br9	HT_br1	HT_br2	HT_br3	HT_R72	HT_C	log2FoldChange	pvalue	padj	gene_name	gene_chr	gene_start	gene_end	gene_strand	gene_length	gene_biotype	gene_description	Family
novel.1288	4.76678834050428	5.25142349056736	12.3355301041459	350.578476056502	487.445810098638	663.079832803021	7.45124731173918	500.36803965272	-6.09628713494433	1.03718003712962e-34	2.41362166440434e-30	-	chr15	2011703	2020114	+	5442	-	- && - && -	-
novel.1373	7.74603105331946	21.6621218985903	14.6484419986733	427.65601334552	683.201973196761	964.31277623708	14.6855316501943	691.72358759312	-5.56150083229085	5.28530757927349e-29	6.14971963386367e-25	-	chr15	28859530	28870086	+	10214	-	- && - && -	-
Cfu0047860	506.47126117858	554.025178254856	598.273210051076	82.0502816302452	86.8586948845977	86.3289533012243	552.923216494837	85.0793099386891	2.70089232886443	1.35599238739768e-27	1.05184329490438e-23	Cfu0047860	chr13	23605836	23669940	+	2826	protein_coding	- && sp|P32418|NAC1_HUMAN Sodium/calcium exchanger 1 OS=Homo sapiens OX=9606 GN=SLC8A1 PE=1 SV=3 && PF01699:Sodium/calcium exchanger protein|PF03160:Calx-beta domain|PF16494:C-terminal extension of sodium/calcium exchanger domain	-
Cfu0072020	681.650732692113	736.512144552072	620.63135836484	85.7798398861654	86.8586948845977	51.4300147326442	679.598078536342	74.6895165011358	3.17170453750572	3.35223501086266e-25	1.95024652344463e-21	Cfu0072020	chr2	8354835	8374982	+	1806	protein_coding	- && sp|Q5RES1|MMP14_PONAB Matrix metalloproteinase-14 OS=Pongo abelii OX=9601 GN=MMP14 PE=2 SV=1 && PF00413:Matrixin|PF11857:Domain of unknown function (DUF3377)|PF01471:Putative peptidoglycan binding domain|PF00045:Hemopexin	-
novel.3319	172.200228800717	122.095596155691	143.400537460696	847.8529101792	897.107714330471	1039.62101209559	145.898787472368	928.193878868422	-2.66782268711237	4.95204954812339e-25	2.30478290068759e-21	-	chr25	22927260	22928291	+	1032	-	- && - && -	-
novel.787	11.9169708512607	11.8157028537765	19.274265787728	234.962170122975	326.692404640576	547.362299654571	14.3356464975884	369.672291472707	-4.69510126025485	1.32531593985826e-23	5.14023787274028e-20	-	chr12	4385805	4394574	+	3996	-	- && - && -	-
novel.3947	263.365055812862	265.853314209972	306.846311340629	1217.0791775153	1147.31261153536	1092.88781306869	278.688227121154	1152.42653403978	-2.04920889074741	1.86271407221581e-23	6.19245988207631e-20	-	chr4	2544915	2545751	+	817	-	- && - && -	-
novel.889	210.334535524752	168.045551698155	228.207306926699	1157.40624542058	985.262807646183	1045.13137081695	202.195798049869	1062.60014129457	-2.39459428603822	3.896538740047e-23	1.13345441274542e-19	-	chr12	6742172	6745390	-	3219	-	- && P35072.1 RecName: Full=Transposable element Tcb1 transposase; AltName: Full=Transposable element Barney transposase && PF01498:Transposase	-
novel.3432	163.858349204835	122.095596155691	150.339273144278	834.177863240826	710.426340250142	776.960579711018	145.431072834935	773.854927733996	-2.41146296325084	6.23021922252903e-23	1.61092701697192e-19	-	chr26	6065897	6070774	+	4849	-	- && - && -	-
novel.1560	30.3882756707148	36.7599644339715	23.1291189452736	238.691728378895	300.764436018308	284.701867269995	30.0924530166533	274.719343889066	-3.18482642704419	8.52297350678367e-23	1.98338116476363e-19	-	chr16	1107422	1111618	-	769	-	- && - && -	-
Cfu0071130	529.709354338538	464.750978915211	587.479621209948	67.1320486065642	45.3739450889689	33.0621523281284	527.313318154566	48.5227153412205	3.42400678587206	1.19420362522491e-22	2.52639205114627e-19	Cfu0071130	chr2	12627022	12666340	-	2229	protein_coding	- && sp|A5PMY6|COL12_DANRE Collectin-12 OS=Danio rerio OX=7955 GN=colec12 PE=2 SV=1 && PF01391:Collagen triple helix repeat (20 copies)|PF00059:Lectin C-type domain	-
novel.1926	122.744799767985	105.028469811347	154.194126301824	845.366538008587	711.722738681255	736.551282421084	127.322465293719	764.546853036975	-2.58831840112424	2.11222468069927e-22	4.09613171204606e-19	-	chr18	27294832	27299278	-	4427	-	- && - && -	-
Cfu0112570	1648.71291727192	1880.00960962311	1736.22586215853	462.465223734109	452.443052458576	497.769071162378	1754.98279635119	470.892449118354	1.89906612226039	3.13534577066866e-22	5.61251010994079e-19	Cfu0112570	chr14	33057773	33106872	-	1584	protein_coding	- && sp|Q99624|S38A3_HUMAN Sodium-coupled neutral amino acid transporter 3 OS=Homo sapiens OX=9606 GN=SLC38A3 PE=1 SV=1 && PF01490:Transmembrane amino acid transporter protein	-
Cfu0070230	674.500550181356	733.886432806788	683.079979517079	120.589050274754	79.0803042979173	69.79787713716	697.155654168408	89.8224105699439	2.94677117989668	7.08985567178118e-22	1.17848593812871e-18	Cfu0070230	chr2	15471958	15475847	-	2106	protein_coding	- && sp|Q9HCU0|CD248_HUMAN Endosialin OS=Homo sapiens OX=9606 GN=CD248 PE=1 SV=1 && PF07645:Calcium-binding EGF domain|PF00059:Lectin C-type domain	-
novel.570	5.95848542563035	5.90785142688827	13.8774713671641	170.316493687024	410.958302662947	317.764019598123	8.58126940656092	299.679605316032	-5.14573633140211	1.76853632151318e-21	2.74370724919554e-18	-	chr10	34879341	34884032	-	4663	-	- && - && -	-
Cfu0226840	7970.66595386572	6046.35772145199	9654.86521838869	1415.98895116438	1415.66708677583	1478.61292356352	7890.62963123547	1436.75632050125	2.45740306411752	9.74492056125066e-21	1.4173377898804e-17	Cfu0226840	chr10	425043	429608	-	681	protein_coding	- && sp|Q98SV1|SELPA_DANRE Selenoprotein Pa OS=Danio rerio OX=7955 GN=sepp1a PE=1 SV=3 && PF04592:Selenoprotein P, N terminal region	-
novel.4092	2594.92040286202	3094.40129181681	3467.82590052801	11535.5236855613	13110.4773338498	12743.6229362531	3052.38253173562	12463.2079852214	-2.02976164104441	2.46222289048708e-20	3.37049346379557e-17	-	chr4	10854506	10855644	-	1116	-	- && - && -	-
novel.2438	39.9218523517234	47.2628114151062	28.5259133658374	340.632987374048	388.919529334019	631.854466715344	38.5701923775556	453.802327807804	-3.5508431589225	9.56767989485192e-20	1.23694154907277e-16	-	chr2	41640142	41643408	-	3267	-	- && - && -	-
novel.2495	4057.13272631171	4289.75656385721	4541.78799022022	15151.9520077186	13415.1309651614	13122.0009017861	4296.22576012971	13896.3612915554	-1.69365795393975	1.13827887800367e-19	1.39415198789597e-16	-	chr20	6730545	6735490	+	2977	-	- && - && -	-
Cfu0096920	1540.86433106801	1776.95042362073	1253.59824683383	310.796521326686	250.204897204886	317.764019598123	1523.80433384085	292.921812709899	2.38053809484949	1.94311015042356e-19	2.26090581552534e-16	Cfu0096920	chr4	32072007	32120784	-	2403	protein_coding	- && sp|P07228|ITB1_CHICK Integrin beta-1 OS=Gallus gallus OX=9031 GN=ITGB1 PE=1 SV=1 && PF18372:Integrin beta epidermal growth factor like domain 1|PF17205:Integrin plexin domain|PF08725:Integrin beta cytoplasmic domain|PF07974:EGF-like domain|PF07965:Integrin beta tail domain|PF00362:Integrin beta chain VWA domain	-
novel.1586	229.401688886769	210.056939622694	282.175251132337	978.387449136409	987.855604508409	1039.62101209559	240.544626547267	1001.95468858014	-2.05931945830981	4.70844445584189e-19	5.21762909199508e-16	-	chr16	14019358	14025264	-	5887	-	- && - && -	-
Cfu0136420	1.78754562768911	0.656427936320919	0	135.507283298435	132.232639973567	130.411823072062	0.814657854670009	132.717248781355	-7.23592065751438	1.02363515561087e-18	1.08277335028275e-15	Cfu0136420	chr22	17698549	17709249	-	4317	protein_coding	- && sp|G5EBQ8|CHS2_CAEEL Chitin synthase chs-2 OS=Caenorhabditis elegans OX=6239 GN=chs-2 PE=1 SV=1 && PF03142:Chitin synthase	-
novel.4805	256.810721844668	353.814657676976	410.92734659436	1680.78758733472	1766.99106160756	1838.62302669203	340.517575372001	1762.1338918781	-2.37241805999883	1.21817620444722e-18	1.23252949798658e-15	-	chr7	11724997	11734667	-	3323	-	- && Q9PU36.1 RecName: Full=Protein piccolo; AltName: Full=Aczonin && -	-
Cfu0115220	182.925502566852	168.045551698155	161.903832616915	14.9182330236809	19.445976466701	12.8575036831611	170.958295627307	15.7405710578477	3.42456255690808	2.26559116578998e-18	2.19677383412911e-15	Cfu0115220	chr7	34623967	34640599	-	1722	protein_coding	- && sp|Q95L39|LOXL1_BOVIN Lysyl oxidase homolog 1 OS=Bos taurus OX=9913 GN=LOXL1 PE=1 SV=1 && PF01186:Lysyl oxidase	-
Cfu0061170	14.8962135640759	18.3799822169857	20.0452364192371	131.777725042515	176.310186631422	152.453257957481	17.7738107334329	153.513723210473	-3.11660449487942	2.84597516772309e-18	2.60280409148463e-15	Cfu0061170	chr10	35693757	35708709	-	1455	protein_coding	- && - && -	-
Cfu0048240	367.04270221883	301.956850707623	658.408919308787	26.1069077914416	33.7063592089483	33.0621523281284	442.46949074508	30.9584731095061	3.84078373102288	2.90803602675434e-18	2.60280409148463e-15	Cfu0048240	chr13	22133010	22154135	+	1431	protein_coding	- && sp|Q9UPI3|FLVC2_HUMAN Feline leukemia virus subgroup C receptor-related protein 2 OS=Homo sapiens OX=9606 GN=FLVCR2 PE=1 SV=1 && PF07690:Major Facilitator Superfamily	-
novel.807	476.082985507865	423.396018926993	508.069646164509	1526.63251275668	1848.66416276771	1789.02979819984	469.182883533122	1721.44215790808	-1.87542601450803	3.52927962353753e-18	3.04184689330896e-15	-	chr12	12745057	12757373	+	3710	-	- && Q4SUE2.1 RecName: Full=Translation machinery-associated protein 7; AltName: Full=Coiled-coil domain-containing protein 72 && -	-
novel.4565	173.391925885843	205.461944068448	233.604101347263	793.152722425703	846.548175517049	900.025257821274	204.152657100518	846.575385254676	-2.05292214516538	4.16642122337214e-18	3.46274243889618e-15	-	chr6	9049675	9050714	-	1020	-	- && - && -	-
novel.3265	48.8595804901689	37.4163923702924	53.1969735741292	244.907658805429	334.470795227257	321.437592079027	46.4909821448635	300.272015370571	-2.69186981912885	6.82744526683422e-18	5.47867168291377e-15	-	chr25	4023799	4071676	+	5556	-	- && - && -	-
novel.3053	69.1184309373121	29.5392571344414	83.2648282029848	1074.11277770503	884.143730019337	646.548756638956	60.6408387582461	868.26842145444	-3.84216102383086	1.17366068188294e-17	9.10408590936595e-15	-	chr23	2434952	2436663	-	1630	-	- && - && -	-
novel.1541	40.5177008942864	35.4471085613296	45.487267259038	201.396145819693	256.686889360453	246.129356220512	40.4840255715513	234.737463800219	-2.53681127703323	1.5373849166857e-17	1.15408014181268e-14	-	chr16	28684794	28685895	+	1082	-	- && - && -	-
Cfu0204680	842.529839184132	659.710076002524	1258.99504125439	59.6729320947238	80.3767027290307	117.554319388901	920.411652147016	85.8679847375519	3.4313666225173	2.31884311850256e-17	1.68630619408353e-14	Cfu0204680	chr25	1747420	1749437	-	1122	protein_coding	- && sp|O42222|GDF8_DANRE Growth/differentiation factor 8 OS=Danio rerio OX=7955 GN=mstnb PE=2 SV=2 && PF00688:TGF-beta propeptide|PF00019:Transforming growth factor beta like domain	-
novel.4396	444.503012752024	359.722509103864	454.87267259038	1471.93232500319	1606.2376561495	1825.76552300887	419.699398148756	1634.64516805385	-1.9611992056441	2.46883995346048e-17	1.73894746229816e-14	-	chr5	20860588	20862360	-	1748	-	- && - && -	-
Cfu0241420	392.068341006477	403.703180837365	406.301522805305	1509.22790756239	2167.5781768216	2501.70285949505	400.691014883049	2059.50298129301	-2.36124919813036	2.54068212445265e-17	1.73894746229816e-14	Cfu0241420	chr23	4388248	4420859	+	4191	protein_coding	- && sp|P30415|NKTR_MOUSE NK-tumor recognition protein OS=Mus musculus OX=10090 GN=Nktr PE=1 SV=4 && PF00160:Cyclophilin type peptidyl-prolyl cis-trans isomerase/CLD	-
novel.1638	122.148951225422	95.8384787028542	118.729477252404	522.138155828833	650.792012418926	857.779174290888	112.238969060227	676.903114179549	-2.59075777858733	2.7946488660415e-17	1.83079386281587e-14	-	chr17	3267641	3269541	+	1901	-	- && - && -	-
novel.3547	257.406570387231	246.816904056666	312.243105761193	949.794169174353	1065.63951037521	1140.64425532043	272.15552673503	1052.02597829	-1.95096811466522	2.83221946033137e-17	1.83079386281587e-14	-	chr27	16661330	16667059	+	5705	-	- && - && -	-
Cfu0182550	260.98166164261	248.129759929308	259.817102818573	50.9706294975766	47.9667419511957	38.5725110494832	256.309508130163	45.8366274994185	2.47148482541722	3.35643968897015e-17	2.11101913518985e-14	Cfu0182550	chr8	38896785	38908878	+	996	protein_coding	- && - && PF07686:Immunoglobulin V-set domain	-
novel.4399	101.890100778279	90.5870552122869	94.8293876756216	351.821662141809	401.883513645153	372.867606811671	95.7688478887292	375.524260866211	-1.97067134238364	4.29479150007121e-17	2.63010771047782e-14	-	chr5	21629876	21630904	-	411	-	- && - && -	-
novel.2219	5.36263688306732	2.62571174528368	7.70970631509118	88.2662120567789	142.603827422474	185.51541028561	5.23268498114739	138.795149921621	-4.74122046340316	4.93097028794276e-17	2.94227204027477e-14	-	chr2	26685560	26688539	+	2980	-	- && - && -	-
novel.2104	228.209991801643	174.609831061365	255.191279029518	1002.00798475724	1344.36517306459	1643.92368520416	219.337033964175	1330.09894767533	-2.60007659202994	8.05985587079539e-17	4.68902264923199e-14	-	chr19	8575607	8580278	-	1692	-	- && - && -	-
novel.587	157.899863779204	210.056939622694	194.284599140298	707.372882539538	760.985879063565	872.473464214501	187.413800847399	780.277408605868	-2.05757296060821	1.09918578357519e-16	6.23881765111665e-14	-	chr10	38983052	38984851	-	1800	-	- && - && -	-
novel.2550	384.322309953158	361.691792912827	437.911318697179	1373.72062426395	1527.15735185158	1254.52500222843	394.641807187721	1385.13432611466	-1.81241529624312	1.13567300695942e-16	6.29243965356018e-14	-	chr20	30816871	30874918	+	4994	-	- && - && -	-
novel.4416	228.805840344206	191.020529469388	323.036694602321	1227.02466619776	1691.79995260298	1818.41837804706	247.621021471971	1579.08099894927	-2.67349834581839	1.50033341300474e-16	8.02323541840624e-14	-	chr5	29860989	29862848	-	1215	-	- && - && -	-
Cfu0234900	1229.23554330754	1964.68881340851	1474.86681807694	257.339519658496	333.174396796143	271.844363586834	1556.263724931	287.452760013825	2.43605563923181	1.5280898998188e-16	8.02323541840624e-14	Cfu0234900	chr15	33103117	33154423	-	5022	protein_coding	- && sp|Q12756|KIF1A_HUMAN Kinesin-like protein KIF1A OS=Homo sapiens OX=9606 GN=KIF1A PE=1 SV=2 && PF00498:FHA domain|PF12423:Kinesin protein 1B|PF00225:Kinesin motor domain|PF16183:Kinesin-associated|PF12473:Kinesin protein|PF00169:PH domain	-
novel.2021	407.560403113116	424.708874799635	532.740706372801	1555.22579271874	1809.7722098343	1880.86911022242	455.003328095184	1748.62237092515	-1.94262435343588	1.58301072705253e-16	8.02323541840624e-14	-	chr19	26611160	26615727	+	4545	-	- && - && -	-
novel.211	175.179471513532	154.260565035416	179.636157141625	563.163296643956	697.462355939008	657.569474081666	169.692064563524	639.398375554876	-1.9136987886913	1.58596033366287e-16	8.02323541840624e-14	-	chr1	8813108	8814754	-	1515	-	- && - && -	-
novel.1396	0	1.96928380896276	2.31291189452736	75.8343512037115	224.276928582618	194.699341487868	1.42739856783004	164.936873758066	-6.91435487165759	1.63112161382676e-16	8.07613427135375e-14	-	chr15	1605042	1611140	-	6099	-	- && - && -	-
novel.3246	49.4554290327319	40.0421041155761	52.4260029426201	229.989425781748	353.916771693958	303.069729674511	47.3078453636427	295.658642383405	-2.64438586618047	1.89124384728875e-16	9.03943560886421e-14	-	chr25	79298	80367	+	1050	-	- && - && -	-
novel.2180	225.230749088827	134.567726945788	278.320397974792	1356.31601906966	1735.87749926084	1502.49114468939	212.706291336469	1531.56155433996	-2.8489011533097	1.9033661846691e-16	9.03943560886421e-14	-	chr2	4581657	4584834	+	2521	-	- && - && -	-
Cfu0120790	788.307621810896	808.719217547373	776.367425929682	2800.8982501961	2673.17356495583	3785.61644157071	791.13142176265	3086.56275224088	-1.96351044047861	4.15440581017285e-16	1.91257888847232e-13	Cfu0120790	chr7	4594524	4606210	+	1593	protein_coding	- && sp|Q9UK58|CCNL1_HUMAN Cyclin-L1 OS=Homo sapiens OX=9606 GN=CCNL1 PE=1 SV=1 && -	-
novel.1695	269.919389781055	224.498354221754	255.962249661027	880.175748397176	884.143730019337	1120.43960667546	250.126664554612	961.586361697326	-1.94150252730118	4.1915484213007e-16	1.91257888847232e-13	-	chr17	30469887	30512029	+	735	-	- && - && -	-
novel.2681	171.008531715591	233.031917393926	264.442926607628	929.903191809446	1133.05222879311	1159.01211772495	222.827791905715	1073.9891794425	-2.2699181926797	4.44246952133751e-16	1.98809054290471e-13	-	chr21	21176128	21186381	+	10227	-	- && P35072.1 RecName: Full=Transposable element Tcb1 transposase; AltName: Full=Transposable element Barney transposase && PF01498:Transposase	-
novel.4069	1156.54202111485	1324.67157549562	1225.07233346799	3502.0552023091	3543.05691223292	3295.19451537013	1235.42864335949	3446.76887663738	-1.4804228722561	5.45004886232416e-16	2.3852374134022e-13	-	chr4	2840946	2849677	-	3151	-	- && Q6PEH5.1 RecName: Full=Ubiquitin-conjugating enzyme E2 variant 2 && PF00179:Ubiquitin-conjugating enzyme	-
Cfu0017060	10.7252737661346	14.4414145990602	12.3355301041459	96.9685146539261	132.232639973567	159.800402919287	12.5007394897803	129.667185848927	-3.37179355399341	5.53490697966219e-16	2.3852374134022e-13	Cfu0017060	chr3	17275354	17283185	+	1608	protein_coding	- && sp|Q8BWA8|ARHGJ_MOUSE Rho guanine nucleotide exchange factor 19 OS=Mus musculus OX=10090 GN=Arhgef19 PE=1 SV=1 && PF00621:RhoGEF domain	-
Cfu0156610	464.761863199168	461.468839233606	238.229925136318	28.5932799620551	29.8171639156082	45.9196560112895	388.153542523031	34.7766999629843	3.49703851480489	5.8697510124067e-16	2.48354501472212e-13	Cfu0156610	chr27	4105720	4120774	+	1224	protein_coding	- && sp|Q95121|PEDF_BOVIN Pigment epithelium-derived factor OS=Bos taurus OX=9913 GN=SERPINF1 PE=1 SV=1 && PF00079:Serpin (serine protease inhibitor)	-
novel.4511	107.848586203909	97.807762511817	117.187535989386	399.062733383465	458.925044614143	389.398682975735	107.614628235037	415.795486991114	-1.95192139073771	6.05022721344268e-16	2.48627002859835e-13	-	chr6	35910278	35911150	+	823	-	- && - && -	-
Cfu0228740	1340.65922076683	1292.50660661589	1118.67838631973	349.335289971195	324.09960777835	249.802928701415	1250.61473790082	307.74594215032	2.01941048023787	6.08987115423085e-16	2.48627002859835e-13	Cfu0228740	chr15	7269352	7279951	+	1191	protein_coding	- && sp|A0A6P8HC43|ATPI1_ACTTE Actinia tenebrosa protease inhibitors OS=Actinia tenebrosa OX=6105 PE=1 SV=1 && PF00014:Kunitz/Bovine pancreatic trypsin inhibitor domain|PF07502:MANEC domain	-
Cfu0190930	164.454197747398	227.124065967038	189.658775351243	24.8637217061349	25.927968622268	27.5517936067737	193.74567968856	26.1144946450589	2.89572054172311	8.15026681099152e-16	3.27008377514799e-13	Cfu0190930	chr8	3969512	3995166	+	1293	protein_coding	- && sp|Q61614|EDNRA_MOUSE Endothelin-1 receptor OS=Mus musculus OX=10090 GN=Ednra PE=2 SV=3 && PF00001:7 transmembrane receptor (rhodopsin family)	-
novel.3304	148.962135640759	134.567726945788	137.232772408623	534.5700166819	709.129941819029	877.983822935855	140.254211665057	707.227927145595	-2.3321423933616	8.82102417626268e-16	3.47922124755608e-13	-	chr25	14369601	14374681	+	5051	-	- && - && -	-
novel.887	647.68736576602	636.735098231292	646.84435983615	1761.59468287966	2187.0241532883	1948.83020111913	643.755607944487	1965.81634576236	-1.61054042486113	1.03420910147913e-15	4.01118000008679e-13	-	chr12	5808061	5818585	-	5873	-	- && - && -	-
Cfu0070660	340.229517803493	326.244684351497	379.317550702486	68.375234691871	86.8586948845977	78.981808339418	348.597250952492	78.0719126386289	2.15966096089046	1.08341049116389e-15	4.13312221965164e-13	Cfu0070660	chr2	14237067	14289108	-	4797	protein_coding	- && sp|P22897|MRC1_HUMAN Macrophage mannose receptor 1 OS=Homo sapiens OX=9606 GN=MRC1 PE=1 SV=1 && PF00040:Fibronectin type II domain|PF00059:Lectin C-type domain|PF18292:Zinc transporter ZIP4 domain|PF02535:ZIP Zinc transporter	-
novel.78	89.3772813844553	78.7713523585103	86.3487107290213	310.796521326686	423.922286974081	433.481552746573	84.832448157329	389.400120349113	-2.19676485116788	1.8152587704209e-15	6.77326958361219e-13	-	chr1	28277167	28281267	+	2167	-	- && - && -	-
novel.5178	78.6520076183207	64.3299377594501	117.958506620895	499.760806293312	593.750481449936	497.769071162378	86.980150666222	530.426786301875	-2.61195082273586	1.83368133628795e-15	6.77326958361219e-13	-	chr9	2872581	2886133	-	803	-	- && - && -	-
novel.4682	97.1233124377748	63.6735098231292	72.4712393618571	356.794406483036	444.664661871896	503.279429883733	77.7560205409204	434.912832746221	-2.48020569739144	1.86676988148722e-15	6.78775029876392e-13	-	chr7	3026368	3027456	+	1069	-	- && - && -	-
novel.1406	104.869343491094	95.8384787028542	119.500447883913	377.928569933251	470.592630494163	437.155125227476	106.736090025954	428.558775218297	-2.00639797422469	1.99753035944859e-15	7.08876988132367e-13	-	chr15	4262953	4264526	-	1552	-	- && - && -	-
novel.3539	333.6751838353	417.488167500105	349.249696073631	1294.15671480432	1521.97175812713	1901.07375886739	366.804349136345	1572.40074393295	-2.09913870812725	2.01048004884776e-15	7.08876988132367e-13	-	chr27	12230844	12232946	+	2069	-	- && Q38PU5.1 RecName: Full=Glutamate receptor 4; Short=GluR-4; Short=GluR4; AltName: Full=AMPA-selective glutamate receptor 4; AltName: Full=GluR-D; AltName: Full=Glutamate receptor ionotropic, AMPA 4; Short=GluA4; Flags: Precursor && -	-
novel.4547	5570.58802442182	4445.98641270159	5354.39103583083	15353.3481535383	15861.4348046724	17963.7694316165	5123.65515765141	16392.8507966091	-1.67777109889991	2.15896200687736e-15	7.49868729284224e-13	-	chr6	1032476	1034486	-	1402	-	- && P33248.2 RecName: Full=Thymosin beta-12 && PF01290:Thymosin beta-4 family	-
novel.1410	112.615374544414	103.059186002384	91.7455051495851	407.765035980612	423.922286974081	356.336530647607	102.473355232128	396.007951200767	-1.95000253833697	2.47881548190417e-15	8.48301692343999e-13	-	chr15	6053599	6057263	-	1658	-	- && - && -	-
novel.5044	162.070803577146	147.039857735886	198.139452297843	778.234489402023	1208.24333779769	1627.3926090401	169.083371203625	1204.6234787466	-2.83253429988046	3.07338895625899e-15	1.02934366106626e-12	-	chr8	31619623	31622542	-	2890	-	- && - && -	-
Cfu0010260	408.752100198242	349.87609005905	455.643643221889	58.429746009417	90.7478901779379	75.3082358585148	404.757277826394	74.8286240152899	2.43642640421996	3.09630253425457e-15	1.02934366106626e-12	Cfu0010260	chr14	4280437	4284010	+	789	protein_coding	- && sp|P86009|RBP_DRONO Riboflavin-binding protein OS=Dromaius novaehollandiae OX=8790 PE=1 SV=1 && PF03024:Folate receptor family	-
Cfu0222410	661.987730787532	528.42448873834	888.158167498504	96.9685146539261	110.193866644639	56.940373453999	692.856795674792	88.034251584188	2.96675735550471	4.02318039133181e-15	1.31863987164342e-12	Cfu0222410	chr18	18847608	18872576	-	1125	protein_coding	- && sp|Q9IB75|PGS1_XENLA Biglycan OS=Xenopus laevis OX=8355 GN=bgn PE=2 SV=1 && PF01462:Leucine rich repeat N-terminal domain|PF13855:Leucine rich repeat	-
novel.2939	3.57509125537821	3.2821396816046	9.25164757810942	78.320723374325	206.12735054703	211.230417651932	5.36962617169741	165.226163857762	-4.96758643489744	5.98716464526519e-15	1.92944837714866e-12	-	chr22	27834128	27838742	-	2273	-	- && - && -	-
novel.2532	384.322309953158	353.158229740655	515.7793524796	1527.87569884199	1825.32899100766	1917.60483503145	417.753297391138	1756.9365082937	-2.07274515279016	6.07892324528922e-15	1.92944837714866e-12	-	chr20	22214729	22218438	+	2925	-	- && - && PF00957:Synaptobrevin	-
Cfu0038120	51.8388232029841	41.3549599882179	53.9679442056383	241.178100549509	379.844740316226	481.237994998314	49.0539091322801	367.420278621349	-2.90316635972639	6.13549825572606e-15	1.92944837714866e-12	Cfu0038120	chr11	7274893	7285886	-	1665	protein_coding	- && sp|Q8T2K9|MASY_DICDI Malate synthase OS=Dictyostelium discoideum OX=44689 GN=masA PE=2 SV=2 && PF01274:Malate synthase	-
Cfu0205760	4.17093979794125	10.5028469811347	5.39679442056383	85.7798398861654	226.869725444845	310.416874636317	6.69019373321326	207.688813322442	-4.95392082862105	6.91182781095575e-15	2.14460193318335e-12	Cfu0205760	chr6	39596825	39608317	+	849	protein_coding	- && sp|Q91ZX1|C209A_MOUSE CD209 antigen-like protein A OS=Mus musculus OX=10090 GN=Cd209a PE=2 SV=1 && PF00059:Lectin C-type domain	-
novel.4147	405.772857485427	386.636054493022	407.843464068324	1061.68091685196	1060.45391665076	1072.68316442372	400.084125348924	1064.93933264215	-1.41238538917347	8.12959557979008e-15	2.48926077285914e-12	-	chr4	25383102	25388378	-	1840	-	- && Q28BZ2.1 RecName: Full=Histidine triad nucleotide-binding protein 3; Short=HINT-3 && -	-
novel.466	45.2844892347907	42.6678158608598	53.1969735741292	208.855262331533	278.725662689381	341.642240723994	47.0497595565932	276.407721914969	-2.55334041547884	9.3235364218808e-15	2.81776644251413e-12	-	chr10	37535292	37536610	+	587	-	- && - && -	-
novel.4272	114.402920172103	86.6484875943614	102.539093990713	366.73989516549	473.18542735639	486.748353719669	101.196833919059	442.224558747183	-2.12576670840269	1.18333885303856e-14	3.53044595500773e-12	-	chr5	24060066	24061741	+	511	-	- && - && -	-
novel.1123	178.158714226348	133.254871073147	224.352453769153	839.150607582053	942.48165941944	786.144510913276	178.588679689549	855.925592638257	-2.26249079538623	1.25811820112755e-14	3.70603400739737e-12	-	chr14	9824876	9896034	+	912	-	- && - && -	-
novel.1603	158.495712321767	196.928380896276	227.43633629519	734.722976416286	716.908332405709	839.411311886372	194.286809837744	763.680873569456	-1.97561173506667	1.3253904454963e-14	3.85539513214304e-12	-	chr16	25492091	25496207	-	4117	-	- && - && -	-
novel.3407	184.713048194541	180.517682488253	192.74265787728	591.756576606011	882.847331588224	802.675587077341	185.991129520024	759.093165090525	-2.02872582456651	1.61185019914608e-14	4.63078592399116e-12	-	chr25	24141250	24144249	-	2907	-	- && - && -	-
Cfu0052910	114.998768714666	151.634853290132	134.148889882587	16.1614191089877	11.6675858800206	11.0207174427095	133.594170629128	12.9499074772393	3.34945000251859	1.66989479407967e-14	4.73903923817414e-12	Cfu0052910	chr13	5654733	5674298	-	3180	protein_coding	- && sp|Q99K41|EMIL1_MOUSE EMILIN-1 OS=Mus musculus OX=10090 GN=Emilin1 PE=1 SV=1 && PF01391:Collagen triple helix repeat (20 copies)|PF00386:C1q domain|PF07546:EMI domain	-
Cfu0113680	209.738686982188	190.364101533067	231.291189452736	677.536416492176	876.365339432657	969.823134958434	210.464659322664	841.241630294423	-1.99837000169535	1.7060837604353e-14	4.78340664928794e-12	Cfu0113680	chr7	42018888	42023991	-	1776	protein_coding	- && sp|Q4R6K2|ZNT1_MACFA Zinc transporter 1 OS=Macaca fascicularis OX=9541 GN=SLC30A1 PE=2 SV=1 && PF01545:Cation efflux family	-
novel.999	98.3150095229009	62.3606539504873	121.813359778441	492.301689781471	705.240746525689	707.162702573858	94.1630077506096	634.901712960339	-2.75432891733602	1.81882579860382e-14	5.03879704277493e-12	-	chr13	18900065	18900778	+	612	-	- && - && -	-
novel.1293	245.489599535971	221.872642476471	208.162070507462	702.400138198311	924.332081383853	988.19099736295	225.174770839968	871.641072315038	-1.95106954535907	1.90395662521055e-14	5.21258525003233e-12	-	chr15	3587167	3589241	+	2075	-	- && - && -	-
novel.115	92.3565240972705	78.1149244221894	100.226182096185	359.280778653649	321.506810916123	347.152599445349	90.2325435385484	342.646729671707	-1.92610518473204	1.9298376098229e-14	5.22200593234753e-12	-	chr1	40513809	40516860	+	3052	-	- && - && -	-
Cfu0046800	654.241699734213	218.590502794866	523.489058794691	7.45911651184047	20.7423748978144	29.3885798472253	465.440420441257	19.19669041896	4.62618446161145	2.17861876452574e-14	5.82742957118143e-12	Cfu0046800	chr13	27558307	27571828	+	1389	protein_coding	- && sp|Q7RTY1|MOT9_HUMAN Monocarboxylate transporter 9 OS=Homo sapiens OX=9606 GN=SLC16A9 PE=1 SV=1 && PF07690:Major Facilitator Superfamily	-
novel.3057	7.15018251075642	4.59499555424644	12.3355301041459	91.9957703126992	116.675858800206	104.69681570574	8.02690272304958	104.456148272882	-3.72103295963528	2.21087374091774e-14	5.84650486646553e-12	-	chr23	4503125	4506607	-	3420	-	- && - && -	-
novel.967	139.42855895975	105.684897747668	132.606948619568	457.492479392882	685.794770058988	652.059115360311	125.906801775662	598.448788270727	-2.24804405359549	2.79158798613173e-14	7.2992184298058e-12	-	chr13	72409	78768	+	6360	-	- && Q04202.1 RecName: Full=Transposable element Tcb2 transposase && -	-
novel.2141	2.38339417025214	0	0	72.1047929477912	165.938999182515	132.248609312514	0.794464723417381	123.43080048094	-7.15447219882134	3.10045357849591e-14	8.01673946946426e-12	-	chr19	25484308	25487817	-	3315	-	- && - && -	-
Cfu0201070	1967.49188754314	3046.48205246539	1356.13734082454	221.287123184601	225.573327013731	339.805454483542	2123.37042694436	262.221968227291	3.02020009769886	3.2888644326325e-14	8.4104576056913e-12	Cfu0201070	chr25	19497016	19516130	-	1974	protein_coding	- && sp|P08253|MMP2_HUMAN 72 kDa type IV collagenase OS=Homo sapiens OX=9606 GN=MMP2 PE=1 SV=2 && PF00045:Hemopexin|PF00040:Fibronectin type II domain|PF00413:Matrixin|PF01471:Putative peptidoglycan binding domain	-
novel.3571	88.7814328418923	64.986365695771	92.5164757810942	443.817432454508	372.066349729545	332.458309521736	82.0947581062525	382.780697235263	-2.22365426636884	3.74667214150571e-14	9.47704428314992e-12	-	chr27	6652179	6655254	-	3076	-	- && - && -	-
novel.4695	337.250275090678	274.386877382144	340.76901912703	1039.30356731644	1188.79736133099	1473.10256484217	317.468723866618	1233.73449782986	-1.95756635952007	3.94304099454732e-14	9.86650612732374e-12	-	chr7	8228872	8233712	+	4841	-	- && - && -	-
novel.3127	278.261269376938	271.10473770054	380.088521333995	1136.27208197037	1519.3789612649	1752.29407339081	309.818176137158	1469.31503887536	-2.2458229076586	4.82151515130599e-14	1.19363275623449e-11	-	chr24	17033811	17037034	+	3176	-	- && - && -	-
Cfu0029210	60.1807027988666	87.3049155306823	87.1196813605304	317.01245175322	435.589872854102	418.78726282296	78.2017665633597	390.463195810094	-2.3213418795881	6.2359771962652e-14	1.51864173041437e-11	Cfu0029210	chr26	1045869	1046771	-	903	protein_coding	- && - && PF00096:Zinc finger, C2H2 type|PF13465:Zinc-finger double domain	-
novel.37	134.661770619246	110.279893301914	218.95565934859	893.85079533555	872.476144139317	1153.50175900359	154.632441089917	973.276232826153	-2.65530401700415	6.29968514558712e-14	1.51864173041437e-11	-	chr1	13643291	13646327	+	1048	-	- && - && -	-
novel.39	72.0976736501273	45.2935276061434	67.0744449412933	278.473683108711	342.249185813937	312.253660876769	61.4885487325213	310.992176599806	-2.33825920706388	6.33012108848756e-14	1.51864173041437e-11	-	chr1	13969560	13971730	+	2151	-	- && - && -	-
novel.4506	621.470029893246	676.777202346868	737.818894354226	2488.8585427841	2425.56146461317	1882.70589646287	678.68870886478	2265.70863462005	-1.73994129727377	7.11829948988462e-14	1.69030558601127e-11	-	chr6	33388642	33391954	+	3275	-	- && - && -	-
novel.5024	367.04270221883	471.971686214741	410.156375962851	1381.17974077579	1544.01053145606	2002.09700209222	416.390254798807	1642.42909144136	-1.97920971591528	8.03576357040163e-14	1.88889145501835e-11	-	chr8	25745449	25755029	-	5115	-	- && Q7SXY4.1 RecName: Full=Cytoplasmic dynein 2 light intermediate chain 1 && -	-
novel.3025	85.8021901290771	80.7406361674731	113.33268283184	349.335289971195	451.146654027462	473.890850036508	93.2918363761302	424.790931345055	-2.1879449541029	8.48422830476328e-14	1.97436476880146e-11	-	chr23	24827365	24839645	+	2959	-	- && - && -	-
Cfu0062490	83.418795958825	87.3049155306823	99.4552114646763	299.607846558926	386.326732471793	394.90904169709	90.0596409847278	360.281206909269	-2.00018666495046	8.62982955871606e-14	1.98836399664239e-11	Cfu0062490	chr10	40062943	40089366	-	3543	protein_coding	- && sp|Q6Q759|SPG17_HUMAN Sperm-associated antigen 17 OS=Homo sapiens OX=9606 GN=SPAG17 PE=2 SV=1 && -	-
novel.2827	392.66418954904	231.062633584964	388.569198280596	1447.06860329705	1977.00760744793	1921.27840751235	337.4320071382	1781.78487275245	-2.40060356542295	9.53123399404975e-14	2.17452300270129e-11	-	chr22	18956810	18957661	+	741	-	- && - && -	-
novel.3964	18.4713048194541	14.4414145990602	21.5871776822553	105.670817251073	133.52903840468	128.575036831611	18.1666323669232	122.591630829121	-2.7576589255943	1.02022141309444e-13	2.30500703923503e-11	-	chr4	7538652	7539122	+	428	-	- && - && -	-
novel.2325	57.7973086286144	79.4277802948313	75.5551218878936	292.148730047085	493.927802254205	517.973719807346	70.9267369371131	434.683417369545	-2.61539359512493	1.11974086886367e-13	2.50552786147371e-11	-	chr2	3473067	3478460	-	431	-	- && - && -	-
novel.1026	395.643432261856	334.121819587348	422.491906066997	1152.43350107935	1544.01053145606	1329.83323808694	384.0857193054	1342.09242354078	-1.80523747451999	1.5758354047898e-13	3.49250149570127e-11	-	chr13	33795898	33809421	+	4208	-	- && Q9UL68.3 RecName: Full=Myelin transcription factor 1-like protein; Short=MyT1-L; Short=MyT1L && PF01530:Zinc finger, C2HC type	-
novel.2439	0	0.656427936320919	3.08388252603647	58.429746009417	129.63984311134	148.779685476578	1.24677015411913	112.283091532445	-6.60124551487223	1.62001174905256e-13	3.55653711435868e-11	-	chr2	41781656	41783100	-	751	-	- && - && -	-
novel.3730	706.080522937197	625.575823313836	774.825484666664	2191.73706839579	1884.96331883888	2125.16168020248	702.160610305899	2067.28735581238	-1.55802330416635	1.67178188698758e-13	3.61908285747672e-11	-	chr3	5094068	5095633	+	1566	-	- && - && -	-
novel.1289	604.786270701481	412.236744009537	936.729317283579	4710.43207722726	4480.3529779279	3649.69425977729	651.250777331532	4280.15977164415	-2.71688732563927	1.67960529675341e-13	3.61908285747672e-11	-	chr15	2313095	2314186	+	1014	-	- && - && -	-
novel.5128	287.198997515383	234.344773266568	281.404280500828	822.989188473065	811.545417876987	977.170279920241	267.649350427593	870.568295423431	-1.70067656929841	1.70668732676028e-13	3.64369915422372e-11	-	chr9	18802845	18807319	+	2844	-	- && - && -	-
novel.5238	386.70570412341	362.348220849148	537.366530161856	1509.22790756239	1649.01880437624	1686.16976873455	428.806818378138	1614.80549355773	-1.91359172667688	1.73160150718868e-13	3.66328169761707e-11	-	chr9	23498274	23500309	-	2036	-	- && - && -	-
novel.2879	212.717929695004	202.836232323164	191.97168724577	634.02490350644	606.71446576107	551.035872135474	202.508616421313	597.258413800995	-1.56084801535858	1.75584987569122e-13	3.68111553668561e-11	-	chr22	1601238	1603016	-	1713	-	- && - && -	-
novel.3949	1.78754562768911	0.656427936320919	1.54194126301824	43.5115129857361	115.379460369092	104.69681570574	1.32863827567609	87.8625963535229	-6.04127211570709	1.7957216234201e-13	3.73109266951867e-11	-	chr4	3330536	3333285	+	2728	-	- && - && -	-
Cfu0051960	102.485949320842	120.782740283049	133.377919251077	1.24318608530675	5.18559372445359	0	118.882202951656	2.14292660325345	5.67364276462449	2.16737633797187e-13	4.4634526337118e-11	Cfu0051960	chr13	10234306	10236916	+	1554	protein_coding	- && sp|Q16678|CP1B1_HUMAN Cytochrome P450 1B1 OS=Homo sapiens OX=9606 GN=CYP1B1 PE=1 SV=2 && PF00067:Cytochrome P450	-
Cfu0105450	114.998768714666	126.034163773617	117.958506620895	391.603616871625	388.919529334019	499.60585740283	119.663813036392	426.709667869491	-1.83186992778665	2.19540778429772e-13	4.48152057442036e-11	Cfu0105450	chr12	25361641	25365925	+	582	protein_coding	- && - && PF00489:Interleukin-6/G-CSF/MGF family	-
novel.1163	356.913276995258	342.65538275952	467.208202694526	1234.4837827096	1590.68087497614	1616.37189159739	388.925620816435	1480.51218309438	-1.928835801789	2.35849441968367e-13	4.77256727308337e-11	-	chr14	27366263	27371877	+	5585	-	- && - && -	-
Cfu0172110	496.937684497572	410.267460200575	357.730373020231	96.9685146539261	111.490265075752	95.5128845034822	421.645172572792	101.32388807772	2.05562774671922	2.45715751382394e-13	4.92935452622386e-11	Cfu0172110	chr9	33984473	34029813	-	1512	protein_coding	- && sp|P27615|SCRB2_RAT Lysosome membrane protein 2 OS=Rattus norvegicus OX=10116 GN=Scarb2 PE=1 SV=2 && PF01130:CD36 family	-
novel.4804	31.5799727558409	26.9135453891577	36.2356196809286	147.939144151503	181.495780355876	152.453257957481	31.576379275309	160.629394154953	-2.35091510743189	2.50467520159598e-13	4.98173475353334e-11	-	chr7	10977939	10986166	-	1843	-	- && - && -	-
novel.4365	120.361405597733	110.936321238235	122.58433040995	498.517620208005	429.107880698535	363.683675609413	117.960685748639	430.436392171984	-1.8699764264928	2.72771725295208e-13	5.3793820502922e-11	-	chr5	10033229	10034994	-	1729	-	- && - && -	-
novel.5252	160.87910649202	208.087655813731	215.871776822553	681.265974748096	811.545417876987	1030.43708089334	194.946179709435	841.08282450614	-2.10882992671637	2.80381838921169e-13	5.48299644834835e-11	-	chr9	28861367	28863385	-	1816	-	- && - && -	-
Cfu0213280	93.5482211823966	105.028469811347	108.706859042786	1.24318608530675	3.88919529334019	7.34714496180632	102.427850012176	4.15984211348442	4.73067434650775	2.91821522254654e-13	5.65914887032337e-11	Cfu0213280	chr6	5188761	5205801	-	1770	protein_coding	- && sp|Q9GZV3|SC5A7_HUMAN High affinity choline transporter 1 OS=Homo sapiens OX=9606 GN=SLC5A7 PE=1 SV=1 && PF00474:Sodium:solute symporter family	-
novel.4068	8.3418795958825	13.1285587264184	10.7935888411277	83.2934677155519	136.121835266907	95.5128845034822	10.7546757211428	104.976062495314	-3.29224553015095	2.96392486737862e-13	5.69099938556525e-11	-	chr4	2709533	2713311	-	3779	-	- && - && -	-
Cfu0152020	1057.03531450682	1893.79459628585	1380.80840103283	6987.94898550922	13136.4053024721	18000.5051564255	1443.87943727517	12708.2864814689	-3.13770499322773	2.98355001950479e-13	5.69099938556525e-11	Cfu0152020	chr19	26068681	26104446	+	4491	protein_coding	- && sp|Q9UKJ3|GPTC8_HUMAN G patch domain-containing protein 8 OS=Homo sapiens OX=9606 GN=GPATCH8 PE=1 SV=2 && PF01585:G-patch domain|PF12171:Zinc-finger double-stranded RNA-binding	-
novel.4641	10.7252737661346	10.5028469811347	1.54194126301824	109.400375506994	326.692404640576	306.743302155414	7.59002067009586	247.612027434328	-5.00821047170502	3.67117453643916e-13	6.90704260589608e-11	-	chr6	37761384	37772704	-	11321	-	- && Q9NBX4.1 RecName: Full=Probable RNA-directed DNA polymerase from transposon X-element; AltName: Full=Reverse transcriptase && -	-
Cfu0230410	461.186771943789	509.388078585033	704.667157199334	2091.03899548595	2937.63884490296	3511.93529174342	558.414002576052	2846.87104404411	-2.350115443663	3.68043179550133e-13	6.90704260589608e-11	Cfu0230410	chr15	15080462	15104481	-	1662	protein_coding	- && sp|Q9JJL8|SYSM_MOUSE Serine--tRNA ligase, mitochondrial OS=Mus musculus OX=10090 GN=Sars2 PE=1 SV=2 && PF02403:Seryl-tRNA synthetase N-terminal domain|PF00587:tRNA synthetase class II core domain (G, H, P, S and T)	-
novel.5266	119.76555705517	105.028469811347	173.468392089552	578.081529667637	748.021894752431	980.843852401144	132.754139652023	768.98242560707	-2.53467788914459	4.00822405451558e-13	7.46203055781057e-11	-	chr9	32000806	32002628	-	1823	-	- && - && -	-
Cfu0042650	355.125731367569	333.465391651027	410.156375962851	1265.56343484227	1970.52561529237	2441.08891356015	366.249166327149	1892.39265456493	-2.36899837670906	4.20054300393364e-13	7.75800287655076e-11	Cfu0042650	chr11	28684751	28699386	-	1224	protein_coding	- && sp|P43243|MATR3_HUMAN Matrin-3 OS=Homo sapiens OX=9606 GN=MATR3 PE=1 SV=2 && -	-
novel.2612	51.242974660421	80.0842082311522	100.226182096185	425.169641174907	429.107880698535	394.90904169709	77.1844549959195	416.395521190177	-2.43603574521689	4.56451661012561e-13	8.36384771923095e-11	-	chr20	27416151	27417751	-	606	-	- && - && -	-
novel.5057	76.2686134480685	90.5870552122869	107.935888411277	325.714754350367	410.958302662947	442.665483948831	91.597185690544	393.112846987382	-2.10253317530926	4.60431290878835e-13	8.37085669534483e-11	-	chr8	38127653	38133913	-	6132	-	- && - && -	-
Cfu0069620	147.770438555633	192.333385342029	178.865186510115	28.5932799620551	27.2243670533814	14.6942899236126	172.989670135926	23.503978979683	2.85071617581085	5.11984584963297e-13	9.23596378037278e-11	Cfu0069620	chr2	17191137	17291883	-	1806	protein_coding	- && - && PF01391:Collagen triple helix repeat (20 copies)	-
Cfu0026960	8242.37288927447	8171.87137925913	4174.03499899037	926.173633553525	1214.72532995325	1283.91358207565	6862.75975584132	1141.60418186081	2.58811712226901	5.5814253005042e-13	9.99118062831025e-11	Cfu0026960	chr26	9352060	9356159	+	1143	protein_coding	- && sp|O57474|CXA1_DANRE Gap junction alpha-1 protein OS=Danio rerio OX=7955 GN=gja1 PE=1 SV=3 && PF00029:Connexin|PF03508:Gap junction alpha-1 protein (Cx43)	-
Cfu0235180	78.6520076183207	81.397064103794	141.087625566169	512.192667146379	849.140972379276	618.996963032183	100.378899096094	660.110200852612	-2.72012306107759	5.7921576411826e-13	1.02892595777069e-10	Cfu0235180	chr15	33680723	33695607	-	2184	protein_coding	- && sp|Q6P2A1|PRDM9_DANRE Histone-lysine N-methyltransferase PRDM9 OS=Danio rerio OX=7955 GN=prdm9 PE=2 SV=1 && PF00096:Zinc finger, C2H2 type|PF00856:SET domain	-
Cfu0015460	168.625137545339	176.579114870327	121.813359778441	16.1614191089877	18.1495780355876	25.7150073663221	155.672537398036	20.0086681702991	2.98490477538465	6.02872351947071e-13	1.06283655319396e-10	Cfu0015460	chr3	8751810	8812024	+	2589	protein_coding	- && sp|Q62371|DDR2_MOUSE Discoidin domain-containing receptor 2 OS=Mus musculus OX=10090 GN=Ddr2 PE=1 SV=2 && PF00754:F5/8 type C domain|PF07714:Protein tyrosine kinase	-
novel.2667	120.361405597733	131.285587264184	131.06500735655	440.087874198588	518.559372445359	721.856992497471	127.570666739489	560.168079713806	-2.13263568075983	6.37358246590885e-13	1.11518524484334e-10	-	chr21	7382364	7385804	+	3419	-	- && - && -	-
Cfu0052230	3265.25001324543	9500.48152237267	4036.03125595023	423.9264550896	575.600903414349	635.528039196247	5600.58759718945	545.018465900065	3.3617652555738	6.83201578056788e-13	1.18647641216116e-10	Cfu0052230	chr13	8832085	8837971	-	1674	protein_coding	- && sp|Q5EA64|COCH_BOVIN Cochlin OS=Bos taurus OX=9913 GN=COCH PE=2 SV=1 && PF00092:von Willebrand factor type A domain|PF03815:LCCL domain	-
novel.315	464.761863199168	657.740792193561	512.695469953564	1863.53594187481	1719.02431965637	2079.24202419119	545.066041782097	1887.26742857412	-1.79152187285218	7.02422012995113e-13	1.21081945662291e-10	-	chr1	43549982	43555091	-	5058	-	- && - && -	-
novel.2815	657.816790989591	710.911455035556	696.186480252734	1812.56531237723	1624.38723418509	1721.06870730313	688.304908759294	1719.34041795515	-1.32087711772606	7.20272770018055e-13	1.22986189273852e-10	-	chr22	13434868	13437179	+	2288	-	- && - && -	-
novel.1986	108.444434746472	103.715613938705	148.026361249751	517.165411487606	510.780981858679	418.78726282296	120.062136644976	482.244552056415	-2.00956907143207	7.24038843647359e-13	1.22986189273852e-10	-	chr19	14187474	14190833	+	2681	-	- && - && -	-
novel.2853	50.647126117858	48.575667287748	84.806769466003	292.148730047085	368.177154436205	352.662958166703	61.3431876238697	337.662947549998	-2.46483516947533	9.21235205670122e-13	1.54674043397266e-10	-	chr22	25646111	25648428	+	1052	-	- && - && -	-
Cfu0104670	561.289327094379	683.341481710077	522.718088163182	176.532424113558	177.606585062536	157.963616678836	589.116298989213	170.700875284976	1.78490329699425	9.23883461485111e-13	1.54674043397266e-10	Cfu0104670	chr12	22453499	22505409	-	975	protein_coding	- && sp|Q3SZE3|PLPP3_BOVIN Phospholipid phosphatase 3 OS=Bos taurus OX=9913 GN=PLPP3 PE=2 SV=1 && PF01569:PAP2 superfamily	-
novel.2632	16.683759191765	12.4721307900975	20.0452364192371	96.9685146539261	134.825436835793	115.71753314845	16.4003754670332	115.837161546056	-2.82536690960727	9.34079838812849e-13	1.55264085207241e-10	-	chr20	31008853	31009517	-	665	-	- && - && -	-
novel.4073	116.786314342355	110.936321238235	112.561712200331	359.280778653649	327.98880307169	339.805454483542	113.428115926974	342.35834540296	-1.59368596327941	1.35344771498717e-12	2.2337646649267e-10	-	chr4	4287497	4288113	-	568	-	- && - && -	-
Cfu0053350	983.150095229008	1220.29953362059	975.277848859035	231.232611867055	217.794936427051	332.458309521736	1059.57582590288	260.495285938614	2.02880845917129	1.44350832535325e-12	2.36562550980955e-10	Cfu0053350	chr10	1711194	1737596	+	3924	protein_coding	- && sp|Q640N1|AEBP1_MOUSE Adipocyte enhancer-binding protein 1 OS=Mus musculus OX=10090 GN=Aebp1 PE=1 SV=1 && PF13620:Carboxypeptidase regulatory-like domain|PF00754:F5/8 type C domain|PF00246:Zinc carboxypeptidase|PF07679:Immunoglobulin I-set domain	-
novel.2045	956.336910813672	1115.92749174556	1312.19201482852	3586.59185610996	3365.45032717038	3260.29557680155	1128.15213912925	3404.11258669397	-1.59374099313443	1.50762662428718e-12	2.45342511704805e-10	-	chr19	32028079	32029655	+	1577	-	- && - && -	-
Cfu0121340	1444.93271571536	1632.53627763013	1151.83012347462	400.305919468772	365.584357573978	270.007577346382	1409.76637227337	345.299284796377	2.02682102499392	1.51944092927787e-12	2.45547985175176e-10	Cfu0121340	chr7	1364723	1378527	-	1596	protein_coding	- && sp|Q9JJF9|SPP2A_MOUSE Signal peptide peptidase-like 2A OS=Mus musculus OX=10090 GN=Sppl2a PE=1 SV=2 && PF02225:PA domain|PF04258:Signal peptide peptidase	-
Cfu0198660	168.029289002776	194.959097087313	199.681393560862	630.29534525052	1086.38188527303	1223.29963614075	187.556593216984	979.9922888881	-2.3849423148482	1.69187882855543e-12	2.71529049788368e-10	Cfu0198660	chr16	7148587	7158385	+	1311	protein_coding	- && sp|Q9JJS6|BCDO1_MOUSE Beta,beta-carotene 15,15'-dioxygenase OS=Mus musculus OX=10090 GN=Bco1 PE=1 SV=2 && PF03055:Retinal pigment epithelial membrane protein	-
novel.1532	92.3565240972705	92.5563390212496	103.310064622222	469.92434024595	518.559372445359	1050.6417295383	96.074309246914	679.708480743204	-2.82120718136966	1.73141357837112e-12	2.759707217964e-10	-	chr16	21532217	21550328	+	1265	-	- && - && -	-
novel.1524	203.184353013995	154.916992971737	222.810512506135	742.182092928127	715.611933974596	622.670535513086	193.637286163956	693.488187471936	-1.84205363056078	1.80137627668271e-12	2.8516889343322e-10	-	chr16	17847620	17888672	+	2115	-	- && - && -	-
Cfu0163970	285756.448193838	164875.661193662	373775.042832567	40585.052940924	53796.6456959127	38245.5630986828	274802.384073356	44209.0872451732	2.63596998875089	1.97760209320893e-12	3.10951204804493e-10	Cfu0163970	chr9	4136016	4140017	-	660	protein_coding	- && sp|P13506|EPD1_CARAU Ependymin-1 OS=Carassius auratus OX=7957 GN=epd1 PE=2 SV=2 && PF00811:Ependymin	-
novel.128	37.5384581814712	62.3606539504873	62.4486211522386	244.907658805429	439.479068147442	453.68620139154	54.1159110947324	379.35764278147	-2.81071499108159	1.99363416807037e-12	3.11368192786347e-10	-	chr1	42312412	42316636	+	4225	-	- && - && -	-
novel.1008	0.595848542563035	0	1.54194126301824	52.2138155828833	169.828194475855	95.5128845034822	0.712596601860424	105.85163152074	-7.29112095266597	2.29346477300729e-12	3.55518020734952e-10	-	chr13	24819543	24821464	+	1848	-	- && - && -	-
novel.4550	258.002418929794	333.465391651027	408.614434699833	1177.29722278549	1901.81649844335	1789.02979819984	333.360748426885	1622.71450647623	-2.28372134302024	2.30687212113694e-12	3.55518020734952e-10	-	chr6	1458520	1472847	-	4426	-	- && Q6P2A1.1 RecName: Full=Histone-lysine N-methyltransferase PRDM9; AltName: Full=PR domain zinc finger protein 9; AltName: Full=PR domain-containing protein 9 && -	-
Cfu0032000	812.73741205598	698.439324245458	949.064847387725	3346.65694164576	3287.66642130358	2385.9853263466	820.080527896388	3006.76956309865	-1.87495301629862	2.32608577364787e-12	3.56120671306313e-10	Cfu0032000	chr20	22231639	22253595	+	783	protein_coding	- && sp|Q6GMI7|ENOPH_DANRE Enolase-phosphatase E1 OS=Danio rerio OX=7955 GN=enoph1 PE=2 SV=1 && -	-
novel.3518	5.95848542563035	7.22070729953011	12.3355301041459	85.7798398861654	73.8947105734637	110.207174427095	8.50490760976879	89.9605749622413	-3.41762020106737	2.3792974923452e-12	3.61886483296505e-10	-	chr27	3308499	3315494	+	1817	-	- && - && -	-
novel.4754	53.6263688306732	48.575667287748	104.081035253731	529.597272340673	455.035849320803	398.582614177993	68.7610237907174	461.07191194649	-2.75050597745475	2.58727752574367e-12	3.90964514945331e-10	-	chr7	36435854	36442666	+	1112	-	- && - && -	-
Cfu0132290	353.934034282443	328.21396816046	369.294932492868	83.2934677155519	55.7451325378761	36.7357248090316	350.480978311923	58.5914416874866	2.5641792108285	2.63861824122954e-12	3.9615022639776e-10	Cfu0132290	chr5	8300161	8310871	-	930	protein_coding	- && sp|Q9DEQ4|SFRP1_CHICK Secreted frizzled-related protein 1 OS=Gallus gallus OX=9031 GN=SFRP1 PE=2 SV=1 && PF01759:UNC-6/NTR/C345C module|PF01392:Fz domain	-
Cfu0019800	1205.40160160502	1476.30642878575	910.516315812269	201.396145819693	312.432021898329	218.577562613738	1197.40811540101	244.13524344392	2.29317329791848	2.82602272269946e-12	4.21566504999611e-10	Cfu0019800	chr3	28532224	28589055	+	3174	protein_coding	- && sp|O00533|NCHL1_HUMAN Neural cell adhesion molecule L1-like protein OS=Homo sapiens OX=9606 GN=CHL1 PE=1 SV=4 && PF13927:Immunoglobulin domain|PF07679:Immunoglobulin I-set domain|PF00041:Fibronectin type III domain	-
novel.5056	102.485949320842	130.629159327863	114.874624094859	350.578476056502	422.625888542968	426.134407784767	115.996577581188	399.779590794746	-1.78454976166084	2.86340723864437e-12	4.24422610512695e-10	-	chr8	38038310	38041587	-	3116	-	- && - && -	-
novel.5230	491.575047614504	522.516637311452	464.124320168489	1270.53617918349	1499.9329847982	1726.57906602449	492.738668364815	1499.01607666873	-1.60419576889081	3.08763559400893e-12	4.54761822203682e-10	-	chr9	19296190	19298917	-	2675	-	- && - && -	-
Cfu0010890	275.877875206685	284.233296426958	296.823693131011	84.5366538008587	86.8586948845977	71.6346633776116	285.644954921551	81.0100040210227	1.81130563532937	3.33770628654431e-12	4.885016540514e-10	Cfu0010890	chr14	6085263	6090157	-	762	protein_coding	- && sp|O96011|PX11B_HUMAN Peroxisomal membrane protein 11B OS=Homo sapiens OX=9606 GN=PEX11B PE=1 SV=1 && PF05648:Peroxisomal biogenesis factor 11 (PEX11)	-
novel.367	103.081797863405	204.149088195806	142.629566829187	733.47979033098	718.204730836822	918.39312022579	149.953484296133	790.025880464531	-2.3972233630477	3.37553978012629e-12	4.90951163895744e-10	-	chr10	4079003	4082331	+	3329	-	- && - && -	-
Cfu0191030	36.9426096389082	31.5085409434041	31.6097958918739	147.939144151503	154.271413302494	222.251135094641	33.3536488247287	174.820564182879	-2.3825896166155	3.48042050956559e-12	5.03061277503731e-10	Cfu0191030	chr8	3475803	3478633	-	270	protein_coding	- && - && -	-
novel.1403	220.463960748323	229.093349776001	257.504190924046	1000.76479867193	1174.53697858874	703.489130092955	235.687167149457	959.596969117875	-2.02723758869584	3.64393695118323e-12	5.23444795006081e-10	-	chr15	3654620	3656659	-	2040	-	- && - && -	-
novel.1997	216.888869492945	266.509742146293	291.426898710447	790.66635025509	1204.35414250435	1094.72459930914	258.275170116562	1029.91503068953	-1.99593403883145	3.67574117004543e-12	5.24774066062131e-10	-	chr19	16251183	16256358	+	5001	-	- && - && -	-
novel.1805	493.958441784756	377.446063384529	457.956555116416	1756.62193853843	2047.01312272806	1315.13894816333	443.120353428567	1706.25800314327	-1.94562867280541	4.44088207077053e-12	6.30144918712812e-10	-	chr18	10378640	10383444	+	4785	-	- && - && -	-
Cfu0202970	19540.8529533547	11459.9189122906	27640.8390808649	3328.00915036616	3451.01262362387	3170.29305101943	19547.2036488368	3316.43827500315	2.55920739331075	4.85458728469002e-12	6.8467333758801e-10	Cfu0202970	chr25	10520285	10531517	-	1842	protein_coding	- && sp|P00734|THRB_HUMAN Prothrombin OS=Homo sapiens OX=9606 GN=F2 PE=1 SV=2 && PF00089:Trypsin|PF00594:Vitamin K-dependent carboxylation/gamma-carboxyglutamic (GLA) domain|PF09396:Thrombin light chain|PF00051:Kringle domain	-
Cfu0066720	521.963323285219	588.815858879865	389.340168912105	114.373119848221	136.121835266907	115.71753314845	500.039783692396	122.070829421192	2.03340729323097	5.01354769905339e-12	7.02832942799225e-10	Cfu0066720	chr2	27813954	27825029	-	1692	protein_coding	- && sp|Q5RES1|MMP14_PONAB Matrix metalloproteinase-14 OS=Pongo abelii OX=9601 GN=MMP14 PE=2 SV=1 && PF00413:Matrixin|PF00045:Hemopexin|PF11857:Domain of unknown function (DUF3377)|PF01471:Putative peptidoglycan binding domain	-
Cfu0178660	2670.59316776752	1515.692104965	3443.92581095123	423.9264550896	442.071865009669	472.054063796056	2543.40369456125	446.017461298442	2.51189064152165	5.0973627303368e-12	7.10303761063878e-10	Cfu0178660	chr24	9548770	9561942	-	1368	protein_coding	- && sp|P08709|FA7_HUMAN Coagulation factor VII OS=Homo sapiens OX=9606 GN=F7 PE=1 SV=1 && PF00008:EGF-like domain|PF00594:Vitamin K-dependent carboxylation/gamma-carboxyglutamic (GLA) domain|PF14670:Coagulation Factor Xa inhibitory site|PF00089:Trypsin	-
novel.1237	290.178240228198	217.934074858545	228.978277558208	729.750232075059	951.556448437234	1006.55885976747	245.696864214984	895.955180093253	-1.86506900899858	5.18422026051029e-12	7.1810708144247e-10	-	chr14	15930798	15943224	-	1911	-	- && - && -	-
Cfu0187030	1732.72756177331	2194.43859112083	1241.26271672968	423.9264550896	305.950029742762	262.660432384576	1722.80962320794	330.845639072313	2.3785636114975	5.45564969477563e-12	7.51233278385347e-10	Cfu0187030	chr8	19411954	19418137	-	1005	protein_coding	- && sp|Q92038|ACOD_CYPCA Acyl-CoA desaturase OS=Cyprinus carpio OX=7962 PE=2 SV=2 && PF00487:Fatty acid desaturase	-
novel.3715	79.8437047034467	93.2127669575706	80.9519163084574	274.744124852791	343.54558424505	422.460835303863	84.6694626564916	346.916848133902	-2.03162696153414	5.53912610655189e-12	7.58241197797465e-10	-	chr3	2198937	2211181	+	6203	-	- && - && -	-
novel.4869	179.946259854037	149.66556948117	212.787894296517	589.270204435397	641.717223401132	793.491655875083	180.799907877241	674.826361237204	-1.89976222860412	5.86758045100696e-12	7.98505641376508e-10	-	chr7	40222709	40226308	-	1756	-	- && - && -	-
Cfu0177520	842.529839184132	976.108341309207	710.834922251407	200.152959734386	199.645358391463	112.043960667546	843.157700914915	170.614092931132	2.29881546091442	5.98136409077176e-12	8.09257696257846e-10	Cfu0177520	chr24	14440519	14473169	+	1134	protein_coding	- && sp|Q9D517|PLCC_MOUSE 1-acyl-sn-glycerol-3-phosphate acyltransferase gamma OS=Mus musculus OX=10090 GN=Agpat3 PE=1 SV=2 && PF01553:Acyltransferase|PF16076:Acyltransferase C-terminus	-
novel.3401	385.514007038284	460.155983360965	304.533399446102	1475.66188325911	2394.44790226645	3392.54418611407	383.40112994845	2420.88465721321	-2.6578915593159	6.25074141337089e-12	8.40815048731526e-10	-	chr25	22223258	22224694	-	1417	-	- && - && -	-
novel.926	272.302783951307	317.054693243004	295.281751867992	785.693605913863	819.323808463668	740.224854901987	294.879743020768	781.747423093173	-1.40741924047606	7.14322317162145e-12	9.55344519694269e-10	-	chr12	20061042	20063820	-	2779	-	- && - && -	-
Cfu0211250	501.704472838076	299.331138962339	465.666261431508	78.320723374325	42.7811482267421	31.2253660876769	422.233957743974	50.775745896248	3.04185734117968	7.30878666105925e-12	9.71901567940056e-10	Cfu0211250	chr6	15269544	15354189	-	1734	protein_coding	- && sp|Q5M9B3|ITGBL_XENLA Integrin beta-like protein 1 OS=Xenopus laevis OX=8355 GN=itgbl1 PE=2 SV=1 && PF07974:EGF-like domain	-
Cfu0000710	893.17696530199	1289.88089487061	578.998944263348	174.046051942944	145.196624284701	134.085395552965	920.685601478648	151.109357260203	2.60533326248249	7.67474856603167e-12	1.01334059601085e-09	Cfu0000710	chr17	549173	569678	+	1563	protein_coding	- && sp|Q6NUZ2|TTY2L_DANRE Protein tweety homolog 2-like OS=Danio rerio OX=7955 GN=ttyh2l PE=2 SV=1 && PF04906:Tweety	-
novel.3315	19.6630019045802	21.6621218985903	41.6324141014924	159.127818919263	252.797694067113	251.639714941866	27.6525126348876	221.188409309414	-3.00715811208225	7.71060988006457e-12	1.01334059601085e-09	-	chr25	21068356	21077567	+	4795	-	- && - && -	-
Cfu0206400	533.284445593917	425.365302735956	521.176146900164	89.5093981420857	116.675858800206	146.942899236126	493.275298410012	117.709385392806	2.07540350920479	7.75104748785746e-12	1.01334059601085e-09	Cfu0206400	chr6	35869575	35910182	+	4497	protein_coding	- && sp|Q3U962|CO5A2_MOUSE Collagen alpha-2(V) chain OS=Mus musculus OX=10090 GN=Col5a2 PE=1 SV=1 && PF00093:von Willebrand factor type C domain|PF01391:Collagen triple helix repeat (20 copies)|PF01410:Fibrillar collagen C-terminal domain	-
Cfu0014020	51.8388232029841	60.3913701415246	68.6163862043115	231.232611867055	347.434779538391	462.870132593798	60.2821931829401	347.179174666414	-2.52489472942773	7.88615438678449e-12	1.0252441270104e-09	Cfu0014020	chr3	1435883	1446225	-	1110	protein_coding	- && - && PF00096:Zinc finger, C2H2 type	-
novel.3757	524.346717455471	539.583763655796	545.847207108456	1208.37687491816	1309.36241542453	1276.56643711385	536.592562739908	1264.76857581885	-1.23698213738265	8.55926218377898e-12	1.10656994599289e-09	-	chr3	18191803	18194193	+	2391	-	- && - && -	-
Cfu0202010	1734.515107401	1765.13472076695	1877.3134877247	790.66635025509	744.13269945909	740.224854901987	1792.32110529755	758.341301538722	1.24043481354754	8.71780281967763e-12	1.12032655593021e-09	Cfu0202010	chr25	14507005	14518957	+	1437	protein_coding	- && sp|O35474|EDIL3_MOUSE EGF-like repeat and discoidin I-like domain-containing protein 3 OS=Mus musculus OX=10090 GN=Edil3 PE=1 SV=2 && PF00008:EGF-like domain|PF00754:F5/8 type C domain	-
novel.3529	114.402920172103	105.028469811347	101.768123359204	381.658128189171	327.98880307169	312.253660876769	107.066504447551	340.633530712543	-1.67041925212572	8.76195407070167e-12	1.12032655593021e-09	-	chr27	6193501	6196005	+	2448	-	- && - && -	-
Cfu0237960	441.523770039209	450.965992252472	343.081931021558	113.129933762914	117.972257231319	123.064678110256	411.857231104413	118.05562303483	1.80507072757098	9.4929199457274e-12	1.20715704949192e-09	Cfu0237960	chr23	23194647	23209358	-	2196	protein_coding	- && sp|Q28433|TAP1_GORGO Antigen peptide transporter 1 OS=Gorilla gorilla gorilla OX=9595 GN=TAP1 PE=2 SV=2 && PF00005:ABC transporter|PF00664:ABC transporter transmembrane region	-
Cfu0185510	639.9413347127	917.029827040324	751.69636572139	226.259867525828	212.609342702597	165.310761640642	769.555842491472	201.393323956356	1.92995396955593	9.71625837044309e-12	1.22884265510098e-09	Cfu0185510	chr8	24285095	24361147	-	4137	protein_coding	- && sp|O75882|ATRN_HUMAN Attractin OS=Homo sapiens OX=9606 GN=ATRN PE=1 SV=2 && PF01344:Kelch motif|PF13964:Kelch motif|PF00431:CUB domain|PF00059:Lectin C-type domain|PF01437:Plexin repeat	-
Cfu0075950	5.95848542563035	6.56427936320919	8.4806769466003	58.429746009417	76.4875074356905	124.901464350707	7.00114724514662	86.6062392652717	-3.62945465342876	9.80598947760992e-12	1.23348746558627e-09	Cfu0075950	chr1	42733256	42739675	+	501	protein_coding	- && sp|A5PJN0|SEGN_BOVIN Secretagogin OS=Bos taurus OX=9913 GN=SCGN PE=2 SV=1 && PF13499:EF-hand domain pair	-
Cfu0016440	899.731299270184	943.943372429482	650.699212993696	215.071192758067	172.420991338082	242.455783739609	831.457961564454	209.982655945252	1.98854570014462	9.97734607075123e-12	1.24829473340028e-09	Cfu0016440	chr3	13604541	13609917	-	1026	protein_coding	- && sp|Q13304|GPR17_HUMAN Uracil nucleotide/cysteinyl leukotriene receptor OS=Homo sapiens OX=9606 GN=GPR17 PE=2 SV=2 && PF00001:7 transmembrane receptor (rhodopsin family)	-
novel.1930	1.19169708512607	0.656427936320919	3.85485315754559	55.9433738388035	220.387733289278	69.79787713716	1.90099272633086	115.376328088414	-5.97454971969156	1.01163667763507e-11	1.25891963236609e-09	-	chr18	28664720	28668238	-	3519	-	- && - && -	-
novel.2507	266.94014706824	227.124065967038	259.817102818573	673.806858236256	946.370854712781	901.862044061726	251.293771951284	840.679919003587	-1.74157525205006	1.04140784707945e-11	1.28907457496734e-09	-	chr20	11682917	11688993	+	4215	-	- && P35072.1 RecName: Full=Transposable element Tcb1 transposase; AltName: Full=Transposable element Barney transposase && -	-
Cfu0095730	276.473723749248	168.045551698155	275.236515448755	44.7546990710428	40.1883513645153	42.2460835303863	239.918596965386	42.3963779886482	2.49984906096114	1.25825847446925e-11	1.54925571213618e-09	Cfu0095730	chr4	26381369	26385953	+	1368	protein_coding	- && sp|Q6GMG6|S5A3B_DANRE Solute carrier family 52, riboflavin transporter, member 3-B OS=Danio rerio OX=7955 GN=slc52a3b PE=2 SV=1 && PF06237:Protein of unknown function (DUF1011)	-
novel.138	49.4554290327319	78.1149244221894	64.7615330467659	297.121474388312	247.612100342659	266.334004865479	64.1106288338958	270.355859865483	-2.07821071500133	1.37278585916494e-11	1.68137366992775e-09	-	chr1	44885610	44886878	+	1218	-	- && - && -	-
Cfu0034640	139.42855895975	113.562032983519	210.474982401989	627.808973079906	763.578675925791	758.592717306503	154.488524781753	716.660122104067	-2.2153260013718	1.40673719123564e-11	1.71393618729029e-09	Cfu0034640	chr20	9887839	9944799	-	6357	protein_coding	- && sp|Q8IUG5|MY18B_HUMAN Unconventional myosin-XVIIIb OS=Homo sapiens OX=9606 GN=MYO18B PE=1 SV=2 && PF01576:Myosin tail|PF00063:Myosin head (motor domain)	-
novel.3958	15.4920621066389	6.56427936320919	27.7549427343283	142.966399810276	343.54558424505	470.217277555605	16.6037614013921	318.90975387031	-4.26958672621698	1.42627453106414e-11	1.72868930272884e-09	-	chr4	5135486	5139746	+	2389	-	- && - && -	-
novel.4651	42.9010950645386	30.8521130070832	57.8227973631839	215.071192758067	302.060834449422	222.251135094641	43.8586684782685	246.46105410071	-2.49534159353952	1.47648118799881e-11	1.78026910496997e-09	-	chr6	40501890	40504373	-	2484	-	- && - && -	-
Cfu0170410	374.192884729586	436.524577653411	595.960298156549	1642.24881869021	2623.91042457352	3094.98481516091	468.892586846515	2453.71468614155	-2.38778097425003	1.60962055743017e-11	1.9221798979702e-09	Cfu0170410	chr9	26722117	26807401	-	2673	protein_coding	- && sp|Q12872|SFSWA_HUMAN Splicing factor, suppressor of white-apricot homolog OS=Homo sapiens OX=9606 GN=SFSWAP PE=1 SV=3 && PF09750:Alternative splicing regulator|PF01805:Surp module	-
novel.1048	179.350411311474	171.32769137976	227.43633629519	614.133926141532	557.451325378761	631.854466715344	192.704812995475	601.146572745212	-1.64225184332833	1.61069605992088e-11	1.9221798979702e-09	-	chr13	14333745	14337972	-	4196	-	- && - && -	-
Cfu0109960	448.673952549966	433.242437971807	296.052722499501	96.9685146539261	88.1550933157111	97.3496707439338	392.656371007091	94.1577595711903	2.06195977280727	1.65553346849761e-11	1.96560812986775e-09	Cfu0109960	chr14	22621880	22647700	-	1035	protein_coding	- && sp|Q6DFQ7|TM198_XENTR Transmembrane protein 198 OS=Xenopus tropicalis OX=8364 GN=tmem198 PE=1 SV=1 && PF13886:Domain of unknown function (DUF4203)	-
novel.2511	795.457804321652	674.151490601584	1107.11382684709	3989.38414774935	3760.85184865997	2863.54974886401	858.907707256777	3537.92858175778	-2.04287116816876	1.68752852997898e-11	1.99342519904268e-09	-	chr20	13031482	13033941	+	2440	-	- && - && -	-
novel.5261	39.9218523517234	49.8885231603899	33.9227077864012	176.532424113558	239.833709755979	347.152599445349	41.2443610995048	254.506244438295	-2.61976553487954	1.89565303392893e-11	2.2279667551798e-09	-	chr9	30684615	30687671	-	1306	-	- && - && -	-
Cfu0068980	11.9169708512607	7.22070729953011	18.5032951562188	110.6435615923	93.3406870401647	139.59575427432	12.5469911023366	114.526667635595	-3.19849050594125	1.94039435720375e-11	2.26909131087882e-09	Cfu0068980	chr2	19128779	19131497	-	1011	protein_coding	- && sp|U3U715|HISAT_SCOAU Histidine N-acetyltransferase OS=Scomber australasicus OX=29150 GN=hisat PE=1 SV=1 && -	-
novel.1659	2835.64321405749	3130.50482831446	2316.7667476849	7896.71801386845	9076.0854162249	11454.1989954561	2760.97159668562	9475.66747518313	-1.77886133063033	2.05350214243722e-11	2.38935241783282e-09	-	chr17	9770796	9771641	+	810	-	- && - && -	-
novel.2335	83.418795958825	77.4584964858685	102.539093990713	289.662357876472	322.803209347236	407.766545380251	87.8054621451354	340.077370867986	-1.95267635969678	2.14863159685018e-11	2.48760228309953e-09	-	chr2	8384412	8408335	-	5198	-	- && - && -	-
novel.3741	252.043933504164	260.601890719405	265.984867870646	627.808973079906	724.686722992389	786.144510913276	259.543564031405	712.880068995191	-1.45670305276266	2.1714773693223e-11	2.50160642878709e-09	-	chr3	8704584	8714071	+	9488	-	- && - && -	-
Cfu0040850	7101.91877880882	6461.87660514313	5456.93012982154	2078.60713463288	2223.32330935948	1594.33045671197	6340.2418379245	1965.42030023478	1.68918355710759	2.20245531734758e-11	2.52479496009831e-09	Cfu0040850	chr11	21725498	21738961	+	1218	protein_coding	- && sp|Q2HZ96|AT1B4_CHICK Protein ATP1B4 OS=Gallus gallus OX=9031 GN=ATP1B4 PE=1 SV=1 && PF00287:Sodium / potassium ATPase beta chain	-
Cfu0077200	180.5421083966	192.333385342029	201.22333482388	494.788061952085	602.82527046773	664.916619043472	191.366276187503	587.509983821096	-1.61726697087133	2.23077918124979e-11	2.5447285454345e-09	Cfu0077200	chr1	37574397	37595044	+	3834	protein_coding	- && sp|Q12766|HMGX3_HUMAN HMG domain-containing protein 3 OS=Homo sapiens OX=9606 GN=HMGXB3 PE=2 SV=2 && PF18717:CxC4 like cysteine cluster associated with KDZ transposases|PF00505:HMG (high mobility group) box	-
novel.2127	168.029289002776	161.481272334946	222.039541874626	581.811087923557	576.897301845462	584.098024463603	183.850034404116	580.935471410874	-1.66147270922617	2.24609605115836e-11	2.54970249787835e-09	-	chr19	18816918	18818964	-	2047	-	- && - && -	-
Cfu0024030	153.1330754387	301.300422771302	209.70401177048	23.6205356208282	23.3351717600412	38.5725110494832	221.379169993494	28.5094061434508	2.97653959806384	2.26074209894462e-11	2.55387035847282e-09	Cfu0024030	chr26	20540255	20563033	+	3768	protein_coding	- && sp|Q9DE49|PGFRA_DANRE Platelet-derived growth factor receptor alpha OS=Danio rerio OX=7955 GN=pdgfra PE=2 SV=1 && PF07714:Protein tyrosine kinase|PF07679:Immunoglobulin I-set domain	-
novel.1925	75.6727649055055	122.752024092012	103.310064622222	390.360430786318	566.526114396555	767.776648508761	100.578284539913	574.887731230545	-2.51414096561773	2.37281053795507e-11	2.6675204844808e-09	-	chr18	26854453	26865864	-	2703	-	- && - && -	-
novel.2171	6.55433396819339	4.59499555424644	5.39679442056383	53.45700166819	55.7451325378761	78.981808339418	5.51537464766789	62.7279808484947	-3.49492772933884	2.43738415755186e-11	2.72694070819179e-09	-	chr2	2357101	2359140	+	2040	-	- && - && -	-
novel.732	1971.06697879852	2358.54557520106	2122.4821485446	6485.70180704529	5850.64611961477	8621.87461267972	2150.6982341814	6986.07417977992	-1.69950216731555	2.53895695593217e-11	2.8269888670573e-09	-	chr11	21018024	21019747	-	599	-	- && Q9W7M8.3 RecName: Full=Thymosin beta && PF01290:Thymosin beta-4 family	-
novel.4098	75.6727649055055	80.0842082311522	104.85200588524	290.905543961778	322.803209347236	387.561896735283	86.8696596739659	333.756883348099	-1.94237732682466	2.55328245816734e-11	2.82940171828629e-09	-	chr4	12718456	12724504	-	6049	-	- && - && -	-
novel.1577	51.8388232029841	48.575667287748	45.487267259038	186.477912796012	215.202139564824	325.11116455993	48.6339192499234	242.263738973589	-2.31060912175363	2.78454342565977e-11	3.07104787007244e-09	-	chr16	9054416	9055966	-	1551	-	- && - && -	-
Cfu0113270	418.285676879251	292.110431662809	350.02066670514	79.5639094596317	76.4875074356905	102.860029465288	353.472258415733	86.3038154535369	2.04217268855179	2.81060054381229e-11	3.08516439882338e-09	Cfu0113270	chr14	34762387	34771682	-	546	protein_coding	- && sp|Q6NZ13|NBL1_DANRE Neuroblastoma suppressor of tumorigenicity 1 OS=Danio rerio OX=7955 GN=nbl1 PE=2 SV=1 && PF03045:DAN domain	-
Cfu0060000	610.744756127111	294.736143408093	759.406072036482	36.0523964738956	54.4487341067627	82.6553808203211	554.962323857229	57.7188371336598	3.27631836077033	2.96120389208598e-11	3.23521951984661e-09	Cfu0060000	chr10	30349552	30366488	+	2142	protein_coding	- && sp|Q8CIW6|S26A6_MOUSE Solute carrier family 26 member 6 OS=Mus musculus OX=10090 GN=Slc26a6 PE=1 SV=2 && PF01740:STAS domain|PF00916:Sulfate permease family	-
novel.2162	350.954791569628	305.895418325548	439.453259960197	1131.29933762914	1076.01069782412	1177.37998012946	365.434489951791	1128.23000519424	-1.62691764105454	3.04770077317172e-11	3.31416096693828e-09	-	chr2	672892	674865	+	404	-	- && - && -	-
Cfu0204690	1199.44311617939	1417.88434245319	1086.29761979635	456.249293307575	431.700677560762	440.828697708379	1234.54169280964	442.926222858905	1.47885102699736	3.54334052714877e-11	3.83521290266415e-09	Cfu0204690	chr25	1717551	1741419	-	2250	protein_coding	- && sp|P42224|STAT1_HUMAN Signal transducer and activator of transcription 1-alpha/beta OS=Homo sapiens OX=9606 GN=STAT1 PE=1 SV=2 && PF01017:STAT protein, all-alpha domain|PF02864:STAT protein, DNA binding domain|PF00017:SH2 domain|PF02865:STAT protein, protein interaction domain|PF12162:STAT1 TAZ2 binding domain	-
Cfu0140740	214.505475322693	187.081961851462	302.220487551574	38.5387686445091	42.7811482267421	20.2046486449674	234.602641575243	33.8415218387395	2.77203388979903	3.60618981088259e-11	3.88516866153004e-09	Cfu0140740	chr21	25271398	25298138	-	2205	protein_coding	- && sp|P58743|S26A5_HUMAN Prestin OS=Homo sapiens OX=9606 GN=SLC26A5 PE=1 SV=1 && PF01740:STAS domain|PF00916:Sulfate permease family	-
Cfu0027750	210.930384067315	206.77479994109	356.959402388722	41.0251408151226	15.5567811733608	29.3885798472253	258.221528799042	28.6568339452362	3.16993664602447	3.78349220703684e-11	4.05740309446794e-09	Cfu0027750	chr26	5859647	5875096	+	1764	protein_coding	- && sp|Q8C850|SCAR3_MOUSE Scavenger receptor class A member 3 OS=Mus musculus OX=10090 GN=Scara3 PE=2 SV=1 && PF01391:Collagen triple helix repeat (20 copies)	-
novel.728	20.8546989897062	17.0671263443439	23.9000895767827	91.9957703126992	162.049803889175	183.678624045158	20.6073049702776	145.908066082344	-2.8222887720721	4.91211861868398e-11	5.24357396217408e-09	-	chr11	19251014	19264817	-	3510	-	- && - && -	-
novel.4865	112.615374544414	138.506294563714	164.987715142951	540.785947108434	430.404279129648	488.58513996012	138.703128083693	486.591788732734	-1.81283460412931	5.18999213776811e-11	5.51489986474893e-09	-	chr7	37768172	37771238	-	2912	-	- && - && -	-
novel.4858	44.6886406922277	21.0056939622694	42.4033847330015	193.937029307852	346.138381107277	242.455783739609	36.0325731291662	260.843731384913	-2.85662877390783	5.57549314309272e-11	5.89760458785958e-09	-	chr7	34094014	34127343	-	748	-	- && - && -	-
novel.5116	303.286908164585	372.194639893961	418.637052909451	1019.41258995153	1072.12150253078	1217.7892774194	364.706200322666	1103.10778996724	-1.59698297309533	5.70524224181355e-11	6.00754263390241e-09	-	chr9	15693663	15695168	+	1446	-	- && - && -	-
novel.4498	172.200228800717	136.537010754751	178.865186510115	455.006107222269	526.33776303204	563.893375818635	162.534142021861	515.079082024315	-1.66337466090282	5.93400959723026e-11	6.22028546563718e-09	-	chr6	29878433	29882667	+	4205	-	- && - && -	-
novel.1492	39.3260038091603	42.6678158608598	43.1743553645106	156.64144674865	334.470795227257	405.929759139799	41.7227250115102	299.014000371902	-2.83923179335301	6.94033999985171e-11	7.24254045455377e-09	-	chr16	3003647	3014003	+	10357	-	- && - && -	-
novel.1267	308.649545047652	252.068327547233	262.900985344609	1019.41258995153	724.686722992389	1061.66244698101	274.539619313165	935.253919974978	-1.76727165297922	7.01103371125168e-11	7.26151610731575e-09	-	chr14	32587810	32591378	-	1817	-	- && - && -	-
novel.228	62.5640969691187	36.7599644339715	66.3034743097842	225.016681440521	365.584357573978	363.683675609413	55.2091785709581	318.094904874637	-2.52626400501204	7.02093216512416e-11	7.26151610731575e-09	-	chr1	14437562	14438523	-	881	-	- && - && -	-
Cfu0145680	169.220986087902	144.414145990602	204.307217349916	502.247178463925	693.573160645668	708.99948881431	172.647449809474	634.939942641301	-1.87885622791272	8.48079722906987e-11	8.73259435034005e-09	Cfu0145680	chr21	2129325	2167502	+	2061	protein_coding	- && sp|Q9NYB5|SO1C1_HUMAN Solute carrier organic anion transporter family member 1C1 OS=Homo sapiens OX=9606 GN=SLCO1C1 PE=2 SV=1 && PF07648:Kazal-type serine protease inhibitor domain|PF03137:Organic Anion Transporter Polypeptide (OATP) family	-
Cfu0149990	1621.89973285658	2073.65585083778	1491.05720133863	547.001877534968	571.711708121009	418.78726282296	1728.87092834433	512.500282826312	1.75249940455763	8.60485138291584e-11	8.82129940668874e-09	Cfu0149990	chr19	17855477	17872685	+	3363	protein_coding	- && sp|P36956|SRBP1_HUMAN Sterol regulatory element-binding protein 1 OS=Homo sapiens OX=9606 GN=SREBF1 PE=1 SV=2 && PF00010:Helix-loop-helix DNA-binding domain	-
Cfu0141080	508.258806806269	507.418794776071	614.463593312767	1429.66399810276	1755.32347572754	2138.01918388564	543.380398298369	1774.33555257198	-1.70691908608316	9.19428485461648e-11	9.36228050296181e-09	Cfu0141080	chr21	24293956	24315147	-	651	protein_coding	- && - && -	-
novel.5204	151.345529811011	97.1513345754961	142.629566829187	459.978851563496	525.041364600926	450.012628910637	130.375477071898	478.344281691686	-1.87592762628046	9.21302150822163e-11	9.36228050296181e-09	-	chr9	7473964	7475070	-	1107	-	- && - && -	-
novel.3193	19865.5904090516	19000.9630447453	18709.9152854633	41879.2096557283	42433.7134472037	49835.6842759323	19192.1562464201	44716.2024596214	-1.22024883240855	9.92107419290328e-11	1.00379703279588e-08	-	chr24	11924637	11927060	-	1386	-	- && - && -	-
novel.2023	20.2588504471432	30.8521130070832	25.4420308398009	140.480027639662	111.490265075752	126.738250591159	25.5176647646758	126.236181102191	-2.30913740697662	1.05921179984664e-10	1.06705271836498e-08	-	chr19	26868662	26871790	+	3077	-	- && - && -	-
novel.4632	129.894982278742	106.99775362031	165.75868577446	561.920110558649	569.118911258782	420.624049063412	134.217140557837	517.221023626947	-1.94925013692241	1.145016286958e-10	1.14852043162929e-08	-	chr6	31003501	31006101	-	2601	-	- && - && -	-
Cfu0189190	176.967017141222	113.562032983519	188.116834088225	713.588812966072	674.127184178967	541.851940933216	159.548628070988	643.189312692752	-2.01280366853458	1.15164049917634e-10	1.15020712688123e-08	Cfu0189190	chr8	12792730	12801494	-	960	protein_coding	- && sp|E3TDS3|MTG1_ICTPU Mitochondrial ribosome-associated GTPase 1 OS=Ictalurus punctatus OX=7998 GN=mtg1 PE=2 SV=1 && PF01926:50S ribosome-binding GTPase	-
Cfu0202460	810.354017885728	1028.62257621488	530.427794478273	186.477912796012	163.346202320288	174.4946928429	789.801462859627	174.7729359864	2.17616680969611	1.20182231609569e-10	1.19519688537875e-08	Cfu0202460	chr25	12804436	12912768	+	2280	protein_coding	- && sp|O77633|ADA10_PIG Disintegrin and metalloproteinase domain-containing protein 10 OS=Sus scrofa OX=9823 GN=ADAM10 PE=2 SV=2 && PF00200:Disintegrin|PF13574:Metallo-peptidase family M12B Reprolysin-like|PF01562:Reprolysin family propeptide	-
Cfu0172130	650.666608478835	708.942171226593	619.860387733331	188.964284966625	137.41823369802	86.3289533012243	659.82305581292	137.57049065529	2.25385529717298	1.30419482225325e-10	1.28604435122326e-08	Cfu0172130	chr9	34042765	34067507	-	1431	protein_coding	- && sp|P27615|SCRB2_RAT Lysosome membrane protein 2 OS=Rattus norvegicus OX=10116 GN=Scarb2 PE=1 SV=2 && PF01130:CD36 family	-
novel.2503	322.354061526602	270.448309764219	451.788790064343	1320.26362259576	3023.20114135644	4209.91406311502	348.197053785055	2851.12627568908	-3.03358452586945	1.30422614794676e-10	1.28604435122326e-08	-	chr20	10375944	10380015	+	4051	-	- && - && -	-
novel.2121	328.312546952233	304.582562452907	413.240258488887	936.119122235979	1021.56196371736	1098.39817179004	348.711789298009	1018.69308591446	-1.54689367862138	1.36016737155527e-10	1.33554662039927e-08	-	chr19	16329344	16333118	-	3775	-	- && - && -	-
novel.1792	284.815603345131	280.951156745354	276.778456711774	702.400138198311	767.467871219132	966.149562477531	280.848405600753	812.005857298325	-1.53000406506239	1.42543434102176e-10	1.39375136764359e-08	-	chr18	6565814	6569039	+	1607	-	- && - && -	-
novel.4411	184.713048194541	139.162722500035	171.155480195024	494.788061952085	847.844573948162	668.590191524375	165.0104169632	670.407609141541	-2.02223143170385	1.44538435735974e-10	1.40734474393802e-08	-	chr5	27118311	27124022	-	5712	-	- && - && -	-
Cfu0048160	207.951141354499	199.554092641559	231.291189452736	553.217807961502	539.301747343174	528.994437250055	212.932141149598	540.50466418491	-1.34506134240556	1.47611137044388e-10	1.43127448756665e-08	Cfu0048160	chr13	22558032	22576015	-	2166	protein_coding	- && sp|Q9Y6S9|RPKL1_HUMAN Ribosomal protein S6 kinase-like 1 OS=Homo sapiens OX=9606 GN=RPS6KL1 PE=2 SV=1 && PF00069:Protein kinase domain|PF04212:MIT (microtubule interacting and transport) domain	-
Cfu0020570	760.302740310433	670.212922983659	762.489954562518	228.746239696441	195.756163098123	282.865081029543	731.00187261887	235.789161274703	1.63677570308884	1.4868619903628e-10	1.43571640571505e-08	Cfu0020570	chr3	32559814	32570853	-	1584	protein_coding	- && sp|P41440|S19A1_HUMAN Reduced folate transporter OS=Homo sapiens OX=9606 GN=SLC19A1 PE=1 SV=3 && PF01770:Reduced folate carrier	-
novel.4095	53.6263688306732	55.7963745872782	59.3647386262021	191.450657137239	272.243670533814	380.214751773477	56.2624940147178	281.30302648151	-2.3188042246697	1.54260204711732e-10	1.48338397679617e-08	-	chr4	12062892	12064777	-	1678	-	- && - && -	-
novel.1186	126.319891023364	133.911299009468	124.897242304477	350.578476056502	355.213170125071	326.947950800381	128.376144112436	344.246532327318	-1.42394862253512	1.60624029514827e-10	1.53822295919323e-08	-	chr14	35089771	35093891	+	2170	-	- && Q91VV4.1 RecName: Full=DENN domain-containing protein 2D && PF03455:dDENN domain	-
novel.5125	23.8339417025214	34.7906806250087	32.380766523383	145.452771980889	155.567811733608	119.391105629353	30.335129616971	140.137229781283	-2.21480068328521	1.62649489690094e-10	1.54536797332519e-08	-	chr9	18564137	18568758	+	4479	-	- && Q58D85.1 RecName: Full=Proteinase-activated receptor 3; Short=PAR-3; AltName: Full=Coagulation factor II receptor-like 2; AltName: Full=Thrombin receptor-like 2; Flags: Precursor && PF00001:7 transmembrane receptor (rhodopsin family)	-
Cfu0229270	124.532345395674	118.157028537765	149.568302512769	394.089989042238	570.415309689895	718.183420016568	130.752558815403	560.8962395829	-2.09991944875387	1.62698274016876e-10	1.54536797332519e-08	Cfu0229270	chr15	9806831	9812146	-	768	protein_coding	- && sp|Q6ZUT1|NKAP1_HUMAN Uncharacterized protein NKAPD1 OS=Homo sapiens OX=9606 GN=NKAPD1 PE=1 SV=2 && PF15692:NF-kappa-B-activating protein	-
Cfu0166480	539.83877956211	540.240191592117	474.146938378108	157.884632833957	123.157850955773	80.8185945798695	518.075303177445	120.620359456533	2.09369649185898	1.63757348272145e-10	1.54910457383784e-08	Cfu0166480	chr9	13036311	13054079	-	1683	protein_coding	- && sp|Q13131|AAPK1_HUMAN 5'-AMP-activated protein kinase catalytic subunit alpha-1 OS=Homo sapiens OX=9606 GN=PRKAA1 PE=1 SV=4 && PF00069:Protein kinase domain|PF16579:Adenylate sensor of SNF1-like protein kinase	-
Cfu0060450	234.168477227273	237.626912948173	283.717192395356	646.456764359508	746.725496321317	868.799891733597	251.8375275236	753.994050804807	-1.58155810568186	1.69485045606918e-10	1.59679615235571e-08	Cfu0060450	chr10	31849209	31856951	-	921	protein_coding	- && sp|Q9UNQ2|DIM1_HUMAN Probable dimethyladenosine transferase OS=Homo sapiens OX=9606 GN=DIMT1 PE=1 SV=1 && PF00398:Ribosomal RNA adenine dimethylase	-
novel.3530	253.23563058929	233.031917393926	310.701164498175	759.586698122421	732.46511357907	725.530564978374	265.656237493797	739.194125559955	-1.47761762682551	1.72294846121675e-10	1.61672313068447e-08	-	chr27	6800115	6803687	+	3155	-	- && - && -	-
novel.3094	213.313778237567	181.174110424574	254.420308398009	634.02490350644	670.237988885627	615.323390551279	216.302732353383	639.862094314449	-1.566115792438	1.85332973188405e-10	1.73208177472585e-08	-	chr23	25017608	25021997	-	4370	-	- && - && -	-
Cfu0178720	840.742293556443	1350.92869294845	670.744449412933	183.991540625398	203.534553684803	121.227891869804	954.138478639276	169.584662060002	2.48842634825803	1.88232190778684e-10	1.7521405246443e-08	Cfu0178720	chr24	9467344	9481852	-	1248	protein_coding	- && sp|Q05204|LAMP1_BOVIN Lysosome-associated membrane glycoprotein 1 OS=Bos taurus OX=9913 GN=LAMP1 PE=1 SV=2 && PF01299:Lysosome-associated membrane glycoprotein (Lamp)	-
novel.2428	9.53357668100857	11.1592749174556	10.7935888411277	87.0230259714722	79.0803042979173	56.940373453999	10.4954801465306	74.3479012411295	-2.83410109764373	1.92213109593238e-10	1.77581406611928e-08	-	chr2	40598306	40599524	-	1219	-	- && - && -	-
novel.1271	91.7606755547075	57.10923045992	151.110243775787	571.865599241103	727.279519854616	573.077307020893	99.9933832634716	624.074142038871	-2.64447163753474	1.92301639234265e-10	1.77581406611928e-08	-	chr14	33774166	33774848	-	628	-	- && - && -	-
Cfu0082640	1670.75931334675	1656.16768333768	1535.00252733465	605.431623544385	365.584357573978	446.339056429734	1620.64317467303	472.451679182699	1.77757882931886	2.00014984540466e-10	1.83974257124157e-08	Cfu0082640	chr1	16357655	16365063	-	1497	protein_coding	- && sp|Q5SPB1|S38A2_DANRE Sodium-coupled neutral amino acid transporter 2 OS=Danio rerio OX=7955 GN=slc38a2 PE=3 SV=1 && PF01490:Transmembrane amino acid transporter protein	-
novel.795	0	1.96928380896276	0	34.8092103885889	116.675858800206	110.207174427095	0.656427936320919	87.2307478719632	-7.0318730774797	2.01073336261437e-10	1.84123779327116e-08	-	chr12	6937926	6938871	+	926	-	- && - && -	-
Cfu0233020	321.758212984039	355.127513549617	302.991458183084	114.373119848221	93.3406870401647	82.6553808203211	326.625728238913	96.7897292362354	1.74794530736505	2.01759974768659e-10	1.84123779327116e-08	Cfu0233020	chr15	25231965	25247145	-	1527	protein_coding	- && sp|Q6DH46|PXYP1_DANRE 2-phosphoxylose phosphatase 1 OS=Danio rerio OX=7955 GN=pxylp1 PE=2 SV=1 && PF00328:Histidine phosphatase superfamily (branch 2)	-
novel.5046	10.7252737661346	11.8157028537765	11.5645594726368	59.6729320947238	89.4514917468245	117.554319388901	11.3685120308493	88.8929144101498	-2.96070064537808	2.10067328225863e-10	1.90956124810314e-08	-	chr8	32886028	32889680	-	1400	-	- && - && -	-
novel.510	8.93772813844553	9.18999110849287	13.8774713671641	68.375234691871	105.008272920185	71.6346633776116	10.6683968713675	81.6727236632226	-2.95002635537619	2.30831265299385e-10	2.0901456711214e-08	-	chr10	15916732	15970555	-	1957	-	- && - && -	-
novel.3458	187.692290907356	240.252624693457	208.162070507462	573.10878532641	628.753239089998	771.450220989664	212.035662036092	657.77074846869	-1.63196749877809	2.3312043797633e-10	2.10269213649115e-08	-	chr26	18140887	18143883	+	2997	-	- && - && -	-
novel.1205	250.256387876475	182.486966297216	242.084778293863	31.0796521326686	51.8559372445359	53.2668009730958	224.942710822518	45.4007967834335	2.31906648749114	2.44571001700694e-10	2.19745628593701e-08	-	chr14	3899541	3946370	-	2756	-	- && Q5DU56.2 RecName: Full=Protein NLRC3 && -	-
novel.4722	48.8595804901689	40.698532051897	74.0131806248754	236.205356208282	234.648116031525	255.31328742277	54.5237643889804	242.055586554192	-2.15439491549464	2.49356437115571e-10	2.22588716062814e-08	-	chr7	23407207	23412739	+	3979	-	- && - && PF00632:HECT-domain (ubiquitin-transferase)	-
novel.4514	92.3565240972705	147.039857735886	144.942478723714	478.626642843097	438.182669716329	547.362299654571	128.112953518957	488.057204071332	-1.93040712719154	2.49648295700204e-10	2.22588716062814e-08	-	chr6	36907773	36916220	+	8448	-	- && - && -	-
Cfu0178060	309.841242132778	354.471085613297	334.601254074957	800.611838937544	904.886104917152	1067.17280570237	332.971193940344	924.223583185688	-1.4718092471156	2.53629066591556e-10	2.25274885826416e-08	Cfu0178060	chr24	11737022	11767561	-	1701	protein_coding	- && sp|Q6DJ95|SYCM_XENTR Probable cysteine--tRNA ligase, mitochondrial OS=Xenopus tropicalis OX=8364 GN=cars2 PE=2 SV=1 && PF01406:tRNA synthetases class I (C) catalytic domain	-
Cfu0009270	1776.82035392297	2640.80958781906	894.325932550577	274.744124852791	247.612100342659	148.779685476578	1770.65195809754	223.711970224009	2.98214294383148	2.62366671136055e-10	2.32149612319663e-08	Cfu0009270	chr14	1570294	1588352	-	783	protein_coding	- && - && PF00335:Tetraspanin family	-
Cfu0133850	392.66418954904	555.338034127498	548.160119002983	1566.4144674865	2061.2735054703	2918.65333607756	498.720780893174	2182.11376967812	-2.12917390431828	2.77288370944778e-10	2.44024647384027e-08	Cfu0133850	chr5	2023694	2059295	-	7035	protein_coding	- && sp|O00763|ACACB_HUMAN Acetyl-CoA carboxylase 2 OS=Homo sapiens OX=9606 GN=ACACB PE=1 SV=3 && PF01039:Carboxyl transferase domain|PF00364:Biotin-requiring enzyme|PF02785:Biotin carboxylase C-terminal domain|PF00289:Biotin carboxylase, N-terminal domain|PF02786:Carbamoyl-phosphate synthase L chain, ATP binding domain|PF08326:Acetyl-CoA carboxylase, central region	-
Cfu0216450	319.97066735635	280.951156745354	128.752095462023	33.5660243032821	28.5207654844948	31.2253660876769	243.224639854575	31.1040519584846	2.96795098135745	2.77884627032647e-10	2.44024647384027e-08	Cfu0216450	chr25	22853176	22887317	-	1542	protein_coding	- && sp|Q9NS82|AAA1_HUMAN Asc-type amino acid transporter 1 OS=Homo sapiens OX=9606 GN=SLC7A10 PE=1 SV=1 && PF13520:Amino acid permease	-
novel.577	300.903513994333	338.060387205274	386.256286386068	973.414704795182	1013.78357313068	1414.32540514772	341.740062528558	1133.84122769119	-1.72970913618372	2.84753803924806e-10	2.49116758313314e-08	-	chr10	36773265	36778786	-	5522	-	- && - && -	-
novel.107	243.106205365718	166.732695825514	218.184688717081	601.702065288465	719.501129267936	810.022732039147	209.341196636104	710.408642198516	-1.76157162863903	2.86526515346978e-10	2.49728784218709e-08	-	chr1	37452794	37458621	+	5828	-	- && - && -	-
novel.743	72.6935221926903	49.8885231603899	96.3713289386398	361.767150824263	304.653631311649	312.253660876769	72.98445809724	326.22481433756	-2.16348185186934	2.93217061953219e-10	2.54606501817662e-08	-	chr11	27676752	27677931	-	1180	-	- && - && -	-
Cfu0121530	258.598267472357	250.09904373827	267.526809133664	583.054274008864	652.088410850039	664.916619043472	258.741373448097	633.353101300792	-1.29095598119714	2.96344701296595e-10	2.56365707950671e-08	Cfu0121530	chr7	793395	796675	+	480	protein_coding	- && sp|Q08DU8|BL1S6_BOVIN Biogenesis of lysosome-related organelles complex 1 subunit 6 OS=Bos taurus OX=9913 GN=BLOC1S6 PE=1 SV=1 && PF14712:Snapin/Pallidin	-
novel.4880	0.595848542563035	0	1.54194126301824	79.5639094596317	155.567811733608	29.3885798472253	0.712596601860424	88.1734336801549	-7.02543685290109	3.07962975033108e-10	2.65429866370202e-08	-	chr8	652763	658375	+	5413	-	- && Q95SX7.1 RecName: Full=Probable RNA-directed DNA polymerase from transposon BS; AltName: Full=Reverse transcriptase && -	-
Cfu0200270	7.15018251075642	5.25142349056736	6.93873568358207	65.8888625212575	45.3739450889689	71.6346633776116	6.44678056163528	60.9658236626127	-3.23713081282858	3.14409359594394e-10	2.69985985502625e-08	Cfu0200270	chr16	1189696	1207194	-	1326	protein_coding	- && sp|Q28I47|S38A8_XENTR Putative sodium-coupled neutral amino acid transporter 8 OS=Xenopus tropicalis OX=8364 GN=slc38a8 PE=2 SV=1 && PF01490:Transmembrane amino acid transporter protein	-
novel.3244	70.9059765650012	56.4528025235991	68.6163862043115	249.880403146656	220.387733289278	363.683675609413	65.3250550976373	277.983937348449	-2.08547915999091	3.28604567522111e-10	2.81138120985553e-08	-	chr24	26769643	26770230	-	560	-	- && - && -	-
novel.486	8.3418795958825	4.59499555424644	0.770970631509118	58.429746009417	200.941756822577	126.738250591159	4.56928192721268	128.703251141051	-4.78540387712753	3.33493992287084e-10	2.84276142656144e-08	-	chr10	3576461	3579249	-	2771	-	- && - && -	-
novel.458	134.065922076683	92.5563390212496	198.139452297843	914.984958785765	821.916605325894	565.730162059087	141.587237798592	767.543908723582	-2.44094608305121	3.41971996274e-10	2.90439062966871e-08	-	chr10	35218020	35223678	+	2244	-	- && - && -	-
Cfu0205620	100.10255515059	133.254871073147	127.981124830514	395.333175127545	461.51784147637	694.305198890697	120.44618368475	517.052071831537	-2.10045538584875	3.45611457460694e-10	2.9246269914792e-08	Cfu0205620	chr6	40169191	40194287	+	1860	protein_coding	- && sp|Q96EQ9|PRDM9_MOUSE Histone-lysine N-methyltransferase PRDM9 OS=Mus musculus OX=10090 GN=Prdm9 PE=1 SV=2 && PF00856:SET domain	-
novel.4009	372.405339101897	399.76461321944	453.330731327362	1112.65154634954	1323.62279816678	1809.23444684481	408.5002278829	1415.16959712037	-1.79198528963172	3.70967240368252e-10	3.12781835167014e-08	-	chr4	25217652	25224431	+	3683	-	- && - && -	-
novel.1254	725.147676299214	616.385832205343	700.04133341028	1772.78335764742	1726.80271024305	2347.41281529712	680.524947304946	1948.9996277292	-1.51733073200392	3.97348709379405e-10	3.33815950034951e-08	-	chr14	23322226	23323753	-	1528	-	- && - && -	-
novel.2497	119.76555705517	104.372041875026	126.439183567495	309.55333524138	335.76719365837	343.479026964445	116.858927499231	329.599851954732	-1.4957793689639	4.2395622376656e-10	3.54887959829914e-08	-	chr20	8139829	8142560	+	1244	-	- && O14519.1 RecName: Full=Cyclin-dependent kinase 2-associated protein 1; Short=CDK2-associated protein 1; AltName: Full=Deleted in oral cancer 1; Short=DOC-1; AltName: Full=Putative oral cancer suppressor && -	-
Cfu0019050	754.940103427366	632.796530613366	995.323085278272	2301.13744390279	2639.46720574688	2725.79078083015	794.353239773001	2555.46514349327	-1.68595220626799	4.3665332701626e-10	3.64206436308078e-08	Cfu0019050	chr3	25249528	25268336	-	1941	protein_coding	- && sp|Q91W39|NCOA5_MOUSE Nuclear receptor coactivator 5 OS=Mus musculus OX=10090 GN=Ncoa5 PE=1 SV=1 && PF00076:RNA recognition motif. (a.k.a. RRM, RBD, or RNP domain)	-
novel.3816	480.253925305807	476.566681768988	642.218536047096	1419.7185094203	1503.82218009154	1487.79685476578	533.013047707297	1470.44584809254	-1.46460823379293	4.58499532521034e-10	3.81062236474892e-08	-	chr3	42764532	42769969	+	5385	-	- && - && -	-
Cfu0118470	237.743568482651	277.012589127428	268.297779765173	648.943136530121	963.224034317255	984.517424882047	261.017979125084	865.561531909808	-1.72888922449032	4.73561310108939e-10	3.92179546175983e-08	Cfu0118470	chr7	16577065	16586678	-	1872	protein_coding	- && sp|Q1LYE3|ZN143_DANRE Zinc finger protein 143 OS=Danio rerio OX=7955 GN=znf143 PE=2 SV=2 && -	-
novel.246	193.650776332987	170.671263443439	260.588073450082	641.484020018281	1200.46494721101	1219.62606365985	208.303371075503	1020.52501029638	-2.2927158708457	4.82955521925769e-10	3.98541062082786e-08	-	chr1	20462521	20475779	-	4585	-	- && Q969S8.1 RecName: Full=Histone deacetylase 10; Short=HD10 && PF00850:Histone deacetylase domain	-
novel.3886	609.553059041985	519.890925566168	655.325036782751	1593.76456136325	1446.78064912255	1429.01969507133	594.923007130301	1489.85496851904	-1.32490061115933	4.90451093142837e-10	4.03296374152896e-08	-	chr3	29686350	29697312	-	9222	-	- && - && -	-
novel.1815	408.752100198242	324.275400542534	390.111139543614	993.305682160089	910.071698641605	958.802417515725	374.379546761463	954.059932772473	-1.34954069681403	4.94339354516157e-10	4.05062363343151e-08	-	chr18	13958625	13960211	+	1587	-	- && - && -	-
novel.2024	962.295396239302	1131.68176221727	646.073389204641	2895.38039267941	3610.46963065081	3675.40926714361	913.350182553736	3393.75309682461	-1.89324176335157	5.15214349191871e-10	4.2068607438751e-08	-	chr19	27818916	27832355	+	8146	-	- && - && -	-
novel.3952	443.907164209461	457.530271615681	323.036694602321	1171.08129235895	1440.29865696699	1834.94945421113	408.158043475821	1482.10980117902	-1.85921839410337	5.24144436315931e-10	4.26481299912868e-08	-	chr4	3473465	3477168	+	3704	-	- && - && -	-
novel.3861	107.252737661346	103.715613938705	77.0970631509118	305.823776985459	375.955545022885	508.789788605088	96.0218049169878	396.856370204478	-2.04273434135883	5.53341117622299e-10	4.48669029553607e-08	-	chr3	18398725	18399606	-	843	-	- && - && -	-
novel.4438	21.4505475322693	6.56427936320919	26.21300147131	125.561794615981	255.390490929339	323.274378319478	18.0759427889295	234.742221288266	-3.70083987472099	5.55913879003549e-10	4.49189995774014e-08	-	chr6	2205941	2212314	+	778	-	- && - && -	-
Cfu0210120	436.756981698705	431.929582099165	306.07534070912	120.589050274754	94.6370854712781	80.8185945798695	391.58730150233	98.6815767753006	1.98257278850842	5.65675577689457e-10	4.5549606811112e-08	Cfu0210120	chr6	19490771	19501511	-	744	protein_coding	- && sp|Q6Y1H2|HACD2_HUMAN Very-long-chain (3R)-3-hydroxyacyl-CoA dehydratase 2 OS=Homo sapiens OX=9606 GN=HACD2 PE=1 SV=1 && PF04387:Protein tyrosine phosphatase-like protein, PTPLA	-
Cfu0236530	1192.8887822112	622.293683632232	1066.25238337711	162.857377175184	142.603827422474	246.129356220512	960.478283073513	183.863520272723	2.38956394886789	5.86326522813884e-10	4.69635590929922e-08	Cfu0236530	chr23	27443818	27469026	+	3348	protein_coding	- && sp|Q9R1N3|S4A7_RAT Sodium bicarbonate cotransporter 3 OS=Rattus norvegicus OX=10116 GN=Slc4a7 PE=1 SV=1 && PF00955:HCO3- transporter family|PF07565:Band 3 cytoplasmic domain	-
novel.3074	166.83759191765	133.911299009468	176.552274615588	583.054274008864	619.678450072204	424.297621544315	159.100388514235	542.343448541794	-1.7715880255973	5.87271526623726e-10	4.69635590929922e-08	-	chr23	11872711	11875060	-	2305	-	- && - && -	-
Cfu0186610	165.050046289961	185.76910597882	189.658775351243	44.7546990710428	44.0775466578555	23.8782211258705	180.159309206675	37.5701556182563	2.23904937987742	6.22503885969914e-10	4.96105751041297e-08	Cfu0186610	chr8	20470291	20481749	-	939	protein_coding	- && sp|Q5T4F7|SFRP5_HUMAN Secreted frizzled-related protein 5 OS=Homo sapiens OX=9606 GN=SFRP5 PE=2 SV=3 && PF01392:Fz domain|PF01759:UNC-6/NTR/C345C module	-
novel.2022	1.78754562768911	0.656427936320919	0.770970631509118	19.8909773649079	93.3406870401647	130.411823072062	1.07164806517305	81.2144958257116	-6.20754111439943	6.55849825771584e-10	5.20896972543704e-08	-	chr19	26847986	26850524	+	2445	-	- && - && -	-
novel.2306	153.728923981263	149.009141544849	159.590920722388	402.792291639385	474.481825787504	378.377965533026	154.109662082833	418.550694319972	-1.44320984131542	7.44866831003374e-10	5.89584898785017e-08	-	chr2	44869625	45016034	+	13695	-	- && - && -	-
novel.1051	120.957254140296	75.4892126769057	158.048979459369	586.783832264784	514.670177152019	488.58513996012	118.165148758857	530.013049792308	-2.16736537200389	8.12740877195826e-10	6.41128574685562e-08	-	chr13	15786600	15789185	-	2586	-	- && - && -	-
novel.848	91.7606755547075	78.7713523585103	51.6550323111109	262.312263999723	379.844740316226	450.012628910637	74.0623534081096	364.056544408862	-2.29237004429337	8.69968547035053e-10	6.83953988447727e-08	-	chr12	29215110	29220731	+	5622	-	- && - && -	-
novel.954	56.0097630009253	55.7963745872782	67.0744449412933	185.234726710705	261.872483084906	337.968668243091	59.6268608431656	261.691959346234	-2.13167633280542	8.77659136868876e-10	6.87676962090088e-08	-	chr12	33016911	33018325	-	409	-	- && - && -	-
Cfu0016280	1186.334448243	1211.1095425121	1056.22976516749	499.760806293312	381.141138747339	393.072255456638	1151.22458530753	424.65806683243	1.43756084836295	8.82150802786441e-10	6.888768903236e-08	Cfu0016280	chr3	12820460	12828991	-	903	protein_coding	- && sp|Q9I9C3|AT233_ANGAN Sodium/potassium-transporting ATPase subunit beta-233 OS=Anguilla anguilla OX=7936 GN=atnb233 PE=1 SV=1 && PF00287:Sodium / potassium ATPase beta chain	-
novel.2364	373.597036187023	536.958051910512	465.666261431508	1198.4313862357	1410.48149305138	1526.36936581526	458.740449843014	1378.42741503411	-1.58708485430762	9.02850987651659e-10	7.02683790422801e-08	-	chr2	22300876	22306605	-	4420	-	- && - && -	-
novel.2622	60.7765513414296	65.6427936320919	111.019770937313	426.412827260214	482.260216374184	293.885798472253	79.1463719702782	400.852947368884	-2.34555998522424	9.0862855399045e-10	7.04823169330392e-08	-	chr20	29279230	29283217	-	1791	-	- && - && -	-
Cfu0178820	1040.94740385762	1311.5430167692	1009.97152727695	366.73989516549	237.240912893752	361.846889368961	1120.82064930126	321.942565809401	1.801092758301	9.52680228820941e-10	7.36538923750569e-08	Cfu0178820	chr24	9279968	9303081	+	1953	protein_coding	- && sp|Q14393|GAS6_HUMAN Growth arrest-specific protein 6 OS=Homo sapiens OX=9606 GN=GAS6 PE=1 SV=3 && PF00008:EGF-like domain|PF07645:Calcium-binding EGF domain|PF02210:Laminin G domain|PF00054:Laminin G domain|PF00594:Vitamin K-dependent carboxylation/gamma-carboxyglutamic (GLA) domain	-
Cfu0145600	695.951097713625	726.009297570937	936.729317283579	2091.03899548595	2858.55854060504	3477.03635317484	786.22990418938	2808.87796308861	-1.83686682451807	9.55884099535023e-10	7.36568837095348e-08	Cfu0145600	chr21	2263348	2280047	+	1515	protein_coding	- && sp|Q90X44|NRF1_DANRE Nuclear respiratory factor 1 OS=Danio rerio OX=7955 GN=nrf1 PE=2 SV=2 && PF10491:NLS-binding and DNA-binding and dimerisation domains of Nrf1	-
novel.5058	188.288139449919	137.849866627393	207.391099875953	579.324715752943	514.670177152019	596.955528146764	177.843035317755	563.650140350575	-1.66447292174363	9.77421851743856e-10	7.50679337027435e-08	-	chr8	39161854	39164618	-	2765	-	- && Q53H47.2 RecName: Full=Histone-lysine N-methyltransferase SETMAR; AltName: Full=SET domain and mariner transposase fusion protein; Short=Metnase; Includes: RecName: Full=Histone-lysine N-methyltransferase; Includes: RecName: Full=Transposon Hsmar1 transposase && -	-
novel.2869	173.987774428406	238.283340884494	198.139452297843	579.324715752943	540.598145774287	602.465886868118	203.470189203581	574.12958279845	-1.49637112655967	9.83197714216107e-10	7.52631381826415e-08	-	chr22	30582805	30583752	+	908	-	- && - && -	-
Cfu0081010	301.499362536896	300.643994834981	296.823693131011	39.7819547298159	60.9307262623297	90.0025257821274	299.655683500963	63.5717355914243	2.25380030490935	9.92807786874443e-10	7.5749606584771e-08	Cfu0081010	chr1	22701127	22729410	-	2061	protein_coding	- && sp|O42182|FBLN1_DANRE Fibulin-1 OS=Danio rerio OX=7955 GN=fbln1 PE=2 SV=1 && PF12662:Complement Clr-like EGF-like|PF07645:Calcium-binding EGF domain	-
novel.5111	252.639782046727	234.344773266568	331.517371548921	790.66635025509	886.736526881564	747.571999863793	272.833975620739	808.324959000149	-1.56847662138089	9.98111631469473e-10	7.58901776229608e-08	-	chr9	14240862	14242735	+	1874	-	- && - && -	-
novel.4837	44.0927921496646	15.0978425353811	45.487267259038	289.662357876472	353.916771693958	207.556845171029	34.8926339813613	283.711991580486	-3.02624464988489	1.00117246917833e-09	7.58901776229608e-08	-	chr7	25159356	25197564	-	3726	-	- && - && -	-
Cfu0155910	1165.4797492533	1845.87535693443	1206.56903831177	411.494594236533	427.811482267421	409.603331620702	1405.97471483316	416.303136041552	1.75574707793672	1.0321819962066e-09	7.79867117978044e-08	Cfu0155910	chr27	6278633	6455922	+	3546	protein_coding	- && sp|Q29RK2|PYC_BOVIN Pyruvate carboxylase, mitochondrial OS=Bos taurus OX=9913 GN=PC PE=2 SV=2 && PF00289:Biotin carboxylase, N-terminal domain|PF00682:HMGL-like|PF00364:Biotin-requiring enzyme|PF02785:Biotin carboxylase C-terminal domain|PF02786:Carbamoyl-phosphate synthase L chain, ATP binding domain|PF02436:Conserved carboxylase domain	-
novel.4067	201.992655928869	158.199132653342	288.34301618441	732.236604245673	862.10495669041	890.841326619016	216.17826825554	828.3942958517	-1.93899482154517	1.03764730985972e-09	7.81459241027361e-08	-	chr4	2598580	2600363	-	1762	-	- && - && -	-
novel.1488	114.402920172103	118.157028537765	208.162070507462	611.647553970919	744.13269945909	567.566948299538	146.90733973911	641.115733909849	-2.12844158669345	1.06583033462779e-09	7.99726413977941e-08	-	chr16	2293646	2309485	+	7079	-	- && Q8BXA7.3 RecName: Full=PH domain leucine-rich repeat-containing protein phosphatase 2; AltName: Full=PH domain leucine-rich repeat-containing protein phosphatase-like; Short=PHLPP-like && PF00481:Protein phosphatase 2C|PF13855:Leucine rich repeat	-
Cfu0076000	6282.03118424208	7667.73472416466	4594.21399316284	1852.34726710705	1488.26539891818	1980.0555672068	6181.32663385653	1773.55607774401	1.80156780129848	1.06877622253938e-09	7.99726413977941e-08	Cfu0076000	chr1	42446241	42485595	+	2544	protein_coding	- && sp|Q13822|ENPP2_HUMAN Ectonucleotide pyrophosphatase/phosphodiesterase family member 2 OS=Homo sapiens OX=9606 GN=ENPP2 PE=1 SV=3 && PF01033:Somatomedin B domain|PF01223:DNA/RNA non-specific endonuclease|PF01663:Type I phosphodiesterase / nucleotide pyrophosphatase	-
Cfu0067120	8498.58776257658	10343.991420545	8088.25289516216	3392.65482680211	2757.4394629782	2121.48810772158	8976.9440260946	2757.19413250063	1.70260850069197	1.09235457322232e-09	8.1474946389284e-08	Cfu0067120	chr2	26388026	26406871	+	2529	protein_coding	- && sp|P79334|PYGM_BOVIN Glycogen phosphorylase, muscle form OS=Bos taurus OX=9913 GN=PYGM PE=2 SV=3 && PF00343:Carbohydrate phosphorylase	-
Cfu0164040	278.261269376938	393.856761792552	339.227077864012	108.157189421687	97.2298823335048	82.6553808203211	337.1150363445	96.0141508585043	1.80595038848099	1.13167627876844e-09	8.41381427578926e-08	Cfu0164040	chr9	4322264	4372717	-	3783	protein_coding	- && sp|Q61810|LTBP3_MOUSE Latent-transforming growth factor beta-binding protein 3 OS=Mus musculus OX=10090 GN=Ltbp3 PE=1 SV=4 && PF07645:Calcium-binding EGF domain|PF12662:Complement Clr-like EGF-like|PF00683:TB domain	-
Cfu0011480	276.473723749248	269.791881827898	262.1300147131	91.9957703126992	97.2298823335048	97.3496707439338	269.465206763416	95.5251077967126	1.49757886430552	1.13653808521997e-09	8.42305024877512e-08	Cfu0011480	chr14	8234808	8244195	-	1533	protein_coding	- && sp|Q09325|MGAT1_RAT Alpha-1,3-mannosyl-glycoprotein 2-beta-N-acetylglucosaminyltransferase OS=Rattus norvegicus OX=10116 GN=Mgat1 PE=2 SV=1 && PF03071:GNT-I family	-
Cfu0132280	116.786314342355	126.034163773617	148.026361249751	9.94548868245396	9.07478901779379	27.5517936067737	130.282279788574	15.5240237690072	3.12611497396875	1.17045074597943e-09	8.63494928070318e-08	Cfu0132280	chr5	8350342	8374810	-	2301	protein_coding	- && sp|A1L1V4|LOL2B_DANRE Lysyl oxidase homolog 2B OS=Danio rerio OX=7955 GN=loxl2b PE=2 SV=1 && PF00530:Scavenger receptor cysteine-rich domain|PF01186:Lysyl oxidase	-
novel.3915	148.366287098196	133.911299009468	208.933041138971	576.83834358233	525.041364600926	517.973719807346	163.736875748878	539.951142663534	-1.72371170889526	1.17255123230725e-09	8.63494928070318e-08	-	chr3	40099108	40100655	-	1548	-	- && - && -	-
novel.621	618.490787180431	436.524577653411	589.021562472966	1525.38932667138	1655.50079653181	1454.73470243765	548.01230910227	1545.20827521361	-1.49575667867436	1.1904976853654e-09	8.73945477480701e-08	-	chr11	10326612	10329786	+	3065	-	- && - && -	-
Cfu0077980	108.444434746472	141.788434245319	106.393947148258	19.8909773649079	25.927968622268	22.041434885419	118.875605380016	22.6201269575316	2.39323279763309	1.21658621734666e-09	8.9028861207151e-08	Cfu0077980	chr1	34018834	34025292	-	642	protein_coding	- && sp|Q02816|IGF2_ONCMY Insulin-like growth factor II OS=Oncorhynchus mykiss OX=8022 GN=igf2 PE=2 SV=1 && PF00049:Insulin/IGF/Relaxin family|PF08365:Insulin-like growth factor II E-peptide	-
novel.2979	341.421214888619	424.052446863314	498.8179985864	1192.21545580917	1186.20456446876	1487.79685476578	421.430553446111	1288.7389583479	-1.61267700375223	1.22179830789348e-09	8.91299950563922e-08	-	chr23	7164703	7167771	+	3035	-	- && - && -	-
Cfu0148350	16.087910649202	20.3492660259485	20.8162070507462	82.0502816302452	90.7478901779379	112.043960667546	19.0844612419656	94.9473774919098	-2.31362135079473	1.28882583486674e-09	9.37258312599496e-08	Cfu0148350	chr19	12805610	12830029	+	1524	protein_coding	- && sp|P35563|5HT3A_RAT 5-hydroxytryptamine receptor 3A OS=Rattus norvegicus OX=10116 GN=Htr3a PE=1 SV=2 && PF02932:Neurotransmitter-gated ion-channel transmembrane region|PF02931:Neurotransmitter-gated ion-channel ligand binding domain	-
Cfu0001500	629.216060946565	834.319907063889	748.612483195354	1821.26761497438	2323.14598855521	2689.05505602111	737.382817068603	2277.8228865169	-1.62686200914794	1.29498323031594e-09	9.38802328743997e-08	Cfu0001500	chr17	3176286	3208607	+	4884	protein_coding	- && sp|Q5F293|ZBTB4_MOUSE Zinc finger and BTB domain-containing protein 4 OS=Mus musculus OX=10090 GN=Zbtb4 PE=2 SV=1 && -	-
Cfu0024480	795.457804321652	783.118528030857	685.392891411606	193.937029307852	150.382218009154	71.6346633776116	754.656407921372	138.651303564873	2.43649785556591	1.32880579672236e-09	9.60330425326893e-08	Cfu0024480	chr26	18423245	18457511	-	936	protein_coding	- && sp|Q99JY8|PLPP3_MOUSE Phospholipid phosphatase 3 OS=Mus musculus OX=10090 GN=Plpp3 PE=1 SV=1 && PF01569:PAP2 superfamily	-
Cfu0170160	246.681296621097	250.755471674591	281.404280500828	604.188437459078	711.722738681255	813.69630452005	259.613682932172	709.869160220128	-1.45031891464048	1.3965015347644e-09	1.0030709415357e-07	Cfu0170160	chr9	25434764	25449644	-	6081	protein_coding	- && sp|Q5HYC2|K2026_HUMAN Uncharacterized protein KIAA2026 OS=Homo sapiens OX=9606 GN=KIAA2026 PE=2 SV=2 && PF00439:Bromodomain	-
novel.3558	312.224636303031	339.373243077915	403.217640279269	1039.30356731644	904.886104917152	865.126319252694	351.605173220072	936.438663828762	-1.41465807458554	1.3965664778375e-09	1.0030709415357e-07	-	chr27	1074817	1101173	-	5499	-	- && - && -	-
Cfu0037260	175.775320056095	200.21052057788	247.481572714427	624.079414823986	754.503886907998	569.40373453999	207.822471116134	649.329012090658	-1.6458373927178	1.41038800160791e-09	1.00988120570516e-07	Cfu0037260	chr11	2994157	3139343	-	7935	protein_coding	- && sp|Q9W7R4|TEN3_DANRE Teneurin-3 OS=Danio rerio OX=7955 GN=tenm3 PE=2 SV=2 && PF15636:GHH signature containing HNH/Endo VII superfamily nuclease toxin|PF06484:Teneurin Intracellular Region	-
Cfu0019510	637.557940542448	643.955805530822	816.457898768156	1867.26550013073	2846.89095472502	3544.99744407155	699.323881613809	2753.05129964243	-1.97682485008411	1.43892042190288e-09	1.02715083245711e-07	Cfu0019510	chr3	26837856	26859526	-	3843	protein_coding	- && sp|Q91YE7|RBM5_MOUSE RNA-binding protein 5 OS=Mus musculus OX=10090 GN=Rbm5 PE=1 SV=1 && PF17780:OCRE domain	-
Cfu0242160	13.7045164789498	12.4721307900975	10.0226182096185	59.6729320947238	85.5622964534843	117.554319388901	12.0664218262219	87.5965159790364	-2.84597610954271	1.45248811343754e-09	1.03366516476468e-07	Cfu0242160	chr23	2721752	2731539	-	1389	protein_coding	- && sp|Q14541|HNF4G_HUMAN Hepatocyte nuclear factor 4-gamma OS=Homo sapiens OX=9606 GN=HNF4G PE=1 SV=3 && PF00104:Ligand-binding domain of nuclear hormone receptor|PF00105:Zinc finger, C4 type (two domains)	-
novel.5020	1524.18057187624	1664.04481857353	2262.79880347926	4969.01478297106	8318.98873245467	8498.80993456946	1817.00806464301	7262.2711499984	-1.99889177878129	1.54938177172587e-09	1.09925802469002e-07	-	chr8	24509907	24534440	-	8742	-	- && Q5TEA3.1 RecName: Full=Uncharacterized protein C20orf194 && -	-
Cfu0078110	562.481024179505	568.466592853916	777.138396561191	1668.35572648165	2482.60299558216	2608.23646144124	636.028671198204	2253.06506116835	-1.82477469210284	1.55457374825658e-09	1.0995892308717e-07	Cfu0078110	chr1	32904288	32957735	+	4740	protein_coding	- && sp|Q09429|ABCC8_RAT ATP-binding cassette sub-family C member 8 OS=Rattus norvegicus OX=10116 GN=Abcc8 PE=1 SV=4 && PF00664:ABC transporter transmembrane region|PF00005:ABC transporter	-
novel.2128	587.506662967153	459.499555424644	655.325036782751	1803.86300978009	1516.78616440268	1528.20615205571	567.443751724849	1616.28510874616	-1.51065879808003	1.56493918245262e-09	1.1035666580259e-07	-	chr19	18998103	18999157	-	1010	-	- && - && -	-
novel.2522	268.131844153366	243.534764375061	389.340168912105	1292.91352871902	1191.39015819321	881.657395416759	300.335592480177	1121.987027443	-1.90304775686927	1.60795152492919e-09	1.13047250563829e-07	-	chr20	18454539	18455597	+	1059	-	- && - && -	-
Cfu0037350	947.399182675226	1313.51230057816	1026.93288117015	384.144500359784	372.066349729545	279.19150854864	1095.94812147451	345.13411954599	1.66428777097827	1.62360318671285e-09	1.13803824572274e-07	Cfu0037350	chr11	3460386	3479635	+	804	protein_coding	- && sp|Q6PC64|ELOV6_DANRE Elongation of very long chain fatty acids protein 6 OS=Danio rerio OX=7955 GN=elovl6 PE=2 SV=1 && PF01151:GNS1/SUR4 family	-
Cfu0207500	321.758212984039	302.613278643944	413.240258488887	1035.57400906052	1018.96916685513	868.799891733597	345.87058337229	974.447689216416	-1.4958666307801	1.65390699195063e-09	1.15579788617667e-07	Cfu0207500	chr6	29291216	29301554	-	2262	protein_coding	- && sp|Q32NH8|PLCD4_XENLA 1-phosphatidylinositol 4,5-bisphosphate phosphodiesterase delta-4 OS=Xenopus laevis OX=8355 GN=plcd4 PE=2 SV=1 && PF00388:Phosphatidylinositol-specific phospholipase C, X domain|PF00387:Phosphatidylinositol-specific phospholipase C, Y domain|PF09279:Phosphoinositide-specific phospholipase C, efhand-like|PF00168:C2 domain	-
Cfu0015850	477.870531135554	428.64744241756	537.366530161856	1113.89473243484	1467.52302402037	1511.67507589165	481.294834571657	1364.36427744895	-1.50300464121625	1.69383716180016e-09	1.18015822132489e-07	Cfu0015850	chr3	10582569	10603472	-	2745	protein_coding	- && sp|Q96N67|DOCK7_HUMAN Dedicator of cytokinesis protein 7 OS=Homo sapiens OX=9606 GN=DOCK7 PE=1 SV=4 && PF06920:Dock homology region 2	-
novel.1823	246.681296621097	261.914746592047	316.868929550248	808.070955449384	670.237988885627	738.388068661535	275.15499092113	738.899004332182	-1.42623507857981	1.70382247528039e-09	1.18357172603731e-07	-	chr18	16128005	16130179	+	2075	-	- && - && -	-
Cfu0022400	5380.51233934421	5534.34393112167	3474.7646362116	1591.27818919263	1518.08256283379	1390.44718402185	4796.54030222583	1499.93597868276	1.67692092438124	1.80826724709764e-09	1.25238652104789e-07	Cfu0022400	chr3	38880494	38890621	-	819	protein_coding	- && sp|Q9Y287|ITM2B_HUMAN Integral membrane protein 2B OS=Homo sapiens OX=9606 GN=ITM2B PE=1 SV=1 && PF04089:BRICHOS domain	-
Cfu0239020	103.081797863405	112.249177110877	152.652185038805	22.3773495355214	20.7423748978144	25.7150073663221	122.661053337696	22.944910599886	2.42578770367094	1.83849156288351e-09	1.26954116201371e-07	Cfu0239020	chr23	18077996	18187305	+	3171	protein_coding	- && sp|P53708|ITA8_HUMAN Integrin alpha-8 OS=Homo sapiens OX=9606 GN=ITGA8 PE=1 SV=3 && PF01839:FG-GAP repeat|PF08441:Integrin alpha	-
Cfu0205370	2062.82765435323	2009.98234101466	1115.59450379369	314.526079582607	370.769951298432	486.748353719669	1729.46816638719	390.681461533569	2.14828662745749	2.08428996201042e-09	1.43501513922913e-07	Cfu0205370	chr6	41779387	41808881	-	3162	protein_coding	- && sp|P80746|ITAV_BOVIN Integrin alpha-V OS=Bos taurus OX=9913 GN=ITGAV PE=1 SV=3 && PF01839:FG-GAP repeat|PF08441:Integrin alpha	-
Cfu0079980	783.540833470392	762.769262004908	892.783991287559	1944.34303741975	2868.92972805395	3295.19451537013	813.031362254286	2702.82242694794	-1.73282119701206	2.09875203453397e-09	1.44070969308673e-07	Cfu0079980	chr1	26128814	26141530	+	2553	protein_coding	- && sp|Q6ZQ03|FNBP4_MOUSE Formin-binding protein 4 OS=Mus musculus OX=10090 GN=Fnbp4 PE=1 SV=2 && PF00397:WW domain	-
novel.5052	58.9890057137405	87.9613434670032	97.913270201658	267.28500834095	317.617615622783	339.805454483542	81.6212064608006	308.236026149092	-1.91876938401636	2.1433842734662e-09	1.46702045375976e-07	-	chr8	35848061	35883762	-	5936	-	- && P58365.1 RecName: Full=Cadherin-23; AltName: Full=Otocadherin; Flags: Precursor && PF00028:Cadherin domain	-
novel.2751	60.1807027988666	63.6735098231292	43.9453259960197	208.855262331533	221.684131720391	369.194034330768	55.9331795393385	266.577809460897	-2.24639995898253	2.18166703655854e-09	1.48502776737908e-07	-	chr21	20990789	20993105	-	1766	-	- && - && -	-
novel.453	35.7509125537821	54.4835187146363	27.7549427343283	231.232611867055	203.534553684803	523.4840785287	39.3297913342489	319.417081360186	-3.01689629548801	2.18245669048879e-09	1.48502776737908e-07	-	chr10	31658152	31660113	+	1231	-	- && - && -	-
novel.912	358.700822622947	282.920440554316	337.685136600994	946.064610918433	1026.74755744181	769.613434749212	326.435466592753	914.141867703152	-1.48658253772981	2.19046581398632e-09	1.48613206872524e-07	-	chr12	16173578	16186590	-	9423	-	- && - && -	-
Cfu0123830	622.661726978372	731.917148997825	464.124320168489	159.127818919263	191.866967804783	187.352196526061	606.234398714896	179.448994416703	1.75789154898196	2.23119650889469e-09	1.50936552204908e-07	Cfu0123830	chr5	42833914	42902287	-	2382	protein_coding	- && sp|P53712|ITB1_BOVIN Integrin beta-1 OS=Bos taurus OX=9913 GN=ITGB1 PE=1 SV=3 && PF18372:Integrin beta epidermal growth factor like domain 1|PF07965:Integrin beta tail domain|PF17205:Integrin plexin domain|PF00362:Integrin beta chain VWA domain|PF08725:Integrin beta cytoplasmic domain	-
novel.1494	137.045164789498	138.506294563714	222.039541874626	520.894969743526	814.138214739214	901.862044061726	165.863667075946	745.631742848155	-2.16906691279182	2.26230642626367e-09	1.52597486508933e-07	-	chr16	3637849	3651310	+	13099	-	- && - && -	-
novel.225	98.3150095229009	82.0534920401149	102.539093990713	278.473683108711	273.540068964927	374.704393052122	94.3025318512428	308.906048375253	-1.70919426218373	2.29623696032394e-09	1.54438526889302e-07	-	chr1	14060759	14064961	-	4203	-	- && - && -	-
Cfu0238630	88.1855842993292	82.0534920401149	62.4486211522386	253.609961402576	601.528872036617	813.69630452005	77.5625658305609	556.278379319748	-2.83972629639947	2.33032218919277e-09	1.56279330445835e-07	Cfu0238630	chr23	19841114	19856814	-	2097	protein_coding	- && sp|Q8NDA2|HMCN2_HUMAN Hemicentin-2 OS=Homo sapiens OX=9606 GN=HMCN2 PE=2 SV=3 && PF07679:Immunoglobulin I-set domain|PF00041:Fibronectin type III domain|PF13927:Immunoglobulin domain	-
Cfu0120820	81.0354017885728	72.2070729953011	84.0357988344939	12.4318608530675	9.07478901779379	3.67357248090316	79.0927578727893	8.39340745058813	3.17749046348492	2.36523080921324e-09	1.58164615405751e-07	Cfu0120820	chr7	4466959	4473703	-	1314	protein_coding	- && sp|P48759|PTX3_MOUSE Pentraxin-related protein PTX3 OS=Mus musculus OX=10090 GN=Ptx3 PE=1 SV=2 && PF00354:Pentaxin family	-
Cfu0242780	268.131844153366	397.795329410477	316.097958918739	90.7525842273924	88.1550933157111	104.69681570574	327.341710827527	94.5348310829478	1.79584776025266	2.47911680940875e-09	1.65305235735676e-07	Cfu0242780	chr19	217579	235388	-	1668	protein_coding	- && sp|Q7TSZ8|NACC1_MOUSE Nucleus accumbens-associated protein 1 OS=Mus musculus OX=10090 GN=Nacc1 PE=1 SV=1 && PF00651:BTB/POZ domain|PF10523:BEN domain	-
Cfu0168300	501.108624295513	507.418794776071	775.596455298173	1695.7058203584	2403.52269128424	2571.50073663221	594.707958123252	2223.57641609162	-1.90282859273759	2.55690954372289e-09	1.70005262834216e-07	Cfu0168300	chr9	19135163	19156031	+	1527	protein_coding	- && sp|Q8WXA9|SREK1_HUMAN Splicing regulatory glutamine/lysine-rich protein 1 OS=Homo sapiens OX=9606 GN=SREK1 PE=1 SV=1 && PF00076:RNA recognition motif. (a.k.a. RRM, RBD, or RNP domain)	-
Cfu0119950	130.490830821305	173.296975188723	144.942478723714	483.599387184324	711.722738681255	1193.91105629353	149.576761577914	796.411060719702	-2.41123937474892	2.58799932713764e-09	1.71582143423988e-07	Cfu0119950	chr7	9694934	9711156	-	1704	protein_coding	- && sp|P31647|S6A11_RAT Sodium- and chloride-dependent GABA transporter 3 OS=Rattus norvegicus OX=10116 GN=Slc6a11 PE=1 SV=1 && PF00209:Sodium:neurotransmitter symporter family	-
novel.1994	412.923039996184	345.937522441125	292.968839973465	883.905306653096	1003.41238568177	1065.33601946192	350.609800803591	984.217903932261	-1.48767226617141	2.6330884767416e-09	1.74075573699584e-07	-	chr19	15918399	15923508	+	3248	-	- && - && -	-
Cfu0121900	53.6263688306732	60.3913701415246	43.1743553645106	165.343749345797	224.276928582618	282.865081029543	52.3973647789028	224.161919652653	-2.0909943529855	2.69437595357683e-09	1.77622727523191e-07	Cfu0121900	chr22	1060563	1094698	-	1833	protein_coding	- && sp|Q9DBN1|STR6L_MOUSE Stimulated by retinoic acid gene 6 protein-like OS=Mus musculus OX=10090 GN=Stra6l PE=1 SV=1 && PF14752:Retinol binding protein receptor	-
novel.4930	347.37970031425	362.348220849148	401.675699016251	979.630635221715	972.298823335048	800.838800836889	370.467873393216	917.589419797884	-1.31007673834789	2.72322740739683e-09	1.7901758473879e-07	-	chr8	26362282	26366018	+	3650	-	- && - && -	-
Cfu0065040	455.228286518159	250.755471674591	619.860387733331	89.5093981420857	71.3019137112369	56.940373453999	441.948048642027	72.5838951024405	2.60010858659542	2.88951821649328e-09	1.89414023707085e-07	Cfu0065040	chr2	36377503	36392034	-	1443	protein_coding	- && sp|Q1RMR1|ANGL1_BOVIN Angiopoietin-related protein 1 OS=Bos taurus OX=9913 GN=ANGPTL1 PE=2 SV=1 && PF00147:Fibrinogen beta and gamma chains, C-terminal globular domain	-
Cfu0093310	1685.65552691083	1930.55456071982	880.448461183413	289.662357876472	375.955545022885	286.538653510447	1498.88618293802	317.385518803268	2.23906967234566	2.95996559609191e-09	1.93486964569255e-07	Cfu0093310	chr4	16776467	16785941	-	3519	protein_coding	- && sp|Q96GW7|PGCB_HUMAN Brevican core protein OS=Homo sapiens OX=9606 GN=BCAN PE=1 SV=2 && PF00059:Lectin C-type domain|PF00193:Extracellular link domain|PF00084:Sushi repeat (SCR repeat)	-
novel.1190	72.0976736501273	60.3913701415246	78.6390044139301	251.123589231963	295.578842293855	540.015154692765	70.3760160685273	362.239195406194	-2.36112938194546	3.04364451839929e-09	1.98399584279187e-07	-	chr14	771579	772543	-	933	-	- && - && -	-
novel.120	101.890100778279	87.9613434670032	121.042389146932	343.119359544662	278.725662689381	356.336530647607	103.631277797405	326.060517627216	-1.65405652397781	3.11597213869467e-09	2.02546892847943e-07	-	chr1	41463247	41471037	+	4812	-	- && - && -	-
novel.2517	305.074453792274	259.289034846763	302.991458183084	737.2093485869	692.276762214555	653.895901600763	289.118315607374	694.460670800739	-1.26506795589042	3.19073603599e-09	2.06829020316221e-07	-	chr20	14578300	14581529	+	3208	-	- && - && -	-
novel.1001	734.08540443766	643.955805530822	535.053618267328	1725.54228640576	2255.73327013731	3113.35267756543	637.698276078603	2364.87607803617	-1.89002391640309	3.34964666670187e-09	2.16526743280054e-07	-	chr13	19445998	19451674	+	4027	-	- && Q8NF91.4 RecName: Full=Nesprin-1; AltName: Full=Enaptin; AltName: Full=Myocyte nuclear envelope protein 1; Short=Myne-1; AltName: Full=Nuclear envelope spectrin repeat protein 1; AltName: Full=Synaptic nuclear envelope protein 1; Short=Syne-1 && PF10541:Nuclear envelope localisation domain|PF00435:Spectrin repeat	-
Cfu0019440	1743.45283553944	1805.83325281885	2492.54805166898	5539.63719612686	9117.57016602053	11265.0100126895	2013.94471334242	8640.73912494564	-2.10111160961423	3.36696377111014e-09	2.17043251849042e-07	Cfu0019440	chr3	26534083	26544345	+	2511	protein_coding	- && sp|P52756|RBM5_HUMAN RNA-binding protein 5 OS=Homo sapiens OX=9606 GN=RBM5 PE=1 SV=2 && PF01585:G-patch domain|PF00641:Zn-finger in Ran binding protein and others|PF17780:OCRE domain|PF00076:RNA recognition motif. (a.k.a. RRM, RBD, or RNP domain)	-
novel.1867	363.467610963452	299.331138962339	484.169556587726	1126.32659328791	1181.01897074431	1219.62606365985	382.322768837839	1175.65720923069	-1.62120585289833	3.48751665899557e-09	2.24193370639464e-07	-	chr18	976483	980543	-	3667	-	- && - && -	-
Cfu0226720	141.216104587439	166.076267889193	191.97168724577	38.5387686445091	46.6703435200823	29.3885798472253	166.421353240801	38.1992306706056	2.10866627388768	3.64147026235837e-09	2.33445329133173e-07	Cfu0226720	chr10	579385	606569	-	1113	protein_coding	- && sp|Q7TPD7|LR75B_MOUSE Leucine-rich repeat-containing protein 75B OS=Mus musculus OX=10090 GN=Lrrc75b PE=2 SV=1 && -	-
Cfu0140490	1745.83622970969	1626.62842620324	1942.84599140298	811.800513705305	788.210246116946	714.509847535665	1771.77021577197	771.506869119305	1.19846520270221	3.78923798650023e-09	2.42250981274304e-07	Cfu0140490	chr21	26062542	26082899	-	1065	protein_coding	- && sp|P27044|GNAI1_XENLA Guanine nucleotide-binding protein G(i) subunit alpha-1 OS=Xenopus laevis OX=8355 GN=gnai1 PE=2 SV=3 && PF00503:G-protein alpha subunit	-
novel.3689	16.087910649202	14.4414145990602	30.0678546288556	99.4548868245396	143.900225853587	124.901464350707	20.1990599590393	122.752192342945	-2.61340403459344	3.80168380507586e-09	2.42380777610741e-07	-	chr28	13630722	13633650	-	2907	-	- && - && -	-
Cfu0053120	738.256344235601	834.976335000209	602.128063208621	242.421286634815	203.534553684803	137.758968033869	725.120247481477	194.571602784496	1.89276332282797	3.84847188486603e-09	2.44693413204146e-07	Cfu0053120	chr13	4723889	4750493	-	1734	protein_coding	- && sp|P97363|SPTC2_MOUSE Serine palmitoyltransferase 2 OS=Mus musculus OX=10090 GN=Sptlc2 PE=1 SV=2 && PF00155:Aminotransferase class I and II	-
Cfu0102660	2529.97291172265	3244.06686129798	989.926290857708	174.046051942944	313.728420329442	361.846889368961	2254.65535462611	283.207120547116	2.99458533943379	4.13071469661656e-09	2.6192332889636e-07	Cfu0102660	chr12	15127035	15127953	-	444	protein_coding	- && sp|O13163|HBB_SILAS Hemoglobin subunit beta OS=Silurus asotus OX=30991 GN=hbb PE=2 SV=2 && PF00042:Globin	-
novel.1354	225.230749088827	215.308363113262	336.143195337976	872.716631885335	766.171472788018	835.737739405469	258.894102513355	824.875281359607	-1.67309987208733	4.17589856596957e-09	2.6406884654532e-07	-	chr15	20770321	20772428	+	1753	-	- && - && -	-
Cfu0106570	215.101323865256	171.32769137976	229.749248189717	540.785947108434	788.210246116946	962.475989996628	205.392754478244	763.824061074003	-1.89386747036801	4.62410585943974e-09	2.9161942399735e-07	Cfu0106570	chr12	29202448	29212541	-	747	protein_coding	- && sp|A1A5I1|F133_DANRE Protein FAM133 OS=Danio rerio OX=7955 GN=fam133 PE=2 SV=2 && -	-
novel.719	1027.24288737867	794.277802948312	898.180785708123	2047.52748250021	2775.58904101379	2692.72862850202	906.567158678369	2505.28171733867	-1.46616645870477	4.65533453083176e-09	2.92795378018881e-07	-	chr11	16126441	16134571	-	2669	-	- && - && PF01101:HMG14 and HMG17	-
Cfu0121420	695.355249171062	647.237945212427	853.464489080594	1977.90906172303	3553.42809968182	4619.51739473572	732.019227821361	3383.61818538019	-2.20844955488944	4.7753016651992e-09	2.99531118735446e-07	Cfu0121420	chr7	1093362	1099761	-	1644	protein_coding	- && sp|A0JM64|KHDC4_XENTR KH homology domain-containing protein 4 OS=Xenopus tropicalis OX=8364 GN=khdc4 PE=2 SV=1 && -	-
novel.43	97.1233124377748	129.316303455221	197.368481666334	611.647553970919	509.484583427565	664.916619043472	141.26936585311	595.349585480652	-2.07711926786302	4.90075040052708e-09	3.06573555297488e-07	-	chr1	14418743	14421263	+	1872	-	- && - && -	-
Cfu0165460	241.318659738029	406.98532051897	241.313807662354	68.375234691871	66.1163199867833	40.4092972899348	296.539262639784	58.3002839895297	2.33578809913854	5.0632202408512e-09	3.15887930897716e-07	Cfu0165460	chr9	8477424	8559725	+	3225	protein_coding	- && sp|L7VG99|T132E_DANRE Transmembrane protein 132E OS=Danio rerio OX=7955 GN=tmem132e PE=2 SV=1 && PF15706:Mature oligodendrocyte transmembrane protein, TMEM132D, C-term|PF15705:Mature oligodendrocyte transmembrane protein, TMEM132D, N-term|PF16070:Transmembrane protein family 132	-
novel.5034	23.2380931599584	17.0671263443439	28.5259133658374	89.5093981420857	130.936241542453	123.064678110256	22.9437109567132	114.503439264932	-2.32168597014326	5.24272853220823e-09	3.2621266222732e-07	-	chr8	29794705	29805271	-	3850	-	- && - && -	-
Cfu0030720	533.284445593917	590.785142688827	430.201612382088	133.020911127822	154.271413302494	75.3082358585148	518.090400221611	120.86685342961	2.09172718312139	5.29747072879042e-09	3.28739843545818e-07	Cfu0030720	chr20	27045136	27053906	+	1530	protein_coding	- && sp|Q9UHG3|PCYOX_HUMAN Prenylcysteine oxidase 1 OS=Homo sapiens OX=9606 GN=PCYOX1 PE=1 SV=3 && PF07156:Prenylcysteine lyase|PF13450:NAD(P)-binding Rossmann-like domain	-
novel.987	160.283257949457	151.634853290132	178.094215878606	382.901314274478	540.598145774287	508.789788605088	163.337442372732	477.429749551284	-1.54716620497418	5.38573238768775e-09	3.33328134026281e-07	-	chr13	14434943	14439177	+	4159	-	- && - && -	-
novel.507	36.3467610963452	34.7906806250087	104.081035253731	356.794406483036	479.667419511957	510.626574845539	58.406158991695	449.029466946844	-2.94703583595267	5.51223462981214e-09	3.40252551910765e-07	-	chr10	15336428	15422357	-	11701	-	- && - && -	-
Cfu0043970	3906.38304504326	5475.26541685279	4110.04443657511	1415.98895116438	1693.0963510341	1748.6205009099	4497.23096615705	1619.23526770279	1.47404644756999	5.60620417794727e-09	3.44244902804523e-07	Cfu0043970	chr11	32593170	32640403	-	1245	protein_coding	- && sp|Q640Z1|NDR4A_XENLA Protein NDRG4-A OS=Xenopus laevis OX=8355 GN=ndrg4-a PE=2 SV=1 && PF03096:Ndr family	-
Cfu0046230	77.4603105331946	142.44486218164	104.85200588524	18.6477912796012	14.2603827422474	12.8575036831611	108.252392866691	15.2552259016699	2.8129676500078	5.60649813772137e-09	3.44244902804523e-07	Cfu0046230	chr13	29968477	29998890	-	714	protein_coding	- && sp|Q9UKA8|RCAN3_HUMAN Calcipressin-3 OS=Homo sapiens OX=9606 GN=RCAN3 PE=1 SV=1 && PF04847:Calcipressin	-
novel.4469	288.986543143072	168.701979634476	365.440079335322	1326.4795530223	1388.44271972245	975.333493679789	274.37620070429	1230.08525547485	-2.16559640255108	5.6226322087352e-09	3.44327037182834e-07	-	chr6	15806400	15821516	+	871	-	- && - && -	-
Cfu0009530	1359.13052558628	1471.05500529518	588.250591841457	187.721098881319	239.833709755979	213.067203892383	1139.47870757431	213.540670843227	2.41611863260346	5.68618735867675e-09	3.47305160167366e-07	Cfu0009530	chr14	1941871	1954921	+	1179	protein_coding	- && sp|P24268|CATD_RAT Cathepsin D OS=Rattus norvegicus OX=10116 GN=Ctsd PE=1 SV=1 && PF00026:Eukaryotic aspartyl protease	-
Cfu0119710	414.710585623873	412.893171945858	386.256286386068	125.561794615981	156.864210164721	165.310761640642	404.620014651933	149.245588807115	1.44345092162934	5.73360080795527e-09	3.49284357073107e-07	Cfu0119710	chr7	10520049	10531552	+	1572	protein_coding	- && sp|P50428|ARSA_MOUSE Arylsulfatase A OS=Mus musculus OX=10090 GN=Arsa PE=1 SV=2 && PF00884:Sulfatase|PF14707:C-terminal region of aryl-sulfatase	-
novel.1031	294.349180026139	300.643994834981	215.100806191044	866.500701458801	1392.33191501579	2442.9256998006	270.031327017388	1567.25277209173	-2.53593238125265	5.79947796332016e-09	3.51966903333329e-07	-	chr13	2287833	2291689	-	3857	-	- && - && -	-
Cfu0107740	828.229474162619	1015.49401748846	806.435280558538	303.337404814846	333.174396796143	374.704393052122	883.386257403207	337.072064887704	1.39223038951521	5.80788495896173e-09	3.51966903333329e-07	Cfu0107740	chr12	33466701	33495170	+	2949	protein_coding	- && sp|Q5RFR6|K319L_PONAB Dyslexia-associated protein KIAA0319-like protein OS=Pongo abelii OX=9601 GN=Kiaa0319l PE=2 SV=1 && PF02010:REJ domain	-
Cfu0065560	2036.61031848046	2117.63652257129	2555.76764345273	6365.11275677054	10866.4116495925	16992.1095104176	2236.67149483482	11407.8779722602	-2.35054213506064	5.95349443569975e-09	3.5985394548875e-07	Cfu0065560	chr2	33845283	33857008	-	1356	protein_coding	- && sp|Q05519|SRS11_HUMAN Serine/arginine-rich splicing factor 11 OS=Homo sapiens OX=9606 GN=SRSF11 PE=1 SV=1 && -	-
Cfu0063480	61.9682484265557	74.1763568042639	82.4938575714757	202.639331904999	256.686889360453	303.069729674511	72.8794876007651	254.131983646654	-1.80103857214541	6.12930614459986e-09	3.69520941168351e-07	Cfu0063480	chr2	43653157	43666185	-	2172	protein_coding	- && sp|Q6P2A1|PRDM9_DANRE Histone-lysine N-methyltransferase PRDM9 OS=Danio rerio OX=7955 GN=prdm9 PE=2 SV=1 && PF00096:Zinc finger, C2H2 type|PF13465:Zinc-finger double domain|PF00856:SET domain	-
Cfu0235560	866.363780886654	1022.71472478799	1134.09779894991	2691.4978746891	4641.10638338597	6276.29858362305	1007.72543487485	4536.30094723271	-2.17028069367741	6.22953768186017e-09	3.74593207737902e-07	Cfu0235560	chr15	34727856	34743315	+	2877	protein_coding	- && sp|Q5R7X2|SR140_PONAB U2 snRNP-associated SURP motif-containing protein OS=Pongo abelii OX=9601 GN=U2SURP PE=2 SV=1 && PF01805:Surp module|PF08312:cwf21 domain|PF00076:RNA recognition motif. (a.k.a. RRM, RBD, or RNP domain)	-
novel.3276	103.081797863405	51.8578069693526	190.429745982752	960.982843942114	955.445643730574	650.222329119859	115.123116938503	855.550272264183	-2.89597875022308	6.25925922117158e-09	3.74988945555362e-07	-	chr25	6885741	6887813	+	2051	-	- && - && -	-
novel.108	49.4554290327319	86.6484875943614	63.2195917837477	237.448542293588	250.204897204886	253.476501182318	66.4411694702803	247.043313560264	-1.89514341618314	6.26834686180378e-09	3.74988945555362e-07	-	chr1	37562747	37568973	+	1837	-	- && - && -	-
novel.4585	32.1758212984039	18.3799822169857	31.6097958918739	119.345864189448	119.268655662433	154.290044197933	27.3885331357545	130.968188016604	-2.25493609639088	6.41336934833628e-09	3.82680815654189e-07	-	chr6	15505006	15514540	-	725	-	- && - && -	-
Cfu0027720	121.553102682859	162.137700271267	40.8614434699833	4.97274434122698	3.88919529334019	7.34714496180632	108.18408214137	5.40302819879117	4.35624430233357	6.5018258079176e-09	3.86966722189388e-07	Cfu0027720	chr26	5971646	5987585	+	1299	protein_coding	- && sp|Q9GKN7|RHAG_BOVIN Ammonium transporter Rh type A OS=Bos taurus OX=9913 GN=RHAG PE=2 SV=1 && PF00909:Ammonium Transporter Family	-
novel.3126	296.732574196392	354.471085613297	425.575788593033	978.387449136409	1079.89989311746	1489.63364100623	358.926482800907	1182.64032775337	-1.71995776715315	6.97558813929516e-09	4.14104366299841e-07	-	chr24	14861634	14876485	+	7166	-	- && P98196.3 RecName: Full=Probable phospholipid-transporting ATPase IH; AltName: Full=ATPase IS; AltName: Full=ATPase class VI type 11A; AltName: Full=P4-ATPase flippase complex alpha subunit ATP11A && PF16212:Phospholipid-translocating P-type ATPase C-terminal	-
Cfu0211370	2136.11702508848	3013.00422771302	1491.05720133863	391.603616871625	388.919529334019	639.20161167715	2213.39281804671	473.241585960931	2.22754730130898	7.05147456607774e-09	4.17544184802023e-07	Cfu0211370	chr6	14879034	14950477	-	3399	protein_coding	- && sp|Q3USB7|PLCL1_MOUSE Inactive phospholipase C-like protein 1 OS=Mus musculus OX=10090 GN=Plcl1 PE=1 SV=3 && PF00388:Phosphatidylinositol-specific phospholipase C, X domain|PF00168:C2 domain|PF00387:Phosphatidylinositol-specific phospholipase C, Y domain|PF09279:Phosphoinositide-specific phospholipase C, efhand-like|PF16457:Pleckstrin homology domain	-
novel.2754	337.250275090678	420.770307181709	441.766171854725	1142.4880123969	1245.83889229998	929.4138376685	399.928918042371	1105.91358078846	-1.46880057190645	7.220884910806e-09	4.26490387714128e-07	-	chr21	23169489	23177162	-	5889	-	- && Q6BEA0.1 RecName: Full=Plexin-A4; Flags: Precursor && -	-
Cfu0222480	381.343067240343	437.181005589732	447.933936906798	159.127818919263	143.900225853587	176.331479083352	422.152669912291	159.786507952067	1.40480174775623	7.26172003543829e-09	4.27816422644771e-07	Cfu0222480	chr18	18952546	18993533	-	5346	protein_coding	- && sp|P15800|LAMB2_RAT Laminin subunit beta-2 OS=Rattus norvegicus OX=10116 GN=Lamb2 PE=1 SV=1 && PF00055:Laminin N-terminal (Domain VI)|PF00053:Laminin EGF domain	-
novel.2580	149.557984183322	221.872642476471	146.484419986732	527.11090017006	983.966409215069	1366.56896289598	172.638348882175	959.215424093702	-2.47293698023813	7.28264822334613e-09	4.27965926276484e-07	-	chr20	9818652	9821203	-	2066	-	- && Q5RJS8.1 RecName: Full=Protein-tyrosine sulfotransferase 2; AltName: Full=Tyrosylprotein sulfotransferase 2; Short=TPST-2 && -	-
Cfu0043700	42.3052465219755	52.5142349056736	68.6163862043115	185.234726710705	426.515083836308	290.21222599135	54.4786225439869	300.654012179454	-2.46714612517647	7.35531433596012e-09	4.30818994278559e-07	Cfu0043700	chr11	31756397	31778599	+	1347	protein_coding	- && sp|P39022|RAD52_CHICK DNA repair protein RAD52 homolog OS=Gallus gallus OX=9031 GN=RAD52 PE=2 SV=1 && PF04098:Rad52/22 family double-strand break repair protein	-
novel.2697	201.396807386306	157.542704717021	393.96599270116	1277.99529569533	1251.02448602443	1223.29963614075	250.968501601495	1250.77313928684	-2.31855391993137	7.36822481727757e-09	4.30818994278559e-07	-	chr21	27069808	27073900	+	4067	-	- && - && -	-
novel.751	22.0463960748323	15.7542704717021	30.8388252603647	110.6435615923	129.63984311134	102.860029465288	22.8798306022997	114.381144722976	-2.33061011596631	7.45390738099295e-09	4.34678258030779e-07	-	chr11	30503533	30505785	-	2005	-	- && - && -	-
Cfu0059750	190.075685077608	174.609831061365	258.275161555555	43.5115129857361	47.9667419511957	62.4507321753537	207.653559231509	51.3096623707618	2.02720514301505	7.47158709175848e-09	4.34678258030779e-07	Cfu0059750	chr10	28751189	28798676	+	1779	protein_coding	- && sp|Q8WWT9|S13A3_HUMAN Solute carrier family 13 member 3 OS=Homo sapiens OX=9606 GN=SLC13A3 PE=1 SV=1 && PF00939:Sodium:sulfate symporter transmembrane region	-
novel.1451	17.8754562768911	17.7235542806648	18.5032951562188	87.0230259714722	73.8947105734637	78.981808339418	18.0341019045916	79.9665149614513	-2.15026178109691	7.4905987080646e-09	4.34697562432347e-07	-	chr15	16535431	16544422	-	2612	-	- && Q61247.1 RecName: Full=Alpha-2-antiplasmin; Short=Alpha-2-AP; AltName: Full=Alpha-2-plasmin inhibitor; Short=Alpha-2-PI; AltName: Full=Serpin F2; Flags: Precursor && -	-
novel.2124	79.2478561608837	74.8327847405848	110.248800305804	254.853147487883	315.024818760556	301.232943434059	88.1098137357575	290.370303227499	-1.72270847608433	7.73734716848411e-09	4.47900014820382e-07	-	chr19	17459778	17461260	-	1457	-	- && - && -	-
Cfu0057260	333.079335292737	345.281094504804	380.088521333995	116.859492018834	146.493022715814	119.391105629353	352.816317043845	127.581206788	1.46498400269942	7.83565715868889e-09	4.52465453448757e-07	Cfu0057260	chr10	20211675	20223358	-	717	protein_coding	- && sp|Q3T013|BNI3L_BOVIN BCL2/adenovirus E1B 19 kDa protein-interacting protein 3-like OS=Bos taurus OX=9913 GN=BNIP3L PE=2 SV=1 && PF06553:BNIP3	-
Cfu0109870	11418.841469678	16213.7700271267	6129.987491129	1708.13768121147	2586.31487007123	2119.65132148112	11254.1996626446	2138.03462425461	2.39613401358566	7.92418053086288e-09	4.55066254031238e-07	Cfu0109870	chr14	22140220	22187396	-	1824	protein_coding	- && sp|P48066|S6A11_HUMAN Sodium- and chloride-dependent GABA transporter 3 OS=Homo sapiens OX=9606 GN=SLC6A11 PE=2 SV=1 && PF00209:Sodium:neurotransmitter symporter family	-
Cfu0171890	933.098817653713	533.675912228907	1310.6500735655	181.505168454785	211.312944271484	176.331479083352	925.808267816041	189.716530603207	2.28587447590693	7.93164976368564e-09	4.55066254031238e-07	Cfu0171890	chr9	33237920	33255844	-	1713	protein_coding	- && sp|Q66J54|S226A_XENLA Solute carrier family 22 member 6-A OS=Xenopus laevis OX=8355 GN=slc22a6-a PE=2 SV=1 && PF00083:Sugar (and other) transporter	-
Cfu0189540	430.202647730512	589.472286816186	492.650233534327	176.532424113558	156.864210164721	112.043960667546	504.108389360341	148.480198315275	1.75701250478837	7.93936225932202e-09	4.55066254031238e-07	Cfu0189540	chr8	11716804	11741396	-	1764	protein_coding	- && sp|Q9HD45|TM9S3_HUMAN Transmembrane 9 superfamily member 3 OS=Homo sapiens OX=9606 GN=TM9SF3 PE=1 SV=2 && PF02990:Endomembrane protein 70	-
Cfu0083450	157.304015236641	186.425533915141	109.477829674295	29.8364660473619	20.7423748978144	9.1839312022579	151.069126275359	19.9209240491447	2.89036507607835	8.13300746171976e-09	4.65020188308797e-07	Cfu0083450	chr1	13775158	13779260	+	1611	protein_coding	- && sp|Q9NPY3|C1QR1_HUMAN Complement component C1q receptor OS=Homo sapiens OX=9606 GN=CD93 PE=1 SV=3 && PF00059:Lectin C-type domain|PF09064:Thrombomodulin like fifth domain, EGF-like|PF07645:Calcium-binding EGF domain|PF12662:Complement Clr-like EGF-like	-
Cfu0181300	33397.9066592007	27145.264450679	29572.8914834268	13529.5941663933	10656.3951037521	9503.53200809648	30038.6875311021	11229.8404260806	1.4193950527279	8.25925112751684e-09	4.71080963206971e-07	Cfu0181300	chr28	14584129	14588069	+	1116	protein_coding	- && sp|P15103|GLNA_BOVIN Glutamine synthetase OS=Bos taurus OX=9913 GN=GLUL PE=2 SV=4 && PF00120:Glutamine synthetase, catalytic domain|PF03951:Glutamine synthetase, beta-Grasp domain	-
Cfu0001950	752.556709257114	2162.27362224111	21.5871776822553	12.4318608530675	6.48199215556699	18.3678624045158	978.805836393493	12.4272384710501	6.3102227830286	8.47085270948526e-09	4.8196873692526e-07	Cfu0001950	chr17	5924144	5937460	-	471	protein_coding	- && sp|Q6WL85|PMP22_HORSE Peripheral myelin protein 22 OS=Equus caballus OX=9796 GN=PMP22 PE=2 SV=1 && PF00822:PMP-22/EMP/MP20/Claudin family	-
Cfu0062920	70.3101280224382	54.4835187146363	83.2648282029848	203.882517990306	337.063592089484	297.559370953156	69.3528249800198	279.501827010982	-2.01152362138729	8.51472991543497e-09	4.83283609419725e-07	Cfu0062920	chr2	45162568	45173759	+	972	protein_coding	- && - && PF00096:Zinc finger, C2H2 type	-
Cfu0226110	1211.36008703065	1120.52248729981	1214.27874462686	580.56790183825	525.041364600926	495.932284921927	1182.05377298577	533.847183787034	1.14547807099329	8.58120769343468e-09	4.85871737795422e-07	Cfu0226110	chr8	224947	238134	+	1926	protein_coding	- && sp|E2RA18|CLGN_CANLF Calmegin OS=Canis lupus familiaris OX=9615 GN=CLGN PE=1 SV=2 && PF00262:Calreticulin family	-
novel.258	268.727692695929	251.411899610912	399.362787121723	1079.08552204625	986.559206077296	876.147036695404	306.500793142855	980.597254939652	-1.67934380279619	8.7326767855091e-09	4.9324786765918e-07	-	chr1	24713420	24716276	-	1411	-	- && - && -	-
Cfu0040860	702.505431681819	774.584964858685	725.48336425008	251.123589231963	261.872483084906	152.453257957481	734.191253596861	221.816443424783	1.72123735136745	9.49822216819721e-09	5.35189172097136e-07	Cfu0040860	chr11	21739349	21745754	-	1158	protein_coding	- && sp|P13473|LAMP2_HUMAN Lysosome-associated membrane glycoprotein 2 OS=Homo sapiens OX=9606 GN=LAMP2 PE=1 SV=2 && PF01299:Lysosome-associated membrane glycoprotein (Lamp)	-
Cfu0034780	199.609261758617	233.688345330247	170.384509563515	58.429746009417	59.6343278312163	60.6139459349021	201.22737221746	59.5593399251785	1.75818842069007	9.66729473678508e-09	5.42209172328918e-07	Cfu0034780	chr20	9507214	9518792	-	2760	protein_coding	- && sp|Q9NZ08|ERAP1_HUMAN Endoplasmic reticulum aminopeptidase 1 OS=Homo sapiens OX=9606 GN=ERAP1 PE=1 SV=3 && PF17900:Peptidase M1 N-terminal domain|PF01433:Peptidase family M1 domain|PF11838:ERAP1-like C-terminal domain	-
novel.71	27.4090329578996	33.4778247523669	35.4646490494194	101.941258995153	226.869725444845	242.455783739609	32.1171689198953	190.422256059869	-2.56669523443334	9.6694085564222e-09	5.42209172328918e-07	-	chr1	26000304	26010791	+	1938	-	- && - && -	-
Cfu0181270	1843.55539069003	2199.03358667508	1619.03832616915	778.234489402023	706.537144956802	784.307724672825	1887.20910117809	756.359786343883	1.31950870663673	9.86059657598712e-09	5.51561099424176e-07	Cfu0181270	chr3	42304236	42315926	+	1524	protein_coding	- && sp|P07237|PDIA1_HUMAN Protein disulfide-isomerase OS=Homo sapiens OX=9606 GN=P4HB PE=1 SV=3 && PF00085:Thioredoxin|PF13848:Thioredoxin-like domain	-
Cfu0043300	201.992655928869	161.481272334946	164.216744511442	24.8637217061349	29.8171639156082	53.2668009730958	175.896890925086	35.9825621982796	2.31658158332484	9.88358809075164e-09	5.51561099424176e-07	Cfu0043300	chr11	30723536	30734192	+	1164	protein_coding	- && sp|Q96S86|HPLN3_HUMAN Hyaluronan and proteoglycan link protein 3 OS=Homo sapiens OX=9606 GN=HAPLN3 PE=2 SV=1 && PF00193:Extracellular link domain|PF07686:Immunoglobulin V-set domain	-
Cfu0150230	8357.37165798914	3255.22613621544	3399.98048495521	793.152722425703	565.229715965442	991.864569843853	5004.19275971993	783.415669411666	2.67588815932458	1.00994572152681e-08	5.62259494872022e-07	Cfu0150230	chr19	18915239	18933672	+	4350	protein_coding	- && sp|P02457|CO1A1_CHICK Collagen alpha-1(I) chain OS=Gallus gallus OX=9031 GN=COL1A1 PE=1 SV=3 && PF01391:Collagen triple helix repeat (20 copies)|PF01410:Fibrillar collagen C-terminal domain|PF00093:von Willebrand factor type C domain	-
Cfu0236310	1262.60306169107	556.65089000014	1371.55675345472	182.748354540092	185.384975649216	242.455783739609	1063.60356838198	203.529704642972	2.38755769092994	1.0150247768852e-08	5.63738462598936e-07	Cfu0236310	chr23	27898753	27902300	-	624	protein_coding	- && sp|Q9D7X8|GGCT_MOUSE Gamma-glutamylcyclotransferase OS=Mus musculus OX=10090 GN=Ggct PE=1 SV=1 && PF13772:AIG2-like family	-
Cfu0196510	733.489555895097	719.445018207728	752.4673363529	221.287123184601	325.396006209463	258.986859903673	735.133970151908	268.556663099245	1.45239619508681	1.04203928861624e-08	5.76033337672528e-07	Cfu0196510	chr16	14767754	14774596	-	1530	protein_coding	- && sp|P11602|LIPL_CHICK Lipoprotein lipase OS=Gallus gallus OX=9031 GN=LPL PE=1 SV=1 && PF01477:PLAT/LH2 domain|PF00151:Lipase	-
Cfu0116700	6899.92612287995	5947.89353100385	7284.90149712966	2138.2800667276	1476.59781303816	876.147036695404	6710.90705033782	1497.00830548706	2.1636531276418	1.04211265162706e-08	5.76033337672528e-07	Cfu0116700	chr7	26196597	26272390	+	2343	protein_coding	- && sp|P15943|APLP2_RAT Amyloid-like protein 2 OS=Rattus norvegicus OX=10116 GN=Aplp2 PE=1 SV=2 && PF00014:Kunitz/Bovine pancreatic trypsin inhibitor domain|PF02177:Amyloid A4 N-terminal heparin-binding|PF12925:E2 domain of amyloid precursor protein|PF12924:Copper-binding of amyloid precursor, CuBD|PF10515:Beta-amyloid precursor protein C-terminus	-
novel.4710	933.694666196277	891.429137523809	658.408919308787	2270.05779177012	2091.09066938591	2793.75187172685	827.844241009624	2384.96677762763	-1.52581094198142	1.05314437792943e-08	5.79979385002617e-07	-	chr7	19607697	19609857	+	2161	-	- && - && -	-
Cfu0145070	694.163552085936	441.776001143979	1100.94606179502	52.2138155828833	111.490265075752	141.432540514772	745.628538341645	101.712207057802	2.87965428427158	1.05423608721631e-08	5.79979385002617e-07	Cfu0145070	chr21	5382258	5402898	-	1890	protein_coding	- && sp|Q9UKG4|S13A4_HUMAN Solute carrier family 13 member 4 OS=Homo sapiens OX=9606 GN=SLC13A4 PE=1 SV=2 && PF00939:Sodium:sulfate symporter transmembrane region	-
novel.3537	277.069572291811	321.649688797251	357.730373020231	842.880165837973	868.586948845977	718.183420016568	318.816544703098	809.883511566839	-1.34675088606437	1.06202731903293e-08	5.82825021263968e-07	-	chr27	11981992	11987507	+	5485	-	- && - && -	-
novel.1700	77.4603105331946	66.9556495047338	110.248800305804	397.819547298159	281.318459551607	613.486604310828	84.8882534479108	430.874870386865	-2.34325431680028	1.06441766162686e-08	5.82825021263968e-07	-	chr17	241977	245301	-	3325	-	- && - && -	-
Cfu0065490	368.830247846519	412.893171945858	595.960298156549	1248.15882964797	1803.29021767874	1726.57906602449	459.227905982975	1592.67603778373	-1.79460370766731	1.09154046557497e-08	5.96273196582045e-07	Cfu0065490	chr2	34029503	34137521	+	7620	protein_coding	- && sp|Q61789|LAMA3_MOUSE Laminin subunit alpha-3 OS=Mus musculus OX=10090 GN=Lama3 PE=1 SV=4 && PF06009:Laminin Domain II|PF02210:Laminin G domain|PF06008:Laminin Domain I|PF00053:Laminin EGF domain|PF00052:Laminin B (Domain IV)	-
Cfu0171290	427.819253560259	473.284542087383	472.60499711509	1046.76268382828	1623.09083575397	1845.97017165384	457.902930920911	1505.27456374536	-1.71635383932232	1.10445937528226e-08	6.01917426749259e-07	Cfu0171290	chr9	30800190	30878183	-	7254	protein_coding	- && sp|Q12923|PTN13_HUMAN Tyrosine-protein phosphatase non-receptor type 13 OS=Homo sapiens OX=9606 GN=PTPN13 PE=1 SV=2 && PF00373:FERM central domain|PF09379:FERM N-terminal domain|PF16474:Kinase non-catalytic C-lobe domain|PF00595:PDZ domain|PF00102:Protein-tyrosine phosphatase|PF09380:FERM C-terminal PH-like domain|PF16599:Unstructured linker region on PTN13 protein between PDZ	-
Cfu0099710	224.039052003701	206.77479994109	242.084778293863	70.8616068624845	64.8199215556699	84.4921670607727	224.299543412885	73.391231826309	1.61932302102767	1.10978875904752e-08	6.03408743266236e-07	Cfu0099710	chr12	3645953	3650843	+	867	protein_coding	- && sp|P45433|SSRA_ONCMY Translocon-associated protein subunit alpha OS=Oncorhynchus mykiss OX=8022 GN=ssr1 PE=2 SV=1 && PF03896:Translocon-associated protein (TRAP), alpha subunit	-
Cfu0079160	250.852236419038	225.154782158075	207.391099875953	544.515505364354	824.509402188121	949.618486313467	227.799372817689	772.881131288648	-1.76071011970699	1.13394251769914e-08	6.15104343342113e-07	Cfu0079160	chr1	28720607	28726294	-	1200	protein_coding	- && sp|Q8K4Q6|NEIL1_MOUSE Endonuclease 8-like 1 OS=Mus musculus OX=10090 GN=Neil1 PE=2 SV=3 && PF01149:Formamidopyrimidine-DNA glycosylase N-terminal domain|PF09292:Endonuclease VIII-like 1, DNA bind	-
Cfu0209470	53.6263688306732	59.0785142688827	64.7615330467659	159.127818919263	254.094092498226	262.660432384576	59.155472048774	225.294114600688	-1.92800434737122	1.15245992894733e-08	6.23695232710075e-07	Cfu0209470	chr6	22346136	22352867	+	1503	protein_coding	- && sp|O95171|SCEL_HUMAN Sciellin OS=Homo sapiens OX=9606 GN=SCEL PE=1 SV=2 && -	-
Cfu0211090	731.702010267408	946.569084174766	670.744449412933	274.744124852791	290.393248569401	216.740776373286	783.005181285035	260.626049931826	1.58424132563341	1.16044824008523e-08	6.26561275986623e-07	Cfu0211090	chr6	16131379	16136120	-	741	protein_coding	- && sp|P05300|LAMP1_CHICK Lysosome-associated membrane glycoprotein 1 OS=Gallus gallus OX=9031 GN=LAMP1 PE=2 SV=1 && PF01299:Lysosome-associated membrane glycoprotein (Lamp)	-
Cfu0184260	567.24781252001	636.078670294971	747.070541932336	1705.65130904085	2534.45893282669	3603.774603766	650.132341582439	2614.62828187785	-2.00754543030922	1.17760068059132e-08	6.34350588843532e-07	Cfu0184260	chr8	29379356	29533075	-	3156	protein_coding	- && sp|Q5PQN1|HERC4_RAT Probable E3 ubiquitin-protein ligase HERC4 OS=Rattus norvegicus OX=10116 GN=Herc4 PE=2 SV=1 && PF00415:Regulator of chromosome condensation (RCC1) repeat|PF00632:HECT-domain (ubiquitin-transferase)	-
Cfu0209980	17233.1315480081	19310.1406027525	10804.3824299688	3948.35900693422	4554.24768850137	5227.4936403252	15782.5515269098	4576.70011192026	1.7860925767474	1.19916262100584e-08	6.44473749501775e-07	Cfu0209980	chr6	20414612	20431080	-	3072	protein_coding	- && sp|P25489|AT1A1_CATCO Sodium/potassium-transporting ATPase subunit alpha-1 OS=Catostomus commersonii OX=7971 GN=atp1a1 PE=2 SV=1 && PF13246:Cation transport ATPase (P-type)|PF00690:Cation transporter/ATPase, N-terminus|PF00702:haloacid dehalogenase-like hydrolase|PF00689:Cation transporting ATPase, C-terminus|PF00122:E1-E2 ATPase	-
novel.5177	548.180659157993	433.242437971807	617.547475838804	1271.7793652688	1651.61160123847	1564.94187686475	532.990190989534	1496.11094779067	-1.48912113081059	1.20344884077832e-08	6.45287050086456e-07	-	chr9	2792153	2800725	-	2294	-	- && - && PF01101:HMG14 and HMG17	-
Cfu0171070	261.577510185173	504.136655094466	261.359044081591	75.8343512037115	53.1523356756493	33.0621523281284	342.357736453743	54.0162797358297	2.65234119721845	1.26515919935524e-08	6.75879651108022e-07	Cfu0171070	chr9	29906355	29939002	-	2187	protein_coding	- && sp|Q496J9|SV2C_HUMAN Synaptic vesicle glycoprotein 2C OS=Homo sapiens OX=9606 GN=SV2C PE=1 SV=1 && PF07690:Major Facilitator Superfamily|PF00083:Sugar (and other) transporter	-
Cfu0186990	1235.19402873317	1699.49192713486	1244.34659925572	514.679039316993	479.667419511957	354.499744407155	1393.01085170792	449.615401078702	1.62933482199244	1.26631226798632e-08	6.75879651108022e-07	Cfu0186990	chr8	19447714	19481312	+	1263	protein_coding	- && sp|Q92563|TICN2_HUMAN Testican-2 OS=Homo sapiens OX=9606 GN=SPOCK2 PE=1 SV=1 && PF10591:Secreted protein acidic and rich in cysteine Ca binding region|PF00086:Thyroglobulin type-1 repeat|PF07648:Kazal-type serine protease inhibitor domain	-
Cfu0064090	9.53357668100857	9.84641904481379	19.274265787728	73.347979033098	94.6370854712781	77.1450220989664	12.8847538378501	81.7100288677808	-2.68102072335872	1.32103022758992e-08	7.03471268335127e-07	Cfu0064090	chr2	41780131	41781473	+	837	protein_coding	- && sp|P14380|YTX1_XENLA Transposon TX1 uncharacterized 82 kDa protein OS=Xenopus laevis OX=8355 PE=4 SV=1 && -	-
novel.968	85.2063415865141	92.5563390212496	93.2874464126033	233.718984037668	248.908498773772	323.274378319478	90.3500423401223	268.633953710306	-1.56888336584901	1.32964777473928e-08	7.06443684154286e-07	-	chr13	1017391	1020712	+	3049	-	- && - && -	-
Cfu0124960	1646.32952310167	1165.81601490595	1790.96477699568	489.815317610858	497.816997547545	580.424451982699	1534.3701050011	522.685589047034	1.55458975250808	1.33583818575176e-08	7.08115954911825e-07	Cfu0124960	chr5	38038231	38045173	+	771	protein_coding	- && sp|Q08BB1|EFGM_DANRE Elongation factor G, mitochondrial OS=Danio rerio OX=7955 GN=gfm1 PE=2 SV=1 && PF06907:Latexin	-
Cfu0038020	1626.66652119709	1765.79114870327	2107.83370654593	5041.11957591885	8784.39576922439	13621.6067591889	1833.43045881543	9149.04070144405	-2.31900159676787	1.34536091371699e-08	7.11543041434276e-07	Cfu0038020	chr11	6957226	6964048	+	1464	protein_coding	- && sp|Q9HAZ1|CLK4_HUMAN Dual specificity protein kinase CLK4 OS=Homo sapiens OX=9606 GN=CLK4 PE=1 SV=1 && PF00069:Protein kinase domain	-
novel.36	196.630019045802	283.576868490637	217.413718085571	657.645439127268	873.77254257043	1283.91358207565	232.540201874003	938.443854591118	-2.01160930529435	1.34972091305548e-08	7.12230280447031e-07	-	chr1	13328413	13331594	+	3182	-	- && - && -	-
Cfu0026460	225.230749088827	212.682651367978	261.359044081591	84.5366538008587	75.1911090045771	73.4714496180632	233.090814846132	77.733070807833	1.58038256817743	1.3578255055436e-08	7.14885912658486e-07	Cfu0026460	chr26	11468992	11485688	-	1572	protein_coding	- && sp|Q7TNY6|GCP60_RAT Golgi resident protein GCP60 OS=Rattus norvegicus OX=10116 GN=Acbd3 PE=1 SV=3 && PF13897:Golgi-dynamics membrane-trafficking|PF00887:Acyl CoA binding protein	-
novel.2581	714.422402533079	575.687300153446	720.857540461026	1565.17128140119	1484.37620362484	1563.10509062429	670.322414382517	1537.55085855011	-1.19773213129459	1.37773106066237e-08	7.23437292059522e-07	-	chr20	10067931	10075691	-	4298	-	- && Q5BJC2.1 RecName: Full=Protein kish-A; AltName: Full=Transmembrane protein 167; AltName: Full=Transmembrane protein 167A; Flags: Precursor && -	-
novel.1725	2.97924271281518	5.90785142688827	5.39679442056383	34.8092103885889	55.7451325378761	56.940373453999	4.76129618675576	49.1649054601547	-3.37595937629745	1.38028515179592e-08	7.23437292059522e-07	-	chr17	11745376	11758830	-	2590	-	- && - && -	-
novel.1010	80.4395532460098	65.6427936320919	76.3260925194027	221.287123184601	207.423748978144	299.396157193608	74.1361464658348	242.702343118784	-1.70671783529185	1.4209871961613e-08	7.43096472851003e-07	-	chr13	25905956	25906897	+	633	-	- && - && -	-
Cfu0037010	575.589692115892	785.74423977614	309.159223235157	36.0523964738956	88.1550933157111	97.3496707439338	556.831051709063	73.8523868445135	2.92120065097888	1.50685497538284e-08	7.8623368009269e-07	Cfu0037010	chr20	1022898	1030301	+	1431	protein_coding	- && sp|Q9UKZ9|PCOC2_HUMAN Procollagen C-endopeptidase enhancer 2 OS=Homo sapiens OX=9606 GN=PCOLCE2 PE=1 SV=1 && PF01759:UNC-6/NTR/C345C module|PF00431:CUB domain	-
Cfu0129320	4824.5856491329	6582.65934542618	3311.31886233166	800.611838937544	1214.72532995325	1381.26325281959	4906.18795229691	1132.20014057013	2.11607116752433	1.51256449572518e-08	7.87447167338272e-07	Cfu0129320	chr5	19739718	19805430	-	3309	protein_coding	- && sp|Q9GL77|S4A4_BOVIN Electrogenic sodium bicarbonate cotransporter 1 OS=Bos taurus OX=9913 GN=SLC4A4 PE=1 SV=1 && PF07565:Band 3 cytoplasmic domain|PF00955:HCO3- transporter family	-
novel.5153	468.336954454546	422.083163054351	363.898138072304	956.010099600887	1415.66708677583	1487.79685476578	418.106085193734	1286.4913470475	-1.62044979158396	1.53140562891421e-08	7.95476348001396e-07	-	chr9	34503580	34508300	+	4701	-	- && - && -	-
Cfu0149120	3584.02898351666	4170.2866794468	3845.60150996748	8628.95461811412	10018.5670756443	13160.5734128356	3866.63905764365	10602.6983688647	-1.45515657929345	1.6036899039592e-08	8.31168546882727e-07	Cfu0149120	chr19	15291005	15296784	-	1881	protein_coding	- && sp|P17844|DDX5_HUMAN Probable ATP-dependent RNA helicase DDX5 OS=Homo sapiens OX=9606 GN=DDX5 PE=1 SV=1 && PF00271:Helicase conserved C-terminal domain|PF00270:DEAD/DEAH box helicase	-
Cfu0042640	404.581160400301	355.127513549617	568.976326053729	1231.99741053898	1935.5228576523	2494.35571453325	442.895000001216	1887.29199424151	-2.0911977839073	1.64005857674258e-08	8.47082918816565e-07	Cfu0042640	chr11	28664348	28682153	-	2001	protein_coding	- && - && -	-
novel.5114	669.733761840852	867.141303879935	663.805713729351	1739.21733334414	1945.89404510121	2398.84283002976	733.560259816712	2027.98473615837	-1.46646514682378	1.64167589010473e-08	8.47082918816565e-07	-	chr9	15405629	15412194	+	6560	-	- && - && -	-
Cfu0159510	201.992655928869	162.137700271267	171.926450826533	41.0251408151226	59.6343278312163	47.7564422517411	178.685602342223	49.47197029936	1.85239049233908	1.65494241404472e-08	8.52039046841474e-07	Cfu0159510	chr28	8357995	8375003	+	1524	protein_coding	- && sp|Q8J025|APCD1_HUMAN Protein APCDD1 OS=Homo sapiens OX=9606 GN=APCDD1 PE=1 SV=1 && PF14921:Adenomatosis polyposis coli down-regulated 1	-
Cfu0125180	98.3150095229009	118.157028537765	111.790741568822	280.960055279324	302.060834449422	396.745827937541	109.420926543163	326.588905888762	-1.5750003682575	1.77209345169842e-08	9.10339662571169e-07	Cfu0125180	chr5	37024715	37063915	-	5448	protein_coding	- && sp|Q9UL36|ZN236_HUMAN Zinc finger protein 236 OS=Homo sapiens OX=9606 GN=ZNF236 PE=1 SV=2 && PF00096:Zinc finger, C2H2 type	-
novel.3988	653.050002649087	693.187900754891	687.705803306134	1444.58223112644	1573.82769537167	1981.89235344726	677.981235570037	1666.76742664845	-1.29698351831324	1.79950089676625e-08	9.22382937635406e-07	-	chr4	16534685	16543154	+	5730	-	- && - && -	-
Cfu0239390	156.112318151515	196.271952959955	89.4325932550577	28.5932799620551	16.8531796044742	18.3678624045158	147.272288122176	21.271440657015	2.78289458032738	1.82581292541763e-08	9.33456823009013e-07	Cfu0239390	chr23	16174544	16197903	-	3921	protein_coding	- && sp|Q6Q7P4|EPB41_CANLF Protein 4.1 OS=Canis lupus familiaris OX=9615 GN=EPB41 PE=2 SV=1 && PF00373:FERM central domain|PF04382:SAB domain|PF08736:FERM adjacent (FA)|PF09379:FERM N-terminal domain|PF09380:FERM C-terminal PH-like domain	-
Cfu0057820	697.142794798751	931.471241639385	675.370273201988	191.450657137239	160.753405458061	66.1243046562569	767.994769880041	139.442789083852	2.45419019713633	1.82912771815612e-08	9.33456823009013e-07	Cfu0057820	chr10	22323965	22360071	-	1983	protein_coding	- && sp|Q28E01|S20A2_XENTR Sodium-dependent phosphate transporter 2 OS=Xenopus tropicalis OX=8364 GN=slc20a2 PE=2 SV=1 && PF01384:Phosphate transporter family	-
Cfu0081240	9.53357668100857	11.1592749174556	17.7323245247097	54.7001877534968	133.52903840468	123.064678110256	12.808392041058	103.764634756144	-3.02486183645404	1.90925356871931e-08	9.72215312859236e-07	Cfu0081240	chr1	21800051	21819465	-	579	protein_coding	- && sp|P35072|TCB1_CAEBR Transposable element Tcb1 transposase OS=Caenorhabditis briggsae OX=6238 PE=3 SV=1 && PF01498:Transposase	-
novel.2850	499.321078667824	565.184453172312	591.334474367494	1156.16305933527	1370.29314168686	1522.69579333436	551.946668735876	1349.71733145216	-1.28965493938951	1.91433967747553e-08	9.7267682608151e-07	-	chr22	21773803	21777261	+	3437	-	- && - && -	-
Cfu0056970	4.76678834050428	11.1592749174556	23.1291189452736	104.427631165767	121.861452524659	216.740776373286	13.0183940677445	147.676620021238	-3.516110234479	1.96594217085082e-08	9.96719831326134e-07	Cfu0056970	chr10	17415367	17418376	-	1539	protein_coding	- && sp|P49182|HEP2_MOUSE Heparin cofactor 2 OS=Mus musculus OX=10090 GN=Serpind1 PE=1 SV=1 && PF00079:Serpin (serine protease inhibitor)	-
novel.2991	47.0720348624798	69.5813612500175	48.5711497850745	2.48637217061349	3.88919529334019	3.67357248090316	55.0748486325239	3.34971331495228	4.05505383762381	2.05870724408751e-08	1.04148209298175e-06	-	chr23	9682796	9687581	+	275	-	- && - && -	-
Cfu0172290	163.858349204835	208.087655813731	159.590920722388	55.9433738388035	36.2991560711751	45.9196560112895	177.178975246985	46.0540619737561	1.94261916703166	2.10486940268415e-08	1.06252529001872e-06	Cfu0172290	chr9	35408563	35437709	+	1320	protein_coding	- && - && PF00020:TNFR/NGFR cysteine-rich region|PF00531:Death domain	-
novel.1724	103.081797863405	97.1513345754961	158.819950090878	367.983081250797	474.481825787504	398.582614177993	119.68436084326	413.682507072098	-1.79196279574261	2.13628013808102e-08	1.0760470799412e-06	-	chr17	10832786	10835849	-	2957	-	- && - && -	-
novel.4760	719.785039416147	407.641748455291	548.931089634492	1682.03077342003	1703.46753848301	2002.09700209222	558.785959168643	1795.86510466508	-1.68378529481795	2.14617978094631e-08	1.07869869724409e-06	-	chr7	39788363	39790267	+	1858	-	- && Q9HCB6.2 RecName: Full=Spondin-1; AltName: Full=F-spondin; AltName: Full=Vascular smooth muscle cell growth-promoting factor; Flags: Precursor && -	-
novel.511	5.95848542563035	7.87713523585103	13.8774713671641	67.1320486065642	67.4127184178967	58.7771596944506	9.23769734288184	64.4406422396372	-2.82440913110049	2.17818066571731e-08	1.09238828572187e-06	-	chr10	15911117	15914159	-	2471	-	- && - && -	-
Cfu0179260	2976.85931864493	4105.95674168735	1396.99878429452	611.647553970919	360.398763849525	279.19150854864	2826.60494820893	417.079275456361	2.75941208403418	2.18280500563221e-08	1.09238828572187e-06	Cfu0179260	chr24	7344820	7352126	+	909	protein_coding	- && sp|Q9I9C3|AT233_ANGAN Sodium/potassium-transporting ATPase subunit beta-233 OS=Anguilla anguilla OX=7936 GN=atnb233 PE=1 SV=1 && PF00287:Sodium / potassium ATPase beta chain	-
novel.4232	0	0.656427936320919	6.93873568358207	41.0251408151226	217.794936427051	214.903990132835	2.53172120663433	157.908022458336	-6.01492766041951	2.2012964276763e-08	1.09927830833595e-06	-	chr5	5922583	5925522	+	2645	-	- && - && -	-
novel.2668	283.028057717442	389.918194174626	471.063055852071	1025.62852037806	1269.17406406002	1304.11823072062	381.336435914713	1199.64027171957	-1.65396489124609	2.21161137367553e-08	1.10056010316301e-06	-	chr21	7656418	7662428	+	4994	-	- && - && -	-
novel.1627	7.74603105331946	3.2821396816046	11.5645594726368	34.8092103885889	167.235397613628	490.421926200572	7.53091006918694	230.822178067596	-4.94142083061771	2.21493585542388e-08	1.10056010316301e-06	-	chr17	1086385	1104113	+	3473	-	- && - && -	-
Cfu0000100	585.123268796901	589.472286816186	582.853797420894	278.473683108711	269.650873671587	260.823646144124	585.816451011327	269.649400974807	1.11828186099226	2.2180511726331e-08	1.10056010316301e-06	Cfu0000100	chr2	1258353	1275331	-	3429	protein_coding	- && sp|O12990|JAK1_DANRE Tyrosine-protein kinase JAK1 OS=Danio rerio OX=7955 GN=jak1 PE=1 SV=1 && PF18377:FERM F2 acyl-CoA binding protein-like domain|PF17887:Jak1 pleckstrin homology-like domain|PF18379:FERM F1 ubiquitin-like domain|PF07714:Protein tyrosine kinase	-
Cfu0170790	1043.33079802788	1085.07537873848	1228.92718662553	469.92434024595	327.98880307169	281.028294789092	1119.11112113063	359.647146035577	1.63477476586182	2.23694350167933e-08	1.1075726005868e-06	Cfu0170790	chr9	28975486	29005652	-	3126	protein_coding	- && sp|Q03669|AT2A2_CHICK Sarcoplasmic/endoplasmic reticulum calcium ATPase 2 OS=Gallus gallus OX=9031 GN=ATP2A2 PE=2 SV=2 && PF00689:Cation transporting ATPase, C-terminus|PF00690:Cation transporter/ATPase, N-terminus|PF13246:Cation transport ATPase (P-type)|PF00122:E1-E2 ATPase	-
Cfu0211570	369.426096389082	320.99326086093	275.236515448755	120.589050274754	81.6731011601441	91.839312022579	321.885290899589	98.0338211524925	1.71277868665504	2.30188613816973e-08	1.13730769259762e-06	Cfu0211570	chr6	14290781	14298071	+	2133	protein_coding	- && sp|Q9JKZ2|SC5A3_MOUSE Sodium/myo-inositol cotransporter OS=Mus musculus OX=10090 GN=Slc5a3 PE=1 SV=2 && PF00474:Sodium:solute symporter family	-
Cfu0024940	1098.14886394367	1097.54750952858	1092.46538484842	563.163296643956	493.927802254205	506.953002364636	1096.05391944022	521.348033754266	1.07137100551379	2.31152866529834e-08	1.139652194283e-06	Cfu0024940	chr26	16547506	16563902	-	1650	protein_coding	- && sp|Q96QG7|MTMR9_HUMAN Myotubularin-related protein 9 OS=Homo sapiens OX=9606 GN=MTMR9 PE=1 SV=1 && PF06602:Myotubularin-like phosphatase domain	-
novel.1125	259.19411601492	198.241236768918	247.481572714427	739.695720757513	573.008106552122	596.955528146764	234.972308499422	636.553118485466	-1.43844839595297	2.36966859351578e-08	1.16584688878871e-06	-	chr14	12720315	12723708	+	3346	-	- && - && -	-
Cfu0030630	109.040283289035	149.66556948117	53.9679442056383	12.4318608530675	3.88919529334019	3.67357248090316	104.224598991948	6.6648762091036	3.92630056710883	2.39422191174743e-08	1.17544173224208e-06	Cfu0030630	chr20	27239649	27258612	+	1557	protein_coding	- && sp|Q5EBF1|5NTC_XENTR Cytosolic purine 5'-nucleotidase OS=Xenopus tropicalis OX=8364 GN=nt5c2 PE=2 SV=1 && PF05761:5' nucleotidase family	-
Cfu0096730	306.861999419963	377.446063384529	242.855748925372	87.0230259714722	93.3406870401647	101.023243224837	309.054603909955	93.7956520788246	1.72389470920225	2.41338634063784e-08	1.18235607437859e-06	Cfu0096730	chr4	30781153	30823968	+	2871	protein_coding	- && sp|A0A0R4IKU3|RECK_DANRE Reversion-inducing cysteine-rich protein with Kazal motifs OS=Danio rerio OX=7955 GN=reck PE=1 SV=3 && PF07648:Kazal-type serine protease inhibitor domain	-
Cfu0001270	1120.19526001851	1112.64535206396	1399.31169618905	447.546990710428	444.664661871896	288.375439750898	1210.7174360905	393.529030777741	1.61822248033856	2.43992879989536e-08	1.19284838450346e-06	Cfu0001270	chr17	2180787	2193111	-	1329	protein_coding	- && sp|Q3ZCF5|OAT_BOVIN Ornithine aminotransferase, mitochondrial OS=Bos taurus OX=9913 GN=OAT PE=2 SV=1 && PF00202:Aminotransferase class-III	-
Cfu0020390	90.5689784695814	147.039857735886	97.1422995701489	367.983081250797	536.708950480947	925.740265187596	111.583711925205	610.144098973113	-2.44919697303552	2.45285695913394e-08	1.19665480704415e-06	Cfu0020390	chr3	31884998	31899086	-	687	protein_coding	- && - && -	-
Cfu0020150	259.789964557483	279.638300872712	269.068750396682	559.433738388035	635.235231245565	585.934810704054	269.499005275626	593.534593445885	-1.13927244330875	2.47543668098754e-08	1.20514407956613e-06	Cfu0020150	chr3	30383087	30446838	-	4116	protein_coding	- && sp|O15550|KDM6A_HUMAN Lysine-specific demethylase 6A OS=Homo sapiens OX=9606 GN=KDM6A PE=1 SV=2 && PF02373:JmjC domain, hydroxylase	-
Cfu0214260	75.6727649055055	67.6120774410547	52.4260029426201	229.989425781748	267.05807680936	523.4840785287	65.2369484297268	340.177193706603	-2.3773633327253	2.49113225012923e-08	1.21025341529765e-06	Cfu0214260	chr6	377637	393822	+	1602	protein_coding	- && sp|Q96M89|CC138_HUMAN Coiled-coil domain-containing protein 138 OS=Homo sapiens OX=9606 GN=CCDC138 PE=1 SV=1 && -	-
novel.2554	32.771669840967	33.4778247523669	37.0065903124377	100.698072909846	210.01654584037	227.761493815996	34.4186949685905	179.492037522071	-2.38023507125929	2.51010680556005e-08	1.21693115567058e-06	-	chr20	53083	61242	-	3174	-	- && - && -	-
novel.471	4.76678834050428	3.2821396816046	4.62582378905471	28.5932799620551	66.1163199867833	53.2668009730958	4.22491727038786	49.3254669739781	-3.54316470389387	2.52434918205923e-08	1.22129168016009e-06	-	chr10	40061089	40062822	+	1734	-	- && - && -	-
novel.191	9.53357668100857	9.84641904481379	10.0226182096185	48.4842573269631	59.6343278312163	60.6139459349021	9.80087131181363	56.2441770310272	-2.51865317383876	2.5625751217982e-08	1.23721339542253e-06	-	chr1	4734685	4736912	-	1310	-	- && Q9NZM3.3 RecName: Full=Intersectin-2; AltName: Full=SH3 domain-containing protein 1B; AltName: Full=SH3P18; AltName: Full=SH3P18-like WASP-associated protein && PF00018:SH3 domain	-
Cfu0020190	128.107436651053	154.260565035416	171.926450826533	361.767150824263	506.891786565339	517.973719807346	151.431484171001	462.210885732316	-1.60984557963697	2.61952665202475e-08	1.2620911950159e-06	Cfu0020190	chr3	30543508	30576675	-	2520	protein_coding	- && sp|Q7T019|DZIP1_DANRE Zinc finger protein Dzip1 OS=Danio rerio OX=7955 GN=dzip1 PE=2 SV=2 && PF13815:Iguana/Dzip1-like DAZ-interacting protein N-terminal	-
novel.5142	72.0976736501273	60.3913701415246	67.8454155728024	183.991540625398	180.199381924762	200.209700209222	66.7781531214848	188.133540919794	-1.49210669020248	2.68461599707367e-08	1.28871497685053e-06	-	chr9	28445141	28448637	+	3471	-	- && - && -	-
novel.1330	0	0	0	0	0	128.575036831611	0	42.8583456105369	-21.7414053580523	2.68586121684718e-08	1.28871497685053e-06	-	chr15	14805223	14808378	+	3156	-	- && P35072.1 RecName: Full=Transposable element Tcb1 transposase; AltName: Full=Transposable element Barney transposase && PF01498:Transposase	-
novel.5096	28.0048815004627	33.4778247523669	31.6097958918739	94.4821424833126	140.011030560247	126.738250591159	31.0308340482345	120.410474544906	-1.95565575662066	2.69863758191244e-08	1.29218097054906e-06	-	chr9	9585299	9587716	+	2386	-	- && - && -	-
Cfu0118620	6282.03118424208	5210.06853057914	6898.64521074359	2774.79134240466	2066.45909919476	2242.71599959138	6130.2483085216	2361.3221470636	1.37616040093073	2.76483851561333e-08	1.32116133669072e-06	Cfu0118620	chr7	15962155	15981880	-	2232	protein_coding	- && sp|Q9H2J7|S6A15_HUMAN Sodium-dependent neutral amino acid transporter B(0)AT2 OS=Homo sapiens OX=9606 GN=SLC6A15 PE=1 SV=1 && PF00209:Sodium:neurotransmitter symporter family	-
Cfu0127780	353.934034282443	285.5461522996	379.317550702486	798.12546676693	1127.86663506866	923.903478947145	339.59924576151	949.965193594244	-1.48439760958309	2.79475348583093e-08	1.3327194337863e-06	Cfu0127780	chr5	25193243	25205554	-	1881	protein_coding	- && sp|Q5R5S1|FBX21_PONAB F-box only protein 21 OS=Pongo abelii OX=9601 GN=FBXO21 PE=2 SV=1 && PF13369:Transglutaminase-like superfamily|PF08755:Hemimethylated DNA-binding protein YccV like	-
Cfu0209930	566.056115434884	779.179960412931	722.399481724044	213.82800667276	195.756163098123	104.69681570574	689.211852523953	171.426995158874	2.00089746500377	2.83687713133302e-08	1.35004023973928e-06	Cfu0209930	chr6	20644198	20846908	+	2388	protein_coding	- && sp|O15394|NCAM2_HUMAN Neural cell adhesion molecule 2 OS=Homo sapiens OX=9606 GN=NCAM2 PE=1 SV=2 && PF07679:Immunoglobulin I-set domain|PF13927:Immunoglobulin domain|PF00041:Fibronectin type III domain	-
Cfu0035200	106.656889118783	83.3663479127568	114.874624094859	271.01456659687	552.265731654308	440.828697708379	101.632620375466	421.369665319852	-2.05176232174004	2.87488195443649e-08	1.36360450182695e-06	Cfu0035200	chr20	7986512	7993707	+	1095	protein_coding	- && sp|Q9NP87|DPOLM_HUMAN DNA-directed DNA/RNA polymerase mu OS=Homo sapiens OX=9606 GN=POLM PE=1 SV=1 && PF14791:DNA polymerase beta thumb|PF10391:Fingers domain of DNA polymerase lambda|PF14716:Helix-hairpin-helix domain	-
Cfu0096320	968.253881664933	940.661232747878	1057.000735799	310.796521326686	308.542826604989	152.453257957481	988.63861673727	257.264201963052	1.93741694667633	2.87709943877372e-08	1.36360450182695e-06	Cfu0096320	chr4	28752092	28757734	+	894	protein_coding	- && sp|P16967|SSRA_CANLF Translocon-associated protein subunit alpha OS=Canis lupus familiaris OX=9615 GN=SSR1 PE=1 SV=1 && PF03896:Translocon-associated protein (TRAP), alpha subunit	-
novel.2346	139.42855895975	107.654181556631	105.622976516749	290.905543961778	394.105123058473	416.950476582509	117.568572344377	367.32038120092	-1.64030872335509	2.92162697228513e-08	1.38189392829364e-06	-	chr2	15002904	15004560	-	1634	-	- && O35242.2 RecName: Full=Protein FAN; AltName: Full=Factor associated with neutral sphingomyelinase activation; Short=Factor associated with N-SMase activation && -	-
Cfu0037250	123.340648310548	120.782740283049	133.377919251077	303.337404814846	369.473552867318	481.237994998314	125.833769281558	384.682984226826	-1.60959878672203	2.93114536144342e-08	1.38358384799492e-06	Cfu0037250	chr11	2972159	2983170	+	1200	protein_coding	- && sp|Q8BM88|CATO_MOUSE Cathepsin O OS=Mus musculus OX=10090 GN=Ctso PE=2 SV=1 && PF00112:Papain family cysteine protease	-
Cfu0204800	101.294252235716	89.930627275966	59.3647386262021	4.97274434122698	3.88919529334019	14.6942899236126	83.529872712628	7.85207651939327	3.49246759895374	3.03333263252278e-08	1.42892072249874e-06	Cfu0204800	chr25	1318361	1318942	-	582	protein_coding	- && sp|P56559|ARL4C_HUMAN ADP-ribosylation factor-like protein 4C OS=Homo sapiens OX=9606 GN=ARL4C PE=1 SV=1 && PF00025:ADP-ribosylation factor family	-
novel.390	566.056115434884	489.695240495406	794.099750454392	1849.86089493644	1969.22921686125	1649.43404392552	616.61703546156	1822.84138524107	-1.56449427389879	3.08636841340729e-08	1.45096725956366e-06	-	chr10	14476494	14490415	+	4124	-	- && A5D794.1 RecName: Full=GTPase-activating protein and VPS9 domain-containing protein 1 && PF18151:Domain of unknown function (DUF5601)|PF02204:Vacuolar sorting protein 9 (VPS9) domain	-
Cfu0099440	57.7973086286144	64.3299377594501	50.1130910480927	176.532424113558	268.354475240473	444.502270189282	57.4134458120524	296.463056514438	-2.36378393458704	3.12043315542236e-08	1.46402419273858e-06	Cfu0099440	chr12	2620469	2676431	+	4533	protein_coding	- && sp|Q5TCS8|KAD9_HUMAN Adenylate kinase 9 OS=Homo sapiens OX=9606 GN=AK9 PE=1 SV=2 && PF00406:Adenylate kinase	-
Cfu0095040	319.374818813787	466.720262724174	364.669108703813	136.750469383742	116.675858800206	93.6760982630306	383.588063413925	115.700808815659	1.72301355017475	3.16723994926058e-08	1.48299478590026e-06	Cfu0095040	chr4	24259315	24266556	-	1065	protein_coding	- && sp|Q801G2|MPRAB_DANRE Membrane progestin receptor alpha-B OS=Danio rerio OX=7955 GN=paqr7b PE=1 SV=1 && PF03006:Haemolysin-III related	-
novel.2639	102.485949320842	72.8635009316221	96.3713289386398	268.528194426257	311.135623467216	244.29256998006	90.5735930637013	274.652129291178	-1.60206660844819	3.17546913726887e-08	1.48386229504787e-06	-	chr21	3271783	3279595	+	2422	-	- && - && -	-
Cfu0199700	42.9010950645386	40.698532051897	53.1969735741292	176.532424113558	130.936241542453	218.577562613738	45.5988668968549	175.348742756583	-1.94151714119662	3.21631651304036e-08	1.49993790731387e-06	Cfu0199700	chr16	3820093	3823484	-	816	protein_coding	- && - && PF00193:Extracellular link domain	-
Cfu0048730	135.853467704372	133.254871073147	208.162070507462	472.410712416563	480.963817943071	517.973719807346	159.090136428327	490.449416722327	-1.62586624805931	3.22594440438892e-08	1.50141904469069e-06	Cfu0048730	chr13	20655403	20699639	-	1284	protein_coding	- && sp|Q9NY99|SNTG2_HUMAN Gamma-2-syntrophin OS=Homo sapiens OX=9606 GN=SNTG2 PE=1 SV=2 && -	-
Cfu0034060	120.361405597733	97.1513345754961	189.658775351243	425.169641174907	768.764269650245	653.895901600763	135.723838508157	615.943270808638	-2.18340190467683	3.25758059827655e-08	1.51311692819349e-06	Cfu0034060	chr20	12956006	12991306	-	1482	protein_coding	- && sp|Q8BHT6|B3GLT_MOUSE Beta-1,3-glucosyltransferase OS=Mus musculus OX=10090 GN=B3glct PE=1 SV=3 && PF02434:Fringe-like	-
novel.52	66.73503676706	44.6370996698225	84.0357988344939	304.580590900153	242.426506618205	569.40373453999	65.1359784237921	372.136944019449	-2.51321411780087	3.27737528928458e-08	1.51927889157254e-06	-	chr1	17464709	18560552	+	9682	-	- && P49919.2 RecName: Full=Cyclin-dependent kinase inhibitor 1C; AltName: Full=Cyclin-dependent kinase inhibitor p57; AltName: Full=p57Kip2 && PF02234:Cyclin-dependent kinase inhibitor	-
Cfu0160530	299.115968366644	286.859008172242	521.947117531673	1654.68067954328	1358.62555580684	1173.70640764856	369.307364690186	1395.67088099956	-1.91932070282958	3.37728743755038e-08	1.56248222582972e-06	Cfu0160530	chr28	11036575	11040169	+	519	protein_coding	- && - && -	-
novel.2570	422.456616677192	477.879537641629	478.772762167163	962.226030027421	1160.27659584649	991.864569843853	459.702972161995	1038.12239857259	-1.17579528308971	3.38869705306412e-08	1.56465018098919e-06	-	chr20	3635764	3640433	-	1897	-	- && Q61070.3 RecName: Full=Etoposide-induced protein 2.4; AltName: Full=p53-induced gene 8 protein && -	-
novel.1513	121.553102682859	94.5256228302124	215.871776822553	688.725091259937	735.057910441297	530.831223490507	143.983500778542	651.538075063913	-2.18058140272601	3.42606052097119e-08	1.57876939373308e-06	-	chr16	11724712	11726099	+	1366	-	- && - && -	-
Cfu0004720	87.5897357567662	58.4220863325618	43.1743553645106	3.72955825592024	1.2963984311134	0	63.0620591512796	1.67531889567788	5.09850850128175	3.46935613112773e-08	1.59378838958494e-06	Cfu0004720	chr17	17086300	17091424	-	633	protein_coding	- && sp|Q9BG79|SOST_BOVIN Sclerostin OS=Bos taurus OX=9913 GN=SOST PE=2 SV=2 && PF05463:Sclerostin (SOST)	-
novel.4143	424.840010847444	417.488167500105	478.001791535653	1074.11277770503	921.739284521626	934.924196389854	440.109989961067	976.925419538836	-1.15124509956366	3.47235062317719e-08	1.59378838958494e-06	-	chr4	24306991	24308610	-	1620	-	- && - && -	-
Cfu0069680	208.546989897062	281.607584681674	72.4712393618571	1.24318608530675	15.5567811733608	11.0207174427095	187.541937980198	9.27356156712567	4.35315443296596	3.52613016065015e-08	1.61528690882854e-06	Cfu0069680	chr2	17096579	17110696	-	2007	protein_coding	- && sp|Q8QGP3|CBPZ_CHICK Carboxypeptidase Z OS=Gallus gallus OX=9031 GN=CPZ PE=1 SV=1 && PF01392:Fz domain|PF00246:Zinc carboxypeptidase|PF13620:Carboxypeptidase regulatory-like domain	-
novel.3103	7.74603105331946	9.18999110849287	12.3355301041459	52.2138155828833	80.3767027290307	55.1035872135474	9.75718408865274	62.5647018418205	-2.69431872440077	3.5620434188623e-08	1.62853266012465e-06	-	chr24	251795	254450	+	2466	-	- && - && -	-
Cfu0109470	398.026826432108	429.960298290202	353.875519862685	63.402490350644	123.157850955773	121.227891869804	393.954214861665	102.596077725407	1.94696273134485	3.62169433242006e-08	1.65255781979896e-06	Cfu0109470	chr14	20761093	20776454	-	2190	protein_coding	- && sp|O94769|ECM2_HUMAN Extracellular matrix protein 2 OS=Homo sapiens OX=9606 GN=ECM2 PE=2 SV=1 && PF13855:Leucine rich repeat|PF00093:von Willebrand factor type C domain	-
Cfu0044020	533.284445593917	560.589457618065	391.653080806632	1271.7793652688	2387.96591011088	3087.63767019911	495.175661339538	2249.12764852626	-2.18268555757681	3.80254040107868e-08	1.73168136347362e-06	Cfu0044020	chr11	32778341	32817818	-	2079	protein_coding	- && sp|Q9NW15|ANO10_HUMAN Anoctamin-10 OS=Homo sapiens OX=9606 GN=ANO10 PE=1 SV=2 && PF04547:Calcium-activated chloride channel	-
novel.1980	66.73503676706	38.7292482429342	68.6163862043115	182.748354540092	286.504053276061	288.375439750898	58.0268904047686	252.542615855684	-2.12092983834239	3.83352763297973e-08	1.74238323334124e-06	-	chr19	10415281	10418327	+	1831	-	- && - && -	-
novel.3956	77.4603105331946	138.506294563714	95.6003583071307	313.2828934973	609.307262623297	822.880235722308	103.855654468013	581.823463947635	-2.48478824237695	3.85245900607915e-08	1.74757453275766e-06	-	chr4	4527502	4532959	+	5458	-	- && - && -	-
Cfu0172870	776.390650959635	758.174266450662	530.427794478273	172.802865857638	178.902983493649	262.660432384576	688.330903962857	204.788760578621	1.75421170702578	3.8797832980711e-08	1.75364070683704e-06	Cfu0172870	chr9	37278415	37281302	-	1137	protein_coding	- && sp|Q58D85|PAR3_BOVIN Proteinase-activated receptor 3 OS=Bos taurus OX=9913 GN=F2RL2 PE=2 SV=1 && PF00001:7 transmembrane receptor (rhodopsin family)	-
Cfu0163080	53.0305202881102	59.0785142688827	52.4260029426201	161.614191089877	321.506810916123	517.973719807346	54.845012499871	333.698240604448	-2.6019737815051	3.88090311555616e-08	1.75364070683704e-06	Cfu0163080	chr9	2203614	2203802	+	189	protein_coding	- && - && -	-
novel.2149	75.6727649055055	68.9249333136965	100.226182096185	248.637217061349	237.240912893752	238.782211258705	81.6079601051292	241.553447071269	-1.56880755349824	3.93119691984871e-08	1.76971623407683e-06	-	chr19	27485643	27489540	-	3709	-	- && - && -	-
Cfu0166580	102.485949320842	141.132006308998	84.0357988344939	17.4046051942944	24.6315701911546	16.5310761640642	109.217918154778	19.5224171831711	2.47522534618864	3.9316887672112e-08	1.76971623407683e-06	Cfu0166580	chr9	13186460	13192701	+	480	protein_coding	- && sp|Q95L14|PTGES_BOVIN Prostaglandin E synthase OS=Bos taurus OX=9913 GN=PTGES PE=2 SV=1 && PF01124:MAPEG family	-
novel.1758	0	0	0	0	0	106.533601946192	0	35.5112006487306	-21.4794861241223	3.95385449406664e-08	1.77625768207384e-06	-	chr17	31766642	31798422	-	2405	-	- && - && -	-
Cfu0040970	454.036589433033	462.781695106248	390.882110175123	180.261982369478	175.013788200309	189.188982766513	435.900131571468	181.4882511121	1.26601802473026	3.96565310298943e-08	1.77812549825948e-06	Cfu0040970	chr11	21869716	21885272	+	1554	protein_coding	- && sp|Q3KTM2|GDPD5_CHICK Glycerophosphodiester phosphodiesterase domain-containing protein 5 OS=Gallus gallus OX=9031 GN=GDPD5 PE=1 SV=1 && PF03009:Glycerophosphoryl diester phosphodiesterase family	-
Cfu0224800	234.168477227273	323.618972606213	203.536246718407	67.1320486065642	79.0803042979173	67.9610908967085	253.774565517298	71.39114793373	1.82856091632053	3.99479499249707e-08	1.78657686622424e-06	Cfu0224800	chr18	27104621	27189339	+	1419	protein_coding	- && sp|Q5BJS7|CPNE9_RAT Copine-9 OS=Rattus norvegicus OX=10116 GN=Cpne9 PE=2 SV=1 && PF07002:Copine|PF00168:C2 domain	-
novel.2471	213.313778237567	217.934074858545	278.320397974792	544.515505364354	637.828028107792	615.323390551279	236.522750356968	599.222308007809	-1.34197793838962	3.99985624727269e-08	1.78657686622424e-06	-	chr2	45446105	45450277	-	4117	-	- && - && -	-
Cfu0069510	1032.60552426174	1003.67831463469	1009.97152727695	519.65178365822	496.520599116431	499.60585740283	1015.41845539112	505.259413392494	1.00672988743949	4.02982034997104e-08	1.79651243992675e-06	Cfu0069510	chr2	17641052	17654558	+	2673	protein_coding	- && sp|Q0VCU1|ACOC_BOVIN Cytoplasmic aconitate hydratase OS=Bos taurus OX=9913 GN=ACO1 PE=2 SV=1 && PF00694:Aconitase C-terminal domain|PF00330:Aconitase family (aconitate hydratase)	-
Cfu0215530	72.0976736501273	91.8999110849287	96.3713289386398	236.205356208282	501.706192840885	365.520461849864	86.7896378912319	367.810670299677	-2.08436516440092	4.07480781611538e-08	1.813094697683e-06	Cfu0215530	chr9	729411	742797	+	2169	protein_coding	- && - && PF07111:Alpha helical coiled-coil rod protein (HCR)	-
novel.2749	503.492018465765	292.76685959913	947.522906124707	3574.15999525689	3810.11498904228	2709.25970466608	581.260594729867	3364.51156298842	-2.53367185784442	4.19963928657961e-08	1.86507263049607e-06	-	chr21	19788280	19792988	-	4689	-	- && - && -	-
novel.4016	220.463960748323	147.039857735886	255.962249661027	1075.35596379033	859.512159828183	584.098024463603	207.822022715079	839.65538269404	-2.01604344411293	4.22347326216136e-08	1.87208469111918e-06	-	chr4	27923496	27924866	+	1359	-	- && - && -	-
Cfu0004090	88.1855842993292	107.654181556631	57.0518267316748	13.6750469383742	7.77839058668039	11.0207174427095	84.2971975292116	10.824718322588	2.9615872600629	4.26185190095531e-08	1.88550485907093e-06	Cfu0004090	chr17	15239896	15247545	+	1356	protein_coding	- && sp|P15169|CBPN_HUMAN Carboxypeptidase N catalytic chain OS=Homo sapiens OX=9606 GN=CPN1 PE=1 SV=1 && PF13620:Carboxypeptidase regulatory-like domain|PF00246:Zinc carboxypeptidase	-
novel.3685	2526.39782046727	1931.21098865614	2511.0513468252	5115.71074103726	5621.18359730769	5317.49616610732	2322.88671864954	5351.46350148409	-1.20404117322604	4.36463484548429e-08	1.92731342484373e-06	-	chr28	12743037	12749305	-	3670	-	- && - && -	-
novel.1355	1114.23677459288	879.613434670032	1303.71133788192	3574.15999525689	3077.64987546321	2610.0732476817	1099.18718238161	3087.2943728006	-1.4903414729277	4.41579544173395e-08	1.94621166145058e-06	-	chr15	22038225	22039618	+	1394	-	- && - && -	-
novel.2769	1090.99868143292	1031.24828796016	915.142139601324	2149.46874149536	2024.97434939913	2329.0449528926	1012.46303633147	2167.82934792903	-1.09781518666174	4.4306897363482e-08	1.94908470424497e-06	-	chr22	193058	195059	+	2002	-	- && - && -	-
Cfu0217260	410.539645825931	284.889724363279	586.708650578439	85.7798398861654	108.897468213525	51.4300147326442	427.379340255883	82.035774277445	2.37267903984628	4.47209030011957e-08	1.96358515800156e-06	Cfu0217260	chr18	736828	778618	+	3279	protein_coding	- && sp|Q9Y5Q5|CORIN_HUMAN Atrial natriuretic peptide-converting enzyme OS=Homo sapiens OX=9606 GN=CORIN PE=1 SV=2 && PF00089:Trypsin|PF15494:Scavenger receptor cysteine-rich domain|PF01392:Fz domain|PF00057:Low-density lipoprotein receptor domain class A	-
Cfu0200170	307.457847962526	312.459697688758	324.578635865339	114.373119848221	105.008272920185	64.2875184158053	314.832060505541	94.5563037280704	1.72368300791355	4.63009678649017e-08	2.02913337699459e-06	Cfu0200170	chr16	1871368	1913353	-	2160	protein_coding	- && sp|O77783|EXT2_BOVIN Exostosin-2 OS=Bos taurus OX=9913 GN=EXT2 PE=1 SV=1 && PF03016:Exostosin family|PF09258:Glycosyl transferase family 64 domain	-
novel.4970	135.853467704372	85.9920596580404	161.903832616915	472.410712416563	421.329490111854	431.644766506121	127.916453326442	441.79498967818	-1.78967304779181	4.68105722734984e-08	2.04761057777553e-06	-	chr8	4163127	4168218	-	5092	-	- && - && -	-
novel.2381	505.875412636017	421.42673511803	748.612483195354	2013.96145819693	2141.65020819933	1546.57401446023	558.638210316467	1900.7285602855	-1.76742236033665	4.76444263185762e-08	2.0801753186859e-06	-	chr2	29877013	29883682	-	3833	-	- && - && -	-
Cfu0168310	25.6214873302105	40.698532051897	30.8388252603647	121.832236360061	142.603827422474	258.986859903673	32.3862815474908	174.474307895403	-2.42469747045404	4.86100232653531e-08	2.11835927229969e-06	Cfu0168310	chr9	19154628	19169784	-	2031	protein_coding	- && - && PF00041:Fibronectin type III domain	-
Cfu0136530	1144.02920172103	1454.64430688716	893.554961919068	420.19689683368	316.321217191669	393.072255456638	1164.07615684242	376.530123160662	1.62885084068684	4.91749283619958e-08	2.13897151011589e-06	Cfu0136530	chr22	17380867	17388922	+	972	protein_coding	- && sp|Q68FB8|DEGS1_XENTR Sphingolipid delta(4)-desaturase DES1 OS=Xenopus tropicalis OX=8364 GN=degs1 PE=2 SV=1 && PF00487:Fatty acid desaturase|PF08557:Sphingolipid Delta4-desaturase (DES)	-
Cfu0004300	262.173358727736	280.951156745354	331.517371548921	677.536416492176	659.86680143672	664.916619043472	291.547295674003	667.439945657456	-1.19600116066323	4.9429535902007e-08	2.14203860330653e-06	Cfu0004300	chr17	15953202	15988814	+	1164	protein_coding	- && sp|O35181|NRG3_MOUSE Pro-neuregulin-3, membrane-bound isoform OS=Mus musculus OX=10090 GN=Nrg3 PE=1 SV=1 && -	-
novel.2621	546.393113530303	440.463145271337	1218.13359778441	4477.9562792749	4952.24200685318	3054.57551787098	734.996618862016	4161.59126799968	-2.50182944079746	5.04001264392758e-08	2.18003966982972e-06	-	chr20	28931413	28940018	-	8574	-	- && - && -	-
Cfu0235170	47.0720348624798	64.3299377594501	51.6550323111109	152.91188849273	216.498537995937	281.028294789092	54.3523349776803	216.812907092586	-1.99212162524164	5.0766234884422e-08	2.19180158069645e-06	Cfu0235170	chr15	33668650	33675435	-	2178	protein_coding	- && sp|Q6P2A1|PRDM9_DANRE Histone-lysine N-methyltransferase PRDM9 OS=Danio rerio OX=7955 GN=prdm9 PE=2 SV=1 && PF00856:SET domain|PF00096:Zinc finger, C2H2 type	-
novel.882	95.9316153526487	103.059186002384	139.54568430315	307.066963070766	385.030334040679	521.647292288249	112.845495219394	404.581529799898	-1.84145427284028	5.22964318473919e-08	2.25291112141797e-06	-	chr12	4519663	4528914	-	4510	-	- && - && -	-
Cfu0063360	26.8131844153366	29.5392571344414	23.1291189452736	80.8070955449384	189.274170942556	168.984334121545	26.4938534983505	146.355200203013	-2.46146814794797	5.23752703659973e-08	2.25291112141797e-06	Cfu0063360	chr2	43996294	44005710	+	405	protein_coding	- && - && -	-
novel.1173	120.361405597733	126.034163773617	132.606948619568	284.689613535245	303.357232880535	343.479026964445	126.334172663639	310.508624460075	-1.29584468242609	5.37253812922536e-08	2.30672204437644e-06	-	chr14	32610323	32620735	+	1712	-	- && - && -	-
novel.1822	5.36263688306732	5.90785142688827	6.16776505207295	31.0796521326686	94.6370854712781	58.7771596944506	5.81275112067618	61.4979657661324	-3.40605749193433	5.68089244338464e-08	2.43322517176078e-06	-	chr18	15938323	15945588	+	1738	-	- && - && -	-
novel.1896	965.274638952117	902.588412441264	824.167605083248	1849.86089493644	2709.472721027	2839.67152773814	897.343552158876	2466.33504790053	-1.45813657900197	5.68808600162375e-08	2.43322517176078e-06	-	chr18	7295695	7312939	-	6309	-	- && - && -	-
Cfu0109080	171.604380258154	129.972731391542	196.597511034825	416.46733857776	685.794770058988	734.714496180632	166.058207561507	612.325534939126	-1.88209419609613	5.76824395839888e-08	2.46298725056698e-06	Cfu0109080	chr14	19612899	19655689	-	2460	protein_coding	- && sp|P48193|EPB41_MOUSE Protein 4.1 OS=Mus musculus OX=10090 GN=Epb41 PE=1 SV=2 && PF09379:FERM N-terminal domain|PF00373:FERM central domain|PF09380:FERM C-terminal PH-like domain|PF04382:SAB domain|PF08736:FERM adjacent (FA)	-
Cfu0212060	37.5384581814712	31.5085409434041	30.0678546288556	101.941258995153	124.454249386886	115.71753314845	33.038284584577	114.037680510163	-1.7832421455586	6.08960884259896e-08	2.59544482373847e-06	Cfu0212060	chr6	12602490	12604114	+	525	protein_coding	- && sp|P10112|CRYGS_CYPCA Gamma-crystallin S OS=Cyprinus carpio OX=7962 GN=crygs PE=2 SV=3 && PF00030:Beta/Gamma crystallin	-
Cfu0176900	726.935221926903	646.581517276106	834.190223292866	1700.67856469963	2490.38138616884	3219.88627951162	735.902320831958	2470.3154101267	-1.74677908910408	6.11324111878299e-08	2.6007538222157e-06	Cfu0176900	chr24	16348118	16353629	-	903	protein_coding	- && sp|Q3ZBT6|TRA2B_BOVIN Transformer-2 protein homolog beta OS=Bos taurus OX=9913 GN=TRA2B PE=2 SV=1 && PF00076:RNA recognition motif. (a.k.a. RRM, RBD, or RNP domain)	-
Cfu0059110	616.107393010179	992.51903971723	480.314703430181	154.155074578036	162.049803889175	73.4714496180632	696.31371205253	129.892109361758	2.41656813810343	6.13101845905582e-08	2.60355712701986e-06	Cfu0059110	chr10	25640396	25713339	-	1239	protein_coding	- && sp|A0A0R4IEW8|ELAV4_DANRE ELAV-like protein 4 OS=Danio rerio OX=7955 GN=elavl4 PE=1 SV=2 && PF00076:RNA recognition motif. (a.k.a. RRM, RBD, or RNP domain)	-
Cfu0040620	23.2380931599584	15.0978425353811	26.21300147131	88.2662120567789	107.601069782412	90.0025257821274	21.5163123888832	95.2899358737728	-2.15163185639475	6.21830844912417e-08	2.63581522622165e-06	Cfu0040620	chr11	20999771	21003752	-	1074	protein_coding	- && sp|P51028|WNT8A_DANRE Protein Wnt-8a OS=Danio rerio OX=7955 GN=wnt8a PE=2 SV=2 && PF00110:wnt family	-
Cfu0137310	868.151326514343	1162.53387522435	966.797171912434	243.664472720122	184.088577218103	66.1243046562569	999.160791217042	164.625784864827	2.59558747143416	6.26939492031289e-08	2.65263798528366e-06	Cfu0137310	chr22	14003310	14040890	+	1158	protein_coding	- && sp|Q5RD69|TICN3_PONAB Testican-3 OS=Pongo abelii OX=9601 GN=SPOCK3 PE=2 SV=2 && PF07648:Kazal-type serine protease inhibitor domain|PF00086:Thyroglobulin type-1 repeat|PF10591:Secreted protein acidic and rich in cysteine Ca binding region	-
Cfu0127250	240.722811195466	261.914746592047	363.898138072304	90.7525842273924	66.1163199867833	44.0828697708379	288.845231953272	66.9839246616712	2.09575429977097	6.55196934695637e-08	2.76716658208751e-06	Cfu0127250	chr5	28684165	28706021	+	1356	protein_coding	- && sp|Q99L43|CDS2_MOUSE Phosphatidate cytidylyltransferase 2 OS=Mus musculus OX=10090 GN=Cds2 PE=1 SV=1 && PF01148:Cytidylyltransferase family	-
Cfu0110490	111.423677459288	163.450556143909	84.806769466003	13.6750469383742	6.48199215556699	23.8782211258705	119.893667689733	14.6784200732706	3.07003437024921	6.58275284669836e-08	2.775131186513e-06	Cfu0110490	chr14	24720407	24727664	-	1176	protein_coding	- && sp|Q29RB4|OLF3A_DANRE Olfactomedin-like protein 3A OS=Danio rerio OX=7955 GN=olfml3a PE=2 SV=2 && PF02191:Olfactomedin-like domain	-
novel.3190	350.954791569628	299.98756689866	651.470183625205	2854.35525186429	2617.42843241795	1366.56896289598	434.137514031164	2279.45088239274	-2.39334322282851	6.71319539162302e-08	2.82500488170813e-06	-	chr24	6481239	6484535	-	3255	-	- && - && -	-
Cfu0078520	4259.72123078314	4486.68494475348	4844.00847777179	1290.4271565484	1107.12426017084	461.033346353347	4530.13821776947	952.861587690863	2.24801302647596	6.76773538800807e-08	2.84281534682917e-06	Cfu0078520	chr1	30751115	30760865	+	1422	protein_coding	- && sp|P43004|EAA2_HUMAN Excitatory amino acid transporter 2 OS=Homo sapiens OX=9606 GN=SLC1A2 PE=1 SV=2 && PF00375:Sodium:dicarboxylate symporter family	-
novel.3357	169.816834630465	104.372041875026	249.794484608954	850.339282349814	703.944348094575	664.916619043472	174.661120371482	739.733416495954	-2.08411656167269	6.94141888600985e-08	2.91051817831234e-06	-	chr25	4838640	4839334	-	616	-	- && - && -	-
novel.713	35.7509125537821	43.3242437971807	57.0518267316748	130.534538957208	292.986045431628	303.069729674511	45.3756610275459	242.196771354449	-2.41692669126514	7.18051122714685e-08	3.00535389868587e-06	-	chr11	15227816	15241307	-	8482	-	- && - && -	-
novel.4509	342.612911973745	255.350467228838	475.688879641126	1286.69759829248	1184.90816603765	1046.9681570574	357.884086281236	1172.85797379584	-1.71355763295711	7.20441111956697e-08	3.00994346792537e-06	-	chr6	33671943	33682994	+	7857	-	- && - && -	-
Cfu0065410	2196.89357642991	1713.2769137976	2073.14002812802	943.57823874782	814.138214739214	754.919144825599	1994.43683945184	837.545199437544	1.25088651275457	7.27336432478713e-08	3.03330575631042e-06	Cfu0065410	chr2	34669881	34763965	-	2718	protein_coding	- && sp|Q90275|CADH2_DANRE Cadherin-2 OS=Danio rerio OX=7955 GN=cdh2 PE=1 SV=2 && PF08758:Cadherin prodomain like|PF00028:Cadherin domain|PF01049:Cadherin cytoplasmic region	-
Cfu0182030	57.2014600860514	91.2434831486078	54.7389148371474	222.530309269907	342.249185813937	598.792314387215	67.7279526906022	387.857269823687	-2.51461955420922	7.56642873149153e-08	3.14988127031376e-06	Cfu0182030	chr8	39882885	39910791	-	4188	protein_coding	- && sp|Q8CDN9|LRRC9_MOUSE Leucine-rich repeat-containing protein 9 OS=Mus musculus OX=10090 GN=Lrrc9 PE=1 SV=2 && PF14580:Leucine-rich repeat	-
novel.1689	8.3418795958825	3.93856761792552	3.85485315754559	87.0230259714722	190.57056937367	27.5517936067737	5.37843345711787	101.715129650638	-4.23418783834593	7.63786798351048e-08	3.17394331864772e-06	-	chr17	25528197	25532909	+	345	-	- && - && -	-
Cfu0098260	434.373587528453	534.988768101549	499.588969217909	1048.00586991359	1704.76393691412	1541.06365573888	489.65044161597	1431.27782085553	-1.54731629201069	7.68254137871512e-08	3.18681676335258e-06	Cfu0098260	chr4	41866192	41882291	-	4350	protein_coding	- && sp|Q8C753|KATIP_MOUSE Katanin-interacting protein OS=Mus musculus OX=10090 GN=Katnip PE=1 SV=2 && PF14652:Domain of unknown function (DUF4457)	-
novel.2235	219.272263663197	162.137700271267	170.384509563515	428.899199430827	534.11615361872	514.300147326442	183.931491165993	492.43850012533	-1.41913507013313	7.73512045046234e-08	3.20291793599126e-06	-	chr2	30644924	30648700	+	2037	-	- && Q8WTR2.1 RecName: Full=Dual specificity protein phosphatase 19; AltName: Full=Dual specificity phosphatase TS-DSP1; AltName: Full=Low molecular weight dual specificity phosphatase 3; Short=LMW-DSP3; AltName: Full=Protein phosphatase SKRP1; AltName: Full=Stress-activated protein kinase pathway-regulating phosphatase 1; Short=SAPK pathway-regulating phosphatase 1 && PF00782:Dual specificity ph…	-
Cfu0172910	36.3467610963452	34.7906806250087	44.7162966275289	160.37100500457	120.565054093546	258.986859903673	38.6179127829609	179.97430633393	-2.21706897092454	7.76396405117349e-08	3.20684861603868e-06	Cfu0172910	chr9	37412418	37422016	-	1341	protein_coding	- && - && -	-
Cfu0163330	148.962135640759	153.604137099095	192.74265787728	385.387686445091	588.564887725483	664.916619043472	165.102976872378	546.289731071349	-1.72568562581061	7.78012475576644e-08	3.20684861603868e-06	Cfu0163330	chr9	2893364	2909518	-	2508	protein_coding	- && sp|Q6NSI4|RADX_HUMAN RPA-related protein RADX OS=Homo sapiens OX=9606 GN=RADX PE=1 SV=2 && PF17659:Family of unknown function (DUF5521)	-
novel.4188	1.78754562768911	4.59499555424644	1.54194126301824	18.6477912796012	97.2298823335048	75.3082358585148	2.64149414831793	63.7286364905403	-4.5830119800179	7.78965678612845e-08	3.20684861603868e-06	-	chr4	43024362	43027422	-	2476	-	- && - && -	-
Cfu0212730	156.112318151515	173.296975188723	183.49101029917	427.65601334552	543.190942636514	819.206663241405	170.966767879803	596.684539741146	-1.80155142477404	7.7997349348025e-08	3.20684861603868e-06	Cfu0212730	chr6	8534792	8550483	+	1854	protein_coding	- && sp|Q7TQK0|CCNT2_MOUSE Cyclin-T2 OS=Mus musculus OX=10090 GN=Ccnt2 PE=1 SV=1 && PF00134:Cyclin, N-terminal domain	-
novel.3651	210.930384067315	177.235542806648	275.236515448755	631.538531335827	626.160442227771	573.077307020893	221.134147440906	610.25876019483	-1.4662442883992	7.87013781064846e-08	3.23008777762964e-06	-	chr28	1325970	1351150	-	7111	-	- && Q9H2F5.1 RecName: Full=Enhancer of polycomb homolog 1 && -	-
Cfu0230340	44.0927921496646	37.4163923702924	40.0904728384742	123.075422445368	120.565054093546	161.637189159739	40.5332191194771	135.092555232884	-1.73034169312595	7.90627772210757e-08	3.23920755054868e-06	Cfu0230340	chr15	14884825	14888584	+	414	protein_coding	- && - && -	-
Cfu0031860	180.5421083966	225.811210094396	138.774713671641	34.8092103885889	50.5595388134225	49.5932284921927	181.709344054212	44.987325898068	2.02092399821025	8.01246495988098e-08	3.2769432703232e-06	Cfu0031860	chr20	22906591	22936123	+	1098	protein_coding	- && sp|Q9PU17|LPA11_XENLA Lysophosphatidic acid receptor 1-A OS=Xenopus laevis OX=8355 GN=lpar1-a PE=2 SV=1 && PF00001:7 transmembrane receptor (rhodopsin family)	-
Cfu0088880	205.567747184247	290.797575790167	107.935888411277	36.0523964738956	29.8171639156082	14.6942899236126	201.433737128564	26.8546167710388	2.88860063854131	8.21838191710552e-08	3.35241416644777e-06	Cfu0088880	chr4	4107397	4149647	-	1971	protein_coding	- && sp|P25122|KCNC1_RAT Potassium voltage-gated channel subfamily C member 1 OS=Rattus norvegicus OX=10116 GN=Kcnc1 PE=1 SV=1 && PF11404:Potassium voltage-gated channel|PF02214:BTB/POZ domain|PF00520:Ion transport protein	-
Cfu0003360	74.4810678203794	83.3663479127568	111.019770937313	236.205356208282	346.138381107277	418.78726282296	89.6223955568164	333.710333379506	-1.89637270379792	8.2258110482647e-08	3.35241416644777e-06	Cfu0003360	chr17	13125129	13145182	-	3081	protein_coding	- && sp|Q6PHN1|CCD57_MOUSE Coiled-coil domain-containing protein 57 OS=Mus musculus OX=10090 GN=Ccdc57 PE=1 SV=1 && -	-
Cfu0233000	258.002418929794	159.511988525983	190.429745982752	59.6729320947238	45.3739450889689	31.2253660876769	202.648051146177	45.4240810904565	2.14345273889065	8.280852688935e-08	3.36894620496864e-06	Cfu0233000	chr15	25111544	25160172	+	2970	protein_coding	- && sp|Q07496|EPHA4_CHICK Ephrin type-A receptor 4 OS=Gallus gallus OX=9031 GN=EPHA4 PE=1 SV=2 && PF14575:Ephrin type-A receptor 2 transmembrane domain|PF07714:Protein tyrosine kinase|PF01404:Ephrin receptor ligand binding domain|PF00041:Fibronectin type III domain|PF07647:SAM domain (Sterile alpha motif)	-
novel.3787	1078.48586203909	1084.41895080216	1370.78578282321	3530.64848227116	3664.91836475758	2490.68214205234	1177.89686522149	3228.74966302703	-1.45530586179385	8.32286340271686e-08	3.38012834632852e-06	-	chr3	34431900	34439608	+	2233	-	- && Q9R1V7.1 RecName: Full=Disintegrin and metalloproteinase domain-containing protein 23; Short=ADAM 23; AltName: Full=Metalloproteinase-like, disintegrin-like, and cysteine-rich protein 3; Short=MDC-3; Flags: Precursor && -	-
Cfu0191460	1297.16227715973	1326.64085930458	1191.14962568159	621.593042653373	443.368263440782	505.116216124185	1271.6509207153	523.35917407278	1.28028386032781	8.58132454111044e-08	3.47902444941082e-06	Cfu0191460	chr8	1463457	1494568	-	1878	protein_coding	- && sp|Q60967|PAPS1_MOUSE Bifunctional 3'-phosphoadenosine 5'-phosphosulfate synthase 1 OS=Mus musculus OX=10090 GN=Papss1 PE=1 SV=1 && PF14306:PUA-like domain|PF01747:ATP-sulfurylase|PF01583:Adenylylsulphate kinase	-
novel.1905	290.178240228198	292.76685959913	346.165813547594	688.725091259937	650.792012418926	742.061641142438	309.703637791641	693.8595816071	-1.16377469092157	8.61175730800888e-08	3.48529050982043e-06	-	chr18	11135017	11143629	-	5476	-	- && - && -	-
Cfu0007500	4626.16808445941	1943.02669150992	1400.85363745207	426.412827260214	286.504053276061	503.279429883733	2656.6828044738	405.398770140003	2.71311673256373	8.71375568752709e-08	3.52044806604936e-06	Cfu0007500	chr17	25095582	25115053	-	4344	protein_coding	- && sp|P02452|CO1A1_HUMAN Collagen alpha-1(I) chain OS=Homo sapiens OX=9606 GN=COL1A1 PE=1 SV=5 && PF01410:Fibrillar collagen C-terminal domain|PF00093:von Willebrand factor type C domain|PF01391:Collagen triple helix repeat (20 copies)	-
Cfu0156650	386.109855580847	213.339079304299	372.378815018904	38.5387686445091	51.8559372445359	91.839312022579	323.94258330135	60.744672637208	2.42947996833153	8.75586737967184e-08	3.5313308456212e-06	Cfu0156650	chr27	4037569	4050792	-	1746	protein_coding	- && sp|A1L1P9|S47A1_DANRE Multidrug and toxin extrusion protein 1 OS=Danio rerio OX=7955 GN=slc47a1 PE=2 SV=1 && PF01554:MatE	-
Cfu0214600	81.6312503311359	64.3299377594501	80.9519163084574	279.716869194018	360.398763849525	192.862555247416	75.6377014663478	277.659396096986	-1.87960417349434	8.78418468990073e-08	3.53662217852387e-06	Cfu0214600	chr13	2960125	2983097	+	4206	protein_coding	- && sp|Q99N50|SYTL2_MOUSE Synaptotagmin-like protein 2 OS=Mus musculus OX=10090 GN=Sytl2 PE=1 SV=2 && PF00168:C2 domain	-
Cfu0215170	128.703285193616	142.44486218164	160.361891353897	349.335289971195	395.401521489586	541.851940933216	143.836679576384	428.862917464666	-1.57437097401988	9.11810883705775e-08	3.6647238471014e-06	Cfu0215170	chr13	1059203	1086020	+	5634	protein_coding	- && sp|Q8IYD8|FANCM_HUMAN Fanconi anemia group M protein OS=Homo sapiens OX=9606 GN=FANCM PE=1 SV=2 && PF16783:FANCM to MHF binding domain|PF00271:Helicase conserved C-terminal domain|PF00270:DEAD/DEAH box helicase	-
Cfu0160970	321.162364441476	517.921641757205	205.078187981425	65.8888625212575	76.4875074356905	69.79787713716	348.054064726702	70.7247490313693	2.29934267295156	9.30628406617803e-08	3.7339058017936e-06	Cfu0160970	chr28	12589386	12607649	-	2325	protein_coding	- && sp|Q07891|TFR1_CRIGR Transferrin receptor protein 1 OS=Cricetulus griseus OX=10029 GN=TFRC PE=2 SV=1 && PF02225:PA domain|PF04253:Transferrin receptor-like dimerisation domain|PF04389:Peptidase family M28	-
Cfu0158170	288.986543143072	407.641748455291	309.159223235157	119.345864189448	101.119077626845	71.6346633776116	335.262504944507	97.3665350646347	1.77518806909247	9.52035946095493e-08	3.81322349424926e-06	Cfu0158170	chr28	1885669	1964073	+	1263	protein_coding	- && sp|Q9NR56|MBNL1_HUMAN Muscleblind-like protein 1 OS=Homo sapiens OX=9606 GN=MBNL1 PE=1 SV=2 && -	-
novel.2981	112.019526001851	74.1763568042639	136.461801777114	365.496709080183	369.473552867318	334.295095762188	107.552561527743	356.42178590323	-1.73079274026815	9.73829906942894e-08	3.89381370523507e-06	-	chr23	8342382	8349615	+	3523	-	- && - && -	-
novel.1942	7.15018251075642	8.53356317217195	3.08388252603647	37.2955825592024	73.8947105734637	64.2875184158053	6.25587606965495	58.4926038494905	-3.20601606037456	9.79949188384904e-08	3.91156047391168e-06	-	chr18	31702570	31706483	-	1649	-	- && - && -	-
Cfu0154410	542.222173732362	802.811366120484	105.622976516749	49.7274434122698	11.6675858800206	14.6942899236126	483.552172123199	25.363106405301	4.24241798233495	1.00495873193539e-07	3.99784115296969e-06	Cfu0154410	chr27	11310566	11320573	-	1446	protein_coding	- && sp|P46098|5HT3A_HUMAN 5-hydroxytryptamine receptor 3A OS=Homo sapiens OX=9606 GN=HTR3A PE=1 SV=1 && PF02931:Neurotransmitter-gated ion-channel ligand binding domain|PF02932:Neurotransmitter-gated ion-channel transmembrane region	-
novel.2105	740.639738405853	548.773754764289	876.593608025868	1898.3451522634	1945.89404510121	1910.25769006964	722.002367065336	1918.16562914475	-1.40996196959467	1.00530026093071e-07	3.99784115296969e-06	-	chr19	9138666	9140586	-	1614	-	- && - && -	-
novel.4259	258.598267472357	307.20827419819	274.465544817246	574.351971411716	753.207488476884	716.346633776116	280.090695495931	681.302031221572	-1.28188735892966	1.00671862646222e-07	3.99784115296969e-06	-	chr5	17170440	17213681	+	2635	-	- && - && -	-
Cfu0028480	179.350411311474	141.788434245319	144.942478723714	355.551220397729	575.600903414349	510.626574845539	155.360441426836	480.592899552539	-1.62770750670029	1.02383700434148e-07	4.05889453629143e-06	Cfu0028480	chr26	3430649	3474852	+	1137	protein_coding	- && sp|A9LMC0|DPF3_DANRE Zinc finger protein DPF3 OS=Danio rerio OX=7955 GN=dpf3 PE=2 SV=1 && PF00628:PHD-finger|PF14051:N-terminal domain of DPF2/REQ.	-
novel.4093	1079.08171058166	827.755627700679	1531.91864480862	3825.28358448886	3462.68020950389	3387.03382739271	1146.25199436365	3558.33254046182	-1.63459586425848	1.05022443103875e-07	4.14961124031758e-06	-	chr4	10904859	10911813	-	2008	-	- && - && -	-
Cfu0059030	253.831479131853	266.509742146293	228.978277558208	94.4821424833126	97.2298823335048	101.023243224837	249.773166278785	97.5784226805515	1.35834226147066	1.05028620194536e-07	4.14961124031758e-06	Cfu0059030	chr10	25343117	25349246	+	1104	protein_coding	- && sp|Q9H497|TOR3A_HUMAN Torsin-3A OS=Homo sapiens OX=9606 GN=TOR3A PE=1 SV=1 && PF06309:Torsin	-
novel.1887	229.997537429332	204.805516132127	253.6493377665	776.991303316716	619.678450072204	510.626574845539	229.484130442653	635.76544274482	-1.47216465428332	1.05802432387958e-07	4.1730989900003e-06	-	chr18	5005001	5009996	-	4174	-	- && - && -	-
Cfu0010210	95.9316153526487	91.8999110849287	153.423155670315	325.714754350367	754.503886907998	545.525513414119	113.751560702631	541.914718224161	-2.2535975495908	1.06853018584985e-07	4.20740540692249e-06	Cfu0010210	chr14	4150875	4166653	+	3345	protein_coding	- && sp|Q5ZIB2|FBF1_CHICK Fas-binding factor 1 homolog OS=Gallus gallus OX=9031 GN=FBF1 PE=2 SV=1 && -	-
novel.3944	91.7606755547075	66.2992215684129	80.1809456769483	201.396145819693	305.950029742762	260.823646144124	79.4136142666895	256.056607235526	-1.6877447483462	1.07450978984945e-07	4.2238036012815e-06	-	chr4	1054195	1055718	+	1490	-	- && - && -	-
Cfu0091210	261.577510185173	277.669017063749	521.947117531673	1207.13368883285	1367.70034482463	1361.05860417462	353.731214926865	1311.9642126107	-1.89194451160666	1.08928037134525e-07	4.27464477598234e-06	Cfu0091210	chr4	11179379	11194474	+	1083	protein_coding	- && sp|Q8QZV0|DEDD2_MOUSE DNA-binding death effector domain-containing protein 2 OS=Mus musculus OX=10090 GN=Dedd2 PE=2 SV=1 && PF01335:Death effector domain	-
Cfu0010840	308.649545047652	435.21172178077	228.978277558208	93.2389563980059	76.4875074356905	88.1657395416758	324.279848128877	85.9640677917907	1.91644271683898	1.11993810062537e-07	4.38755547805606e-06	Cfu0010840	chr14	5923432	5972414	-	2451	protein_coding	- && sp|Q5EA85|SEM4A_BOVIN Semaphorin-4A OS=Bos taurus OX=9913 GN=SEMA4A PE=2 SV=1 && PF01437:Plexin repeat|PF01403:Sema domain	-
novel.3470	103.081797863405	103.059186002384	130.294036725041	331.930684776901	280.022061120494	277.354722308189	112.14500686361	296.435822735195	-1.4056296540619	1.12593442108114e-07	4.40363359882003e-06	-	chr26	2327268	2330587	-	3288	-	- && - && -	-
Cfu0195080	12572.40424808	7116.33525765509	13025.5488193466	1769.0537993915	3069.87148487653	3207.02877582846	10904.7627750272	2681.98468669883	2.02378972685664	1.15009474939022e-07	4.48791990437399e-06	Cfu0195080	chr16	19780768	19784610	-	1527	protein_coding	- && sp|Q9UGM5|FETUB_HUMAN Fetuin-B OS=Homo sapiens OX=9606 GN=FETUB PE=1 SV=2 && PF00031:Cystatin domain	-
Cfu0228940	274.090329578996	296.048999280735	370.836873755886	770.775372890182	1113.60625232641	799.002014596437	313.658734205206	894.461213271009	-1.51302411409229	1.1513420922656e-07	4.48791990437399e-06	Cfu0228940	chr15	8003879	8011481	-	942	protein_coding	- && sp|Q6XBT4|USF1_BOVIN Upstream stimulatory factor 1 OS=Bos taurus OX=9913 GN=USF1 PE=2 SV=1 && PF00010:Helix-loop-helix DNA-binding domain	-
novel.5188	60.1807027988666	79.4277802948313	83.2648282029848	239.934914464202	202.23815525369	205.720058930577	74.2911037655609	215.964376216156	-1.54333115662299	1.17053379286847e-07	4.55509897890337e-06	-	chr9	4890036	4891339	-	1304	-	- && - && -	-
Cfu0062100	383.130612868032	325.588256415176	337.685136600994	699.913766027698	906.182503348265	900.025257821274	348.801335294734	835.373842399079	-1.2589799295201	1.20759120863215e-07	4.69146160535539e-06	Cfu0062100	chr10	38837318	38843462	+	906	protein_coding	- && sp|P47173|YJ9J_YEAST Uncharacterized protein YJR142W OS=Saccharomyces cerevisiae (strain ATCC 204508 / S288c) OX=559292 GN=YJR142W PE=1 SV=1 && PF15916:Domain of unknown function (DUF4743)|PF00293:NUDIX domain	-
Cfu0142920	750.173315086862	873.705583243144	715.460746040462	303.337404814846	334.470795227257	220.41434885419	779.779881456822	286.074182965431	1.44299428483362	1.25708759969919e-07	4.87110903031187e-06	Cfu0142920	chr21	15564511	15575481	-	1629	protein_coding	- && sp|P15586|GNS_HUMAN N-acetylglucosamine-6-sulfatase OS=Homo sapiens OX=9606 GN=GNS PE=1 SV=3 && PF00884:Sulfatase	-
Cfu0156240	118.573859970044	103.059186002384	131.835977988059	285.932799620551	547.080137929854	681.447695207536	117.823007986829	504.820210919314	-2.0978151632515	1.25801922015274e-07	4.87110903031187e-06	Cfu0156240	chr27	4990983	5003878	+	1479	protein_coding	- && sp|O35493|CLK4_MOUSE Dual specificity protein kinase CLK4 OS=Mus musculus OX=10090 GN=Clk4 PE=1 SV=1 && PF00069:Protein kinase domain	-
Cfu0136680	237.147719940088	235.65762913921	436.369377434161	877.689376226562	1436.40946167364	1440.04041251404	303.058242171153	1251.37975013808	-2.04643346193729	1.26629865323686e-07	4.89502258463041e-06	Cfu0136680	chr22	15742675	15777453	+	4779	protein_coding	- && sp|Q13395|TARB1_HUMAN Probable methyltransferase TARBP1 OS=Homo sapiens OX=9606 GN=TARBP1 PE=1 SV=1 && PF00588:SpoU rRNA Methylase family	-
novel.5256	421.264919592066	382.041058938775	630.653976574459	1838.67222016868	1441.5950553981	1287.58715455656	477.986651701767	1522.61814337444	-1.67253306970991	1.27167557760583e-07	4.90765545049174e-06	-	chr9	30391169	30435813	-	4136	-	- && - && -	-
novel.723	7.15018251075642	4.59499555424644	3.08388252603647	37.2955825592024	50.5595388134225	42.2460835303863	4.94302019701311	43.3670683010037	-3.11143546525731	1.28173316551117e-07	4.93828021433947e-06	-	chr11	18102399	18117855	-	1668	-	- && - && -	-
novel.3489	45.8803377773537	35.4471085613296	66.3034743097842	172.802865857638	176.310186631422	189.188982766513	49.2103068828225	179.434011751857	-1.87003163682312	1.29202979562925e-07	4.96972320232863e-06	-	chr26	14564336	14566387	-	1476	-	- && - && -	-
Cfu0071590	408.752100198242	475.910253832667	508.840616796018	973.414704795182	1107.12426017084	1309.62858944198	464.500990275642	1130.05585146933	-1.28215039368156	1.29788956686088e-07	4.98402444066329e-06	Cfu0071590	chr2	11250796	11262865	+	1611	protein_coding	- && sp|Q9UHX1|PUF60_HUMAN Poly(U)-binding-splicing factor PUF60 OS=Homo sapiens OX=9606 GN=PUF60 PE=1 SV=1 && PF00076:RNA recognition motif. (a.k.a. RRM, RBD, or RNP domain)	-
Cfu0093700	517.792383487278	535.64519603787	407.843464068324	210.09844841684	182.792178786989	172.657906602449	487.093681197824	188.516177935426	1.36749266734601	1.30238406113895e-07	4.99304439650158e-06	Cfu0093700	chr4	17764157	17768403	-	807	protein_coding	- && sp|Q6AY20|MPRD_RAT Cation-dependent mannose-6-phosphate receptor OS=Rattus norvegicus OX=10116 GN=M6pr PE=1 SV=1 && PF02157:Mannose-6-phosphate receptor	-
Cfu0219550	236.551871397525	329.526824033102	225.123424400663	93.2389563980059	76.4875074356905	66.1243046562569	263.734039943763	78.6169228299844	1.73984982859833	1.30683068716021e-07	5.00185146725415e-06	Cfu0219550	chr18	7072570	7088757	+	1941	protein_coding	- && sp|A2BGD5|CACO1_DANRE Calcium-binding and coiled-coil domain-containing protein 1 OS=Danio rerio OX=7955 GN=calcoco1 PE=3 SV=1 && PF07888:Calcium binding and coiled-coil domain (CALCOCO1) like|PF17751:SKICH domain	-
Cfu0040090	108.444434746472	124.721307900975	156.507038196351	329.444312606287	414.847497956287	552.872658375926	129.890926947933	432.388156312834	-1.73424482590328	1.30923445906491e-07	5.00282349702783e-06	Cfu0040090	chr11	16804995	16828799	+	951	protein_coding	- && sp|Q9H173|SIL1_HUMAN Nucleotide exchange factor SIL1 OS=Homo sapiens OX=9606 GN=SIL1 PE=1 SV=1 && PF08609:Nucleotide exchange factor Fes1	-
Cfu0184900	199.609261758617	223.841926285434	168.071597668988	57.1865599241103	36.2991560711751	66.1243046562569	197.174261904346	53.2033402171808	1.90095448609369	1.31453394574199e-07	5.01483925432163e-06	Cfu0184900	chr8	26509203	26515790	-	447	protein_coding	- && sp|Q8K5B3|MCFD2_RAT Multiple coagulation factor deficiency protein 2 homolog OS=Rattus norvegicus OX=10116 GN=Mcfd2 PE=1 SV=1 && PF13499:EF-hand domain pair	-
Cfu0202190	678.075641436734	761.456406132267	565.892443527693	279.716869194018	278.725662689381	225.924707575544	668.474830365565	261.455746486314	1.35178741114211	1.31746708407688e-07	5.01780303004144e-06	Cfu0202190	chr25	13621225	13646757	+	954	protein_coding	- && sp|Q6QA33|DH12B_DANRE Very-long-chain 3-oxoacyl-CoA reductase-B OS=Danio rerio OX=7955 GN=hsd17b12b PE=2 SV=2 && PF00106:short chain dehydrogenase	-
novel.3675	290.774088770761	250.09904373827	255.962249661027	540.785947108434	641.717223401132	694.305198890697	265.611794056686	625.602789800088	-1.23417956537888	1.3228773303572e-07	5.03017620175531e-06	-	chr28	9871756	9873803	-	2048	-	- && - && -	-
Cfu0177730	316.395576100972	397.138901474156	399.362787121723	133.020911127822	103.711874489072	64.2875184158053	370.96575489895	100.340101344233	1.87600713166019	1.34270446414157e-07	5.09723908401935e-06	Cfu0177730	chr24	12473241	12509715	+	1269	protein_coding	- && sp|P49841|GSK3B_HUMAN Glycogen synthase kinase-3 beta OS=Homo sapiens OX=9606 GN=GSK3B PE=1 SV=2 && PF00069:Protein kinase domain	-
Cfu0222610	2737.92405307715	2938.82787090876	3307.46400917412	1351.34327472843	1121.38464291309	844.921670607727	2994.73864438667	1105.88319608308	1.43606184225844	1.35822442239288e-07	5.14775904454473e-06	Cfu0222610	chr18	19242636	19263167	+	3177	protein_coding	- && sp|Q29504|UBA1_RABIT Ubiquitin-like modifier-activating enzyme 1 OS=Oryctolagus cuniculus OX=9986 GN=UBA1 PE=1 SV=1 && PF10585:Ubiquitin-activating enzyme active site|PF16190:Ubiquitin-activating enzyme E1 FCCH domain|PF16191:Ubiquitin-activating enzyme E1 four-helix bundle|PF00899:ThiF family|PF09358:Ubiquitin fold domain	-
Cfu0020340	348.571397399376	194.302669150992	292.197869341956	993.305682160089	1151.2018068287	747.571999863793	278.357311964108	964.026496284193	-1.79267294364239	1.36443250274624e-07	5.16287947502564e-06	Cfu0020340	chr3	31414437	31590879	-	3504	protein_coding	- && sp|Q5F479|S11IP_CHICK Serine/threonine-protein kinase 11-interacting protein OS=Gallus gallus OX=9031 GN=STK11IP PE=2 SV=1 && PF15904:LKB1 serine/threonine kinase interacting protein 1|PF13855:Leucine rich repeat	-
Cfu0137120	262.173358727736	745.045707724244	253.6493377665	78.320723374325	42.7811482267421	36.7357248090316	420.289468072826	52.6125321366996	2.99109740765339	1.37565569514442e-07	5.19689670157562e-06	Cfu0137120	chr22	14388761	14411175	+	2670	protein_coding	- && sp|Q8AXC6|KIT_TAKRU Mast/stem cell growth factor receptor Kit OS=Takifugu rubripes OX=31033 GN=kit PE=3 SV=1 && PF07679:Immunoglobulin I-set domain|PF13927:Immunoglobulin domain|PF07714:Protein tyrosine kinase	-
Cfu0047900	184.713048194541	157.542704717021	232.062160084245	453.762921136962	803.767027290307	745.735213623342	191.439304331935	667.75505401687	-1.80252140856446	1.39076114241896e-07	5.24544611754158e-06	Cfu0047900	chr13	23343289	23369636	+	1872	protein_coding	- && sp|Q9QY53|NPHP1_MOUSE Nephrocystin-1 OS=Mus musculus OX=10090 GN=Nphp1 PE=1 SV=1 && PF00018:SH3 domain	-
novel.826	156.112318151515	179.861254551932	106.393947148258	23.6205356208282	41.4847497956287	27.5517936067737	147.455839950569	30.8856930077435	2.25204312254394	1.43086410685605e-07	5.38796741596233e-06	-	chr12	22504856	22523437	+	382	-	- && - && -	-
Cfu0241570	57.2014600860514	45.9499555424644	61.6776505207295	146.695958066196	212.609342702597	279.19150854864	54.9430220497484	212.832269772478	-1.95035881733505	1.43326423573622e-07	5.38828627299153e-06	Cfu0241570	chr23	3960836	3972946	-	2571	protein_coding	- && sp|Q95KD7|CC191_MACFA Coiled-coil domain-containing protein 191 OS=Macaca fascicularis OX=9541 GN=CCDC191 PE=2 SV=1 && -	-
Cfu0215680	50.051277575295	85.3356317217195	53.9679442056383	195.180215393159	385.030334040679	685.121267688439	63.1182845008843	421.777272374093	-2.73802894123564	1.46525000902514e-07	5.49965047742322e-06	Cfu0215680	chr21	28333457	28352953	+	1779	protein_coding	- && sp|Q6GML1|CMAH_DANRE Cytidine monophosphate-N-acetylneuraminic acid hydroxylase OS=Danio rerio OX=7955 GN=cmah PE=2 SV=1 && PF13483:Beta-lactamase superfamily domain	-
novel.1859	2295.20858595281	1759.88329727639	3248.09927054792	9783.87449136409	9244.61721226964	6373.64825436698	2434.39705125904	8467.37998600024	-1.79854471430485	1.47798843488131e-07	5.53852960839339e-06	-	chr18	31268171	31270118	+	1915	-	- && - && -	-
novel.1993	132.278376448994	201.523376450522	151.881214407296	407.765035980612	526.33776303204	657.569474081666	161.894322435604	530.557424364773	-1.71092386393025	1.49135565573462e-07	5.57963624832802e-06	-	chr19	15445333	15452158	+	6802	-	- && - && -	-
Cfu0211290	506.47126117858	623.606539504873	678.454155728024	1314.04769216923	1804.58661610985	2128.83525268338	602.843985470493	1749.15652032082	-1.53653086385027	1.51338321364027e-07	5.65295999432147e-06	Cfu0211290	chr6	15059075	15090620	-	6333	protein_coding	- && sp|Q9Z1T6|FYV1_MOUSE 1-phosphatidylinositol 3-phosphate 5-kinase OS=Mus musculus OX=10090 GN=Pikfyve PE=1 SV=3 && PF00118:TCP-1/cpn60 chaperonin family|PF00610:Domain found in Dishevelled, Egl-10, and Pleckstrin (DEP)|PF01504:Phosphatidylinositol-4-phosphate 5-Kinase|PF01363:FYVE zinc finger	-
novel.1118	474.891288422739	263.227602464689	636.050770995023	2873.00304314389	2406.11548814647	1441.87719875449	458.056553960817	2240.33191001495	-2.29076283062935	1.52579261586571e-07	5.68357349118404e-06	-	chr14	6823539	6832622	+	3992	-	- && - && -	-
Cfu0096780	199.013413216054	224.498354221754	212.787894296517	64.6456764359507	51.8559372445359	23.8782211258705	212.099887244775	46.7932782687857	2.15973765378357	1.52646359502816e-07	5.68357349118404e-06	Cfu0096780	chr4	31009775	31066671	-	510	protein_coding	- && sp|Q0V9A8|VOPP1_XENTR Vesicular, overexpressed in cancer, prosurvival protein 1 OS=Xenopus tropicalis OX=8364 GN=vopp1 PE=2 SV=1 && -	-
novel.844	181.137956939163	185.76910597882	214.329835559535	437.601502027974	430.404279129648	422.460835303863	193.745632825839	430.155538820495	-1.15217603929394	1.54975624524439e-07	5.76108268100353e-06	-	chr12	27934333	27944295	+	9943	-	- && - && -	-
novel.4172	102.485949320842	181.174110424574	121.813359778441	481.11301501371	378.548341885112	505.116216124185	135.157806507952	454.925857674336	-1.75039358187429	1.56112961042623e-07	5.7941064057781e-06	-	chr4	38351450	38401538	-	6102	-	- && Q9Y2I2.3 RecName: Full=Netrin-G1; AltName: Full=Laminet-1; Flags: Precursor && -	-
novel.3573	13.1086679363868	7.87713523585103	10.7935888411277	85.7798398861654	60.9307262623297	47.7564422517411	10.5931306711218	64.8223361334121	-2.61770618508075	1.56686793250897e-07	5.80614389449302e-06	-	chr27	7561282	7564584	-	3303	-	- && - && -	-
Cfu0062570	31.5799727558409	39.3856761792552	63.2195917837477	139.236841554355	282.614857982721	282.865081029543	44.7284135729479	234.905593522207	-2.39549143219491	1.59826896984378e-07	5.91308699479086e-06	Cfu0062570	chr10	40447523	40484178	-	2514	protein_coding	- && sp|Q59H18|TNI3K_HUMAN Serine/threonine-protein kinase TNNI3K OS=Homo sapiens OX=9606 GN=TNNI3K PE=1 SV=3 && PF12796:Ankyrin repeats (3 copies)|PF07714:Protein tyrosine kinase|PF00023:Ankyrin repeat	-
novel.1422	97.7191609803378	126.690591709937	97.1422995701489	277.230497023404	315.024818760556	264.497218625028	107.184017420141	285.584178136329	-1.4146139744872	1.6036020655956e-07	5.92340058229764e-06	-	chr15	11273299	11273772	-	448	-	- && - && -	-
Cfu0226490	255.023176216979	233.031917393926	303.762428814593	94.4821424833126	88.1550933157111	56.940373453999	263.939174141833	79.8592030843409	1.71291446706867	1.62927912461336e-07	6.00870911392672e-06	Cfu0226490	chr20	61488	73150	-	1152	protein_coding	- && sp|Q90Y50|CXAR_DANRE Coxsackievirus and adenovirus receptor homolog OS=Danio rerio OX=7955 GN=cxadr PE=2 SV=1 && PF13927:Immunoglobulin domain|PF07686:Immunoglobulin V-set domain	-
Cfu0161810	84.014644501388	101.089902193422	108.706859042786	227.503053611134	372.066349729545	361.846889368961	97.9371352458651	320.47209756988	-1.70992187500446	1.65835799985167e-07	6.1049226320017e-06	Cfu0161810	chr22	28788348	28791710	+	795	protein_coding	- && - && -	-
Cfu0223880	12.5128193938237	17.7235542806648	16.9613538932006	70.8616068624845	81.6731011601441	60.6139459349021	15.7325758558964	71.0495513191769	-2.18445638959029	1.66061450992956e-07	6.1049226320017e-06	Cfu0223880	chr18	23986605	24019623	-	1629	protein_coding	- && sp|Q5R9C9|ATF7_PONAB Cyclic AMP-dependent transcription factor ATF-7 OS=Pongo abelii OX=9601 GN=ATF7 PE=2 SV=1 && PF00170:bZIP transcription factor	-
Cfu0068000	1203.01820743477	1157.28245173378	1518.81214407296	2838.1938327553	3758.25905179774	4733.39814164372	1293.0376010805	3776.61700873225	-1.54616962558756	1.69261084667537e-07	6.21273612192154e-06	Cfu0068000	chr2	23585550	23607499	-	6777	protein_coding	- && sp|Q61464|ZN638_MOUSE Zinc finger protein 638 OS=Mus musculus OX=10090 GN=Znf638 PE=1 SV=2 && -	-
novel.1213	2873.18167223896	3243.41043336166	3235.76374044377	7434.25279013434	7153.52654288373	5785.87665742248	3117.45194868146	6791.21866348018	-1.12352623875669	1.71636885951431e-07	6.28203843536568e-06	-	chr14	6104393	6107437	-	3000	-	- && - && -	-
Cfu0157480	1294.77888298948	1251.80807456399	1167.24953610481	2600.74529046171	4724.07588297722	5332.19045603094	1237.94549788609	4219.00387648996	-1.76868573046027	1.71689074164951e-07	6.28203843536568e-06	Cfu0157480	chr27	1454272	1463862	-	1545	protein_coding	- && sp|Q5ZJH9|DKC1_CHICK H/ACA ribonucleoprotein complex subunit DKC1 OS=Gallus gallus OX=9031 GN=DKC1 PE=2 SV=1 && PF08068:DKCLD (NUC011) domain|PF16198:tRNA pseudouridylate synthase B C-terminal domain|PF01509:TruB family pseudouridylate synthase (N terminal domain)|PF01472:PUA domain	-
Cfu0176650	195.438321960676	197.584808832597	224.352453769153	425.169641174907	591.157684587709	615.323390551279	205.791861520809	543.883572104632	-1.40129734751332	1.73095034759107e-07	6.32353933105051e-06	Cfu0176650	chr24	17131100	17140211	-	1479	protein_coding	- && sp|Q9UGP5|DPOLL_HUMAN DNA polymerase lambda OS=Homo sapiens OX=9606 GN=POLL PE=1 SV=1 && PF10391:Fingers domain of DNA polymerase lambda|PF14791:DNA polymerase beta thumb|PF14716:Helix-hairpin-helix domain|PF14792:DNA polymerase beta palm	-
Cfu0118020	1263.7947587762	1014.83758955214	1472.55390618242	518.408597572913	523.744966169813	484.911567479217	1250.39541817025	509.021710407314	1.29586279235508	1.74715368231845e-07	6.37272936382955e-06	Cfu0118020	chr7	18031952	18060895	-	3684	protein_coding	- && sp|Q1LVE8|SF3B3_DANRE Splicing factor 3B subunit 3 OS=Danio rerio OX=7955 GN=sf3b3 PE=2 SV=1 && PF03178:CPSF A subunit region|PF10433:Mono-functional DNA-alkylating methyl methanesulfonate N-term	-
Cfu0017950	1035.58476697456	971.513345754961	1104.80091495257	491.058503696164	338.359990520597	319.600805838575	1037.29967589403	383.006433351779	1.43500139494217	1.75350248063993e-07	6.38587734381406e-06	Cfu0017950	chr3	19925600	19939098	+	1797	protein_coding	- && sp|Q86VQ6|TRXR3_HUMAN Thioredoxin reductase 3 OS=Homo sapiens OX=9606 GN=TXNRD3 PE=1 SV=4 && PF00462:Glutaredoxin|PF07992:Pyridine nucleotide-disulphide oxidoreductase|PF02852:Pyridine nucleotide-disulphide oxidoreductase, dimerisation domain	-
novel.2168	272.302783951307	257.3197510378	417.866082277942	974.657890880488	959.334839023915	833.900953165017	315.829539089017	922.631227689807	-1.54814364988593	1.79433379132848e-07	6.52436588406329e-06	-	chr2	1344424	1359628	+	6820	-	- && Q9BQI5.2 RecName: Full=SH3-containing GRB2-like protein 3-interacting protein 1; AltName: Full=Endophilin-3-interacting protein && PF10291:Muniscin C-terminal mu homology domain	-
novel.503	74.4810678203794	91.2434831486078	57.8227973631839	218.800751013987	243.722905049319	213.067203892383	74.5157827773904	225.196953318563	-1.59407725107416	1.81649696524534e-07	6.59464912296792e-06	-	chr10	13655079	13660502	-	5404	-	- && - && -	-
Cfu0044010	159.09156086433	265.196886273651	167.300627037479	45.9978851563496	57.0415309689895	49.5932284921927	197.196358058487	50.8775482058439	1.95404370815258	1.82743144167163e-07	6.62401200609663e-06	Cfu0044010	chr11	32759428	32779878	+	2661	protein_coding	- && sp|Q9NRH2|SNRK_HUMAN SNF-related serine/threonine-protein kinase OS=Homo sapiens OX=9606 GN=SNRK PE=1 SV=2 && PF00069:Protein kinase domain	-
novel.1101	82.8229474162619	77.4584964858685	84.0357988344939	305.823776985459	405.772708938494	194.699341487868	81.4390809122081	302.098609137273	-1.89463195115678	1.84853770350568e-07	6.68486906520556e-06	-	chr14	3014214	3018027	+	3768	-	- && - && -	-
Cfu0181940	3875.39892082998	3492.19662122729	3107.01164498175	1581.33270051018	950.260050006121	1177.37998012946	3491.53572901301	1236.32424354859	1.49758554913482	1.84996591379501e-07	6.68486906520556e-06	Cfu0181940	chr8	40097566	40110637	-	1305	protein_coding	- && sp|Q95M12|LGMN_BOVIN Legumain OS=Bos taurus OX=9913 GN=LGMN PE=1 SV=1 && PF01650:Peptidase C13 family	-
Cfu0213760	43.4969436071016	55.1399466509572	46.2582378905471	156.64144674865	224.276928582618	494.095498681475	48.2983760495353	291.671291337581	-2.59056855229978	1.86100697891099e-07	6.7143400629826e-06	Cfu0213760	chr6	2244784	2262806	+	1836	protein_coding	- && sp|Q6P3R8|NEK5_HUMAN Serine/threonine-protein kinase Nek5 OS=Homo sapiens OX=9606 GN=NEK5 PE=2 SV=1 && -	-
Cfu0125860	221.059809290886	244.847620247703	164.987715142951	73.347979033098	54.4487341067627	60.6139459349021	210.298381560513	62.8035530249209	1.74208101468515	1.88936551598188e-07	6.80610292916631e-06	Cfu0125860	chr5	34433517	34440878	-	927	protein_coding	- && - && -	-
Cfu0160890	14.3003650215128	7.87713523585103	17.7323245247097	54.7001877534968	97.2298823335048	126.738250591159	13.3032749273579	92.8894402260536	-2.80303732218198	1.9008324256264e-07	6.83682710614403e-06	Cfu0160890	chr28	12181050	12195269	-	978	protein_coding	- && sp|Q8IYA7|MKX_HUMAN Homeobox protein Mohawk OS=Homo sapiens OX=9606 GN=MKX PE=2 SV=2 && PF05920:Homeobox KN domain	-
Cfu0173130	265.152601440551	370.881784021319	322.265723970812	115.616305933527	124.454249386886	99.1864569843853	319.433369810894	113.085670768266	1.49348028357253	1.92942569869344e-07	6.92896071516899e-06	Cfu0173130	chr9	38945612	39036306	+	5958	protein_coding	- && sp|Q60467|CO5A1_CRILO Collagen alpha-1(V) chain OS=Cricetulus longicaudatus OX=10030 GN=COL5A1 PE=2 SV=1 && PF02210:Laminin G domain|PF01391:Collagen triple helix repeat (20 copies)|PF01410:Fibrillar collagen C-terminal domain	-
novel.1507	69.1184309373121	117.500600601445	74.0131806248754	259.82589182911	333.174396796143	488.58513996012	86.877404054544	360.528476195124	-2.05034908754148	1.96720908757317e-07	7.05376312433209e-06	-	chr16	8918365	8921107	+	2735	-	- && - && -	-
Cfu0203580	41.7093979794125	47.9192393514271	59.3647386262021	134.264097213128	167.235397613628	192.862555247416	49.6644586523472	164.787350024724	-1.73028213857506	2.02561313570387e-07	7.25200665860995e-06	Cfu0203580	chr25	5830545	5850765	-	2241	protein_coding	- && sp|Q9NVP4|DZAN1_HUMAN Double zinc ribbon and ankyrin repeat-containing protein 1 OS=Homo sapiens OX=9606 GN=DZANK1 PE=1 SV=3 && PF12773:Double zinc ribbon|PF13290:Chitobiase/beta-hexosaminidase C-terminal domain	-
Cfu0144920	228.805840344206	242.87833643874	312.243105761193	615.377112226839	737.650707303524	615.323390551279	261.30909418138	656.117070027214	-1.32982179373658	2.03286758376516e-07	7.26282207274762e-06	Cfu0144920	chr21	6555620	6570422	+	1572	protein_coding	- && sp|Q9NZN8|CNOT2_HUMAN CCR4-NOT transcription complex subunit 2 OS=Homo sapiens OX=9606 GN=CNOT2 PE=1 SV=1 && PF04153:NOT2 / NOT3 / NOT5 family	-
Cfu0163840	213.90962678013	715.506450589802	129.523066093532	18.6477912796012	27.2243670533814	42.2460835303863	352.979714487821	29.3727472877896	3.59853783908483	2.03487602227298e-07	7.26282207274762e-06	Cfu0163840	chr9	3725031	3736188	+	690	protein_coding	- && sp|Q08E08|SCN4B_BOVIN Sodium channel subunit beta-4 OS=Bos taurus OX=9913 GN=SCN4B PE=2 SV=1 && PF07686:Immunoglobulin V-set domain	-
Cfu0227070	297.328422738955	540.896619528438	249.023513977445	45.9978851563496	81.6731011601441	86.3289533012243	362.416185414946	71.333313205906	2.35089284798483	2.06211405063137e-07	7.34876815807696e-06	Cfu0227070	chr15	781256	836051	+	2622	protein_coding	- && sp|P51788|CLCN2_HUMAN Chloride channel protein 2 OS=Homo sapiens OX=9606 GN=CLCN2 PE=1 SV=2 && PF00654:Voltage gated chloride channel	-
Cfu0137320	1166.67144633842	1675.20409349099	565.892443527693	145.452771980889	149.085819578041	282.865081029543	1135.92266111903	192.467890862824	2.56502498507654	2.10573267564979e-07	7.49273778211715e-06	Cfu0137320	chr22	13955906	13988544	-	1635	protein_coding	- && sp|Q16880|CGT_HUMAN 2-hydroxyacylsphingosine 1-beta-galactosyltransferase OS=Homo sapiens OX=9606 GN=UGT8 PE=1 SV=2 && PF00201:UDP-glucoronosyl and UDP-glucosyl transferase	-
Cfu0204670	85.8021901290771	65.6427936320919	100.226182096185	210.09844841684	364.287959142865	385.725110494832	83.8903886191181	320.037172684846	-1.9308567199507	2.10952060459535e-07	7.49475633428065e-06	Cfu0204670	chr25	1751217	1763302	-	1623	protein_coding	- && sp|P53603|FTCD_PIG Formimidoyltransferase-cyclodeaminase OS=Sus scrofa OX=9823 GN=FTCD PE=1 SV=1 && PF07837:Formiminotransferase domain, N-terminal subdomain|PF04961:Formiminotransferase-cyclodeaminase|PF02971:Formiminotransferase domain	-
novel.1910	128.107436651053	119.469884410407	257.504190924046	753.370767695888	701.351551232348	595.118741906312	168.360503995169	683.280353611516	-2.02335101457458	2.1132222365076e-07	7.49646260148908e-06	-	chr18	12702650	12717159	-	14510	-	- && - && -	-
novel.2131	72.6935221926903	104.372041875026	114.874624094859	23.6205356208282	12.963984311134	18.3678624045158	97.3133960541917	18.317460778826	2.405779886925	2.13916854553188e-07	7.57695452405974e-06	-	chr19	21384810	21427489	-	11208	-	- && Q4TU93.1 RecName: Full=C-type mannose receptor 2; AltName: Full=Endocytic receptor 180; AltName: Full=Macrophage mannose receptor 2; AltName: CD_antigen=CD280; Flags: Precursor && -	-
Cfu0101630	404.581160400301	471.31525827842	511.924499322055	953.523727430274	1286.02724366449	1432.69326755223	462.606972666925	1224.08141288233	-1.40345619350207	2.14644524228462e-07	7.59117435155097e-06	Cfu0101630	chr12	9901568	9942230	+	6078	protein_coding	- && sp|Q9UK61|TASOR_HUMAN Protein TASOR OS=Homo sapiens OX=9606 GN=TASOR PE=1 SV=3 && PF12509:Protein of unknown function (DUF3715)	-
novel.575	116.786314342355	81.397064103794	164.987715142951	437.601502027974	630.049637521111	385.725110494832	121.057031196367	484.458750014639	-2.00324958030455	2.17601749081747e-07	7.68408240194434e-06	-	chr10	36312594	36335782	-	4048	-	- && - && -	-
novel.4478	67.926733852186	115.531316792482	100.226182096185	254.853147487883	401.883513645153	510.626574845539	94.5614109136177	389.121078659525	-2.03987645422696	2.21508185562244e-07	7.81017725184694e-06	-	chr6	18184569	18196876	+	11292	-	- && - && -	-
Cfu0184690	1169.65068905124	1383.7500897645	895.867873813596	384.144500359784	473.18542735639	427.971194025218	1149.75621754311	428.433707247131	1.42449033129068	2.32924119553746e-07	8.20026805769322e-06	Cfu0184690	chr8	27639431	27721593	+	1041	protein_coding	- && sp|Q9YH18|QKI_CHICK Protein quaking OS=Gallus gallus OX=9031 GN=QKI PE=2 SV=2 && PF00013:KH domain|PF16544:Homodimerisation region of STAR domain protein	-
Cfu0115770	1540.86433106801	1872.13247438726	2251.23424400663	4111.21638410941	6165.67093837532	6599.57296194253	1888.0770164873	5625.48676147575	-1.57504894915935	2.38131648428168e-07	8.37093895856782e-06	Cfu0115770	chr7	31413628	31449629	-	4272	protein_coding	- && sp|Q9QYM0|MRP5_RAT Multidrug resistance-associated protein 5 OS=Rattus norvegicus OX=10116 GN=Abcc5 PE=2 SV=1 && PF00664:ABC transporter transmembrane region|PF00005:ABC transporter	-
Cfu0152370	431.394344815638	474.597397960025	578.227973631839	1055.46498642543	1169.35138486429	1322.48609312514	494.739905469167	1182.43415480495	-1.25696970992176	2.39390531254681e-07	8.40043276416925e-06	Cfu0152370	chr27	17995059	18233390	+	4362	protein_coding	- && sp|Q8TEU7|RPGF6_HUMAN Rap guanine nucleotide exchange factor 6 OS=Homo sapiens OX=9606 GN=RAPGEF6 PE=1 SV=2 && PF00788:Ras association (RalGDS/AF-6) domain|PF00595:PDZ domain|PF00027:Cyclic nucleotide-binding domain|PF00618:RasGEF N-terminal motif|PF00617:RasGEF domain	-
Cfu0193720	101.294252235716	101.089902193422	106.393947148258	234.962170122975	401.883513645153	495.932284921927	102.926033859132	377.592656230018	-1.87287715837856	2.39692636990605e-07	8.40043276416925e-06	Cfu0193720	chr16	23800523	23809217	+	1866	protein_coding	- && sp|Q15696|U2AFM_HUMAN U2 small nuclear ribonucleoprotein auxiliary factor 35 kDa subunit-related protein 2 OS=Homo sapiens OX=9606 GN=ZRSR2 PE=1 SV=2 && PF00642:Zinc finger C-x8-C-x5-C-x3-H type (and similar)	-
Cfu0139730	228.805840344206	194.302669150992	245.939631451409	469.92434024595	657.274004574493	697.9787713716	223.016046982202	608.392372064014	-1.44695350124335	2.40117473020547e-07	8.40266724009197e-06	Cfu0139730	chr19	31699860	31711528	-	1485	protein_coding	- && sp|Q5E9N3|RNF25_BOVIN E3 ubiquitin-protein ligase RNF25 OS=Bos taurus OX=9913 GN=RNF25 PE=2 SV=1 && PF05773:RWD domain	-
Cfu0031950	207.951141354499	264.540458337331	279.86233923781	99.4548868245396	77.7839058668039	75.3082358585148	250.78464630988	84.1823428499528	1.56908347361929	2.48315292517692e-07	8.67649425252134e-06	Cfu0031950	chr20	22340816	22382683	-	2379	protein_coding	- && sp|Q5U301|AKAP2_RAT A-kinase anchor protein 2 OS=Rattus norvegicus OX=10116 GN=Akap2 PE=1 SV=1 && PF15304:A-kinase anchor protein 2 C-terminus	-
novel.1256	726.33937338434	615.729404269022	771.741602140627	1570.14402574242	1492.15459421152	1414.32540514772	704.60345993133	1492.20800836722	-1.08307170472767	2.49573597560591e-07	8.70738708970392e-06	-	chr14	24081159	24088405	-	1232	-	- && Q9NP97.3 RecName: Full=Dynein light chain roadblock-type 1; AltName: Full=Bithoraxoid-like protein; Short=BLP; AltName: Full=Dynein light chain 2A, cytoplasmic; AltName: Full=Dynein-associated protein Km23; AltName: Full=Roadblock domain-containing protein 1 && -	-
novel.4738	135.853467704372	87.3049155306823	214.329835559535	642.727206103587	569.118911258782	552.872658375926	145.829406264863	588.239591912765	-2.01411951538032	2.52304554701808e-07	8.78511007253246e-06	-	chr7	29442269	29455458	+	1519	-	- && - && -	-
Cfu0049470	125.7240424808	156.8862767807	142.629566829187	307.066963070766	455.035849320803	475.727636276959	141.746628696896	412.610149556176	-1.54010789023321	2.52556342165107e-07	8.78511007253246e-06	Cfu0049470	chr13	19018244	19054065	-	3039	protein_coding	- && sp|H6D7E6|TALD3_DANRE Protein TALPID3 OS=Danio rerio OX=7955 GN=talpid3 PE=2 SV=1 && PF15324:Hedgehog signalling target	-
novel.1146	11.9169708512607	19.0364101533067	28.5259133658374	77.0775372890182	124.454249386886	134.085395552965	19.8264314568016	111.87239407629	-2.50307479668786	2.52987558187559e-07	8.78697532325773e-06	-	chr14	20050323	20053412	+	1288	-	- && - && -	-
Cfu0153170	2527.5895175524	2652.62529067284	2166.42747454062	1205.89050274754	1095.45667429082	916.556333985339	2448.88076092195	1072.63450367457	1.19006631804021	2.54958183949466e-07	8.84222339595829e-06	Cfu0153170	chr27	14697976	14738356	-	3240	protein_coding	- && sp|Q13423|NNTM_HUMAN NAD(P) transhydrogenase, mitochondrial OS=Homo sapiens OX=9606 GN=NNT PE=1 SV=3 && PF01262:Alanine dehydrogenase/PNT, C-terminal domain|PF12769:4TM region of pyridine nucleotide transhydrogenase, mitoch|PF02233:NAD(P) transhydrogenase beta subunit|PF05222:Alanine dehydrogenase/PNT, N-terminal domain	-
Cfu0166600	154.324772523826	199.554092641559	123.355301041459	49.7274434122698	31.1135623467216	33.0621523281284	159.078055402282	37.9677193623733	2.05957953128075	2.56201531699914e-07	8.87212179194746e-06	Cfu0166600	chr9	13207128	13233703	-	828	protein_coding	- && sp|Q71RH2|TLC3B_HUMAN Ceramide synthase OS=Homo sapiens OX=9606 GN=TLCD3B PE=2 SV=1 && PF03798:TLC domain	-
Cfu0208080	324.141607154291	427.991014481239	396.278904595687	144.209585895582	82.9694995912575	67.9610908967085	382.803842077073	98.3800587945161	1.95164139922727	2.57520049691309e-07	8.90453057409578e-06	Cfu0208080	chr6	27366831	27442531	+	3153	protein_coding	- && sp|O35607|BMPR2_MOUSE Bone morphogenetic protein receptor type-2 OS=Mus musculus OX=10090 GN=Bmpr2 PE=1 SV=1 && PF00069:Protein kinase domain|PF01064:Activin types I and II receptor domain	-
Cfu0176260	111.423677459288	128.003447582579	136.461801777114	391.603616871625	350.027576400617	736.551282421084	125.29630893966	492.727491897775	-1.9734586047135	2.59976798460685e-07	8.976142547446e-06	Cfu0176260	chr24	19423664	19465770	-	2307	protein_coding	- && sp|Q8WXW3|PIBF1_HUMAN Progesterone-induced-blocking factor 1 OS=Homo sapiens OX=9606 GN=PIBF1 PE=1 SV=2 && -	-
Cfu0102670	966.466336037243	1263.62377741777	403.988610910778	87.0230259714722	137.41823369802	196.536127728319	878.026241455264	140.32579579927	2.64981920767061	2.61875153414318e-07	9.02829140015496e-06	Cfu0102670	chr12	15128928	15129702	+	432	protein_coding	- && sp|P02018|HBA_CARAU Hemoglobin subunit alpha OS=Carassius auratus OX=7957 GN=hba PE=1 SV=1 && PF00042:Globin	-
novel.522	0.595848542563035	2.62571174528368	3.08388252603647	26.1069077914416	47.9667419511957	31.2253660876769	2.1018142712944	35.0996719434381	-4.10202279125084	2.64033322019461e-07	9.08922993596877e-06	-	chr10	17063737	17065605	-	819	-	- && - && -	-
Cfu0202690	1.78754562768911	7.87713523585103	8.4806769466003	42.2683269004293	79.0803042979173	69.79787713716	6.04845260338015	63.7155027785022	-3.41500960449501	2.6481582818261e-07	9.10270182812042e-06	Cfu0202690	chr25	11510443	11520617	-	612	protein_coding	- && sp|Q8CCS6|PABP2_MOUSE Polyadenylate-binding protein 2 OS=Mus musculus OX=10090 GN=Pabpn1 PE=1 SV=3 && PF00076:RNA recognition motif. (a.k.a. RRM, RBD, or RNP domain)	-
Cfu0004260	940.24900016447	1293.16303455221	1100.17509116351	493.544875866778	375.955545022885	455.522987631992	1111.19570862673	441.674469507218	1.33121036638251	2.6539029752843e-07	9.10899353065502e-06	Cfu0004260	chr17	15610922	15728345	+	4101	protein_coding	- && sp|Q6A051|ATRN1_MOUSE Attractin-like protein 1 OS=Mus musculus OX=10090 GN=Atrnl1 PE=1 SV=2 && PF01437:Plexin repeat|PF00431:CUB domain|PF13854:Kelch motif|PF13964:Kelch motif	-
Cfu0089660	256.810721844668	269.791881827898	279.86233923781	109.400375506994	106.304671351299	121.227891869804	268.821647636792	112.310979576032	1.26257525587337	2.6641741283901e-07	9.13077999142356e-06	Cfu0089660	chr4	6247547	6269493	+	3273	protein_coding	- && sp|Q8TEX9|IPO4_HUMAN Importin-4 OS=Homo sapiens OX=9606 GN=IPO4 PE=1 SV=2 && PF03810:Importin-beta N-terminal domain	-
Cfu0043470	122.148951225422	313.772553561399	92.5164757810942	24.8637217061349	20.7423748978144	11.0207174427095	176.145993522639	18.8756046822196	3.20400423296203	2.71131552760091e-07	9.27867994747069e-06	Cfu0043470	chr11	31096744	31098222	+	1479	protein_coding	- && sp|P16388|KCNA1_MOUSE Potassium voltage-gated channel subfamily A member 1 OS=Mus musculus OX=10090 GN=Kcna1 PE=1 SV=1 && PF02214:BTB/POZ domain|PF00520:Ion transport protein	-
Cfu0110480	937.269757451655	947.225512111087	1117.90741568822	1953.0453400169	2569.46169046676	2779.05758180324	1000.80089508365	2433.8548707623	-1.28188874176065	2.72180462725462e-07	9.30089801480796e-06	Cfu0110480	chr14	24704198	24712858	+	1590	protein_coding	- && sp|Q14498|RBM39_HUMAN RNA-binding protein 39 OS=Homo sapiens OX=9606 GN=RBM39 PE=1 SV=2 && PF15519:linker between RRM2 and RRM3 domains in RBM39 protein|PF00076:RNA recognition motif. (a.k.a. RRM, RBD, or RNP domain)	-
Cfu0230290	365.255156591141	389.918194174626	462.582378905471	834.177863240826	1193.98295505544	1271.05607839249	405.918576557079	1099.73896556292	-1.43760700663219	2.73854823231114e-07	9.34439236277309e-06	Cfu0230290	chr15	14645983	14686105	-	6579	protein_coding	- && sp|Q52KB6|C2CD3_MOUSE C2 domain-containing protein 3 OS=Mus musculus OX=10090 GN=C2cd3 PE=1 SV=3 && -	-
novel.1816	442.119618581772	344.624666568483	746.299571300827	2317.29886301177	1940.70845137676	1588.82009799062	511.014618817027	1948.94247079305	-1.93208284051463	2.76476595524722e-07	9.42003931838333e-06	-	chr18	14511699	14522389	+	3060	-	- && - && -	-
novel.962	92.3565240972705	74.1763568042639	99.4552114646763	207.612076246226	313.728420329442	290.21222599135	88.6626974554036	270.517574189006	-1.6088527787663	2.7710309373948e-07	9.42758200937344e-06	-	chr12	36534643	36536470	-	1828	-	- && - && -	-
novel.3538	89.3772813844553	91.2434831486078	93.2874464126033	244.907658805429	269.650873671587	468.380491315153	91.3027369818888	327.646341264056	-1.83966776879915	2.80033175138032e-07	9.50297409388906e-06	-	chr27	12019705	12020864	+	1138	-	- && - && -	-
novel.275	35.1550640112191	32.821396816046	46.2582378905471	191.450657137239	115.379460369092	130.411823072062	38.0782329059374	145.747313526131	-1.94228151220565	2.80135801143393e-07	9.50297409388906e-06	-	chr1	29114762	29120774	-	6013	-	- && - && -	-
novel.3819	2.97924271281518	4.59499555424644	3.85485315754559	22.3773495355214	51.8559372445359	53.2668009730958	3.80969714153574	42.5000292510511	-3.47750884491533	2.83361252642897e-07	9.59839841375962e-06	-	chr3	639869	640276	-	372	-	- && - && -	-
Cfu0053540	175.179471513532	202.179804386843	147.255390618242	53.45700166819	60.9307262623297	56.940373453999	174.871555506206	57.1093671281729	1.61553290889722	2.89322270175785e-07	9.78607347276262e-06	Cfu0053540	chr10	2344287	2392406	+	1731	protein_coding	- && sp|A6QQL0|S15A4_BOVIN Solute carrier family 15 member 4 OS=Bos taurus OX=9913 GN=SLC15A4 PE=2 SV=2 && PF00854:POT family	-
novel.891	192.45907924786	235.65762913921	271.38166229121	647.699950444814	553.562130085421	543.688727173668	233.166123559427	581.650269234634	-1.32076409181374	3.01419141738298e-07	1.01804424490449e-05	-	chr12	7217233	7220913	-	3681	-	- && - && -	-
novel.1522	446.886406922277	308.521130070832	505.756734269982	1142.4880123969	1248.4316891622	1063.49923322146	420.38809042103	1151.47297826019	-1.45435996256319	3.06780751135866e-07	1.03465142893953e-05	-	chr16	17626164	17665096	+	6116	-	- && - && -	-
Cfu0047440	1309.67509655355	1580.67847066077	1323.75657430116	2933.91916132392	4437.57182970116	5480.97014150752	1404.70338050516	4284.1537108442	-1.60846837704924	3.08506430687606e-07	1.03896572337645e-05	Cfu0047440	chr13	25239824	25254026	-	2394	protein_coding	- && sp|Q8IYB3|SRRM1_HUMAN Serine/arginine repetitive matrix protein 1 OS=Homo sapiens OX=9606 GN=SRRM1 PE=1 SV=2 && PF01480:PWI domain	-
Cfu0165850	222.251506376012	381.384631002454	358.50134365174	95.7253285686194	102.415476057958	71.6346633776116	320.712493676735	89.9251560013965	1.82796373672302	3.0926950556065e-07	1.04003044276039e-05	Cfu0165850	chr9	9744773	9886037	+	3366	protein_coding	- && sp|Q5VWQ8|DAB2P_HUMAN Disabled homolog 2-interacting protein OS=Homo sapiens OX=9606 GN=DAB2IP PE=1 SV=2 && PF00168:C2 domain|PF00616:GTPase-activator protein for Ras-like GTPase|PF12004:Domain of unknown function (DUF3498)	-
novel.646	4.17093979794125	15.0978425353811	8.4806769466003	41.0251408151226	129.63984311134	157.963616678836	9.24981975997423	109.542866868433	-3.56561122038464	3.12190996568519e-07	1.04834006942944e-05	-	chr11	19377411	19406582	+	7898	-	- && - && PF09004:Domain of unknown function (DUF1891)	-
Cfu0071760	1121.38695710363	1425.10504975272	628.341064679931	136.750469383742	254.094092498226	279.19150854864	1058.27769051209	223.345356810203	2.24689073133448	3.17577916836607e-07	1.06489275255111e-05	Cfu0071760	chr2	10678787	10754575	-	1923	protein_coding	- && sp|P28571|SC6A9_MOUSE Sodium- and chloride-dependent glycine transporter 1 OS=Mus musculus OX=10090 GN=Slc6a9 PE=1 SV=3 && PF00209:Sodium:neurotransmitter symporter family	-
Cfu0196460	796.649501406778	1515.692104965	831.877311398339	335.660243032821	176.310186631422	183.678624045158	1048.07297259004	231.883017903134	2.17419405545777	3.19701644581295e-07	1.07047150662609e-05	Cfu0196460	chr16	14884425	14951790	-	1830	protein_coding	- && sp|P78333|GPC5_HUMAN Glypican-5 OS=Homo sapiens OX=9606 GN=GPC5 PE=1 SV=1 && PF01153:Glypican	-
novel.3425	163.262500662272	170.671263443439	134.919860514096	396.576361212852	382.437537178452	585.934810704054	156.284541539936	454.982903031786	-1.53815163153633	3.31752183269263e-07	1.10922486449124e-05	-	chr26	3406901	3408638	+	1738	-	- && - && -	-
Cfu0226030	1.78754562768911	1.31285587264184	0	108.157189421687	25.927968622268	20.2046486449674	1.03346716677698	51.4299355629741	-5.58501569535398	3.39594792237425e-07	1.13381784937692e-05	Cfu0226030	chr8	769835	775664	+	777	protein_coding	- && sp|O08738|CASP6_MOUSE Caspase-6 OS=Mus musculus OX=10090 GN=Casp6 PE=1 SV=1 && PF00656:Caspase domain	-
Cfu0220460	337.250275090678	343.968238632162	305.304370077611	657.645439127268	776.542660236925	934.924196389854	328.840961266817	789.704098584683	-1.26211124399176	3.4529756554712e-07	1.15120625327321e-05	Cfu0220460	chr18	11065373	11086956	-	1488	protein_coding	- && sp|Q6NZH6|TFCP2_XENTR Transcription factor CP2 OS=Xenopus tropicalis OX=8364 GN=tfcp2 PE=2 SV=1 && PF18016:SAM domain (Sterile alpha motif)|PF04516:CP2 transcription factor	-
novel.2748	398.026826432108	294.079715471772	630.653976574459	1454.52771980889	1611.42324987395	1487.79685476578	440.920172826113	1517.91594148288	-1.7842115685767	3.48739040735389e-07	1.15939833956581e-05	-	chr21	18936662	18939207	-	2546	-	- && - && -	-
Cfu0155200	398.622674974671	444.401712889262	336.143195337976	152.91188849273	169.828194475855	130.411823072062	393.055861067303	151.050635346882	1.37606366670211	3.48751165698107e-07	1.15939833956581e-05	Cfu0155200	chr27	8393288	8407335	+	2433	protein_coding	- && sp|Q9TTU3|CLCN5_RABIT H(+)/Cl(-) exchange transporter 5 OS=Oryctolagus cuniculus OX=9986 GN=CLCN5 PE=2 SV=2 && PF00654:Voltage gated chloride channel	-
Cfu0088200	783.540833470392	911.778403549757	837.274105818903	1608.68279438693	1890.14891256333	2154.5502600497	844.19778094635	1884.46065566666	-1.15796799472056	3.49843816640267e-07	1.15984213749424e-05	Cfu0088200	chr4	2753573	2769165	+	2124	protein_coding	- && sp|Q9D2N4|DTNA_MOUSE Dystrobrevin alpha OS=Mus musculus OX=10090 GN=Dtna PE=1 SV=2 && PF09069:EF-hand|PF09068:EF hand|PF00569:Zinc finger, ZZ type	-
novel.46	47.0720348624798	34.1342526886878	61.6776505207295	161.614191089877	151.678616440268	185.51541028561	47.627979357299	166.269405938585	-1.80524414610078	3.49881475020823e-07	1.15984213749424e-05	-	chr1	14509709	14511193	+	1241	-	- && Q9UBI9.1 RecName: Full=Headcase protein homolog; Short=hHDC && -	-
Cfu0003550	150.749681268448	95.8384787028542	117.958506620895	33.5660243032821	31.1135623467216	25.7150073663221	121.515555530732	30.1315313387753	2.00286422295387	3.50396163549314e-07	1.15989603441765e-05	Cfu0003550	chr17	13942029	13951811	-	1494	protein_coding	- && sp|G5E8K6|MOT6_MOUSE Monocarboxylate transporter 6 OS=Mus musculus OX=10090 GN=Slc16a5 PE=3 SV=1 && PF07690:Major Facilitator Superfamily	-
novel.1502	52.4346717455471	47.2628114151062	57.0518267316748	135.507283298435	145.196624284701	180.005051564255	52.2497699641094	153.56965304913	-1.55204797310689	3.54187063848182e-07	1.17077942653566e-05	-	chr16	5996199	6000464	+	4093	-	- && - && -	-
Cfu0027760	7579.19346140181	11696.8893973025	5253.39388310313	1479.39144151503	1589.38447654503	2648.64575873118	8176.49224726914	1905.80722559708	2.1015519161363	3.54794132286612e-07	1.17112258899883e-05	Cfu0027760	chr26	5836669	5845619	-	1320	protein_coding	- && sp|P14018|CLUS_COTJA Clusterin OS=Coturnix japonica OX=93934 GN=CLU PE=2 SV=2 && PF01093:Clusterin	-
Cfu0223530	120.361405597733	177.891970742969	97.1422995701489	28.5932799620551	31.1135623467216	31.2253660876769	131.79855863695	30.3107361321512	2.12332633667933	3.62536977939981e-07	1.19477736101764e-05	Cfu0223530	chr18	22442304	22504259	+	3153	protein_coding	- && sp|Q9Y6Y1|CMTA1_HUMAN Calmodulin-binding transcription activator 1 OS=Homo sapiens OX=9606 GN=CAMTA1 PE=1 SV=4 && PF01833:IPT/TIG domain	-
Cfu0039490	192.45907924786	206.118372004769	152.652185038805	63.402490350644	63.5235231245565	60.6139459349021	183.743212097145	62.5133198033676	1.55481656290254	3.6298723485861e-07	1.19477736101764e-05	Cfu0039490	chr11	14336695	14350880	+	987	protein_coding	- && sp|Q7ZV50|MAGT1_DANRE Magnesium transporter protein 1 OS=Danio rerio OX=7955 GN=magt1 PE=1 SV=1 && PF04756:OST3 / OST6 family, transporter family	-
Cfu0241040	257.406570387231	240.909052629777	120.271418515422	24.8637217061349	53.1523356756493	23.8782211258705	206.19568051081	33.9647595025516	2.59328041537912	3.83457537538461e-07	1.25967801808812e-05	Cfu0241040	chr23	5822935	5844781	-	3285	protein_coding	- && sp|Q6MZM0|HPHL1_HUMAN Ferroxidase HEPHL1 OS=Homo sapiens OX=9606 GN=HEPHL1 PE=1 SV=2 && PF07732:Multicopper oxidase|PF07731:Multicopper oxidase	-
novel.3201	279.452966462064	291.454003726488	291.426898710447	780.720861572636	670.237988885627	1250.85142974753	287.444622966333	900.603426735263	-1.64614377368921	3.83787424186532e-07	1.25967801808812e-05	-	chr24	19759423	19768934	-	3729	-	- && - && -	-
Cfu0243160	640.537183255263	546.804470955326	598.273210051076	287.175985705858	232.055319169298	273.681149827285	595.204954753888	264.304151567481	1.17190564587917	3.87870654153203e-07	1.27128704123932e-05	Cfu0243160	chr19	1538932	1546410	-	1722	protein_coding	- && sp|Q9QYT7|PIGQ_MOUSE Phosphatidylinositol N-acetylglucosaminyltransferase subunit Q OS=Mus musculus OX=10090 GN=Pigq PE=1 SV=3 && PF05024:N-acetylglucosaminyl transferase component (Gpi1)	-
novel.508	22.6422446173953	24.9442615801949	20.8162070507462	65.8888625212575	120.565054093546	154.290044197933	22.8009044161122	113.581320270912	-2.3088481788748	3.90895074193786e-07	1.27939792848996e-05	-	chr10	15573681	15590308	-	4922	-	- && - && -	-
Cfu0203050	1970.47113025596	1988.97664705239	1319.1307505121	390.360430786318	675.42358261008	571.240520780441	1759.52617594015	545.674844725613	1.68963720941341	3.92832649554253e-07	1.28227795008547e-05	Cfu0203050	chr25	10113768	10131653	-	441	protein_coding	- && sp|Q6P8F3|MK_XENTR Midkine OS=Xenopus tropicalis OX=8364 GN=mdk PE=2 SV=1 && PF01091:PTN/MK heparin-binding protein family, C-terminal domain|PF05196:PTN/MK heparin-binding protein family, N-terminal domain	-
Cfu0034340	33.36751838353	26.9135453891577	47.0292085220562	130.534538957208	125.750647818	227.761493815996	35.7700907649146	161.348893530401	-2.17183188387007	3.92877048004357e-07	1.28227795008547e-05	Cfu0034340	chr20	12015236	12089606	-	3063	protein_coding	- && sp|Q8CJ12|AGRG2_MOUSE Adhesion G-protein coupled receptor G2 OS=Mus musculus OX=10090 GN=Adgrg2 PE=1 SV=1 && PF00002:7 transmembrane receptor (Secretin family)|PF01825:GPCR proteolysis site, GPS, motif	-
novel.871	23.2380931599584	21.6621218985903	18.5032951562188	77.0775372890182	102.415476057958	233.271852537351	21.1345034049225	137.588288628109	-2.6932968104411	3.94051421753355e-07	1.28430961283226e-05	-	chr12	2589424	2593851	-	2299	-	- && - && -	-
Cfu0232150	111.423677459288	135.88058281843	131.06500735655	32.3228382179754	36.2991560711751	14.6942899236126	126.123089211423	27.7720947375877	2.15513756685554	4.00414856220838e-07	1.30305848277816e-05	Cfu0232150	chr15	22284121	22310748	-	1710	protein_coding	- && sp|Q0VCM6|LAT4_BOVIN Large neutral amino acids transporter small subunit 4 OS=Bos taurus OX=9913 GN=SLC43A2 PE=2 SV=1 && PF07690:Major Facilitator Superfamily	-
novel.4186	131.086679363868	80.0842082311522	155.736067564842	350.578476056502	467.999833631937	444.502270189282	122.302318386621	421.02685995924	-1.78412021599666	4.00923842408646e-07	1.30305848277816e-05	-	chr4	42689333	42766003	-	2426	-	- && - && -	-
novel.3081	255.619024759542	271.761165636861	409.385405331342	870.230259714722	894.514917468245	808.185945798695	312.255198575915	857.643707660554	-1.459147825626	4.06286986292777e-07	1.31864776262472e-05	-	chr23	19558370	19565369	-	6934	-	- && - && -	-
Cfu0089520	211.526232609878	236.314057075531	255.191279029518	471.167526331256	671.53438731674	630.017680474892	234.343856238309	590.906531374296	-1.33420134142048	4.22006177928597e-07	1.36775846331147e-05	Cfu0089520	chr4	5910702	5926643	+	4374	protein_coding	- && sp|Q9Y2F5|ICE1_HUMAN Little elongation complex subunit 1 OS=Homo sapiens OX=9606 GN=ICE1 PE=1 SV=5 && -	-
Cfu0241780	120.957254140296	190.364101533067	142.629566829187	381.658128189171	444.664661871896	424.297621544315	151.316974167517	416.873470535127	-1.46206528778444	4.23981730662942e-07	1.37225018835289e-05	Cfu0241780	chr23	3602453	3615880	+	6957	protein_coding	- && sp|Q68DE3|USF3_HUMAN Basic helix-loop-helix domain-containing protein USF3 OS=Homo sapiens OX=9606 GN=USF3 PE=1 SV=4 && PF00010:Helix-loop-helix DNA-binding domain	-
Cfu0074600	949.186728302915	782.462100094536	719.315599198007	244.907658805429	267.05807680936	113.880746907998	816.98814253182	208.615494174262	1.96441935142591	4.24719748424538e-07	1.37272962022048e-05	Cfu0074600	chr1	49464837	49485405	+	1158	protein_coding	- && sp|C1ITJ8|HMR1_BOVIN Major histocompatibility complex class I-related gene protein OS=Bos taurus OX=9913 GN=MR1 PE=1 SV=1 && PF07654:Immunoglobulin C1-set domain|PF00129:Class I Histocompatibility antigen, domains alpha 1 and 2	-
novel.1743	247.27714516366	301.956850707623	269.068750396682	580.56790183825	575.600903414349	701.652343852504	272.767582089322	619.273716368367	-1.1816160772738	4.3246058673369e-07	1.39581002966431e-05	-	chr17	21970400	21973109	-	2689	-	- && - && -	-
Cfu0213770	6600.21430597074	6794.68556885784	4426.14239549385	2370.75586467996	2350.37035560859	2404.35318875112	5940.34742344081	2375.15980301322	1.32260874993572	4.41935428122992e-07	1.42441542213991e-05	Cfu0213770	chr6	2222039	2232253	+	780	protein_coding	- && sp|O42204|ITM2B_CHICK Integral membrane protein 2B OS=Gallus gallus OX=9031 GN=ITM2B PE=2 SV=1 && PF04089:BRICHOS domain	-
novel.3115	109.636131831599	116.187744728803	69.3873568358207	254.853147487883	379.844740316226	444.502270189282	98.4037444654073	359.733385997797	-1.86620227917152	4.43370076447098e-07	1.42706293900421e-05	-	chr24	9604266	9624389	+	4889	-	- && P24161.1 RecName: Full=T-cell surface glycoprotein CD3 zeta chain; AltName: Full=T-cell receptor T3 zeta chain; AltName: CD_antigen=CD247; Flags: Precursor && PF02189:Immunoreceptor tyrosine-based activation motif	-
Cfu0032380	344.400457601434	378.75891925717	323.80766523383	150.425516322116	132.232639973567	161.637189159739	348.989014030812	148.098448485141	1.24010935269828	4.46663801648988e-07	1.43567863648807e-05	Cfu0032380	chr20	20327483	20422973	-	2895	protein_coding	- && sp|Q9NYI0|PSD3_HUMAN PH and SEC7 domain-containing protein 3 OS=Homo sapiens OX=9606 GN=PSD3 PE=1 SV=2 && PF01369:Sec7 domain	-
novel.1398	763.281983023248	688.592905200645	1208.8819502063	4116.18912845063	3161.91577348558	2281.28851064086	886.918946143397	3186.46447085902	-1.84562871950009	4.47956155858765e-07	1.43784657972266e-05	-	chr15	2307093	2310347	-	3255	-	- && - && -	-
Cfu0179000	5531.85786915522	5931.48283259583	7099.09757493596	1920.72250179892	1258.80287661111	569.40373453999	6187.47942556234	1249.64303765001	2.30700207537168	4.53330784572169e-07	1.45309375864724e-05	Cfu0179000	chr24	8938716	8978211	+	2325	protein_coding	- && sp|O73683|A4_TETFL Amyloid-beta A4 protein OS=Tetraodon fluviatilis OX=47145 GN=app PE=2 SV=1 && PF02177:Amyloid A4 N-terminal heparin-binding|PF10515:Beta-amyloid precursor protein C-terminus|PF00014:Kunitz/Bovine pancreatic trypsin inhibitor domain|PF12924:Copper-binding of amyloid precursor, CuBD|PF12925:E2 domain of amyloid precursor protein|PF03494:Beta-amyloid peptide (beta-APP)	-
novel.523	2.38339417025214	0	2.31291189452736	21.1341634502147	121.861452524659	34.89893856858	1.5654353549265	59.298184847818	-5.2516676285446	4.66432928037294e-07	1.49303447982887e-05	-	chr10	17465658	17550713	-	2006	-	- && - && -	-
Cfu0102610	295.540877111266	238.283340884494	131.06500735655	31.0796521326686	49.2631403823091	55.1035872135474	221.629741784103	45.1487932428417	2.30509822052999	4.68562601661243e-07	1.49601367243356e-05	Cfu0102610	chr12	15067174	15067840	-	444	protein_coding	- && sp|O13163|HBB_SILAS Hemoglobin subunit beta OS=Silurus asotus OX=30991 GN=hbb PE=2 SV=2 && PF00042:Globin	-
Cfu0179240	84.610493043951	87.9613434670032	90.2035638865669	227.503053611134	347.434779538391	630.017680474892	87.591800132507	401.651837874806	-2.19435807162718	4.68649377854009e-07	1.49601367243356e-05	Cfu0179240	chr24	7375418	7393647	-	2529	protein_coding	- && sp|Q4G0U5|PCDP1_HUMAN Cilia- and flagella-associated protein 221 OS=Homo sapiens OX=9606 GN=CFAP221 PE=1 SV=2 && -	-
Cfu0017810	40.5177008942864	56.4528025235991	40.0904728384742	0	2.5927968622268	1.83678624045158	45.6869920854532	1.47652770089279	5.00285094796899	4.70538793030549e-07	1.49998743186492e-05	Cfu0017810	chr3	18921123	18950024	+	627	protein_coding	- && sp|Q68EF4|GRM4_MOUSE Metabotropic glutamate receptor 4 OS=Mus musculus OX=10090 GN=Grm4 PE=1 SV=2 && PF01094:Receptor family ligand binding region	-
novel.640	71.5018251075643	40.698532051897	66.3034743097842	207.612076246226	208.720147409257	178.168265323803	59.5012771564151	198.166829659762	-1.73739647050191	4.74050149789736e-07	1.50911368478207e-05	-	chr11	16865039	16866442	+	864	-	- && - && -	-
novel.3917	16.087910649202	16.410698408023	22.3581483137644	68.375234691871	217.794936427051	95.5128845034822	18.2855857903298	127.227685207468	-2.80420861989027	4.76467732005508e-07	1.51473778572407e-05	-	chr3	40281756	40290819	-	6730	-	- && - && -	-
Cfu0015210	32.1758212984039	23.6314057075531	54.7389148371474	131.777725042515	172.420991338082	207.556845171029	36.8487139477015	170.585187183875	-2.21380437762298	4.82229248617785e-07	1.53096273459543e-05	Cfu0015210	chr3	5833293	5836064	-	819	protein_coding	- && - && PF00096:Zinc finger, C2H2 type	-
Cfu0007870	7.74603105331946	8.53356317217195	19.274265787728	54.7001877534968	102.415476057958	86.3289533012243	11.8512866710731	81.1482057042265	-2.7896274621137	4.8350772737306e-07	1.53293028933222e-05	Cfu0007870	chr17	26852872	26859776	+	585	protein_coding	- && - && PF15794:Coiled-coil domain-containing protein 106	-
Cfu0073760	315.203879015846	355.783941485938	292.197869341956	103.18444508046	81.6731011601441	36.7357248090316	321.06189661458	73.8644236832118	2.10633522695851	4.85183916082569e-07	1.53416585876239e-05	Cfu0073760	chr2	1923775	1930593	+	1089	protein_coding	- && sp|Q06136|KDSR_HUMAN 3-ketodihydrosphingosine reductase OS=Homo sapiens OX=9606 GN=KDSR PE=1 SV=1 && PF00106:short chain dehydrogenase	-
Cfu0181100	37.5384581814712	58.4220863325618	89.4325932550577	221.287123184601	356.509568556184	251.639714941866	61.7977125896969	276.478802227551	-2.16632881721022	4.85215964956006e-07	1.53416585876239e-05	Cfu0181100	chr3	42618714	42626969	+	2430	protein_coding	- && sp|Q4QY64|ATAD5_MOUSE ATPase family AAA domain-containing protein 5 OS=Mus musculus OX=10090 GN=Atad5 PE=1 SV=1 && PF00004:ATPase family associated with various cellular activities (AAA)	-
novel.985	61.3723998839926	43.9806717335016	90.2035638865669	279.716869194018	312.432021898329	192.862555247416	65.1855451680204	261.670482113254	-2.01044934625396	4.87701383250094e-07	1.53993200673174e-05	-	chr13	12406563	12409148	+	2564	-	- && - && -	-
Cfu0165290	71.5018251075643	57.10923045992	92.5164757810942	192.693843222546	241.130108187092	260.823646144124	73.7091771161928	231.549199184587	-1.65184761083762	4.93861791285708e-07	1.55727069715579e-05	Cfu0165290	chr9	7542162	7547464	+	1074	protein_coding	- && sp|Q86UT8|CATAC_HUMAN Centrosomal AT-AC splicing factor OS=Homo sapiens OX=9606 GN=CENATAC PE=1 SV=1 && PF14968:Coiled coil protein 84	-
Cfu0208550	530.305202881102	450.965992252472	419.40802354096	183.991540625398	136.121835266907	88.1657395416758	466.893072891511	136.093038477994	1.77104355814003	4.947846257682e-07	1.55806942168495e-05	Cfu0208550	chr6	25240318	25244137	+	1068	protein_coding	- && sp|Q95LH1|GPR1_MACFA G-protein coupled receptor 1 OS=Macaca fascicularis OX=9541 GN=GPR1 PE=2 SV=1 && PF00001:7 transmembrane receptor (rhodopsin family)	-
Cfu0119010	66.73503676706	66.9556495047338	123.355301041459	13.6750469383742	11.6675858800206	16.5310761640642	85.6819957710842	13.957902994153	2.62894082191274	4.98036085381639e-07	1.56618888417785e-05	Cfu0119010	chr7	14623186	14819554	-	504	protein_coding	- && sp|P33150|CAD13_CHICK Cadherin-13 OS=Gallus gallus OX=9031 GN=CDH13 PE=1 SV=1 && PF08758:Cadherin prodomain like	-
novel.1331	89.9731299270183	71.5506450589802	93.2874464126033	200.152959734386	335.76719365837	268.170791105931	84.937073799534	268.030314832896	-1.65813665885856	5.01911792787917e-07	1.57624687314003e-05	-	chr15	14835645	14839092	+	3332	-	- && - && -	-
novel.914	156.708166694078	149.009141544849	148.026361249751	354.308034312422	352.620373262844	301.232943434059	151.247889829559	336.053783669775	-1.15357333857592	5.10113904092481e-07	1.59984645042266e-05	-	chr12	16481654	16485948	-	4295	-	- && - && -	-
Cfu0171230	878.280751737914	829.724911509642	315.326988287229	125.561794615981	103.711874489072	167.147547881094	674.444217178262	132.140405662049	2.35521603346347	5.16628062651361e-07	1.61659348087426e-05	Cfu0171230	chr9	30616070	30621244	+	585	protein_coding	- && - && -	-
Cfu0087420	6388.68807336087	3612.32293357402	7267.94014323646	1118.86747677607	1445.48425069144	1981.89235344726	5756.31705005712	1515.41469363825	1.92595055974599	5.16843087864919e-07	1.61659348087426e-05	Cfu0087420	chr4	314314	317088	-	459	protein_coding	- && - && -	-
Cfu0228440	319.97066735635	492.977380177011	383.943374491541	157.884632833957	132.232639973567	115.71753314845	398.963807341634	135.278268651991	1.55607382955381	5.19630847036836e-07	1.62313146864352e-05	Cfu0228440	chr15	6346556	6376812	-	4002	protein_coding	- && sp|Q9JHW1|CBPD_RAT Carboxypeptidase D OS=Rattus norvegicus OX=10116 GN=Cpd PE=1 SV=2 && PF13620:Carboxypeptidase regulatory-like domain|PF00246:Zinc carboxypeptidase	-
novel.927	15.4920621066389	8.53356317217195	13.8774713671641	50.9706294975766	71.3019137112369	113.880746907998	12.6343655486583	78.7177633722705	-2.63000698442705	5.30031725792782e-07	1.65340057519086e-05	-	chr12	20151325	20153373	-	1455	-	- && - && -	-
novel.3460	97.1233124377748	91.2434831486078	120.271418515422	231.232611867055	330.581599933916	374.704393052122	102.879404700602	312.172868284364	-1.60022958646509	5.32149607303185e-07	1.65658270625787e-05	-	chr26	20171566	20175615	+	1644	-	- && - && -	-
Cfu0187550	254.427327674416	246.160476120345	243.626719556881	100.698072909846	67.4127184178967	49.5932284921927	248.071507783881	72.5680066066452	1.76084638954332	5.32475555103298e-07	1.65658270625787e-05	Cfu0187550	chr8	17877826	17891120	+	1473	protein_coding	- && sp|Q9NRA2|S17A5_HUMAN Sialin OS=Homo sapiens OX=9606 GN=SLC17A5 PE=1 SV=2 && PF07690:Major Facilitator Superfamily	-
Cfu0046370	514.2172922319	475.253825896346	589.021562472966	166.586935431104	127.047046249113	55.1035872135474	526.164226867071	116.245856297921	2.16935622563643	5.33843214937452e-07	1.65862022093584e-05	Cfu0046370	chr13	29432215	29442684	+	1101	protein_coding	- && sp|P31408|VATB2_BOVIN V-type proton ATPase subunit B, brain isoform OS=Bos taurus OX=9913 GN=ATP6V1B2 PE=1 SV=3 && PF00006:ATP synthase alpha/beta family, nucleotide-binding domain|PF02874:ATP synthase alpha/beta family, beta-barrel domain	-
Cfu0170430	282.432209174879	393.856761792552	224.352453769153	90.7525842273924	99.8226791957317	84.4921670607727	300.213808245528	91.6891434946322	1.70933883869742	5.37042440959697e-07	1.66633528580975e-05	Cfu0170430	chr9	27026603	27051231	+	654	protein_coding	- && sp|Q6DC60|F219A_DANRE Protein FAM219A OS=Danio rerio OX=7955 GN=fam219a PE=2 SV=1 && PF15260:Protein family FAM219A	-
Cfu0008690	172.79607734328	193.646241214671	259.817102818573	482.356201099017	605.418067329957	699.815557612052	208.753140458841	595.863275347009	-1.51323597577471	5.4187189239246e-07	1.67908133260519e-05	Cfu0008690	chr17	30867995	30874141	-	1704	protein_coding	- && sp|Q6NUS6|TECT3_HUMAN Tectonic-3 OS=Homo sapiens OX=9606 GN=TCTN3 PE=1 SV=2 && PF07773:Protein of unknown function (DUF1619)	-
Cfu0093250	370.617793474208	355.127513549617	299.136605025538	707.372882539538	783.024652392492	705.325916333407	341.627304016454	731.907817088479	-1.09878851593845	5.45147502944437e-07	1.6869850453484e-05	Cfu0093250	chr4	16643380	16656645	+	4179	protein_coding	- && sp|P86839|NEST_DANRE Nestin OS=Danio rerio OX=7955 GN=nes PE=2 SV=1 && PF00038:Intermediate filament protein	-
novel.3093	0.595848542563035	0	3.85485315754559	54.7001877534968	134.825436835793	18.3678624045158	1.48356723336954	69.2978289979353	-5.61465302008198	5.45887955542013e-07	1.6870330163902e-05	-	chr23	24414012	24414583	-	529	-	- && - && -	-
novel.378	207.951141354499	198.897664705239	296.823693131011	706.129696454231	676.719981041194	541.851940933216	234.55749973025	641.56720614288	-1.45400929713096	5.51216007878365e-07	1.70123975057525e-05	-	chr10	7223808	7227085	+	3252	-	- && - && -	-
novel.1675	173.391925885843	150.978425353811	151.110243775787	366.73989516549	530.22695832538	802.675587077341	158.493531671814	566.547480189403	-1.83527543234525	5.55072307497859e-07	1.71087253877916e-05	-	chr17	18683772	18686644	+	2730	-	- && - && -	-
Cfu0190440	701.313734596693	664.30507155677	427.888700487561	171.559679772331	232.055319169298	183.678624045158	597.835835547008	195.764540995596	1.61028784641899	5.5610351125831e-07	1.71178370509155e-05	Cfu0190440	chr8	6462570	6470109	-	1323	protein_coding	- && - && PF07686:Immunoglobulin V-set domain	-
Cfu0116680	212.717929695004	248.129759929308	265.984867870646	489.815317610858	678.016379472307	718.183420016568	242.277519164986	628.671705699911	-1.37507336678856	5.60087297740337e-07	1.72176902321207e-05	Cfu0116680	chr7	26314554	26351984	+	3807	protein_coding	- && sp|A2BID7|PRD10_DANRE PR domain zinc finger protein 10 OS=Danio rerio OX=7955 GN=prdm10 PE=3 SV=2 && PF16638:Unstructured region on methyltransferase between zinc-fingers	-
Cfu0228300	160.283257949457	173.296975188723	130.294036725041	44.7546990710428	54.4487341067627	31.2253660876769	154.624756621073	43.4762664218275	1.81660634417265	5.69219733694725e-07	1.74753462042348e-05	Cfu0228300	chr15	5793490	5824376	+	729	protein_coding	- && sp|Q08E08|SCN4B_BOVIN Sodium channel subunit beta-4 OS=Bos taurus OX=9913 GN=SCN4B PE=2 SV=1 && PF07686:Immunoglobulin V-set domain	-
Cfu0063080	42.3052465219755	38.0728203066133	36.2356196809286	95.7253285686194	195.756163098123	196.536127728319	38.8712288365058	162.672539798354	-2.06056669941234	5.73232187074212e-07	1.75753441704927e-05	Cfu0063080	chr2	44848023	44857329	+	1014	protein_coding	- && - && PF00096:Zinc finger, C2H2 type|PF13465:Zinc-finger double domain	-
Cfu0241730	45.2844892347907	46.6063834787853	85.5777400975121	170.316493687024	321.506810916123	323.274378319478	59.1562042703627	271.699227640875	-2.20154431044292	5.76749591109207e-07	1.76599207035557e-05	Cfu0241730	chr23	3700118	3707183	-	2085	protein_coding	- && sp|Q6DF94|SPICE_XENLA Spindle and centriole-associated protein 1 OS=Xenopus laevis OX=8355 GN=spice1 PE=2 SV=1 && PF15678:Centriole duplication and mitotic chromosome congression	-
Cfu0225980	51.242974660421	116.187744728803	62.4486211522386	12.4318608530675	5.18559372445359	3.67357248090316	76.6264468471541	7.09700901947474	3.38894410030859	5.82854943384745e-07	1.78234131241871e-05	Cfu0225980	chr22	148617	154310	+	702	protein_coding	- && sp|Q01484|ANK2_HUMAN Ankyrin-2 OS=Homo sapiens OX=9606 GN=ANK2 PE=1 SV=4 && PF12796:Ankyrin repeats (3 copies)	-
Cfu0141260	389.684946836225	483.130961132197	267.526809133664	135.507283298435	95.9334839023915	88.1657395416758	380.114239034029	106.535502247501	1.83094659099471	5.96231126968228e-07	1.8208523038947e-05	Cfu0141260	chr21	23024723	23057949	+	1104	protein_coding	- && sp|Q8BQS5|PAQR2_MOUSE Adiponectin receptor protein 2 OS=Mus musculus OX=10090 GN=Adipor2 PE=1 SV=2 && PF03006:Haemolysin-III related	-
Cfu0197390	521.963323285219	560.589457618065	540.450412687892	145.452771980889	238.537311324865	123.064678110256	541.001064530392	169.018253805337	1.67385034421346	6.07172939945145e-07	1.84911610549221e-05	Cfu0197390	chr16	11250008	11394434	+	4047	protein_coding	- && sp|Q8WUJ3|CEMIP_HUMAN Cell migration-inducing and hyaluronan-binding protein OS=Homo sapiens OX=9606 GN=CEMIP PE=1 SV=2 && PF10162:G8 domain|PF15711:Interleukin-like EMT inducer|PF13330:Mucin-2 protein WxxW repeating region	-
Cfu0172080	443.311315666898	339.373243077915	333.830283443448	895.093981420857	921.739284521626	782.470938432373	372.171614062754	866.434734791619	-1.21911743754742	6.07805477364193e-07	1.84911610549221e-05	Cfu0172080	chr9	33724691	33729630	-	255	protein_coding	- && sp|C3KHG1|CR032_ANOFI UPF0729 protein C18orf32 homolog OS=Anoplopoma fimbria OX=229290 PE=3 SV=1 && PF14975:Domain of unknown function (DUF4512)	-
Cfu0129640	496.341835955008	1417.22791451686	118.729477252404	55.9433738388035	54.4487341067627	29.3885798472253	677.433075908093	46.5935625975972	3.85720626724025	6.07869803919703e-07	1.84911610549221e-05	Cfu0129640	chr5	18251585	18281350	-	2196	protein_coding	- && sp|Q496J9|SV2C_HUMAN Synaptic vesicle glycoprotein 2C OS=Homo sapiens OX=9606 GN=SV2C PE=1 SV=1 && PF07690:Major Facilitator Superfamily|PF00083:Sugar (and other) transporter	-
novel.2285	78.6520076183207	71.5506450589802	24.6710602082918	1.24318608530675	0	0	58.2912376285309	0.414395361768915	6.82619316489995	6.12840841366264e-07	1.86180407564417e-05	-	chr2	40390781	40402125	+	6199	-	- && - && PF09004:Domain of unknown function (DUF1891)	-
Cfu0136740	52.4346717455471	76.8020685495476	50.1130910480927	11.1886747677607	5.18559372445359	3.67357248090316	59.7832771143958	6.68261365770582	3.11418406995435	6.1632618940673e-07	1.8699513368558e-05	Cfu0136740	chr22	15589798	15625183	+	3525	protein_coding	- && sp|P35440|TSP2_CHICK Thrombospondin-2 OS=Gallus gallus OX=9031 GN=THBS2 PE=2 SV=1 && PF12947:EGF domain|PF00093:von Willebrand factor type C domain|PF05735:Thrombospondin C-terminal region|PF07645:Calcium-binding EGF domain|PF02412:Thrombospondin type 3 repeat|PF00090:Thrombospondin type 1 domain	-
Cfu0176660	77.4603105331946	66.9556495047338	85.5777400975121	13.6750469383742	19.445976466701	18.3678624045158	76.6645667118135	17.1629619365303	2.16613694925385	6.17376496300873e-07	1.87069901633042e-05	Cfu0176660	chr24	17122169	17129616	-	918	protein_coding	- && sp|P0C1G7|WBP1L_RAT WW domain binding protein 1-like OS=Rattus norvegicus OX=10116 GN=Wbp1l PE=3 SV=1 && PF11669:WW domain-binding protein 1	-
novel.2161	15.4920621066389	20.3492660259485	15.4194126301824	62.1593042653373	88.1550933157111	189.188982766513	17.0869135875899	113.167793449187	-2.71868636301703	6.23170775263944e-07	1.88580066465114e-05	-	chr2	249439	253434	+	3194	-	- && - && -	-
Cfu0208350	367.04270221883	372.194639893961	228.207306926699	104.427631165767	102.415476057958	108.370388186643	322.48154967983	105.071165136789	1.6196774183478	6.27326987395668e-07	1.89591250956943e-05	Cfu0208350	chr6	26241314	26248675	-	738	protein_coding	- && sp|A8WH72|CD302_TRIVU CD302 antigen OS=Trichosurus vulpecula OX=9337 GN=CD302 PE=2 SV=1 && PF00059:Lectin C-type domain	-
novel.4905	44.0927921496646	66.9556495047338	80.9519163084574	181.505168454785	300.764436018308	473.890850036508	64.0001193209519	318.7201515032	-2.31565174557155	6.307435898023e-07	1.90376576890912e-05	-	chr8	8887791	8894384	+	6594	-	- && - && -	-
Cfu0242610	256.810721844668	361.035364976506	215.871776822553	77.0775372890182	85.5622964534843	97.3496707439338	277.905954547909	86.6631681621454	1.68598831166478	6.3301734548888e-07	1.90760307123986e-05	Cfu0242610	chr23	736821	750210	-	2319	protein_coding	- && sp|Q5RDH6|TFR1_PONAB Transferrin receptor protein 1 OS=Pongo abelii OX=9601 GN=TFRC PE=2 SV=1 && PF04253:Transferrin receptor-like dimerisation domain|PF04389:Peptidase family M28|PF02225:PA domain	-
novel.2052	163.858349204835	98.4641904481379	188.887804719734	589.270204435397	698.758754370122	400.419400418444	150.403448124236	562.816119741321	-1.90582712933276	6.33654408520654e-07	1.90760307123986e-05	-	chr19	764225	767501	-	3107	-	- && - && -	-
Cfu0039400	303.882756707148	377.446063384529	321.494753339302	136.750469383742	72.5983121423503	101.023243224837	334.274524476993	103.457341583643	1.69040093121403	6.44550614831262e-07	1.93789888342872e-05	Cfu0039400	chr11	13546138	13549341	+	672	protein_coding	- && sp|Q8BHH2|RAB9B_MOUSE Ras-related protein Rab-9B OS=Mus musculus OX=10090 GN=Rab9b PE=1 SV=1 && PF00071:Ras family	-
novel.114	25.0256387876475	19.6928380896276	43.1743553645106	100.698072909846	146.493022715814	180.005051564255	29.2976107472619	142.398715729972	-2.28392594642954	6.61129342271986e-07	1.98517947406599e-05	-	chr1	40468271	40482726	+	4439	-	- && - && -	-
Cfu0109860	5571.18387296438	5030.20727602721	4675.9368801028	1510.4710936477	1724.20991338082	679.610908967085	5092.4426763648	1304.76397199853	1.96371148529775	6.79445289873932e-07	2.03754785317735e-05	Cfu0109860	chr14	22078469	22091332	-	1800	protein_coding	- && sp|P30531|SC6A1_HUMAN Sodium- and chloride-dependent GABA transporter 1 OS=Homo sapiens OX=9606 GN=SLC6A1 PE=1 SV=2 && PF00209:Sodium:neurotransmitter symporter family	-
Cfu0214140	1702.33928610259	1645.66483635655	1273.64348325306	637.75446176236	457.62864618303	315.927233357672	1540.54920190407	470.436780434354	1.70916756866853	6.85237996440381e-07	2.05124192000139e-05	Cfu0214140	chr6	681864	708406	-	792	protein_coding	- && sp|P35803|GPM6B_MOUSE Neuronal membrane glycoprotein M6-b OS=Mus musculus OX=10090 GN=Gpm6b PE=1 SV=2 && PF01275:Myelin proteolipid protein (PLP or lipophilin)	-
novel.3047	68.5225823947491	105.684897747668	50.1130910480927	223.773495355214	311.135623467216	350.826171926252	74.7735237301699	295.245096916227	-1.97787407808644	6.85774661063591e-07	2.05124192000139e-05	-	chr23	914135	916096	-	1940	-	- && - && -	-
Cfu0136630	380.151370155217	439.150289398695	560.495649107129	1029.35807863399	1152.49820525981	1114.92924795411	459.932436220347	1098.92851061597	-1.25729957441349	6.94117777531168e-07	2.07353206687135e-05	Cfu0136630	chr22	15946393	16015730	-	4221	protein_coding	- && sp|Q9P2D6|F135A_HUMAN Protein FAM135A OS=Homo sapiens OX=9606 GN=FAM135A PE=1 SV=2 && PF05057:Putative serine esterase (DUF676)|PF12394:Protein FAM135	-
Cfu0117440	375.980430357275	433.242437971807	336.143195337976	152.91188849273	158.160608595835	106.533601946192	381.788687889019	139.202033011585	1.44913613428809	7.0362651639815e-07	2.09924264911556e-05	Cfu0117440	chr7	19607750	19624719	-	861	protein_coding	- && sp|P00491|PNPH_HUMAN Purine nucleoside phosphorylase OS=Homo sapiens OX=9606 GN=PNP PE=1 SV=2 && PF01048:Phosphorylase superfamily	-
Cfu0199320	269.323541238492	257.3197510378	346.165813547594	606.674809629692	758.393082201338	799.002014596437	290.936368607962	721.356635475822	-1.30998402450124	7.12087201301145e-07	2.12176456613047e-05	Cfu0199320	chr16	5082467	5095812	+	738	protein_coding	- && sp|Q3T106|SRSF7_BOVIN Serine/arginine-rich splicing factor 7 OS=Bos taurus OX=9913 GN=SRSF7 PE=2 SV=1 && PF00076:RNA recognition motif. (a.k.a. RRM, RBD, or RNP domain)	-
novel.1674	148.962135640759	167.389123761834	155.736067564842	52.2138155828833	38.8919529334019	62.4507321753537	157.362442322478	51.1855002305463	1.63198700652501	7.27967627271042e-07	2.16630877931258e-05	-	chr17	18315293	18326460	+	2441	-	- && Q6ZVM7.1 RecName: Full=TOM1-like protein 2; AltName: Full=Target of Myb-like protein 2 && PF03127:GAT domain|PF00790:VHS domain	-
Cfu0104200	85.2063415865141	82.0534920401149	129.523066093532	244.907658805429	431.700677560762	374.704393052122	98.9276332400536	350.437576472771	-1.82609420028804	7.29559779144753e-07	2.16827402560377e-05	Cfu0104200	chr12	20506633	20517831	-	2925	protein_coding	- && sp|Q8NAG6|ANKL1_HUMAN Ankyrin repeat and LEM domain-containing protein 1 OS=Homo sapiens OX=9606 GN=ANKLE1 PE=1 SV=2 && PF12796:Ankyrin repeats (3 copies)|PF03020:LEM domain	-
novel.295	75.0769163629425	61.7042260141664	94.0584170441124	238.691728378895	303.357232880535	192.862555247416	76.9465198070738	244.970505502282	-1.67537760274324	7.41953836456703e-07	2.20229690410509e-05	-	chr1	35329819	35345700	-	6101	-	- && Q3KNV8.1 RecName: Full=Polycomb group RING finger protein 3; AltName: Full=RING finger protein 3A && -	-
Cfu0061540	1248.89854521212	1823.55680709951	998.406967804308	493.544875866778	423.922286974081	462.870132593798	1356.95410670531	460.112431811552	1.56043108355976	7.45667691325699e-07	2.21050099934272e-05	Cfu0061540	chr10	36886010	36914400	-	2334	protein_coding	- && sp|Q7ZYC4|ACBG2_XENLA Long-chain-fatty-acid--CoA ligase ACSBG2 OS=Xenopus laevis OX=8355 GN=acsbg2 PE=2 SV=1 && PF00501:AMP-binding enzyme	-
Cfu0156720	23112.3691174776	27804.3180987452	21278.0184590202	10744.8573353062	8265.83639677903	5947.51384658222	24064.9018917476	8319.40252622248	1.53223939871795	7.50606683601816e-07	2.22231146744248e-05	Cfu0156720	chr27	3847791	3857751	-	1092	protein_coding	- && sp|P53448|ALDOC_CARAU Fructose-bisphosphate aldolase C OS=Carassius auratus OX=7957 GN=aldoc PE=2 SV=2 && PF00274:Fructose-bisphosphate aldolase class-I	-
Cfu0030340	2088.44914168344	2814.10656300778	2668.32935565306	1178.54040887079	951.556448437234	771.450220989664	2523.62835344809	967.182359432564	1.38252787667372	7.53467879840633e-07	2.22794803453258e-05	Cfu0030340	chr20	29310692	29342319	+	1722	protein_coding	- && sp|O02675|DPYL2_BOVIN Dihydropyrimidinase-related protein 2 OS=Bos taurus OX=9913 GN=DPYSL2 PE=1 SV=1 && PF01979:Amidohydrolase family	-
Cfu0217650	748.981618001736	634.765814422329	728.567246776117	351.821662141809	343.54558424505	328.784737040833	704.104893066727	341.383994475897	1.04350614965262	7.56762082934429e-07	2.23265892654098e-05	Cfu0217650	chr18	1550794	1555366	+	432	protein_coding	- && sp|O62742|SCP2_RABIT Sterol carrier protein 2 OS=Oryctolagus cuniculus OX=9986 GN=SCP2 PE=1 SV=1 && PF02036:SCP-2 sterol transfer family	-
Cfu0049550	290.774088770761	386.636054493022	373.920756281922	714.831999051378	1037.11874489072	1012.06921848882	350.443633181902	921.339987476973	-1.39438727261119	7.56979886141909e-07	2.23265892654098e-05	Cfu0049550	chr13	18830643	18856574	+	8193	protein_coding	- && sp|Q8IWI9|MGAP_HUMAN MAX gene-associated protein OS=Homo sapiens OX=9606 GN=MGA PE=1 SV=4 && PF00907:T-box|PF16059:Domain of unknown function (DUF4801)	-
Cfu0039930	140.620256044876	122.095596155691	134.148889882587	274.744124852791	409.661904231834	466.543705074701	132.288247361051	383.649911386442	-1.53358901895785	7.61451542062246e-07	2.2405684190939e-05	Cfu0039930	chr11	16392390	16410843	-	2139	protein_coding	- && sp|Q5ZKW8|HDX_CHICK Highly divergent homeobox OS=Gallus gallus OX=9031 GN=HDX PE=2 SV=1 && -	-
Cfu0134390	502.300321380639	729.947865188862	479.543732798672	229.989425781748	169.828194475855	143.269326755223	570.597306456058	181.028982337609	1.65240271523465	7.61587219931794e-07	2.2405684190939e-05	Cfu0134390	chr5	458940	481014	-	2724	protein_coding	- && sp|Q5XNR9|LIFR_CANLF Leukemia inhibitory factor receptor OS=Canis lupus familiaris OX=9615 GN=LIFR PE=2 SV=1 && PF17971:Leukemia inhibitory factor receptor D2 domain	-
novel.4829	25.0256387876475	22.9749777712322	50.8840616796018	145.452771980889	171.124592906969	126.738250591159	32.9615594128272	147.771871826339	-2.17406159086736	7.80024272420061e-07	2.29191222771304e-05	-	chr7	23394354	23400817	-	6464	-	- && P0CT34.1 RecName: Full=Transposon Tf2-1 polyprotein; AltName: Full=Retrotransposable element Tf2 155 kDa protein >P0CT35.1 RecName: Full=Transposon Tf2-2 polyprotein; AltName: Full=Retrotransposable element Tf2 155 kDa protein >P0CT37.1 RecName: Full=Transposon Tf2-4 polyprotein; AltName: Full=Retrotransposable element Tf2 155 kDa protein >P0CT40.1 RecName: Full=Transposon Tf2-9 polyprotein;…	-
Cfu0047790	173.391925885843	255.350467228838	113.33268283184	38.5387686445091	37.5955545022885	45.9196560112895	180.691691982174	40.6846597193624	2.15727271087533	7.88073812017378e-07	2.31264384356323e-05	Cfu0047790	chr13	23960249	23985668	+	2754	protein_coding	- && sp|Q8CG19|LTBP1_MOUSE Latent-transforming growth factor beta-binding protein 1 OS=Mus musculus OX=10090 GN=Ltbp1 PE=1 SV=2 && PF07645:Calcium-binding EGF domain|PF00683:TB domain	-
Cfu0236300	452.844892347907	219.903358667508	503.443822375454	63.402490350644	101.119077626845	101.023243224837	392.064024463623	88.514937067442	2.15030400472105	7.95450029259319e-07	2.32891146671425e-05	Cfu0236300	chr23	27913688	27930273	+	1797	protein_coding	- && sp|Q8VDB9|S620A_MOUSE Sodium- and chloride-dependent transporter XTRP3A OS=Mus musculus OX=10090 GN=Slc6a20a PE=2 SV=1 && PF00209:Sodium:neurotransmitter symporter family	-
Cfu0069160	214.505475322693	194.302669150992	249.023513977445	494.788061952085	637.828028107792	934.924196389854	219.27721948371	689.180095483244	-1.65077314478733	7.95618845789966e-07	2.32891146671425e-05	Cfu0069160	chr2	18799840	18803532	+	906	protein_coding	- && - && PF13837:Myb/SANT-like DNA-binding domain	-
Cfu0057810	166.83759191765	170.671263443439	173.468392089552	348.092103885889	475.778224218617	591.445169425409	170.325749150214	471.771832509972	-1.46751472488357	7.99285385339192e-07	2.33670479927492e-05	Cfu0057810	chr10	22308419	22323537	+	1965	protein_coding	- && sp|Q6P5G0|MK04_MOUSE Mitogen-activated protein kinase 4 OS=Mus musculus OX=10090 GN=Mapk4 PE=1 SV=1 && PF00069:Protein kinase domain	-
novel.2662	287.198997515383	345.937522441125	219.726629980099	793.152722425703	666.348793592287	1001.04850104611	284.287716645535	820.183339021367	-1.52691871226984	8.04283739978662e-07	2.34543919684132e-05	-	chr21	6635334	6638272	+	2918	-	- && - && -	-
Cfu0002690	8458.66591022485	10029.5624390473	6884.76773937643	3371.52066335189	3906.04847294467	3752.55428924258	8457.66536288287	3676.70780851305	1.20192035067454	8.04288805414194e-07	2.34543919684132e-05	Cfu0002690	chr17	9770862	9786879	-	1629	protein_coding	- && sp|P00367|DHE3_HUMAN Glutamate dehydrogenase 1, mitochondrial OS=Homo sapiens OX=9606 GN=GLUD1 PE=1 SV=2 && PF00208:Glutamate/Leucine/Phenylalanine/Valine dehydrogenase|PF02812:Glu/Leu/Phe/Val dehydrogenase, dimerisation domain	-
novel.3934	85.2063415865141	60.3913701415246	90.974534518076	192.693843222546	298.171639156082	376.541179292574	78.8574154153715	289.1355538904	-1.87220498765876	8.05581208586988e-07	2.34626787296969e-05	-	chr3	42659840	42660588	-	725	-	- && - && -	-
Cfu0032660	1069.54813390065	1028.62257621488	1291.37580777777	361.767150824263	418.736693249628	549.199085895022	1129.84883929777	443.234309989638	1.35253226524007	8.15385323416334e-07	2.37185398265269e-05	Cfu0032660	chr20	19019849	19092094	-	3429	protein_coding	- && sp|A0A0G2KTI4|S12A2_DANRE Solute carrier family 12 member 2 OS=Danio rerio OX=7955 GN=slc12a2 PE=1 SV=3 && PF00324:Amino acid permease|PF03522:Solute carrier family 12|PF08403:Amino acid permease N-terminal	-
Cfu0004270	212.122081152441	353.814657676976	265.213897239137	87.0230259714722	72.5983121423503	38.5725110494832	277.050212022851	66.0646163877686	2.05544820667838	8.30303318619373e-07	2.41223327435598e-05	Cfu0004270	chr17	15740867	15772892	-	1380	protein_coding	- && sp|O13156|GFRA1_CHICK GDNF family receptor alpha-1 OS=Gallus gallus OX=9031 GN=GFRA1 PE=2 SV=1 && PF02351:GDNF/GAS1 domain	-
novel.1735	180.5421083966	180.517682488253	181.949069036152	358.037592568343	379.844740316226	374.704393052122	181.002953307001	370.862241978897	-1.03463212415197	8.35555882438737e-07	2.42446645140048e-05	-	chr17	18244036	18248337	-	3824	-	- && Q802G6.3 RecName: Full=Methionine-R-sulfoxide reductase B1-A; Short=MsrB; Short=MsrB1-A; AltName: Full=Selenoprotein X-A; Short=SePR; Short=SelX-A && -	-
novel.1831	16.087910649202	11.8157028537765	27.7549427343283	72.1047929477912	103.711874489072	106.533601946192	18.5528520791023	94.1167564610182	-2.34959495865589	8.43159403172073e-07	2.44348225046293e-05	-	chr18	18395025	18398445	+	3421	-	- && - && -	-
novel.4303	459.995074858663	501.510943349182	474.146938378108	878.932562311869	976.188018628389	1100.2349580305	478.550985528651	985.118512990251	-1.04062713392194	8.51854854912808e-07	2.46561123490995e-05	-	chr5	36420746	36438659	+	2531	-	- && Q13948.2 RecName: Full=Protein CASP && PF08172:CASP C terminal	-
Cfu0000870	968.849730207496	955.759075283259	1125.61712200331	2005.25915559978	3908.6412698069	3971.13185185632	1016.74197583136	3295.01075908766	-1.69618862790269	8.64731547510053e-07	2.49667094815217e-05	Cfu0000870	chr17	989053	1000157	+	2055	protein_coding	- && sp|Q9UPT5|EXOC7_HUMAN Exocyst complex component 7 OS=Homo sapiens OX=9606 GN=EXOC7 PE=1 SV=3 && PF03081:Exo70 exocyst complex subunit	-
novel.3138	506.47126117858	490.351668431727	414.011229120397	975.901076965795	928.221276677193	1129.62353787772	470.278052910235	1011.2486305069	-1.10318542487251	8.74512313158085e-07	2.51866040092844e-05	-	chr24	21326735	21331358	+	2228	-	- && - && -	-
novel.3519	420.07322250694	526.455204929377	493.421204165836	1062.92410293727	1038.41514332183	1484.12328228488	479.983210534051	1195.15417618133	-1.31528579727298	8.85817856791931e-07	2.548067657034e-05	-	chr27	4634827	4642393	+	1138	-	- && - && -	-
Cfu0112290	150.153832725885	164.10698408023	167.300627037479	336.903429118128	425.218685405195	556.546230856829	160.520481281198	439.556115126717	-1.45097319332421	8.88540451008269e-07	2.55274380684116e-05	Cfu0112290	chr14	32137917	32146279	-	2235	protein_coding	- && sp|Q5T6C5|AT7L2_HUMAN Ataxin-7-like protein 2 OS=Homo sapiens OX=9606 GN=ATXN7L2 PE=1 SV=1 && PF08313:SCA7, zinc-binding domain	-
Cfu0055210	915.819209919385	883.552002287958	944.43902359867	1834.94266191276	2582.42567477789	3480.70992565574	914.603411935338	2632.69275411546	-1.52484794794351	8.95364196637077e-07	2.56917635264382e-05	Cfu0055210	chr10	8251968	8260220	-	1488	protein_coding	- && sp|Q5RC80|RBM39_PONAB RNA-binding protein 39 OS=Pongo abelii OX=9601 GN=RBM39 PE=2 SV=1 && PF00076:RNA recognition motif. (a.k.a. RRM, RBD, or RNP domain)|PF15519:linker between RRM2 and RRM3 domains in RBM39 protein	-
novel.3579	253.831479131853	189.051245660425	394.736963332669	872.716631885335	868.586948845977	1002.88528728656	279.206562708316	914.729622672625	-1.71271783216225	9.10803566862247e-07	2.6102598281344e-05	-	chr27	10128943	10131417	-	2475	-	- && - && -	-
Cfu0067020	5.95848542563035	9.18999110849287	5.39679442056383	34.8092103885889	46.6703435200823	106.533601946192	6.84842365156235	62.6710519516209	-3.17915916967976	9.13189216072347e-07	2.61387776718568e-05	Cfu0067020	chr2	26941925	26952298	-	1206	protein_coding	- && sp|Q5ZML4|CHRD1_CHICK Cysteine and histidine-rich domain-containing protein 1 OS=Gallus gallus OX=9031 GN=CHORDC1 PE=2 SV=1 && PF04969:CS domain|PF04968:CHORD	-
Cfu0089000	222.847354918575	185.112678042499	236.687983873299	446.303804625122	672.830785747854	795.328442115534	214.882672278125	638.154344162836	-1.56910848148158	9.4162089371081e-07	2.69194838053369e-05	Cfu0089000	chr4	4356589	4368619	-	1887	protein_coding	- && sp|Q5M9H0|ANKS3_RAT Ankyrin repeat and SAM domain-containing protein 3 OS=Rattus norvegicus OX=10116 GN=Anks3 PE=1 SV=1 && PF00536:SAM domain (Sterile alpha motif)|PF12796:Ankyrin repeats (3 copies)	-
novel.1977	419.477373964377	445.058140825583	515.7793524796	919.957703126992	926.92487824608	934.924196389854	460.10495575652	927.268925920975	-1.01159713908782	9.54943464398208e-07	2.72668581104426e-05	-	chr19	9348636	9359772	+	11137	-	- && - && -	-
Cfu0063490	178.754562768911	186.425533915141	195.826540403316	366.73989516549	457.62864618303	528.994437250055	187.002212362456	451.120992866192	-1.26861316747487	9.70124751673447e-07	2.76663885982755e-05	Cfu0063490	chr2	43638712	43652098	-	2082	protein_coding	- && sp|Q6P2A1|PRDM9_DANRE Histone-lysine N-methyltransferase PRDM9 OS=Danio rerio OX=7955 GN=prdm9 PE=2 SV=1 && PF00856:SET domain|PF13465:Zinc-finger double domain|PF00096:Zinc finger, C2H2 type	-
Cfu0017440	61.3723998839926	50.5449510967108	37.7775609439468	7.45911651184047	5.18559372445359	5.51035872135474	49.8983039748834	6.0516896525496	3.03423110311277	9.72448250469545e-07	2.76987065320401e-05	Cfu0017440	chr3	17760245	17773430	-	1761	protein_coding	- && sp|P31646|S6A13_RAT Sodium- and chloride-dependent GABA transporter 2 OS=Rattus norvegicus OX=10116 GN=Slc6a13 PE=1 SV=1 && PF00209:Sodium:neurotransmitter symporter family	-
Cfu0061590	267.535995610803	133.911299009468	202.765276086898	26.1069077914416	20.7423748978144	58.7771596944506	201.404190235723	35.2088141279022	2.54034243930293	9.75347416818734e-07	2.77377824368019e-05	Cfu0061590	chr10	37086032	37178186	+	1539	protein_coding	- && sp|E7F4V6|TIKI2_DANRE Metalloprotease TIKI2 OS=Danio rerio OX=7955 GN=trabd2b PE=2 SV=1 && PF01963:TraB family	-
Cfu0070630	337.846123633241	262.571174528368	282.175251132337	126.804980701288	120.565054093546	108.370388186643	294.197516431315	118.580140993826	1.30789916202866	9.7620402284993e-07	2.77377824368019e-05	Cfu0070630	chr2	14326869	14344885	-	2217	protein_coding	- && sp|A5PMY6|COL12_DANRE Collectin-12 OS=Danio rerio OX=7955 GN=colec12 PE=2 SV=1 && PF01391:Collagen triple helix repeat (20 copies)|PF00059:Lectin C-type domain	-
Cfu0011550	525.538414540597	582.251579516656	868.883901710777	1882.18373315441	1984.78599803461	1574.125808067	658.891298589343	1813.69851308534	-1.46167822847215	9.81096689137289e-07	2.78428061620901e-05	Cfu0011550	chr14	8328191	8408283	-	3429	protein_coding	- && sp|Q08462|ADCY2_HUMAN Adenylate cyclase type 2 OS=Homo sapiens OX=9606 GN=ADCY2 PE=1 SV=5 && PF06327:Domain of Unknown Function (DUF1053)|PF00211:Adenylate and Guanylate cyclase catalytic domain|PF16214:Adenylyl cyclase N-terminal extracellular and transmembrane region	-
novel.4505	41.1135494368494	86.6484875943614	94.8293876756216	246.150844890736	304.653631311649	343.479026964445	74.1971415689441	298.09450105561	-2.00820059207236	9.88252159345591e-07	2.80117125458359e-05	-	chr6	32758753	32783968	+	15340	-	- && Q8K183.1 RecName: Full=Pyridoxal kinase; AltName: Full=Pyridoxine kinase && -	-
Cfu0134040	10.7252737661346	16.410698408023	20.0452364192371	67.1320486065642	103.711874489072	62.4507321753537	15.7270695311316	77.7648850903299	-2.3187855427779	1.01516284487299e-06	2.87394824367874e-05	Cfu0134040	chr5	1632640	1633356	+	717	protein_coding	- && sp|Q96D59|RN183_HUMAN E3 ubiquitin-protein ligase RNF183 OS=Homo sapiens OX=9606 GN=RNF183 PE=1 SV=2 && PF13445:RING-type zinc-finger	-
Cfu0077900	167.433440460213	215.308363113262	218.95565934859	483.599387184324	527.634161463153	420.624049063412	200.565820974021	477.28586590363	-1.25318362934149	1.01910783296326e-06	2.88161098188189e-05	Cfu0077900	chr1	34217382	34317807	+	3741	protein_coding	- && sp|Q76KP1|B4GN4_HUMAN N-acetyl-beta-glucosaminyl-glycoprotein 4-beta-N-acetylgalactosaminyltransferase 1 OS=Homo sapiens OX=9606 GN=B4GALNT4 PE=1 SV=1 && -	-
novel.860	116.786314342355	131.942015200505	115.645594726368	275.987310938097	255.390490929339	288.375439750898	121.457974756409	273.251080539445	-1.16824623196184	1.02612271025892e-06	2.89792495029555e-05	-	chr12	36308250	36310837	+	2566	-	- && - && -	-
Cfu0026210	363.467610963452	390.574622110947	521.947117531673	901.30991184739	1313.25161071787	1184.72712509127	425.329783535357	1133.09621588551	-1.4140169325346	1.03028764602903e-06	2.90616046190806e-05	Cfu0026210	chr26	12237540	12334637	+	14805	protein_coding	- && sp|Q15413|RYR3_HUMAN Ryanodine receptor 3 OS=Homo sapiens OX=9606 GN=RYR3 PE=1 SV=3 && PF00520:Ion transport protein|PF00622:SPRY domain|PF01365:RIH domain|PF06459:Ryanodine Receptor TM 4-6|PF08709:Inositol 1,4,5-trisphosphate/ryanodine receptor|PF08454:RyR and IP3R Homology associated|PF02815:MIR domain|PF02026:RyR domain	-
novel.3575	237.147719940088	301.956850707623	317.639900181757	90.7525842273924	102.415476057958	49.5932284921927	285.581490276489	80.9204295925145	1.80727199116984	1.03988326127292e-06	2.92613341875237e-05	-	chr27	8339948	8340818	-	871	-	- && Q13492.2 RecName: Full=Phosphatidylinositol-binding clathrin assembly protein; AltName: Full=Clathrin assembly lymphoid myeloid leukemia protein && -	-
novel.223	13.1086679363868	15.0978425353811	16.1903832616915	50.9706294975766	64.8199215556699	95.5128845034822	14.7989645778198	70.4344785189095	-2.24423928693796	1.04288832218169e-06	2.93104518665339e-05	-	chr1	11544446	11547040	-	1223	-	- && - && -	-
Cfu0115030	11818.0599931952	13384.5656215835	12020.2031158587	5741.03334194655	4401.27267362999	3071.10659403504	12407.6095768792	4404.47086987053	1.49389439297841	1.05746391136248e-06	2.96842493140123e-05	Cfu0115030	chr7	36140367	36153882	-	1599	protein_coding	- && sp|Q92122|KPYM_XENLA Pyruvate kinase PKM OS=Xenopus laevis OX=8355 GN=pkm PE=2 SV=1 && PF00224:Pyruvate kinase, barrel domain|PF02887:Pyruvate kinase, alpha/beta domain	-
Cfu0168820	78.6520076183207	83.3663479127568	94.0584170441124	212.584820587453	200.941756822577	196.536127728319	85.35892419173	203.354235046116	-1.25530434373582	1.07442611282346e-06	3.01240603271261e-05	Cfu0168820	chr9	20882868	20917645	-	798	protein_coding	- && sp|Q9UBB5|MBD2_HUMAN Methyl-CpG-binding domain protein 2 OS=Homo sapiens OX=9606 GN=MBD2 PE=1 SV=1 && PF14048:C-terminal domain of methyl-CpG binding protein 2 and 3|PF01429:Methyl-CpG binding domain|PF16564:p55-binding region of Methyl-CpG-binding domain proteins MBD	-
Cfu0058870	5622.4268476248	6333.87315756055	5315.07153362386	2370.75586467996	2031.45634155469	1170.03283516766	5757.12384626974	1857.41501380077	1.63137405074228	1.08484707921894e-06	3.03796346335787e-05	Cfu0058870	chr10	25095862	25098432	+	1404	protein_coding	- && sp|O60883|G37L1_HUMAN G-protein coupled receptor 37-like 1 OS=Homo sapiens OX=9606 GN=GPR37L1 PE=1 SV=2 && PF00001:7 transmembrane receptor (rhodopsin family)	-
Cfu0188770	1585.55297176024	1532.75923130935	2067.74323370746	686.238719089323	635.235231245565	376.541179292574	1728.68514559235	566.005043209154	1.60864982919597	1.09349113438699e-06	3.05602066191172e-05	Cfu0188770	chr8	14233000	14264295	-	3198	protein_coding	- && sp|Q03669|AT2A2_CHICK Sarcoplasmic/endoplasmic reticulum calcium ATPase 2 OS=Gallus gallus OX=9031 GN=ATP2A2 PE=2 SV=2 && PF00690:Cation transporter/ATPase, N-terminus|PF00689:Cation transporting ATPase, C-terminus|PF00122:E1-E2 ATPase|PF00702:haloacid dehalogenase-like hydrolase|PF13246:Cation transport ATPase (P-type)	-
novel.816	493.362593242193	473.940970023704	585.93767994693	1074.11277770503	1118.79184605086	999.21171480566	517.747081070942	1064.03877952052	-1.04019515763724	1.09392171001352e-06	3.05602066191172e-05	-	chr12	19400469	19403951	+	3366	-	- && - && -	-
novel.3176	85.8021901290771	74.1763568042639	144.171508092205	375.442197762637	434.293474422988	284.701867269995	101.383351675182	364.812513151873	-1.85145528879791	1.10370316329817e-06	3.07964943802298e-05	-	chr24	681403	684028	-	1574	-	- && - && -	-
Cfu0066710	477.274682592991	629.514390931762	492.650233534327	232.475797952361	150.382218009154	128.575036831611	533.14643568636	170.477684264375	1.64001720553393	1.10776013319816e-06	3.08726779157537e-05	Cfu0066710	chr2	27828210	27841246	+	2268	protein_coding	- && sp|Q7Z4F1|LRP10_HUMAN Low-density lipoprotein receptor-related protein 10 OS=Homo sapiens OX=9606 GN=LRP10 PE=1 SV=2 && PF00057:Low-density lipoprotein receptor domain class A	-
Cfu0210520	288.986543143072	235.001201202889	296.823693131011	704.886510368925	550.969333223194	626.344107993989	273.603812492324	627.399983862036	-1.19768135038863	1.10912102486136e-06	3.08736308248189e-05	Cfu0210520	chr6	17979984	17984978	-	480	protein_coding	- && sp|Q4R6U7|RM30_MACFA 39S ribosomal protein L30, mitochondrial OS=Macaca fascicularis OX=9541 GN=MRPL30 PE=2 SV=1 && PF00327:Ribosomal protein L30p/L7e	-
Cfu0197900	288.390694600509	445.714568761904	263.671955976119	43.5115129857361	57.0415309689895	112.043960667546	332.592406446177	70.865668207424	2.2447036349168	1.11775641305066e-06	3.10768333191182e-05	Cfu0197900	chr16	8870125	8900651	-	3684	protein_coding	- && sp|P14543|NID1_HUMAN Nidogen-1 OS=Homo sapiens OX=9606 GN=NID1 PE=1 SV=3 && PF06119:Nidogen-like|PF00086:Thyroglobulin type-1 repeat|PF00058:Low-density lipoprotein receptor repeat class B|PF07474:G2F domain|PF14670:Coagulation Factor Xa inhibitory site|PF07645:Calcium-binding EGF domain	-
novel.2263	306.861999419963	262.571174528368	366.211049966831	872.716631885335	680.609176334534	710.836275054762	311.881407971721	754.720694424877	-1.27610429407907	1.12357068059426e-06	3.12012091982209e-05	-	chr2	33871331	33873843	+	2492	-	- && - && -	-
Cfu0189350	608.957210499422	784.431383903499	629.88300594295	267.28500834095	178.902983493649	288.375439750898	674.423866781957	244.854477195166	1.46435867393564	1.14586462817391e-06	3.17823787392551e-05	Cfu0189350	chr8	12168461	12188404	+	3093	protein_coding	- && sp|Q9H8L6|MMRN2_HUMAN Multimerin-2 OS=Homo sapiens OX=9606 GN=MMRN2 PE=1 SV=2 && PF00386:C1q domain|PF07546:EMI domain	-
novel.4784	14.3003650215128	17.7235542806648	15.4194126301824	47.2410712416563	305.950029742762	121.227891869804	15.8144439774533	158.139664284741	-3.32298579434428	1.14803697830867e-06	3.18047244312155e-05	-	chr7	2225769	2286867	-	859	-	- && - && -	-
Cfu0137830	0	3.2821396816046	2.31291189452736	27.3500938767484	63.5235231245565	31.2253660876769	1.86501719204398	40.6996610296606	-4.48156896047252	1.15365803917218e-06	3.19224449816598e-05	Cfu0137830	chr22	11114208	11121075	-	1326	protein_coding	- && - && -	-
Cfu0022360	184.713048194541	166.076267889193	232.062160084245	422.683269004293	510.780981858679	620.833749272634	194.283825389326	518.099333378535	-1.41429653867056	1.18329866712449e-06	3.2703733114791e-05	Cfu0022360	chr3	38843666	38848441	+	1266	protein_coding	- && sp|Q66IE4|T237B_DANRE Transmembrane protein 237B OS=Danio rerio OX=7955 GN=tmem237b PE=2 SV=1 && PF15383:Transmembrane protein 237	-
Cfu0016380	17.279607734328	23.6314057075531	30.8388252603647	68.375234691871	146.493022715814	194.699341487868	23.9166129007486	136.522532965184	-2.51313243232033	1.18948365219298e-06	3.28356750535978e-05	Cfu0016380	chr3	13132976	13158209	-	1719	protein_coding	- && sp|Q9H3D4|P63_HUMAN Tumor protein 63 OS=Homo sapiens OX=9606 GN=TP63 PE=1 SV=1 && PF07710:P53 tetramerisation motif|PF07647:SAM domain (Sterile alpha motif)|PF00870:P53 DNA-binding domain	-
Cfu0059280	670.329610383415	808.062789611052	494.192174797345	246.150844890736	164.642600751402	112.043960667546	657.528191597271	174.279135436561	1.91077126388222	1.19265102914472e-06	3.2884102013302e-05	Cfu0059280	chr10	26551543	26581983	-	1431	protein_coding	- && sp|Q03064|MOT1_CRILO Monocarboxylate transporter 1 OS=Cricetulus longicaudatus OX=10030 GN=SLC16A1 PE=1 SV=1 && PF07690:Major Facilitator Superfamily	-
Cfu0034360	175.775320056095	186.425533915141	188.116834088225	359.280778653649	592.454083018823	615.323390551279	183.439229353154	522.352750741251	-1.50842779058922	1.2070148381951e-06	3.32407601179151e-05	Cfu0034360	chr20	11946030	11973901	+	2775	protein_coding	- && sp|Q6DRC5|USPL1_DANRE SUMO-specific isopeptidase USPL1 OS=Danio rerio OX=7955 GN=uspl1 PE=1 SV=1 && PF15499:Ubiquitin-specific peptidase-like, SUMO isopeptidase	-
Cfu0134260	240.126962652903	143.10129011796	220.497600611608	50.9706294975766	59.6343278312163	67.9610908967085	201.241951127491	59.5220160751671	1.76376865625078	1.21448956695776e-06	3.34070764925224e-05	Cfu0134260	chr5	1062554	1085350	+	765	protein_coding	- && - && -	-
Cfu0039690	275.282026664122	307.864702134511	562.808561001656	1331.45229736352	1641.24041378956	1109.41888923275	381.985096600097	1360.70386679528	-1.83397165129704	1.21715776414051e-06	3.34409425375607e-05	Cfu0039690	chr11	15493331	15501127	+	3174	protein_coding	- && sp|Q5JV73|FRPD3_HUMAN FERM and PDZ domain-containing protein 3 OS=Homo sapiens OX=9606 GN=FRMPD3 PE=2 SV=2 && -	-
Cfu0039080	1383.56031583137	1526.19495194614	1273.64348325306	642.727206103587	548.376536360967	376.541179292574	1394.46625034352	522.548307252376	1.41374049092768	1.23123305086414e-06	3.3787764536155e-05	Cfu0039080	chr11	12731306	12756707	-	1854	protein_coding	- && sp|P27824|CALX_HUMAN Calnexin OS=Homo sapiens OX=9606 GN=CANX PE=1 SV=2 && PF00262:Calreticulin family	-
Cfu0096090	30.9841242132778	47.9192393514271	31.6097958918739	95.7253285686194	197.052561529236	213.067203892383	36.8377198188596	168.61503133008	-2.19063068825152	1.23403404763585e-06	3.38247424293686e-05	Cfu0096090	chr4	27249201	27266492	+	1836	protein_coding	- && sp|Q61003|CD6_MOUSE T-cell differentiation antigen CD6 OS=Mus musculus OX=10090 GN=Cd6 PE=1 SV=2 && PF00530:Scavenger receptor cysteine-rich domain	-
Cfu0083250	1035.58476697456	1062.10040096725	950.606788650743	494.788061952085	425.218685405195	312.253660876769	1016.09731886418	410.753469411349	1.30373658760597	1.25162492981749e-06	3.42665455785681e-05	Cfu0083250	chr1	14143804	14166139	+	1608	protein_coding	- && sp|Q9NZN3|EHD3_HUMAN EH domain-containing protein 3 OS=Homo sapiens OX=9606 GN=EHD3 PE=1 SV=2 && PF00350:Dynamin family|PF18150:Domain of unknown function (DUF5600)|PF16880:N-terminal EH-domain containing protein|PF12763:Cytoskeletal-regulatory complex EF hand	-
Cfu0158820	126.319891023364	152.291281226453	220.497600611608	52.2138155828833	44.0775466578555	36.7357248090316	166.369590953808	44.3423623499235	1.89753607185968	1.26224434013942e-06	3.45166721966913e-05	Cfu0158820	chr28	5297229	5314365	-	1515	protein_coding	- && sp|Q92806|KCNJ9_HUMAN G protein-activated inward rectifier potassium channel 3 OS=Homo sapiens OX=9606 GN=KCNJ9 PE=1 SV=2 && PF01007:Inward rectifier potassium channel transmembrane domain|PF17655:Inward rectifier potassium channel C-terminal domain	-
novel.116	5.36263688306732	12.4721307900975	9.25164757810942	28.5932799620551	124.454249386886	134.085395552965	9.02880508375807	95.7109749673022	-3.40605323933429	1.26501521484554e-06	3.45518416252003e-05	-	chr1	40682654	40685514	+	1482	-	- && - && -	-
Cfu0170720	1317.42112760687	1816.33609979998	943.668052967161	473.65389850187	444.664661871896	468.380491315153	1359.14176012467	462.233017229639	1.55624329815586	1.27404419970857e-06	3.4716958514541e-05	Cfu0170720	chr9	28661439	28681310	+	2175	protein_coding	- && sp|O93510|GELS_CHICK Gelsolin OS=Gallus gallus OX=9031 GN=GSN PE=2 SV=1 && PF00626:Gelsolin repeat	-
novel.3706	25.0256387876475	34.7906806250087	42.4033847330015	121.832236360061	120.565054093546	268.170791105931	34.0732347152192	170.189360519846	-2.31830567237312	1.27593197966155e-06	3.47277346183672e-05	-	chr3	1155152	1172941	+	6803	-	- && - && -	-
Cfu0200150	1396.66898376775	1562.95491638011	1451.73769913167	580.56790183825	333.174396796143	214.903990132835	1470.45386642651	376.215429589076	1.96387338012912	1.29326865543205e-06	3.51174502690307e-05	Cfu0200150	chr16	2004667	2040886	-	747	protein_coding	- && sp|O70352|CD82_RAT CD82 antigen OS=Rattus norvegicus OX=10116 GN=Cd82 PE=1 SV=1 && PF00335:Tetraspanin family	-
novel.393	19.0671533620171	14.4414145990602	20.0452364192371	58.429746009417	72.5983121423503	99.1864569843853	17.8512681267715	76.7381717120509	-2.09726514643716	1.32828605136807e-06	3.60262758757417e-05	-	chr10	15433591	15437955	+	4365	-	- && - && -	-
novel.1698	63.7557940542448	78.7713523585103	66.3034743097842	155.398260663343	282.614857982721	240.618997499157	69.6102069075131	226.21070538174	-1.69903931272045	1.34223319142032e-06	3.63621753172785e-05	-	chr17	31054820	31063679	+	3500	-	- && - && -	-
novel.3827	183.521351109415	171.32769137976	198.910422929353	371.712639506717	382.437537178452	404.092972899348	184.586488472842	386.081049861506	-1.06433359959319	1.3471537258488e-06	3.6453039946776e-05	-	chr3	1637979	1648144	-	4005	-	- && - && -	-
Cfu0182070	864.576235258964	865.828448007293	747.841512563845	394.089989042238	335.76719365837	246.129356220512	826.082065276701	325.32884630704	1.34089916252689	1.35331643318593e-06	3.65772668021718e-05	Cfu0182070	chr8	39843395	39848055	-	1017	protein_coding	- && sp|Q9Y394|DHRS7_HUMAN Dehydrogenase/reductase SDR family member 7 OS=Homo sapiens OX=9606 GN=DHRS7 PE=1 SV=1 && PF00106:short chain dehydrogenase	-
Cfu0216910	10.1294252235716	4.59499555424644	13.106500735655	45.9978851563496	70.0055152801235	60.6139459349021	9.27697383782435	58.8724487904584	-2.67322056167578	1.35995814095087e-06	3.67141367727004e-05	Cfu0216910	chr25	25321141	25326127	-	528	protein_coding	- && sp|Q6DJ35|CS012_XENTR Protein C19orf12 homolog OS=Xenopus tropicalis OX=8364 PE=2 SV=1 && -	-
novel.746	5.95848542563035	3.2821396816046	10.0226182096185	37.2955825592024	66.1163199867833	45.9196560112895	6.42108110561783	49.7771861857584	-2.97191786186159	1.37989457742662e-06	3.72091850652317e-05	-	chr11	28588905	28592534	-	2476	-	- && - && -	-
Cfu0241090	132.278376448994	141.788434245319	173.468392089552	320.74201000914	417.440294818514	528.994437250055	149.178400927955	422.392247359237	-1.50026502523593	1.39521545220564e-06	3.75787717456914e-05	Cfu0241090	chr23	5665831	5684313	-	3546	protein_coding	- && sp|B2RX88|CSPP1_MOUSE Centrosome and spindle pole associated protein 1 OS=Mus musculus OX=10090 GN=Cspp1 PE=1 SV=2 && -	-
novel.5263	29.1965785855887	46.6063834787853	43.1743553645106	113.129933762914	147.789421146927	227.761493815996	39.6591058096282	162.893616241946	-2.03513918543207	1.41432305713408e-06	3.80493778758002e-05	-	chr9	31569174	31569553	-	351	-	- && - && -	-
Cfu0143460	135.257619161809	163.450556143909	141.858596197678	43.5115129857361	33.7063592089483	58.7771596944506	146.855590501132	45.3316772963783	1.71172849068048	1.44412470324785e-06	3.8806265553442e-05	Cfu0143460	chr21	13162749	13170167	-	1422	protein_coding	- && sp|Q3UGP8|AG10B_MOUSE Putative Dol-P-Glc:Glc(2)Man(9)GlcNAc(2)-PP-Dol alpha-1,2-glucosyltransferase OS=Mus musculus OX=10090 GN=Alg10b PE=1 SV=1 && PF04922:DIE2/ALG10 family	-
Cfu0072990	35.1550640112191	22.3185498349113	37.0065903124377	95.7253285686194	115.379460369092	165.310761640642	31.4934013861893	125.471850192785	-1.98979880727856	1.49693324080012e-06	4.0178931311026e-05	Cfu0072990	chr2	3367144	3378891	-	684	protein_coding	- && sp|Q9JIT1|RNF32_MOUSE RING finger protein 32 OS=Mus musculus OX=10090 GN=Rnf32 PE=1 SV=1 && PF13639:Ring finger domain	-
Cfu0170310	392.068341006477	416.175311627463	464.124320168489	789.423164169783	1142.1270178109	1083.70388186643	424.12265760081	1005.08468794904	-1.24459215505018	1.5246123005044e-06	4.08747152592603e-05	Cfu0170310	chr9	26289174	26314474	-	3816	protein_coding	- && sp|Q5DW34|EHMT1_MOUSE Histone-lysine N-methyltransferase EHMT1 OS=Mus musculus OX=10090 GN=Ehmt1 PE=1 SV=2 && PF12796:Ankyrin repeats (3 copies)|PF00856:SET domain|PF05033:Pre-SET motif	-
novel.681	139.42855895975	133.911299009468	152.652185038805	346.848917800582	429.107880698535	789.81808339418	141.997347669341	521.924960631099	-1.87577540431132	1.53886550770402e-06	4.12093662022786e-05	-	chr11	35928213	35947529	+	3392	-	- && - && -	-
Cfu0054310	54.8180659157993	55.1399466509572	78.6390044139301	154.155074578036	197.052561529236	225.924707575544	62.8656723268955	192.377447894272	-1.61368480193244	1.56546480600937e-06	4.18734844834989e-05	Cfu0054310	chr10	5214064	5222765	-	1659	protein_coding	- && sp|Q14258|TRI25_HUMAN E3 ubiquitin/ISG15 ligase TRIM25 OS=Homo sapiens OX=9606 GN=TRIM25 PE=1 SV=2 && PF15227:zinc finger of C3HC4-type, RING|PF00622:SPRY domain|PF00643:B-box zinc finger|PF13765:SPRY-associated domain	-
Cfu0110360	149.557984183322	181.174110424574	155.736067564842	62.1593042653373	59.6343278312163	42.2460835303863	162.156054057579	54.67990520898	1.55576929250574	1.57981096404077e-06	4.22087037246761e-05	Cfu0110360	chr14	24421681	24478792	+	1236	protein_coding	- && sp|Q674X7|KAZRN_HUMAN Kazrin OS=Homo sapiens OX=9606 GN=KAZN PE=1 SV=2 && -	-
novel.4973	13.1086679363868	46.6063834787853	40.0904728384742	0	0	0	33.2685080845487	0	6.97521110791749	1.58687401154697e-06	4.23487902783365e-05	-	chr8	4610122	4611976	-	1657	-	- && - && -	-
Cfu0229530	129.299133736179	119.469884410407	144.942478723714	39.7819547298159	45.3739450889689	49.5932284921927	131.237165623433	44.9163761036591	1.55334553402292	1.59786620693053e-06	4.25932926706535e-05	Cfu0229530	chr15	11228744	11247860	+	690	protein_coding	- && sp|A3KPA0|JAM3B_DANRE Junctional adhesion molecule 3B OS=Danio rerio OX=7955 GN=jam3b PE=1 SV=1 && PF13927:Immunoglobulin domain	-
novel.242	70.3101280224382	84.6792037853986	158.819950090878	474.897084587177	352.620373262844	372.867606811671	104.603093966238	400.128354887231	-1.93907695326774	1.61156635713733e-06	4.28952135785645e-05	-	chr1	18606561	18619206	-	1004	-	- && - && -	-
novel.1933	5.95848542563035	6.56427936320919	9.25164757810942	38.5387686445091	54.4487341067627	36.7357248090316	7.25813745564966	43.2410758534345	-2.59078324948511	1.61287920077538e-06	4.28952135785645e-05	-	chr18	30684591	30685821	-	1231	-	- && - && -	-
novel.3525	2.97924271281518	3.2821396816046	6.16776505207295	32.3228382179754	36.2991560711751	31.2253660876769	4.14304914883091	33.2824534589425	-3.03217585176758	1.62315869165841e-06	4.31193218191586e-05	-	chr27	5737135	5739708	+	2032	-	- && - && -	-
Cfu0185500	169.220986087902	183.799822169857	204.307217349916	72.1047929477912	77.7839058668039	66.1243046562569	185.776008535892	72.004334490284	1.3623174221825	1.64676273886878e-06	4.36596165061611e-05	Cfu0185500	chr8	24362506	24395056	-	3264	protein_coding	- && sp|Q9Z2B5|E2AK3_MOUSE Eukaryotic translation initiation factor 2-alpha kinase 3 OS=Mus musculus OX=10090 GN=Eif2ak3 PE=1 SV=1 && PF00069:Protein kinase domain	-
Cfu0128830	146.578741470507	181.174110424574	196.597511034825	435.115129857361	401.883513645153	639.20161167715	174.783454309969	492.066751726555	-1.4918735240426	1.64724950764511e-06	4.36596165061611e-05	Cfu0128830	chr5	21933921	21942111	+	1866	protein_coding	- && sp|O15287|FANCG_HUMAN Fanconi anemia group G protein OS=Homo sapiens OX=9606 GN=FANCG PE=1 SV=1 && -	-
Cfu0171430	0.595848542563035	0	2.31291189452736	96.9685146539261	14.2603827422474	29.3885798472253	0.969586812363464	46.8724924144663	-5.6674192488535	1.65143562031951e-06	4.37207716956262e-05	Cfu0171430	chr9	31625961	31639581	+	1380	protein_coding	- && sp|Q8BML2|OACYL_MOUSE O-acyltransferase like protein OS=Mus musculus OX=10090 GN=Oacyl PE=2 SV=1 && -	-
Cfu0199440	383.130612868032	406.328892582649	492.650233534327	825.475560643679	1042.30433861517	986.354211122499	427.369912995003	951.378036793783	-1.15484658098304	1.65679700790522e-06	4.37848275631263e-05	Cfu0199440	chr16	4747173	4808935	+	5469	protein_coding	- && sp|Q6ZMW3|EMAL6_HUMAN Echinoderm microtubule-associated protein-like 6 OS=Homo sapiens OX=9606 GN=EML6 PE=2 SV=2 && PF03451:HELP motif	-
Cfu0120470	4.17093979794125	2.62571174528368	3.85485315754559	37.2955825592024	32.409960777835	23.8782211258705	3.55050156692351	31.1945881543026	-3.1430298831208	1.65761819789069e-06	4.37848275631263e-05	Cfu0120470	chr7	6739190	6741986	+	402	protein_coding	- && - && -	-
Cfu0042810	137.045164789498	171.32769137976	194.284599140298	59.6729320947238	29.8171639156082	45.9196560112895	167.552485103185	45.1365840072071	1.8906081350169	1.66701320970614e-06	4.39830662166344e-05	Cfu0042810	chr11	29765865	29767998	+	1053	protein_coding	- && sp|Q6P1I6|PSD2_MOUSE PH and SEC7 domain-containing protein 2 OS=Mus musculus OX=10090 GN=Psd2 PE=1 SV=1 && -	-
Cfu0050150	22.0463960748323	42.6678158608598	38.5485315754559	104.427631165767	163.346202320288	143.269326755223	34.420914503716	137.014386747093	-1.99575136719905	1.67341145128652e-06	4.41018775570653e-05	Cfu0050150	chr13	16634801	16639323	+	1989	protein_coding	- && sp|Q8N103|TAGAP_HUMAN T-cell activation Rho GTPase-activating protein OS=Homo sapiens OX=9606 GN=TAGAP PE=1 SV=1 && PF00620:RhoGAP domain	-
Cfu0056850	466.549408826857	347.250378313766	426.346759224542	831.691491070213	1008.59797940622	1193.91105629353	413.382182121722	1011.40017558999	-1.28974041237117	1.70305239198389e-06	4.48322762600194e-05	Cfu0056850	chr10	15438460	15488022	-	1017	protein_coding	- && sp|Q6DRD3|DPOLB_DANRE DNA polymerase beta OS=Danio rerio OX=7955 GN=polb PE=2 SV=2 && PF14791:DNA polymerase beta thumb|PF14792:DNA polymerase beta palm|PF14716:Helix-hairpin-helix domain|PF10391:Fingers domain of DNA polymerase lambda	-
Cfu0004350	94.1440697249596	96.4949066391752	130.294036725041	232.475797952361	385.030334040679	400.419400418444	106.977671029725	339.308510803828	-1.66505588084173	1.70912428888861e-06	4.49412783352845e-05	Cfu0004350	chr17	16065680	16078969	-	1908	protein_coding	- && sp|Q8C4G9|AGRA1_MOUSE Adhesion G protein-coupled receptor A1 OS=Mus musculus OX=10090 GN=Adgra1 PE=2 SV=1 && PF00002:7 transmembrane receptor (Secretin family)	-
Cfu0063500	112.019526001851	154.916992971737	204.307217349916	384.144500359784	565.229715965442	541.851940933216	157.081245441168	497.075385752814	-1.66308298693707	1.71302948530714e-06	4.4993125454382e-05	Cfu0063500	chr2	43624657	43630658	+	2367	protein_coding	- && sp|Q96EQ9|PRDM9_MOUSE Histone-lysine N-methyltransferase PRDM9 OS=Mus musculus OX=10090 GN=Prdm9 PE=1 SV=2 && PF00096:Zinc finger, C2H2 type	-
Cfu0003290	101.294252235716	138.506294563714	100.997152727695	34.8092103885889	29.8171639156082	16.5310761640642	113.599233175708	27.0524834894204	2.04625941515493	1.74713203611339e-06	4.58371021560255e-05	Cfu0003290	chr17	12781338	12884453	-	4488	protein_coding	- && sp|Q9P266|JCAD_HUMAN Junctional protein associated with coronary artery disease OS=Homo sapiens OX=9606 GN=JCAD PE=1 SV=3 && PF15351:Junctional protein associated with coronary artery disease	-
Cfu0134960	109.636131831599	146.383429799565	218.184688717081	47.2410712416563	27.2243670533814	23.8782211258705	158.068083449415	32.7812198069694	2.25491485692262	1.77032155961145e-06	4.63931903307635e-05	Cfu0134960	chr22	26008558	26079482	-	4590	protein_coding	- && sp|O94813|SLIT2_HUMAN Slit homolog 2 protein OS=Homo sapiens OX=9606 GN=SLIT2 PE=1 SV=1 && PF00008:EGF-like domain|PF13855:Leucine rich repeat|PF01462:Leucine rich repeat N-terminal domain|PF02210:Laminin G domain	-
novel.1765	330.695941122485	206.118372004769	735.505982459699	3569.18725091567	3383.59990520597	1375.75289409823	424.106765195651	2776.18001673996	-2.71129214968219	1.77993860129397e-06	4.65927459963013e-05	-	chr18	479673	488683	+	3233	-	- && - && -	-
novel.610	57.7973086286144	72.2070729953011	117.187535989386	261.069077914416	291.689647000515	268.170791105931	82.3973058711005	273.643172006954	-1.7357900904114	1.81652401110075e-06	4.74541198508033e-05	-	chr11	7073478	7122646	+	4950	-	- && - && -	-
novel.3427	23.2380931599584	26.9135453891577	29.2968839973465	69.6184207771777	108.897468213525	112.043960667546	26.4828408488209	96.8532832194165	-1.869150807584	1.81692324296617e-06	4.74541198508033e-05	-	chr26	4466374	4467987	+	1614	-	- && - && -	-
Cfu0092820	99.5067066080269	97.1513345754961	87.8906519920395	11.1886747677607	19.445976466701	31.2253660876769	94.8495643918542	20.6200057740462	2.23860164500663	1.86776656580404e-06	4.87273494986837e-05	Cfu0092820	chr4	15610207	15630886	-	2889	protein_coding	- && sp|Q8JHW2|TSP3A_DANRE Thrombospondin-3a OS=Danio rerio OX=7955 GN=thbs3a PE=2 SV=2 && PF11598:Cartilage oligomeric matrix protein|PF05735:Thrombospondin C-terminal region|PF07645:Calcium-binding EGF domain|PF02412:Thrombospondin type 3 repeat	-
Cfu0231960	196.034170503239	215.964791049582	196.597511034825	420.19689683368	598.93607517439	841.248098126824	202.865490862549	620.127023378298	-1.61001093319337	1.88418247524786e-06	4.9086568540315e-05	Cfu0231960	chr15	21744260	21758411	+	2748	protein_coding	- && sp|A4IG42|TCAF_DANRE TRPM8 channel-associated factor homolog OS=Danio rerio OX=7955 GN=tcaf PE=2 SV=1 && PF13402:Peptidase M60, enhancin and enhancin-like|PF17291:N-terminal domain of M60-like peptidases	-
Cfu0010910	546.988962072867	1089.67037429273	778.68033782421	239.934914464202	171.124592906969	78.981808339418	805.113224729934	163.347105236863	2.29602634275881	1.88575447015778e-06	4.9086568540315e-05	Cfu0010910	chr14	6110667	6131710	-	1425	protein_coding	- && sp|Q9R0N3|SYT11_MOUSE Synaptotagmin-11 OS=Mus musculus OX=10090 GN=Syt11 PE=1 SV=2 && PF00168:C2 domain	-
novel.3607	101.890100778279	87.9613434670032	205.078187981425	540.785947108434	613.196457916637	418.78726282296	131.643210742236	524.256555949344	-1.99666199414583	1.89384913426383e-06	4.92421935234119e-05	-	chr28	4128640	4148855	+	1836	-	- && - && -	-
Cfu0013190	252.043933504164	229.749777712322	308.388252603647	544.515505364354	762.282277494678	960.639203756176	263.393987940044	755.812328871736	-1.51995094110234	1.89666044723202e-06	4.92504129057166e-05	Cfu0013190	chr14	16873582	16887249	-	1569	protein_coding	- && sp|P49760|CLK2_HUMAN Dual specificity protein kinase CLK2 OS=Homo sapiens OX=9606 GN=CLK2 PE=1 SV=1 && PF00069:Protein kinase domain	-
novel.350	17.279607734328	112.905605047198	16.9613538932006	0	0	0	49.0488555582423	0	7.53733730579442	1.89839802227785e-06	4.92504129057166e-05	-	chr1	49566796	49603405	-	478	-	- && P16212.1 RecName: Full=Popy class I histocompatibility antigen, alpha chain E; AltName: Full=MHC class I antigen E; Flags: Precursor && -	-
novel.1883	128.107436651053	135.88058281843	148.026361249751	330.687498691594	289.096850138288	284.701867269995	137.338126906411	301.495405366626	-1.13685989867056	1.92028381097611e-06	4.976272223299e-05	-	chr18	4033524	4035992	-	2373	-	- && - && -	-
Cfu0214240	7.74603105331946	0.656427936320919	20.8162070507462	100.698072909846	199.645358391463	168.984334121545	9.73955534679552	156.442588474285	-4.01821066503738	1.92725730685454e-06	4.98878807428388e-05	Cfu0214240	chr6	440889	443170	-	561	protein_coding	- && - && -	-
Cfu0048630	455.824135060722	384.010342747738	488.795380376781	844.12335192328	1029.34035430404	1131.46032411817	442.87661939508	1001.6413434485	-1.17678386182929	1.9295595141595e-06	4.98919771711174e-05	Cfu0048630	chr13	20891361	20895693	-	3282	protein_coding	- && sp|O60281|ZN292_HUMAN Zinc finger protein 292 OS=Homo sapiens OX=9606 GN=ZNF292 PE=1 SV=3 && -	-
Cfu0054300	849.680021694889	920.311966721929	741.673747511772	395.333175127545	423.922286974081	334.295095762188	837.221911976196	384.516852621271	1.12062872218894	1.942887914e-06	5.01808486644773e-05	Cfu0054300	chr10	5202587	5213708	+	1542	protein_coding	- && sp|Q27245|YH24_CAEEL Putative aminopeptidase W07G4.4 OS=Caenorhabditis elegans OX=6239 GN=lap-2 PE=3 SV=1 && PF00883:Cytosol aminopeptidase family, catalytic domain	-
novel.3834	271.706935408744	191.020529469388	397.049875227196	1621.11465524	1171.94418172651	734.714496180632	286.592446701776	1175.92444438238	-2.03801180513146	1.94680743156565e-06	5.02263367405367e-05	-	chr3	3437852	3447930	-	9768	-	- && - && -	-
Cfu0144130	177.562865683785	217.934074858545	287.572045552901	512.192667146379	665.052395161173	729.204137459277	227.689662031744	635.483066588943	-1.48111506088028	1.96345440296267e-06	5.05997202783437e-05	Cfu0144130	chr21	8998992	9007085	+	2826	protein_coding	- && - && PF14973:TERF1-interacting nuclear factor 2 N-terminus|PF00096:Zinc finger, C2H2 type	-
Cfu0148030	1153.56277840204	1062.10040096725	1127.93003389784	601.702065288465	523.744966169813	438.991911467928	1114.53107108904	521.479647642068	1.09358126248753	1.97196222436838e-06	5.07627576584918e-05	Cfu0148030	chr19	10515273	10587103	+	2151	protein_coding	- && sp|Q9CQN1|TRAP1_MOUSE Heat shock protein 75 kDa, mitochondrial OS=Mus musculus OX=10090 GN=Trap1 PE=1 SV=1 && PF13589:Histidine kinase-, DNA gyrase B-, and HSP90-like ATPase|PF00183:Hsp90 protein	-
Cfu0033170	313.416333388157	357.753225294901	332.28834218043	139.236841554355	123.157850955773	73.4714496180632	334.485966954496	111.955380709397	1.56908285945588	1.98390814892023e-06	5.0877920256892e-05	Cfu0033170	chr20	17035580	17051392	-	2994	protein_coding	- && sp|Q7ZUW2|HYOU1_DANRE Hypoxia up-regulated protein 1 OS=Danio rerio OX=7955 GN=hyou1 PE=2 SV=1 && PF00012:Hsp70 protein|PF10712:NAD-specific glutamate dehydrogenase	-
Cfu0154430	598.231936733288	612.447264587418	427.888700487561	180.261982369478	186.681374080329	86.3289533012243	546.189300602755	151.090769917011	1.847549789238	1.98442516557951e-06	5.0877920256892e-05	Cfu0154430	chr27	10849981	11177866	+	2958	protein_coding	- && sp|P13590|NCAM1_CHICK Neural cell adhesion molecule 1 OS=Gallus gallus OX=9031 GN=NCAM1 PE=1 SV=3 && PF00041:Fibronectin type III domain|PF07679:Immunoglobulin I-set domain	-
novel.323	157.899863779204	193.646241214671	103.310064622222	407.765035980612	484.853013236411	736.551282421084	151.618723205366	543.056443879369	-1.83781616549696	1.98458797295266e-06	5.0877920256892e-05	-	chr1	46286776	46288725	-	830	-	- && - && -	-
Cfu0017560	274.090329578996	384.666770684059	329.975430285903	110.6435615923	130.936241542453	69.79787713716	329.577510182986	103.792560090638	1.65805801151209	1.98518119518963e-06	5.0877920256892e-05	Cfu0017560	chr3	18094534	18188627	+	3375	protein_coding	- && sp|O43295|SRGP3_HUMAN SLIT-ROBO Rho GTPase-activating protein 3 OS=Homo sapiens OX=9606 GN=SRGAP3 PE=1 SV=3 && PF00018:SH3 domain|PF00611:Fes/CIP4, and EFC/F-BAR homology domain|PF00620:RhoGAP domain	-
novel.4433	17.8754562768911	11.8157028537765	45.487267259038	152.91188849273	130.936241542453	183.678624045158	25.0594754632352	155.842251360114	-2.64443182859717	1.98949007373064e-06	5.09322590822725e-05	-	chr6	324556	332028	+	2373	-	- && P35072.1 RecName: Full=Transposable element Tcb1 transposase; AltName: Full=Transposable element Barney transposase && PF01498:Transposase	-
Cfu0014120	1760.13659473121	1387.68865738242	1043.89423506335	317.01245175322	331.87799836503	580.424451982699	1397.23982905899	409.77163403365	1.7725695600431	2.02470289002216e-06	5.17767702787974e-05	Cfu0014120	chr3	1668736	1690754	+	2472	protein_coding	- && sp|P42224|STAT1_HUMAN Signal transducer and activator of transcription 1-alpha/beta OS=Homo sapiens OX=9606 GN=STAT1 PE=1 SV=2 && PF00017:SH2 domain|PF02864:STAT protein, DNA binding domain|PF02865:STAT protein, protein interaction domain|PF01017:STAT protein, all-alpha domain	-
Cfu0167730	436.161133156142	516.608785884564	498.8179985864	246.150844890736	222.980530151504	209.39363141148	483.862639209035	226.17500215124	1.09460286012352	2.0394596354137e-06	5.20968882280046e-05	Cfu0167730	chr9	17415281	17456429	-	3756	protein_coding	- && sp|Q80TE4|SI1L2_MOUSE Signal-induced proliferation-associated 1-like protein 2 OS=Mus musculus OX=10090 GN=Sipa1l2 PE=1 SV=3 && PF02145:Rap/ran-GAP	-
novel.465	76.8644619906316	60.3913701415246	99.4552114646763	236.205356208282	217.794936427051	209.39363141148	78.9036811989441	221.131308015604	-1.49036547893668	2.04450126203688e-06	5.21684088474345e-05	-	chr10	37365174	37375284	+	2921	-	- && - && -	-
Cfu0078860	362.275913878326	389.918194174626	390.882110175123	196.423401478466	175.013788200309	168.984334121545	381.025406076025	180.14050793344	1.0780661158018	2.07194444065814e-06	5.28107547410246e-05	Cfu0078860	chr1	29461526	29471726	+	1293	protein_coding	- && sp|Q6NVR8|LS14A_XENTR Protein LSM14 homolog A OS=Xenopus tropicalis OX=8364 GN=lsm14a PE=2 SV=1 && PF09532:FDF domain|PF12701:Scd6-like Sm domain	-
Cfu0210720	199.013413216054	170.014835507118	166.52965640597	387.874058615705	375.955545022885	505.116216124185	178.519301709714	422.981939920925	-1.24120675507414	2.08672325314251e-06	5.31292525425375e-05	Cfu0210720	chr6	17617382	17620440	-	192	protein_coding	- && sp|Q6J3Q7|COX17_CANLF Cytochrome c oxidase copper chaperone OS=Canis lupus familiaris OX=9615 GN=COX17 PE=3 SV=3 && PF05051:Cytochrome C oxidase copper chaperone (COX17)	-
novel.1750	0.595848542563035	6.56427936320919	6.16776505207295	31.0796521326686	60.9307262623297	148.779685476578	4.44263098594839	80.2633546238588	-4.18633085110688	2.09618353982459e-06	5.33117892407192e-05	-	chr17	28283118	28345304	-	2552	-	- && - && -	-
Cfu0159080	331.887638207611	351.845373868013	406.301522805305	157.884632833957	93.3406870401647	77.1450220989664	363.34484496031	109.456780657696	1.72288631324079	2.1147249417092e-06	5.37246333171559e-05	Cfu0159080	chr28	6356966	6423265	-	1359	protein_coding	- && sp|Q6AX59|ABHD8_XENLA Protein ABHD8 OS=Xenopus laevis OX=8355 GN=abhd8 PE=2 SV=1 && PF00561:alpha/beta hydrolase fold	-
novel.2996	18.4713048194541	34.7906806250087	41.6324141014924	93.2389563980059	211.312944271484	181.841837804706	31.6314665153184	162.131246158065	-2.36128204174786	2.12789022524953e-06	5.39543245095916e-05	-	chr23	12131284	12178816	+	2789	-	- && - && -	-
Cfu0240980	121.553102682859	137.193438691072	168.842568300497	312.039707411993	483.556614805297	378.377965533026	142.529703224809	391.324762583439	-1.45870120299456	2.12840315842917e-06	5.39543245095916e-05	Cfu0240980	chr23	6538775	6569084	-	759	protein_coding	- && sp|Q9R0M5|TPK1_MOUSE Thiamin pyrophosphokinase 1 OS=Mus musculus OX=10090 GN=Tpk1 PE=1 SV=1 && PF04265:Thiamin pyrophosphokinase, vitamin B1 binding domain|PF04263:Thiamin pyrophosphokinase, catalytic domain	-
novel.33	19.0671533620171	11.1592749174556	14.6484419986733	53.45700166819	77.7839058668039	67.9610908967085	14.9582900927153	66.4006661439008	-2.14507107629349	2.13312921048449e-06	5.40152882015065e-05	-	chr1	12352380	12430049	+	526	-	- && - && -	-
Cfu0178670	82.8229474162619	65.6427936320919	126.439183567495	252.366775317269	326.692404640576	306.743302155414	91.6349748719498	295.267494037753	-1.69031260011522	2.13599260557939e-06	5.40290042656935e-05	Cfu0178670	chr24	9541891	9548497	-	1560	protein_coding	- && sp|O88947|FA10_MOUSE Coagulation factor X OS=Mus musculus OX=10090 GN=F10 PE=1 SV=1 && PF00594:Vitamin K-dependent carboxylation/gamma-carboxyglutamic (GLA) domain|PF14670:Coagulation Factor Xa inhibitory site|PF00089:Trypsin	-
Cfu0212750	53.0305202881102	122.095596155691	33.1517371548921	6.21593042653373	6.48199215556699	1.83678624045158	69.4259511995644	4.84490294085077	3.79047643403048	2.13949463638693e-06	5.40588270177635e-05	Cfu0212750	chr6	8458728	8517439	-	792	protein_coding	- && sp|A6QQX9|TM163_BOVIN Transmembrane protein 163 OS=Bos taurus OX=9913 GN=TMEM163 PE=2 SV=1 && -	-
novel.4041	85.2063415865141	107.654181556631	244.397690188391	472.410712416563	1088.97468213525	826.553808203211	145.752737777178	795.979734251676	-2.45082110741546	2.14786178348172e-06	5.42113791360121e-05	-	chr4	38328535	38398838	+	8019	-	- && - && -	-
Cfu0231820	33.36751838353	38.0728203066133	28.5259133658374	85.7798398861654	116.675858800206	141.432540514772	33.3220840186602	114.629413067048	-1.77422656139922	2.15110178870329e-06	5.42343333964401e-05	Cfu0231820	chr15	20938396	20943868	-	1368	protein_coding	- && sp|P51956|NEK3_HUMAN Serine/threonine-protein kinase Nek3 OS=Homo sapiens OX=9606 GN=NEK3 PE=1 SV=2 && PF00069:Protein kinase domain	-
Cfu0216680	629.216060946565	479.192393514271	903.577580128687	197.666587563773	178.902983493649	77.1450220989664	670.662011529841	151.238197718796	2.14274105864575	2.19012868274407e-06	5.51585330910578e-05	Cfu0216680	chr25	23309389	23474656	-	1815	protein_coding	- && sp|Q8TB96|TIP_HUMAN T-cell immunomodulatory protein OS=Homo sapiens OX=9606 GN=ITFG1 PE=1 SV=1 && -	-
Cfu0091060	79.8437047034467	113.562032983519	73.2422099933662	19.8909773649079	23.3351717600412	22.041434885419	88.8826492267773	21.7558613367894	2.03280832680681	2.21193732846982e-06	5.56160223005346e-05	Cfu0091060	chr4	10779042	10833398	+	2925	protein_coding	- && sp|Q08345|DDR1_HUMAN Epithelial discoidin domain-containing receptor 1 OS=Homo sapiens OX=9606 GN=DDR1 PE=1 SV=1 && PF00754:F5/8 type C domain|PF07714:Protein tyrosine kinase	-
Cfu0147320	225.82659763139	356.440369422259	208.162070507462	653.915880871348	1151.2018068287	2090.2627416339	263.476345853704	1298.46014311131	-2.30011533202673	2.2130736388765e-06	5.56160223005346e-05	Cfu0147320	chr19	7912358	7923113	+	2454	protein_coding	- && sp|P57679|EVC_HUMAN Ellis-van Creveld syndrome protein OS=Homo sapiens OX=9606 GN=EVC PE=2 SV=1 && -	-
novel.2704	85.2063415865141	149.009141544849	79.4099750454392	319.498823923834	509.484583427565	1581.47295302881	104.541819392267	803.48545346007	-2.94072158686531	2.22518211607289e-06	5.58599924737132e-05	-	chr21	27993340	27996345	+	1025	-	- && - && -	-
Cfu0148730	9777.27873491685	11717.2386633284	8712.73910668455	4833.50749967263	3145.0625938811	2760.68971939873	10069.0855016433	3579.75327098415	1.49174305102946	2.23774895412185e-06	5.61149309389759e-05	Cfu0148730	chr19	14119111	14129888	-	1188	protein_coding	- && sp|Q5NCC9|TRI58_MOUSE E3 ubiquitin-protein ligase TRIM58 OS=Mus musculus OX=10090 GN=Trim58 PE=2 SV=1 && PF13765:SPRY-associated domain|PF00622:SPRY domain	-
Cfu0032630	232.976780142147	304.582562452907	215.871776822553	53.45700166819	82.9694995912575	97.3496707439338	251.143706472536	77.9253906677938	1.69777758404797	2.2426739066836e-06	5.61778950295307e-05	Cfu0032630	chr20	19176579	19233431	-	3381	protein_coding	- && sp|E9QJQ6|MEG10_DANRE Multiple epidermal growth factor-like domains protein 10 OS=Danio rerio OX=7955 GN=megf10 PE=1 SV=1 && -	-
Cfu0059070	135.853467704372	171.32769137976	146.484419986732	57.1865599241103	53.1523356756493	36.7357248090316	151.221859690288	49.0248734695971	1.61099048788075	2.2475709689874e-06	5.62400258272106e-05	Cfu0059070	chr10	25430767	25451286	+	465	protein_coding	- && sp|Q08DI6|RNF11_BOVIN RING finger protein 11 OS=Bos taurus OX=9913 GN=RNF11 PE=2 SV=1 && PF13639:Ring finger domain	-
Cfu0231900	192.45907924786	274.386877382144	328.433489022884	79.5639094596317	71.3019137112369	31.2253660876769	265.093148550963	60.6970630861818	2.11236460113996	2.25966880823835e-06	5.64820116396505e-05	Cfu0231900	chr15	21273203	21394976	-	2070	protein_coding	- && sp|Q9D6Y9|GLGB_MOUSE 1,4-alpha-glucan-branching enzyme OS=Mus musculus OX=10090 GN=Gbe1 PE=1 SV=1 && PF02922:Carbohydrate-binding module 48 (Isoamylase N-terminal domain)|PF02806:Alpha amylase, C-terminal all-beta domain|PF00128:Alpha amylase, catalytic domain	-
Cfu0047490	838.954747928754	896.680561014376	905.119521391705	478.626642843097	357.805966987298	413.276904101606	880.251610111612	416.569837977333	1.07889968261803	2.26514316601222e-06	5.65580972277579e-05	Cfu0047490	chr13	25029478	25039476	-	3003	protein_coding	- && sp|Q5ZKA2|SYIM_CHICK Isoleucine--tRNA ligase, mitochondrial OS=Gallus gallus OX=9031 GN=IARS2 PE=2 SV=1 && PF00133:tRNA synthetases class I (I, L, M and V)|PF08264:Anticodon-binding domain of tRNA	-
Cfu0220530	52.4346717455471	40.698532051897	60.1357092577112	125.561794615981	182.792178786989	247.966142460963	51.0896376850518	185.440038621311	-1.85662496156058	2.28602144049976e-06	5.70182260898928e-05	Cfu0220530	chr18	11243422	11250437	+	1767	protein_coding	- && sp|Q7T2L7|I17RD_CHICK Interleukin-17 receptor D OS=Gallus gallus OX=9031 GN=IL17RD PE=2 SV=1 && PF08357:SEFIR domain|PF16742:N-terminus of interleukin 17 receptor D	-
Cfu0206320	381.343067240343	318.367549115646	337.685136600994	696.184207771777	710.426340250142	927.577051428048	345.798584318994	778.062533149989	-1.16814145048638	2.30170989186734e-06	5.72912013133028e-05	Cfu0206320	chr6	36533263	36559612	+	1914	protein_coding	- && sp|Q8JFW1|ASND1_DANRE Asparagine synthetase domain-containing protein 1 OS=Danio rerio OX=7955 GN=asnsd1 PE=2 SV=1 && PF00733:Asparagine synthase	-
Cfu0062090	264.556752897988	101.089902193422	39.319502206965	4.97274434122698	15.5567811733608	7.34714496180632	134.988719099458	9.29222349213136	3.85431767539137	2.30188961488282e-06	5.72912013133028e-05	Cfu0062090	chr10	38825124	38832757	-	2058	protein_coding	- && sp|O94769|ECM2_HUMAN Extracellular matrix protein 2 OS=Homo sapiens OX=9606 GN=ECM2 PE=2 SV=1 && PF13855:Leucine rich repeat	-
novel.3017	132.278376448994	112.249177110877	207.391099875953	396.576361212852	470.592630494163	495.932284921927	150.639551145275	454.367092209647	-1.59397566117023	2.32817604718169e-06	5.78835307627832e-05	-	chr23	22941430	22944887	+	3458	-	- && - && -	-
Cfu0220410	37.5384581814712	26.9135453891577	94.0584170441124	221.287123184601	298.171639156082	563.893375818635	52.8368068715805	361.117379386439	-2.77493077291735	2.33438666617287e-06	5.79760001158046e-05	Cfu0220410	chr18	10863285	10878642	-	2331	protein_coding	- && sp|Q8BU91|S26A9_MOUSE Solute carrier family 26 member 9 OS=Mus musculus OX=10090 GN=Slc26a9 PE=1 SV=1 && PF00916:Sulfate permease family|PF01740:STAS domain	-
novel.3257	34.5592154686561	43.9806717335016	55.5098854686565	167.830121516411	116.675858800206	148.779685476578	44.6832575569381	144.428555264398	-1.69695553787694	2.33869845623007e-06	5.80211639391577e-05	-	chr25	2354252	2390756	+	4354	-	- && - && -	-
novel.2960	0	0	0	11.1886747677607	59.6343278312163	9.1839312022579	0	26.668977933745	-7.76214901328039	2.34283621213523e-06	5.80619185224697e-05	-	chr23	928954	933244	+	466	-	- && - && -	-
Cfu0149270	344.400457601434	259.289034846763	255.962249661027	93.2389563980059	123.157850955773	75.3082358585148	286.550580703075	97.2350144040978	1.55303326919579	2.35452864518159e-06	5.82325866395013e-05	Cfu0149270	chr19	15922428	15925820	-	639	protein_coding	- && sp|Q6PEH1|ERD22_DANRE ER lumen protein-retaining receptor 2 OS=Danio rerio OX=7955 GN=kdelr2 PE=2 SV=1 && PF00810:ER lumen protein retaining receptor	-
novel.546	25.0256387876475	9.18999110849287	35.4646490494194	130.534538957208	212.609342702597	106.533601946192	23.2267596485199	149.892494535332	-2.69682348114281	2.35472751612611e-06	5.82325866395013e-05	-	chr10	23253679	23257097	-	1220	-	- && - && -	-
Cfu0213010	42.3052465219755	30.8521130070832	30.8388252603647	98.2117007392329	105.008272920185	124.901464350707	34.6653949298078	109.373812670042	-1.64955837651563	2.36366258342405e-06	5.83590077939096e-05	Cfu0213010	chr6	6359203	6363044	+	981	protein_coding	- && sp|E5RQL4|FONG_HUMAN Formiminotransferase N-terminal subdomain-containing protein OS=Homo sapiens OX=9606 GN=FTCDNL1 PE=2 SV=1 && PF07837:Formiminotransferase domain, N-terminal subdomain	-
novel.1860	2366.11456251781	2482.61045516572	2781.6620384849	5961.07727904584	5615.99800358324	4465.22735053779	2543.46235205614	5347.43421105563	-1.07235923261927	2.36485515661797e-06	5.83590077939096e-05	-	chr18	31314102	31317347	+	3224	-	- && - && -	-
Cfu0211310	4109.56739805726	4303.54155051995	5005.1413397572	8771.92101792439	14907.285559373	19802.3924583085	4472.75009611147	14493.8663452019	-1.69615237665978	2.36743084741201e-06	5.83606814090307e-05	Cfu0211310	chr6	15012917	15024543	+	3969	protein_coding	- && sp|O75533|SF3B1_HUMAN Splicing factor 3B subunit 1 OS=Homo sapiens OX=9606 GN=SF3B1 PE=1 SV=3 && PF08920:Splicing factor 3B subunit 1	-
Cfu0040330	17.279607734328	5.90785142688827	18.5032951562188	100.698072909846	73.8947105734637	69.79787713716	13.8969181058117	81.4635535401567	-2.55739669988287	2.39229753039231e-06	5.89112760103275e-05	Cfu0040330	chr11	19692892	19706862	+	1947	protein_coding	- && sp|Q95MN7|AIPL1_SAIBB Aryl-hydrocarbon-interacting protein-like 1 OS=Saimiri boliviensis boliviensis OX=39432 GN=AIPL1 PE=2 SV=1 && PF00254:FKBP-type peptidyl-prolyl cis-trans isomerase	-
novel.1304	305.670302334837	307.20827419819	390.111139543614	748.398023354661	767.467871219132	655.732687841214	334.32990535888	723.866194138335	-1.11617448142446	2.41346860676065e-06	5.93697969851237e-05	-	chr15	6101585	6107751	+	6167	-	- && - && -	-
Cfu0141030	1164.28805216817	701.065035990742	458.727525747925	226.259867525828	187.977772511443	198.372913968771	774.693537968946	204.203518002014	1.92362265423869	2.42551803648645e-06	5.96031998173983e-05	Cfu0141030	chr21	24374382	24390684	-	1146	protein_coding	- && sp|P28675|PGS2_CHICK Decorin OS=Gallus gallus OX=9031 GN=DCN PE=1 SV=1 && PF01462:Leucine rich repeat N-terminal domain|PF13855:Leucine rich repeat	-
Cfu0233960	173.391925885843	210.713367559015	148.79733188126	60.9161181800305	36.2991560711751	62.4507321753537	177.634208442039	53.2220021421865	1.74608646824564	2.43168266348911e-06	5.9691653230016e-05	Cfu0233960	chr15	29697935	29710310	-	1125	protein_coding	- && sp|Q58A48|TSK_DANRE Tsukushi OS=Danio rerio OX=7955 GN=tsku PE=2 SV=2 && PF13855:Leucine rich repeat	-
Cfu0189560	197.821716130928	187.738389787783	177.323245247097	379.171756018557	373.362748160659	376.541179292574	187.627783721936	376.358561157263	-1.00348883384344	2.45592770265222e-06	6.02232808940145e-05	Cfu0189560	chr8	11703727	11711240	-	951	protein_coding	- && sp|A8E7G5|SFXN4_DANRE Sideroflexin-4 OS=Danio rerio OX=7955 GN=sfxn4 PE=2 SV=1 && PF03820:Tricarboxylate carrier	-
novel.2005	31.5799727558409	19.0364101533067	37.7775609439468	98.2117007392329	117.972257231319	110.207174427095	29.4646479510314	108.797044132549	-1.88778384239481	2.46775654396428e-06	6.04496447732557e-05	-	chr19	20058921	20061430	+	1221	-	- && - && -	-
novel.852	85.2063415865141	99.7770463207797	103.310064622222	208.855262331533	220.387733289278	251.639714941866	96.0978175098386	226.960903520892	-1.23875501996961	2.48887543047738e-06	6.09028602972019e-05	-	chr12	31372792	31382747	+	3507	-	- && - && -	-
Cfu0235150	238.339417025214	251.411899610912	205.849158612935	103.18444508046	92.0442886090513	73.4714496180632	231.86682508302	89.5667277691914	1.36472382111185	2.53630780553892e-06	6.19829386425165e-05	Cfu0235150	chr15	33654554	33657982	-	915	protein_coding	- && sp|Q91VU1|YIPF1_MOUSE Protein YIPF1 OS=Mus musculus OX=10090 GN=Yipf1 PE=2 SV=1 && PF04893:Yip1 domain	-
novel.4610	277.069572291811	304.582562452907	232.062160084245	534.5700166819	773.949863374699	674.10055024573	271.238098276321	660.873476767443	-1.28394352739421	2.53834130575902e-06	6.19829386425165e-05	-	chr6	24001266	24020923	-	6775	-	- && A2AUU0.2 RecName: Full=Methyltransferase-like protein 8; AltName: Full=Tension-induced/inhibited protein && -	-
novel.5207	585.123268796901	544.178759210042	408.614434699833	1029.35807863399	1393.6283134469	1509.8382896512	512.638820902259	1310.94156057736	-1.35351606484667	2.55282457277322e-06	6.22712585251631e-05	-	chr9	10733544	10735395	-	1852	-	- && - && -	-
Cfu0207670	227.018294716516	207.431227877411	181.949069036152	70.8616068624845	70.0055152801235	93.6760982630306	205.466197210026	78.1810734685462	1.40415681582498	2.56038916616035e-06	6.2390383545254e-05	Cfu0207670	chr6	28898621	28921129	+	4071	protein_coding	- && sp|B8K1W2|ABCBB_CANLF Bile salt export pump OS=Canis lupus familiaris OX=9615 GN=Abcb11e PE=1 SV=1 && PF00106:short chain dehydrogenase|PF00005:ABC transporter|PF00664:ABC transporter transmembrane region	-
Cfu0190260	305.670302334837	861.889880389367	146.484419986732	44.7546990710428	60.9307262623297	14.6942899236126	438.014867570312	40.1265717523284	3.43837808221748	2.56976751119297e-06	6.2553409783443e-05	Cfu0190260	chr8	7819902	7827297	+	1632	protein_coding	- && sp|Q8N0V4|LGI2_HUMAN Leucine-rich repeat LGI family member 2 OS=Homo sapiens OX=9606 GN=LGI2 PE=2 SV=1 && PF13855:Leucine rich repeat|PF03736:EPTP domain	-
Cfu0226220	143.599498757692	139.819150436356	173.468392089552	303.337404814846	407.069107369607	378.377965533026	152.295680427866	362.928159239159	-1.25317053383392	2.60739987290648e-06	6.34016620395922e-05	Cfu0226220	chr20	497797	513409	+	3396	protein_coding	- && sp|E9Q8T2|PRD15_MOUSE PR domain zinc finger protein 15 OS=Mus musculus OX=10090 GN=Prdm15 PE=1 SV=1 && -	-
novel.3769	12.5128193938237	3.93856761792552	12.3355301041459	57.1865599241103	85.5622964534843	51.4300147326442	9.59563903863172	64.7262903700796	-2.75962230601276	2.61006369446647e-06	6.34016620395922e-05	-	chr3	30043874	30048554	+	2479	-	- && - && -	-
Cfu0146930	874.109811939973	943.286944493161	614.463593312767	272.257752682177	333.174396796143	347.152599445349	810.620116581967	317.528249641223	1.35388737743905	2.62419999704844e-06	6.36785799075227e-05	Cfu0146930	chr19	6266314	6271855	-	735	protein_coding	- && - && -	-
Cfu0118750	1.19169708512607	1.31285587264184	3.85485315754559	23.6205356208282	25.927968622268	33.0621523281284	2.11980203843783	27.5368855237415	-3.73970897860238	2.63827602101335e-06	6.39534596718767e-05	Cfu0118750	chr7	15601589	15604642	-	615	protein_coding	- && sp|O73763|GCIP_LITPI Guanylyl cyclase inhibitory protein OS=Lithobates pipiens OX=8404 GN=GCIP PE=2 SV=3 && PF13499:EF-hand domain pair	-
Cfu0087080	259.19411601492	245.504048184024	305.304370077611	555.704180132115	554.858528516534	705.325916333407	270.000844758852	605.296208327352	-1.16370058490232	2.65887400793142e-06	6.43612492348974e-05	Cfu0087080	chr1	570724	586929	+	4863	protein_coding	- && sp|P53492|ACT7_ARATH Actin-7 OS=Arabidopsis thaliana OX=3702 GN=ACT7 PE=1 SV=1 && PF14937:Domain of unknown function (DUF4500)|PF00022:Actin	-
Cfu0042150	157.899863779204	146.383429799565	201.22333482388	348.092103885889	518.559372445359	462.870132593798	168.50220946755	443.173869641682	-1.39565527006894	2.66817309238096e-06	6.43612492348974e-05	Cfu0042150	chr11	26272557	26288252	+	1953	protein_coding	- && sp|Q9UBU9|NXF1_HUMAN Nuclear RNA export factor 1 OS=Homo sapiens OX=9606 GN=NXF1 PE=1 SV=1 && PF03943:TAP C-terminal domain|PF09162:Tap, RNA-binding|PF02136:Nuclear transport factor 2 (NTF2) domain	-
Cfu0166070	370.021944931645	316.398265306683	404.759581542287	707.372882539538	875.068941001544	1056.15208825966	363.726597260205	879.53130393358	-1.27294837705946	2.66956600053419e-06	6.43612492348974e-05	Cfu0166070	chr9	11438572	11452339	-	1140	protein_coding	- && sp|Q566X6|PTCD2_DANRE Pentatricopeptide repeat-containing protein 2, mitochondrial OS=Danio rerio OX=7955 GN=ptcd2 PE=2 SV=1 && PF10037:Mitochondrial 28S ribosomal protein S27	-
novel.1263	756.131800512492	582.251579516656	736.276953091208	1377.45018251987	1492.15459421152	1388.61039778139	691.553444373452	1419.40505817093	-1.0375046030661	2.66979455820267e-06	6.43612492348974e-05	-	chr14	27538089	27542874	-	1580	-	- && Q6AZW1.1 RecName: Full=Protein kish-B; AltName: Full=Transmembrane protein 167B; Flags: Precursor && -	-
novel.2938	318.183121728661	322.962544669892	328.433489022884	703.643324283618	569.118911258782	696.141985131149	323.193051807146	656.301406891183	-1.02147143100484	2.67169295521941e-06	6.43612492348974e-05	-	chr22	27423943	27428087	-	4030	-	- && - && -	-
Cfu0006800	17.279607734328	21.0056939622694	23.9000895767827	72.1047929477912	88.1550933157111	64.2875184158053	20.7284637577934	74.8491348931025	-1.86202376781925	2.67970074687898e-06	6.44874002901972e-05	Cfu0006800	chr17	22734960	22740101	+	1590	protein_coding	- && - && -	-
Cfu0129720	498.725230125261	762.112834068587	407.843464068324	159.127818919263	130.936241542453	51.4300147326442	556.227176087391	113.83135839812	2.281415522137	2.70963592130517e-06	6.50732069398273e-05	Cfu0129720	chr5	17703685	17931263	+	1308	protein_coding	- && sp|O43854|EDIL3_HUMAN EGF-like repeat and discoidin I-like domain-containing protein 3 OS=Homo sapiens OX=9606 GN=EDIL3 PE=1 SV=1 && PF00754:F5/8 type C domain|PF00008:EGF-like domain	-
Cfu0227520	58.3931571711775	75.4892126769057	73.2422099933662	179.018796284171	177.606585062536	290.21222599135	69.0415266138165	215.612535779352	-1.63915176597482	2.71534117389204e-06	6.51429942862286e-05	Cfu0227520	chr15	3160512	3162735	+	867	protein_coding	- && sp|Q99M03|RWD2B_MOUSE RWD domain-containing protein 2B OS=Mus musculus OX=10090 GN=Rwdd2b PE=2 SV=1 && PF05773:RWD domain|PF06544:Protein of unknown function (DUF1115)	-
Cfu0133970	237.147719940088	318.367549115646	296.823693131011	114.373119848221	111.490265075752	124.901464350707	284.112987395582	116.921616424893	1.28298104292862	2.71888592237787e-06	6.51608592169468e-05	Cfu0133970	chr5	1729249	1745261	+	1851	protein_coding	- && sp|O14976|GAK_HUMAN Cyclin-G-associated kinase OS=Homo sapiens OX=9606 GN=GAK PE=1 SV=2 && PF00069:Protein kinase domain	-
Cfu0102600	723.955979214088	655.115080448278	187.345863456716	17.4046051942944	73.8947105734637	80.8185945798695	522.138974373027	57.3726367825425	3.1925163571069	2.73659063642103e-06	6.54694982941634e-05	Cfu0102600	chr12	15050915	15051683	+	432	protein_coding	- && sp|P02018|HBA_CARAU Hemoglobin subunit alpha OS=Carassius auratus OX=7957 GN=hba PE=1 SV=1 && PF00042:Globin	-
Cfu0053080	53.6263688306732	76.8020685495476	50.1130910480927	8.70230259714722	11.6675858800206	12.8575036831611	60.1805094761045	11.0757973867763	2.45849264736689	2.73739082292213e-06	6.54694982941634e-05	Cfu0053080	chr13	4947555	4958587	+	801	protein_coding	- && sp|A1XQX8|NR3AA_DANRE Neurexin-3a OS=Danio rerio OX=7955 GN=nrxn3a PE=2 SV=1 && PF02210:Laminin G domain	-
novel.4992	1.19169708512607	1.96928380896276	0.770970631509118	11.1886747677607	32.409960777835	53.2668009730958	1.31065050853265	32.2884788395638	-4.5952529385465	2.74032607841156e-06	6.54724108528905e-05	-	chr8	10509326	10513357	-	1703	-	- && - && -	-
novel.1249	11.9169708512607	8.53356317217195	26.21300147131	67.1320486065642	110.193866644639	99.1864569843853	15.5545118315809	92.1707907451961	-2.57789283707124	2.74652733060087e-06	6.55532692414491e-05	-	chr14	19879262	19887034	-	6207	-	- && P03934.1 RecName: Full=Transposable element Tc1 transposase && -	-
Cfu0214070	96.5274638952117	165.419839952872	151.881214407296	42.2683269004293	31.1135623467216	18.3678624045158	137.94283941846	30.5832505505556	2.15209022113896	2.77261915384099e-06	6.61082175502395e-05	Cfu0214070	chr6	870576	886777	+	2439	protein_coding	- && sp|Q8N0W4|NLGNX_HUMAN Neuroligin-4, X-linked OS=Homo sapiens OX=9606 GN=NLGN4X PE=1 SV=1 && PF00135:Carboxylesterase family	-
novel.1305	58.9890057137405	52.5142349056736	86.3487107290213	182.748354540092	241.130108187092	181.841837804706	65.9506504494784	201.906766843963	-1.6190378363101	2.81170578560614e-06	6.69130696411352e-05	-	chr15	6141109	6143588	+	2421	-	- && - && -	-
novel.1681	0.595848542563035	1.31285587264184	0	19.8909773649079	19.445976466701	33.0621523281284	0.636234805068291	24.1330353865791	-5.18244979832831	2.81212591246746e-06	6.69130696411352e-05	-	chr17	21116459	21117458	+	1000	-	- && - && -	-
novel.473	1026.05119029355	874.362011179465	1329.15336872172	2900.35313702064	2548.71931556894	2279.45172440041	1076.52219006491	2576.17472566333	-1.25935370088975	2.82720122006264e-06	6.72030639347066e-05	-	chr10	40287367	40303557	+	4864	-	- && - && PF15750:Ubiquitin-binding zinc-finger	-
Cfu0098240	250.852236419038	196.928380896276	316.097958918739	96.9685146539261	81.6731011601441	58.7771596944506	254.626192078017	79.1395918361736	1.67640161183149	2.87711898858441e-06	6.83198326360691e-05	Cfu0098240	chr4	41845348	41857717	+	1680	protein_coding	- && sp|Q5M7W6|F234A_RAT Protein FAM234A OS=Rattus norvegicus OX=10116 GN=Fam234a PE=1 SV=1 && -	-
novel.1449	59.5848542563035	84.0227758490777	67.0744449412933	183.991540625398	173.717389769195	255.31328742277	70.2273583488915	204.340739272454	-1.53697347469557	2.9164397399784e-06	6.9182945146827e-05	-	chr15	15988344	15989675	-	1300	-	- && - && -	-
Cfu0027300	661.987730787532	526.455204929377	663.034743097842	1176.05403670018	1306.76961856231	1476.77613732307	617.159226271584	1319.86659752852	-1.09611526862796	2.93765037276255e-06	6.96151342408933e-05	Cfu0027300	chr26	7758962	7761927	+	537	protein_coding	- && sp|Q58ED9|NAA20_DANRE N-alpha-acetyltransferase 20 OS=Danio rerio OX=7955 GN=naa20 PE=2 SV=1 && PF00583:Acetyltransferase (GNAT) family	-
Cfu0040220	81.0354017885728	65.6427936320919	77.0970631509118	159.127818919263	233.351717600412	275.517936067737	74.5917528571922	222.665824195804	-1.5738444016107	2.96892992303031e-06	7.02415171442493e-05	Cfu0040220	chr11	18306738	18355242	-	1542	protein_coding	- && sp|A7MD70|SPDLY_DANRE Protein Spindly OS=Danio rerio OX=7955 GN=spdl1 PE=2 SV=1 && -	-
novel.2855	284.219754802568	265.196886273651	370.065903124377	754.613953781194	674.127184178967	652.059115360311	306.494181400199	693.600084440158	-1.17975973107381	2.97011958531826e-06	7.02415171442493e-05	-	chr22	26148167	26156430	+	8233	-	- && - && -	-
novel.2931	620.27833280812	722.070729953011	521.947117531673	1294.15671480432	1696.98554632744	2389.65889882751	621.432060097601	1793.60038665309	-1.52833116830287	2.97578028082336e-06	7.03039420457263e-05	-	chr22	23735716	23739886	-	592	-	- && - && -	-
Cfu0102590	3265.25001324543	2553.50467228838	1181.12700747197	256.09633357319	512.077380289792	630.017680474892	2333.29389766859	466.063798112625	2.32508720175771	2.9990634768163e-06	7.07821563580041e-05	Cfu0102590	chr12	15049225	15049891	-	444	protein_coding	- && sp|O13163|HBB_SILAS Hemoglobin subunit beta OS=Silurus asotus OX=30991 GN=hbb PE=2 SV=2 && PF00042:Globin	-
novel.817	208.546989897062	173.953403125044	332.28834218043	726.020673819139	976.188018628389	626.344107993989	238.262911734179	776.184266813839	-1.70559410598686	3.06765903222225e-06	7.23277541426991e-05	-	chr12	19412860	19415010	+	2108	-	- && - && -	-
Cfu0116270	135.853467704372	118.157028537765	99.4552114646763	29.8364660473619	37.5955545022885	42.2460835303863	117.821902568938	36.5593680266789	1.70033176208577	3.07948209611782e-06	7.25330241485403e-05	Cfu0116270	chr7	28322820	28365585	+	1902	protein_coding	- && sp|O00461|GOLI4_HUMAN Golgi integral membrane protein 4 OS=Homo sapiens OX=9606 GN=GOLIM4 PE=1 SV=1 && -	-
Cfu0156000	112.019526001851	94.5256228302124	91.7455051495851	36.0523964738956	24.6315701911546	23.8782211258705	99.4302179938827	28.1873959303069	1.80739541741404	3.08296060694841e-06	7.25415331489348e-05	Cfu0156000	chr27	6174092	6196005	+	1311	protein_coding	- && sp|P62508|ERR3_HUMAN Estrogen-related receptor gamma OS=Homo sapiens OX=9606 GN=ESRRG PE=1 SV=1 && PF00105:Zinc finger, C4 type (two domains)|PF00104:Ligand-binding domain of nuclear hormone receptor	-
novel.2537	426.627556475133	426.021730672277	571.289237948257	1261.83387658635	1193.98295505544	929.4138376685	474.646175031889	1128.41022310343	-1.2507729105135	3.15071416335975e-06	7.40175461190126e-05	-	chr20	24968848	24974060	+	5213	-	- && - && -	-
Cfu0093590	241.914508280592	267.166170082614	134.148889882587	58.429746009417	55.7451325378761	66.1243046562569	214.409856081931	60.0997277345167	1.83959117876124	3.15205140320319e-06	7.40175461190126e-05	Cfu0093590	chr4	17570314	17577940	-	1137	protein_coding	- && sp|O19131|TNR1A_BOVIN Tumor necrosis factor receptor superfamily member 1A OS=Bos taurus OX=9913 GN=TNFRSF1A PE=2 SV=1 && -	-
Cfu0152660	89.9731299270183	97.807762511817	116.416565357877	36.0523964738956	24.6315701911546	20.2046486449674	101.399152598904	26.9628717700059	1.89166492564614	3.21043508966652e-06	7.53125352536588e-05	Cfu0152660	chr27	16428697	16485901	-	1764	protein_coding	- && sp|Q58EG3|NECT3_DANRE Nectin-3-like protein OS=Danio rerio OX=7955 GN=nectin3 PE=2 SV=2 && PF13927:Immunoglobulin domain|PF08205:CD80-like C2-set immunoglobulin domain|PF07686:Immunoglobulin V-set domain	-
novel.678	2.97924271281518	0	1.54194126301824	36.0523964738956	18.1495780355876	45.9196560112895	1.5070613252778	33.3738768402576	-4.44041380158296	3.21506482541401e-06	7.53451898813792e-05	-	chr11	32651781	32654480	+	2700	-	- && - && -	-
Cfu0018160	6477.46950620276	5802.16652914061	5293.48435594161	12177.0077055796	18552.7579476638	30288.6051050466	5857.70679709499	20339.45691943	-1.79579755764672	3.22060905153566e-06	7.53991883684974e-05	Cfu0018160	chr3	20554871	20561120	+	657	protein_coding	- && sp|P05387|RLA2_HUMAN 60S acidic ribosomal protein P2 OS=Homo sapiens OX=9606 GN=RPLP2 PE=1 SV=1 && PF00428:60s Acidic ribosomal protein	-
novel.614	379.555521612654	304.582562452907	807.206251190047	2794.68231976956	2047.01312272806	1616.37189159739	497.114778418536	2152.689111365	-2.11527155395766	3.26736066770094e-06	7.64168342694156e-05	-	chr11	8939512	8942287	+	2225	-	- && - && -	-
Cfu0227980	780.561590757576	418.801023372747	559.72467847562	115.616305933527	116.675858800206	225.924707575544	586.362430868648	152.738957436426	1.94743635662149	3.27316957884667e-06	7.64758325997398e-05	Cfu0227980	chr15	4397144	4409778	-	2232	protein_coding	- && sp|P48740|MASP1_HUMAN Mannan-binding lectin serine protease 1 OS=Homo sapiens OX=9606 GN=MASP1 PE=1 SV=3 && PF00089:Trypsin|PF00431:CUB domain|PF00084:Sushi repeat (SCR repeat)	-
Cfu0204260	94.7399182675226	59.0785142688827	65.5325036782751	8.70230259714722	18.1495780355876	14.6942899236126	73.1169787382268	13.8487235187825	2.40945126151368	3.31964150363563e-06	7.74838289178583e-05	Cfu0204260	chr25	2946623	2949706	-	2253	protein_coding	- && sp|P27658|CO8A1_HUMAN Collagen alpha-1(VIII) chain OS=Homo sapiens OX=9606 GN=COL8A1 PE=1 SV=2 && PF00386:C1q domain	-
novel.3663	34.5592154686561	17.0671263443439	32.380766523383	103.18444508046	121.861452524659	97.3496707439338	28.002369445461	107.465189449684	-1.94240998035404	3.33645056920811e-06	7.77981374709839e-05	-	chr28	5868156	5870066	-	1255	-	- && - && -	-
Cfu0102620	235.360174312399	163.450556143909	96.3713289386398	2.48637217061349	29.8171639156082	9.1839312022579	165.060686464983	13.8291557628265	3.56839333799304	3.34591815889325e-06	7.79408022778827e-05	Cfu0102620	chr12	15069002	15069622	+	432	protein_coding	- && sp|P02018|HBA_CARAU Hemoglobin subunit alpha OS=Carassius auratus OX=7957 GN=hba PE=1 SV=1 && PF00042:Globin	-
Cfu0068440	188.288139449919	269.791881827898	201.994305455389	453.762921136962	729.872316716843	859.61596053134	220.024775577735	681.083732795048	-1.62887607728084	3.36369410455127e-06	7.82765255070127e-05	Cfu0068440	chr2	20550966	20558577	+	1038	protein_coding	- && sp|Q9QZ08|NAGK_MOUSE N-acetyl-D-glucosamine kinase OS=Mus musculus OX=10090 GN=Nagk PE=1 SV=3 && PF01869:BadF/BadG/BcrA/BcrD ATPase family	-
Cfu0053380	68.5225823947491	108.310609492952	53.9679442056383	188.964284966625	461.51784147637	911.045975263984	76.933712031113	520.50936723566	-2.75594857850006	3.3713040787434e-06	7.83752419744632e-05	Cfu0053380	chr10	1756386	1774170	+	1980	protein_coding	- && sp|Q5SPX1|CC157_MOUSE Coiled-coil domain-containing protein 157 OS=Mus musculus OX=10090 GN=Ccdc157 PE=1 SV=1 && -	-
Cfu0127450	171.604380258154	218.590502794866	165.75868577446	75.8343512037115	64.8199215556699	67.9610908967085	185.317856275827	69.5384545520299	1.4129027049666	3.43831865479015e-06	7.98534066024167e-05	Cfu0127450	chr5	27445616	27485657	+	1551	protein_coding	- && sp|Q9Z0J5|TRXR2_RAT Thioredoxin reductase 2, mitochondrial OS=Rattus norvegicus OX=10116 GN=Txnrd2 PE=1 SV=3 && PF02852:Pyridine nucleotide-disulphide oxidoreductase, dimerisation domain|PF07992:Pyridine nucleotide-disulphide oxidoreductase	-
Cfu0064290	172.200228800717	174.609831061365	232.833130715754	404.035477724692	580.786497138802	756.755931066051	193.214396859279	580.525968643182	-1.58625963080626	3.452949872181e-06	8.01132567054079e-05	Cfu0064290	chr2	40540530	40550608	-	3081	protein_coding	- && sp|Q8WVS4|DC2I1_HUMAN Cytoplasmic dynein 2 intermediate chain 1 OS=Homo sapiens OX=9606 GN=DYNC2I1 PE=1 SV=3 && -	-
Cfu0099530	292.56163439845	358.409653231222	267.526809133664	126.804980701288	116.675858800206	75.3082358585148	306.166032254445	106.263025120003	1.51803589766401	3.46707654754408e-06	8.03608947588627e-05	Cfu0099530	chr12	3072996	3112545	+	1791	protein_coding	- && sp|O75509|TNR21_HUMAN Tumor necrosis factor receptor superfamily member 21 OS=Homo sapiens OX=9606 GN=TNFRSF21 PE=1 SV=1 && PF00531:Death domain|PF00020:TNFR/NGFR cysteine-rich region	-
Cfu0039430	85.2063415865141	74.8327847405848	115.645594726368	283.446427449938	289.096850138288	207.556845171029	91.8949070178222	260.033374253085	-1.50571459382191	3.50199493415657e-06	8.1089476729112e-05	Cfu0039430	chr11	13593254	13593445	-	192	protein_coding	- && - && -	-
Cfu0054660	66.73503676706	65.6427936320919	71.700268730348	140.480027639662	224.276928582618	213.067203892383	68.0260330431666	192.608053371554	-1.49977623704624	3.54565431328871e-06	8.20188086725065e-05	Cfu0054660	chr10	6624051	6635543	-	2160	protein_coding	- && sp|Q5JTW2|CEP78_HUMAN Centrosomal protein of 78 kDa OS=Homo sapiens OX=9606 GN=CEP78 PE=1 SV=1 && -	-
novel.2548	29.7924271281518	45.9499555424644	121.813359778441	474.897084587177	528.930559894266	264.497218625028	65.8519141496856	422.774954368824	-2.68746537869445	3.61088322622364e-06	8.34115092420067e-05	-	chr20	29811556	29820937	+	9382	-	- && - && -	-
Cfu0031710	27.4090329578996	21.6621218985903	24.6710602082918	63.402490350644	146.493022715814	332.458309521736	24.5807383549273	180.784607529398	-2.87336143200253	3.61302914855153e-06	8.34115092420067e-05	Cfu0031710	chr20	23772811	23798489	+	11196	protein_coding	- && sp|P98163|YL_DROME Putative vitellogenin receptor OS=Drosophila melanogaster OX=7227 GN=yl PE=1 SV=2 && PF00057:Low-density lipoprotein receptor domain class A|PF07645:Calcium-binding EGF domain|PF14670:Coagulation Factor Xa inhibitory site	-
Cfu0116050	134.065922076683	192.98981327835	138.774713671641	44.7546990710428	42.7811482267421	60.6139459349021	155.276816342225	49.3832644108957	1.66436118617456	3.64388642927102e-06	8.4040516447538e-05	Cfu0116050	chr7	30563481	30600716	+	1014	protein_coding	- && sp|O93361|P2RY3_MELGA P2Y purinoceptor 3 OS=Meleagris gallopavo OX=9103 GN=P2RY3 PE=3 SV=1 && PF00001:7 transmembrane receptor (rhodopsin family)	-
Cfu0154230	181.137956939163	126.690591709937	28.5259133658374	12.4318608530675	3.88919529334019	9.1839312022579	112.118154004979	8.50166244955518	3.724014901856	3.71014612209545e-06	8.54839707002804e-05	Cfu0154230	chr27	11664630	11665603	+	753	protein_coding	- && sp|Q02105|C1QC_MOUSE Complement C1q subcomponent subunit C OS=Mus musculus OX=10090 GN=C1qc PE=1 SV=2 && PF00386:C1q domain	-
Cfu0049060	327.120849867106	315.085409434041	294.510781236483	144.209585895582	108.897468213525	148.779685476578	312.239013512544	133.962246528562	1.2246648909957	3.71809258240098e-06	8.55823268892713e-05	Cfu0049060	chr13	19808803	19813158	+	1374	protein_coding	- && sp|Q9BTY2|FUCO2_HUMAN Plasma alpha-L-fucosidase OS=Homo sapiens OX=9606 GN=FUCA2 PE=1 SV=2 && PF01120:Alpha-L-fucosidase|PF16757:Alpha-L-fucosidase C-terminal domain	-
novel.2509	13.7045164789498	3.93856761792552	11.5645594726368	108.157189421687	115.379460369092	34.89893856858	9.73588118983737	86.1451961197864	-3.15077776542739	3.74293316201584e-06	8.60689699735877e-05	-	chr20	11917528	11918866	+	1262	-	- && - && -	-
Cfu0108970	238.339417025214	291.454003726488	281.404280500828	125.561794615981	94.6370854712781	77.1450220989664	270.399233750844	99.1146340620752	1.43926689376086	3.75284737218836e-06	8.62117583397782e-05	Cfu0108970	chr14	19351017	19376011	+	648	protein_coding	- && sp|Q9CQD1|RAB5A_MOUSE Ras-related protein Rab-5A OS=Mus musculus OX=10090 GN=Rab5a PE=1 SV=1 && PF00071:Ras family	-
Cfu0098080	14.8962135640759	18.3799822169857	13.106500735655	79.5639094596317	50.5595388134225	194.699341487868	15.4608988389055	108.274263253641	-2.79838582279606	3.75865878542664e-06	8.6260107096315e-05	Cfu0098080	chr4	41350193	41364297	+	1626	protein_coding	- && sp|Q66KE8|CCD78_XENLA Coiled-coil domain-containing protein 78 OS=Xenopus laevis OX=8355 GN=ccdc78 PE=2 SV=1 && PF14739:Domain of unknown function (DUF4472)	-
Cfu0192850	553.54329604106	554.681606191177	504.214793006963	262.312263999723	185.384975649216	257.150073663221	537.479898413067	234.949104437387	1.19580550946923	3.77150465841193e-06	8.64696403013834e-05	Cfu0192850	chr16	28462776	28482674	-	1206	protein_coding	- && sp|Q3B7U9|FKBP8_RAT Peptidyl-prolyl cis-trans isomerase FKBP8 OS=Rattus norvegicus OX=10116 GN=Fkbp8 PE=2 SV=1 && PF00254:FKBP-type peptidyl-prolyl cis-trans isomerase|PF07719:Tetratricopeptide repeat	-
Cfu0050370	354.529882825006	370.225356084999	357.730373020231	169.073307601717	147.789421146927	189.188982766513	360.828537310079	168.683903838386	1.10110398517942	3.77612517757413e-06	8.64903631961887e-05	Cfu0050370	chr13	16235858	16254040	-	2130	protein_coding	- && sp|O00471|EXOC5_HUMAN Exocyst complex component 5 OS=Homo sapiens OX=9606 GN=EXOC5 PE=1 SV=1 && PF07393:Exocyst complex component Sec10	-
novel.2521	0.595848542563035	1.96928380896276	2.31291189452736	34.8092103885889	19.445976466701	22.041434885419	1.62601474868438	25.4322072469029	-4.00867584430844	3.78227261075828e-06	8.65459841936637e-05	-	chr20	14968359	14971738	+	1498	-	- && - && -	-
Cfu0225320	308.053696505089	401.077469092082	344.623872284576	724.777487733832	706.537144956802	718.183420016568	351.251679293916	716.499350902401	-1.02865450714628	3.78671197179027e-06	8.65624501920741e-05	Cfu0225320	chr18	29839151	29853414	+	6831	protein_coding	- && sp|Q14686|NCOA6_HUMAN Nuclear receptor coactivator 6 OS=Homo sapiens OX=9606 GN=NCOA6 PE=1 SV=3 && PF13820:Putative nucleic acid-binding region	-
Cfu0201420	168.625137545339	185.112678042499	127.981124830514	60.9161181800305	36.2991560711751	49.5932284921927	160.572980139451	48.9361675811328	1.71455110490473	3.79116026215342e-06	8.65790877925144e-05	Cfu0201420	chr25	17944631	17961963	-	1242	protein_coding	- && sp|Q8AW42|S39AD_DANRE Zinc transporter ZIP13 OS=Danio rerio OX=7955 GN=slc39a13 PE=2 SV=1 && PF02535:ZIP Zinc transporter	-
Cfu0175280	1021.88025049561	1478.27571259471	1289.83386651476	494.788061952085	344.841982676164	192.862555247416	1263.32994320169	344.164199958555	1.87300541968866	3.81277162642209e-06	8.69872632534005e-05	Cfu0175280	chr24	21848403	21858858	+	1230	protein_coding	- && sp|Q9NZH0|GPC5B_HUMAN G-protein coupled receptor family C group 5 member B OS=Homo sapiens OX=9606 GN=GPRC5B PE=2 SV=2 && PF00003:7 transmembrane sweet-taste receptor of 3 GCPR	-
novel.1636	140.620256044876	125.377735837296	204.307217349916	423.9264550896	451.146654027462	371.030820571219	156.768403077363	415.367976562761	-1.4086271257772	3.84920848037331e-06	8.76226176888017e-05	-	chr17	3155011	3162892	+	7882	-	- && - && -	-
Cfu0128360	222.847354918575	267.822598018935	222.810512506135	104.427631165767	88.1550933157111	62.4507321753537	237.826821814549	85.0111522189438	1.47373645895665	3.85168827507941e-06	8.76226176888017e-05	Cfu0128360	chr5	23421165	23441735	-	1875	protein_coding	- && sp|B2GUY0|MA1B1_RAT Endoplasmic reticulum mannosyl-oligosaccharide 1,2-alpha-mannosidase OS=Rattus norvegicus OX=10116 GN=Man1b1 PE=2 SV=2 && PF01532:Glycosyl hydrolase family 47	-
novel.984	155.516469608952	174.609831061365	143.400537460696	341.876173459355	337.063592089484	472.054063796056	157.842279377004	383.664609781632	-1.27788534842969	3.85191602834619e-06	8.76226176888017e-05	-	chr13	12026570	12046884	+	1524	-	- && A0AUQ6.1 RecName: Full=Protein lin-52 homolog && PF10044:Retinal tissue protein	-
Cfu0210250	696.546946256188	1274.78305233523	524.260029426201	200.152959734386	138.714632129134	260.823646144124	831.863342672538	199.897079335881	2.05991063682258	3.86710587886382e-06	8.78822469795313e-05	Cfu0210250	chr6	18956382	19004524	-	4914	protein_coding	- && sp|P02462|CO4A1_HUMAN Collagen alpha-1(IV) chain OS=Homo sapiens OX=9606 GN=COL4A1 PE=1 SV=4 && PF01413:C-terminal tandem repeated domain in type 4 procollagen|PF01391:Collagen triple helix repeat (20 copies)	-
Cfu0169790	1441.95347300255	1389.65794119139	1579.71882396218	2794.68231976956	5081.88184996452	6799.78266215175	1470.44341271871	4892.11561062861	-1.73401290035247	3.90098386730377e-06	8.84793329201034e-05	Cfu0169790	chr9	24372080	24380460	+	2724	protein_coding	- && sp|Q66I22|SRRT_DANRE Serrate RNA effector molecule homolog OS=Danio rerio OX=7955 GN=srrt PE=2 SV=1 && PF12066:Domain of unknown function (DUF3546)|PF04959:Arsenite-resistance protein 2	-
Cfu0229070	192.45907924786	311.803269752437	222.039541874626	95.7253285686194	59.6343278312163	60.6139459349021	242.100630291641	71.991200778246	1.74360949347123	3.91270934725667e-06	8.86588697371082e-05	Cfu0229070	chr15	8481538	8532681	-	2712	protein_coding	- && sp|P22681|CBL_HUMAN E3 ubiquitin-protein ligase CBL OS=Homo sapiens OX=9606 GN=CBL PE=1 SV=2 && PF02762:CBL proto-oncogene N-terminus, SH2-like domain|PF02262:CBL proto-oncogene N-terminal domain 1|PF14447:Prokaryotic RING finger family 4|PF02761:CBL proto-oncogene N-terminus, EF hand-like domain	-
novel.3325	671.521307468541	499.54165954022	986.071437700163	2686.52513034788	2518.90215165333	1699.02727241771	719.044801569641	2301.48485147297	-1.67906695536303	3.92303483401695e-06	8.88063653914479e-05	-	chr25	23310821	23313931	+	3080	-	- && - && -	-
Cfu0219740	157.899863779204	128.6598755189	224.352453769153	43.5115129857361	59.6343278312163	34.89893856858	170.304064355753	46.0149264618441	1.87729028565972	3.93573036546683e-06	8.8894681985951e-05	Cfu0219740	chr18	7646399	7665119	+	1416	protein_coding	- && sp|Q6NYM1|KLH21_DANRE Kelch-like protein 21 OS=Danio rerio OX=7955 GN=klhl21 PE=2 SV=1 && PF01344:Kelch motif|PF00651:BTB/POZ domain|PF07707:BTB And C-terminal Kelch	-
novel.3414	32.1758212984039	57.10923045992	53.1969735741292	131.777725042515	274.83646739604	172.657906602449	47.494008444151	193.090699680335	-2.02657007259683	3.93819236753396e-06	8.8894681985951e-05	-	chr26	1139133	1145038	+	5906	-	- && P04323.1 RecName: Full=Retrovirus-related Pol polyprotein from transposon 17.6; Includes: RecName: Full=Protease; Includes: RecName: Full=Reverse transcriptase; Includes: RecName: Full=Endonuclease && -	-
Cfu0068960	438.544527326394	338.716815141594	590.563503735985	177.775610198865	124.454249386886	90.0025257821274	455.941615401324	130.744128455959	1.79578375367516	3.93839616378821e-06	8.8894681985951e-05	Cfu0068960	chr2	19145664	19160443	-	1002	protein_coding	- && sp|U3U715|HISAT_SCOAU Histidine N-acetyltransferase OS=Scomber australasicus OX=29150 GN=hisat PE=1 SV=1 && PF00583:Acetyltransferase (GNAT) family	-
Cfu0072540	237.147719940088	330.839679905743	341.539989758539	82.0502816302452	59.6343278312163	16.5310761640642	303.17579653479	52.7385618751752	2.50729632563753	3.97380915538079e-06	8.96070860996766e-05	Cfu0072540	chr2	5068540	5174209	-	2937	protein_coding	- && sp|O13146|EPHA3_DANRE Ephrin type-A receptor 3 OS=Danio rerio OX=7955 GN=epha3 PE=2 SV=1 && PF00536:SAM domain (Sterile alpha motif)|PF14575:Ephrin type-A receptor 2 transmembrane domain|PF00041:Fibronectin type III domain|PF01404:Ephrin receptor ligand binding domain|PF07714:Protein tyrosine kinase	-
Cfu0058560	215.697172407819	229.749777712322	200.452364192371	72.1047929477912	42.7811482267421	18.3678624045158	215.299771437504	44.4179345263497	2.25779020320885	3.98497874816147e-06	8.96951129790093e-05	Cfu0058560	chr10	24409177	24410508	-	1332	protein_coding	- && sp|Q86WK6|AMGO1_HUMAN Amphoterin-induced protein 1 OS=Homo sapiens OX=9606 GN=AMIGO1 PE=1 SV=1 && PF13855:Leucine rich repeat	-
novel.4770	2.38339417025214	10.5028469811347	5.39679442056383	28.5932799620551	54.4487341067627	260.823646144124	6.09434519065023	114.621886737647	-4.23077217879509	3.98593666735246e-06	8.96951129790093e-05	-	chr7	342406	356450	-	1638	-	- && - && -	-
novel.4814	1569.46506111104	1182.8831412503	2305.97315884377	7002.8672185329	5936.20841606825	3910.51790592141	1686.1071204017	5616.53118017419	-1.73626150779517	3.98927600589896e-06	8.96951129790093e-05	-	chr7	20684342	20687672	-	3331	-	- && - && -	-
Cfu0192400	2.38339417025214	1.96928380896276	0.770970631509118	13.6750469383742	29.8171639156082	49.5932284921927	1.70788287024134	31.0284797820583	-4.13920720334855	4.00071654986741e-06	8.98655162470701e-05	Cfu0192400	chr16	30367798	30379624	+	3690	protein_coding	- && sp|Q9BYK8|HELZ2_HUMAN Helicase with zinc finger domain 2 OS=Homo sapiens OX=9606 GN=HELZ2 PE=1 SV=6 && PF00773:RNB domain|PF13087:AAA domain|PF13086:AAA domain	-
Cfu0005850	373.597036187023	424.052446863314	506.527704901491	166.586935431104	142.603827422474	73.4714496180632	434.725729317276	127.55407082388	1.76045827498273	4.02779892487217e-06	9.03866044172616e-05	Cfu0005850	chr17	18974002	18983935	-	1383	protein_coding	- && sp|Q8TE04|PANK1_HUMAN Pantothenate kinase 1 OS=Homo sapiens OX=9606 GN=PANK1 PE=1 SV=2 && PF03630:Fumble	-
Cfu0067560	474.891288422739	547.460898891647	35.4646490494194	18.6477912796012	16.8531796044742	0	352.605612121269	11.8336569613585	4.87162961282877	4.03441959857474e-06	9.04479561449256e-05	Cfu0067560	chr2	24399384	24419225	+	1536	protein_coding	- && sp|Q6EIG3|CP26B_DANRE Cytochrome P450 26B1 OS=Danio rerio OX=7955 GN=cyp26b1 PE=1 SV=1 && PF00067:Cytochrome P450	-
Cfu0069900	141.216104587439	109.623465365594	151.110243775787	288.419171791165	324.09960777835	323.274378319478	133.98327124294	311.931052629664	-1.21924500351593	4.05858262040686e-06	9.08839568852434e-05	Cfu0069900	chr2	16461739	16483914	+	1296	protein_coding	- && sp|Q7SXK5|HUTI_DANRE Probable imidazolonepropionase OS=Danio rerio OX=7955 GN=amdhd1 PE=2 SV=2 && PF01979:Amidohydrolase family	-
Cfu0119460	84.610493043951	134.567726945788	100.226182096185	26.1069077914416	32.409960777835	14.6942899236126	106.468134028642	24.4037194976297	2.10227122214682	4.06167827599386e-06	9.08839568852434e-05	Cfu0119460	chr7	12306945	12324752	+	1839	protein_coding	- && sp|Q8CA72|GAN_MOUSE Gigaxonin OS=Mus musculus OX=10090 GN=Gan PE=1 SV=2 && PF00651:BTB/POZ domain|PF01344:Kelch motif|PF07707:BTB And C-terminal Kelch	-
Cfu0208970	1387.73125562931	1136.93318570783	1262.07892378043	508.463108890459	217.794936427051	180.005051564255	1262.24778837252	302.087698960588	2.06021325925159	4.06956959714088e-06	9.09323395946852e-05	Cfu0208970	chr6	23964030	23978676	+	1767	protein_coding	- && sp|P48319|DCE1_PIG Glutamate decarboxylase 1 OS=Sus scrofa OX=9823 GN=GAD1 PE=2 SV=1 && PF00282:Pyridoxal-dependent decarboxylase conserved domain	-
novel.710	7.74603105331946	2.62571174528368	12.3355301041459	42.2683269004293	57.0415309689895	86.3289533012243	7.56909096758301	61.8796037235477	-3.03763202045694	4.07761780176094e-06	9.09323395946852e-05	-	chr11	11292430	11296319	-	2600	-	- && - && -	-
novel.476	18.4713048194541	28.8828291981205	33.1517371548921	98.2117007392329	90.7478901779379	207.556845171029	26.8352903908222	132.172145362733	-2.29784736723982	4.07843610164011e-06	9.09323395946852e-05	-	chr10	379472	383750	-	4047	-	- && Q95SX7.1 RecName: Full=Probable RNA-directed DNA polymerase from transposon BS; AltName: Full=Reverse transcriptase && -	-
Cfu0169890	134.661770619246	120.126312346728	150.339273144278	52.2138155828833	32.409960777835	45.9196560112895	135.042452036751	43.5144774573359	1.63502423833662	4.07947069472095e-06	9.09323395946852e-05	Cfu0169890	chr9	24602648	24612165	-	522	protein_coding	- && sp|Q6IP19|TMM47_XENLA Transmembrane protein 47 OS=Xenopus laevis OX=8355 GN=tmem47 PE=2 SV=1 && PF00822:PMP-22/EMP/MP20/Claudin family	-
Cfu0004490	352.742337197317	474.597397960025	472.60499711509	200.152959734386	137.41823369802	168.984334121545	433.314910757477	168.851842517984	1.35883068118674	4.08524345003114e-06	9.09738759097366e-05	Cfu0004490	chr17	16250769	16260912	-	2400	protein_coding	- && sp|Q5ZL67|NF2L1_CHICK Endoplasmic reticulum membrane sensor NFE2L1 OS=Gallus gallus OX=9031 GN=NFE2L1 PE=2 SV=1 && PF03131:bZIP Maf transcription factor	-
Cfu0221140	1452.08289822612	2806.22942777193	694.644538989716	241.178100549509	307.246428173875	383.88832425438	1650.98562166259	310.770950992588	2.41056672027483	4.1033668614936e-06	9.12526777318543e-05	Cfu0221140	chr18	14794319	14800275	+	1392	protein_coding	- && sp|Q32PH8|EF1A2_BOVIN Elongation factor 1-alpha 2 OS=Bos taurus OX=9913 GN=EEF1A2 PE=2 SV=1 && PF00009:Elongation factor Tu GTP binding domain|PF03144:Elongation factor Tu domain 2|PF03143:Elongation factor Tu C-terminal domain	-
Cfu0184240	371.809490559334	298.674711026018	338.456107232503	629.052159165213	854.326566103729	751.245572344696	336.313436272618	744.874765871213	-1.14682167984978	4.10560584354998e-06	9.12526777318543e-05	Cfu0184240	chr8	29760849	29784695	+	777	protein_coding	- && sp|Q6DGZ0|GPT11_DANRE G patch domain-containing protein 11 OS=Danio rerio OX=7955 GN=gpatch11 PE=2 SV=1 && PF01585:G-patch domain|PF13821:Domain of unknown function (DUF4187)	-
novel.1685	162.070803577146	168.045551698155	129.523066093532	330.687498691594	492.631403823091	758.592717306503	153.213140456278	527.303873273729	-1.78029358145072	4.12200626052469e-06	9.15297783288836e-05	-	chr17	23047704	23049762	+	2035	-	- && - && -	-
novel.699	0	0	0	9.94548868245396	19.445976466701	18.3678624045158	0	15.9197758512236	-7.00760324090362	4.16806789230623e-06	9.24643545489593e-05	-	chr11	3994736	3995568	-	793	-	- && - && -	-
Cfu0117650	5.36263688306732	7.87713523585103	7.70970631509118	31.0796521326686	38.8919529334019	58.7771596944506	6.98315947800318	42.9162549201737	-2.61462673723201	4.17409410536349e-06	9.25098513580131e-05	Cfu0117650	chr7	19143336	19148291	+	1632	protein_coding	- && sp|Q1LX51|WEE2_DANRE Wee1-like protein kinase 2 OS=Danio rerio OX=7955 GN=wee2 PE=2 SV=2 && PF00069:Protein kinase domain	-
Cfu0052410	178.158714226348	140.475578372677	276.778456711774	523.38134191414	666.348793592287	606.139459349022	198.470916436933	598.623198285149	-1.59402378194644	4.20310482786936e-06	9.3064179304803e-05	Cfu0052410	chr13	7654373	7693362	+	1860	protein_coding	- && sp|A1L253|F149B_DANRE Protein FAM149B1 OS=Danio rerio OX=7955 GN=fam149b1 PE=2 SV=1 && PF12516:Protein of unknown function (DUF3719)	-
Cfu0158750	655.433396819339	732.573576934146	769.4286902461	302.094218729539	167.235397613628	113.880746907998	719.145221333195	194.403454417055	1.88215059240968	4.20966914440306e-06	9.31209226800414e-05	Cfu0158750	chr28	4626253	4742359	-	1635	protein_coding	- && sp|F1QCC6|GPC1_DANRE Glypican-1 OS=Danio rerio OX=7955 GN=gpc1 PE=2 SV=1 && PF01153:Glypican	-
Cfu0105320	112.615374544414	149.009141544849	71.700268730348	28.5932799620551	25.927968622268	22.041434885419	111.108261606537	25.520894489914	2.11550807529358	4.23064898926373e-06	9.34937329134407e-05	Cfu0105320	chr12	24672224	24700018	-	1104	protein_coding	- && sp|Q9I8K8|S1PR2_DANRE Sphingosine 1-phosphate receptor 2 OS=Danio rerio OX=7955 GN=s1pr2 PE=2 SV=1 && PF00001:7 transmembrane receptor (rhodopsin family)	-
Cfu0060730	293.157482941013	239.596196757136	272.923603554228	103.18444508046	129.63984311134	93.6760982630306	268.559094417459	108.83346215161	1.29835114414807	4.24191550529402e-06	9.35674082689072e-05	Cfu0060730	chr10	33318956	33331352	+	939	protein_coding	- && sp|B0BMY1|LAAT1_RAT Lysosomal amino acid transporter 1 homolog OS=Rattus norvegicus OX=10116 GN=Slc66a1 PE=1 SV=1 && PF04193:PQ loop repeat	-
Cfu0020170	290.774088770761	366.943216403394	431.743553645106	791.909536340397	941.185260988327	793.491655875083	363.153619606421	842.195484401269	-1.21477848578136	4.2634842811209e-06	9.39541124109512e-05	Cfu0020170	chr3	30468388	30514469	-	7791	protein_coding	- && sp|Q93008|USP9X_HUMAN Probable ubiquitin carboxyl-terminal hydrolase FAF-X OS=Homo sapiens OX=9606 GN=USP9X PE=1 SV=4 && PF00443:Ubiquitin carboxyl-terminal hydrolase	-
Cfu0172670	14582.7972306877	12943.4460483759	15067.8500222142	8024.76618065504	6690.71230297625	5875.87918320461	14198.0311004259	6863.7858889453	1.04844743321641	4.28339526387741e-06	9.43035867414296e-05	Cfu0172670	chr9	36742206	36747472	+	1656	protein_coding	- && sp|Q03265|ATPA_MOUSE ATP synthase subunit alpha, mitochondrial OS=Mus musculus OX=10090 GN=Atp5f1a PE=1 SV=1 && PF00006:ATP synthase alpha/beta family, nucleotide-binding domain|PF02874:ATP synthase alpha/beta family, beta-barrel domain|PF00306:ATP synthase alpha/beta chain, C terminal domain	-
Cfu0115900	675.692247266482	764.08211787755	829.564399503811	371.712639506717	286.504053276061	216.740776373286	756.446254882615	291.652489718688	1.37103321114005	4.33084668797209e-06	9.52581599960289e-05	Cfu0115900	chr7	31091400	31119914	+	1815	protein_coding	- && sp|Q8WTR4|GDPD5_HUMAN Glycerophosphodiester phosphodiesterase domain-containing protein 5 OS=Homo sapiens OX=9606 GN=GDPD5 PE=1 SV=2 && PF03009:Glycerophosphoryl diester phosphodiesterase family	-
Cfu0196970	257.406570387231	246.160476120345	268.297779765173	457.492479392882	592.454083018823	598.792314387215	257.28827542425	549.57962559964	-1.09394354886103	4.37484491262427e-06	9.61350481224546e-05	Cfu0196970	chr16	13633392	13641438	+	351	protein_coding	- && sp|Q9CQV7|TIM14_MOUSE Mitochondrial import inner membrane translocase subunit TIM14 OS=Mus musculus OX=10090 GN=Dnajc19 PE=1 SV=3 && PF00226:DnaJ domain	-
Cfu0105190	1045.11834365556	1251.80807456399	657.637948677278	262.312263999723	387.623130902906	207.556845171029	984.854788965612	285.830746691219	1.78278103492354	4.3831345485816e-06	9.61985879078967e-05	Cfu0105190	chr12	23915344	23949071	-	7368	protein_coding	- && sp|Q9R172|NOTC3_RAT Neurogenic locus notch homolog protein 3 OS=Rattus norvegicus OX=10116 GN=Notch3 PE=2 SV=2 && PF07684:NOTCH protein|PF11936:Domain of unknown function (DUF3454)|PF00008:EGF-like domain|PF06816:NOTCH protein|PF12796:Ankyrin repeats (3 copies)|PF07645:Calcium-binding EGF domain|PF00066:LNR domain|PF13857:Ankyrin repeats (many copies)	-
Cfu0045350	107.252737661346	138.506294563714	131.06500735655	253.609961402576	355.213170125071	418.78726282296	125.60801319387	342.536798116869	-1.4454219775889	4.38646768376111e-06	9.61985879078967e-05	Cfu0045350	chr11	37950480	37957047	+	1488	protein_coding	- && sp|Q8N554|ZN276_HUMAN Zinc finger protein 276 OS=Homo sapiens OX=9606 GN=ZNF276 PE=1 SV=4 && PF07776:Zinc-finger associated domain (zf-AD)	-
Cfu0001610	347.975548856813	674.151490601584	292.197869341956	1143.73119848221	2128.6862238882	3544.99744407155	438.108302933451	2272.47162214732	-2.37439547789147	4.39013795531719e-06	9.61985879078967e-05	Cfu0001610	chr17	3785573	3826653	-	11292	protein_coding	- && sp|O08852|PKD1_MOUSE Polycystin-1 OS=Mus musculus OX=10090 GN=Pkd1 PE=1 SV=2 && PF02010:REJ domain|PF01477:PLAT/LH2 domain|PF00801:PKD domain|PF08016:Polycystin cation channel	-
Cfu0073060	597.636088190725	601.944417606283	789.473926665337	1260.59069050104	1566.04930478498	1598.00402919287	663.018144154115	1474.88134149297	-1.15354357659272	4.41344677407354e-06	9.65704335803927e-05	Cfu0073060	chr2	3251044	3259312	+	912	protein_coding	- && sp|G3V9R8|HNRPC_RAT Heterogeneous nuclear ribonucleoprotein C OS=Rattus norvegicus OX=10116 GN=Hnrnpc PE=1 SV=2 && PF00076:RNA recognition motif. (a.k.a. RRM, RBD, or RNP domain)	-
Cfu0034030	47.6678834050428	51.8578069693526	41.6324141014924	106.91400333638	200.941756822577	301.232943434059	47.0527014919626	203.029567864339	-2.10383816254682	4.41540721625791e-06	9.65704335803927e-05	Cfu0034030	chr20	13017024	13027042	+	1239	protein_coding	- && sp|Q68US5|EVA1C_PANTR Protein eva-1 homolog C OS=Pan troglodytes OX=9598 GN=EVA1C PE=3 SV=1 && PF14851:FAM176 family|PF02140:Galactose binding lectin domain	-
Cfu0134050	14.8962135640759	22.9749777712322	29.2968839973465	70.8616068624845	108.897468213525	91.839312022579	22.3893584442182	90.5327956995296	-2.02299299633583	4.45567555271418e-06	9.73596486264898e-05	Cfu0134050	chr5	1617447	1623824	+	1581	protein_coding	- && sp|Q6R3M4|POLI_MOUSE DNA polymerase iota OS=Mus musculus OX=10090 GN=Poli PE=1 SV=1 && PF00817:impB/mucB/samB family|PF11799:impB/mucB/samB family C-terminal domain	-
Cfu0034490	481.445622390933	547.460898891647	636.050770995023	1066.65366119319	1304.17682170008	1599.84081543333	554.985764092534	1323.5570994422	-1.25346493118471	4.46609105124193e-06	9.74956893559578e-05	Cfu0034490	chr20	10453449	10579562	-	3657	protein_coding	- && sp|Q5ZKU4|INT2_CHICK Integrator complex subunit 2 OS=Gallus gallus OX=9031 GN=INTS2 PE=2 SV=1 && PF14750:Integrator complex subunit 2	-
novel.3398	4576.71265542668	6029.94702304397	4342.10659665936	9558.85780992356	11677.9570674695	12558.1075259675	4982.92209171	11264.9741344535	-1.17669737764039	4.47616490171143e-06	9.76240238310466e-05	-	chr25	17747525	17749434	-	1910	-	- && - && -	-
Cfu0243670	1422.88631964053	1289.22446693429	1248.20145241326	2497.56084538125	4705.92630494163	6342.42288827931	1320.10407966269	4515.30334620073	-1.77389494113829	4.48871697488659e-06	9.78061167814473e-05	Cfu0243670	chr23	182557	183662	-	381	protein_coding	- && sp|Q5I0R6|RL22L_XENTR 60S ribosomal protein L22-like 1 OS=Xenopus tropicalis OX=8364 GN=rpl22l1 PE=2 SV=1 && PF01776:Ribosomal L22e protein family	-
Cfu0206870	104.273494948531	87.3049155306823	41.6324141014924	225.016681440521	356.509568556184	547.362299654571	77.736941526902	376.296183217092	-2.27070000080668	4.52369600928185e-06	9.84760802918595e-05	Cfu0206870	chr6	32888938	32891163	-	378	protein_coding	- && - && PF18866:CxC7 like cysteine cluster associated with KDZ transposases	-
novel.1172	53.0305202881102	61.0477980778455	33.9227077864012	121.832236360061	238.537311324865	371.030820571219	49.333675384119	243.800122752049	-2.29952067068528	4.54971456722028e-06	9.89499137325075e-05	-	chr14	31801106	31802989	+	1856	-	- && - && -	-
Cfu0225750	82.2270988736989	95.8384787028542	85.5777400975121	175.289238028251	272.243670533814	264.497218625028	87.8811058913551	237.343375729031	-1.43122860056449	4.55647355914372e-06	9.90043848691257e-05	Cfu0225750	chr18	31278575	31285591	-	789	protein_coding	- && sp|F1QCP6|TAZ_DANRE Tafazzin OS=Danio rerio OX=7955 GN=taz PE=2 SV=1 && PF01553:Acyltransferase	-
Cfu0045210	106.656889118783	171.32769137976	94.0584170441124	37.2955825592024	28.5207654844948	20.2046486449674	124.014332514219	28.6736655628882	2.0971013024259	4.56109289167576e-06	9.90123066065175e-05	Cfu0045210	chr11	37632100	37674901	-	2811	protein_coding	- && sp|Q8BHY3|ANO1_MOUSE Anoctamin-1 OS=Mus musculus OX=10090 GN=Ano1 PE=1 SV=2 && PF16178:Dimerisation domain of Ca+-activated chloride-channel, anoctamin|PF04547:Calcium-activated chloride channel	-
Cfu0216510	458.207529230974	419.457451309067	387.027257017577	171.559679772331	117.972257231319	66.1243046562569	421.564079185873	118.552080553302	1.82161888627915	4.56725019387691e-06	9.90535687434386e-05	Cfu0216510	chr25	23051408	23064066	+	1659	protein_coding	- && sp|Q8TD30|ALAT2_HUMAN Alanine aminotransferase 2 OS=Homo sapiens OX=9606 GN=GPT2 PE=1 SV=1 && PF00155:Aminotransferase class I and II	-
Cfu0041390	381.938915782906	305.895418325548	410.156375962851	149.182330236809	102.415476057958	62.4507321753537	365.996903357102	104.682846156707	1.79640989207799	4.59329098194435e-06	9.95255814160401e-05	Cfu0041390	chr11	23230087	23262846	+	1653	protein_coding	- && sp|Q9R087|GPC6_MOUSE Glypican-6 OS=Mus musculus OX=10090 GN=Gpc6 PE=1 SV=1 && PF01153:Glypican	-
novel.2685	66.73503676706	58.4220863325618	85.5777400975121	193.937029307852	228.166123875958	161.637189159739	70.2449543990446	194.580114114516	-1.47541075042737	4.64635080084501e-06	0.000100581608824618	-	chr21	22965705	22967140	+	1436	-	- && - && -	-
novel.4442	1.78754562768911	29.5392571344414	35.4646490494194	226.259867525828	230.758920738185	416.950476582509	22.2638172705166	291.323088282174	-3.71448517048105	4.67425493267855e-06	0.000101091623176917	-	chr6	4748395	4763189	+	5534	-	- && - && -	-
Cfu0032330	978.979155431067	1166.47244284227	728.567246776117	321.985196094447	373.362748160659	431.644766506121	958.006281683153	375.664236920409	1.35256662478427	4.68488169248823e-06	0.00010122737406304	Cfu0032330	chr20	20523612	20543506	-	2574	protein_coding	- && sp|Q00560|IL6RB_MOUSE Interleukin-6 receptor subunit beta OS=Mus musculus OX=10090 GN=Il6st PE=1 SV=2 && PF06328:Ig-like C2-type domain|PF00041:Fibronectin type III domain	-
Cfu0046960	104.869343491094	172.640547252402	63.9905624152568	21.1341634502147	22.0387733289278	22.041434885419	113.833484386251	21.7381238881871	2.39062851190925	4.69224273417184e-06	0.000101228368457894	Cfu0046960	chr13	26901407	26919749	+	768	protein_coding	- && sp|Q7ZVX5|REEP3_DANRE Receptor expression-enhancing protein 3 OS=Danio rerio OX=7955 GN=reep3 PE=2 SV=1 && PF03134:TB2/DP1, HVA22 family	-
Cfu0131030	114.998768714666	119.469884410407	165.75868577446	280.960055279324	436.886271285215	400.419400418444	133.409112966511	372.755242327661	-1.48316422159872	4.69362767247081e-06	0.000101228368457894	Cfu0131030	chr5	13006783	13016265	-	1689	protein_coding	- && sp|Q9ULV3|CIZ1_HUMAN Cip1-interacting zinc finger protein OS=Homo sapiens OX=9606 GN=CIZ1 PE=1 SV=2 && -	-
Cfu0131520	776.986499502198	693.187900754891	942.897082335652	1542.79393186567	2157.20698937269	2604.56288896034	804.357160864247	2101.52127006624	-1.38522564475649	4.74531879564675e-06	0.000102248438605089	Cfu0131520	chr5	11612045	11621614	-	1206	protein_coding	- && sp|Q6NWI1|RSRC2_DANRE Arginine/serine-rich coiled-coil protein 2 OS=Danio rerio OX=7955 GN=rsrc2 PE=2 SV=1 && PF15477:Small acidic protein family	-
novel.1002	31.5799727558409	21.6621218985903	66.3034743097842	193.937029307852	193.163366235896	165.310761640642	39.8485229880718	184.137052394797	-2.21525084909994	4.77083918180733e-06	0.000102703236447584	-	chr13	19676487	19679121	+	2565	-	- && - && -	-
Cfu0055490	214.505475322693	272.417593573182	185.032951562188	69.6184207771777	82.9694995912575	38.5725110494832	223.985340152688	63.7201438059728	1.80093957898285	4.84449376183578e-06	0.00010419243468732	Cfu0055490	chr10	9121690	9123808	+	1896	protein_coding	- && sp|Q6DDG2|K2013_XENLA Uncharacterized protein KIAA2013 homolog OS=Xenopus laevis OX=8355 PE=2 SV=1 && PF10222:Uncharacterized conserved protein (DUF2152)	-
novel.3527	193.650776332987	252.068327547233	148.79733188126	456.249293307575	719.501129267936	1159.01211772495	198.172145253826	778.254180100153	-1.97167410749756	4.86513514737551e-06	0.000104539759939589	-	chr27	5986023	5988908	+	879	-	- && Q9W7M8.3 RecName: Full=Thymosin beta && PF01290:Thymosin beta-4 family	-
novel.879	84.610493043951	119.469884410407	87.8906519920395	258.582705743803	242.426506618205	431.644766506121	97.3236764821326	310.88465962271	-1.67182264102343	4.8705943235448e-06	0.000104560517069383	-	chr12	3808565	3818820	-	5774	-	- && - && -	-
novel.4844	227.61414325908	228.43692183968	302.991458183084	987.089751733556	810.249019445874	499.60585740283	253.014174427281	765.64820952742	-1.59952313689944	4.90307518239036e-06	0.000105160794994844	-	chr7	26790077	26793861	-	3785	-	- && - && -	-
Cfu0033650	327.120849867106	349.87609005905	338.456107232503	114.373119848221	102.415476057958	38.5725110494832	338.484349052887	85.1203689852207	1.97941227758794	4.92630050130287e-06	0.000105561638090073	Cfu0033650	chr20	14310623	14326173	-	792	protein_coding	- && sp|O95297|MPZL1_HUMAN Myelin protein zero-like protein 1 OS=Homo sapiens OX=9606 GN=MPZL1 PE=1 SV=1 && PF07686:Immunoglobulin V-set domain	-
Cfu0117820	144.791195842818	170.671263443439	133.377919251077	57.1865599241103	58.3379294001029	42.2460835303863	149.613459512445	52.5901909515332	1.49806590969309	4.94169764938137e-06	0.000105794154552671	Cfu0117820	chr7	18684490	18710466	+	1275	protein_coding	- && sp|P84023|SMAD3_CHICK Mothers against decapentaplegic homolog 3 OS=Gallus gallus OX=9031 GN=SMAD3 PE=2 SV=1 && PF03165:MH1 domain|PF03166:MH2 domain	-
Cfu0091190	12220.8536079679	17019.2071049925	13212.1237121718	3155.20628450852	1989.97159175907	389.398682975735	14150.7281417107	1844.85885308111	2.93888545076993	4.98102887371696e-06	0.000106522337807289	Cfu0091190	chr4	11144948	11172805	+	3075	protein_coding	- && sp|P58312|AT1A3_OREMO Sodium/potassium-transporting ATPase subunit alpha-3 OS=Oreochromis mossambicus OX=8127 GN=atp1a3 PE=2 SV=1 && PF13246:Cation transport ATPase (P-type)|PF00122:E1-E2 ATPase|PF00702:haloacid dehalogenase-like hydrolase|PF00690:Cation transporter/ATPase, N-terminus|PF00689:Cation transporting ATPase, C-terminus	-
Cfu0225230	134.661770619246	118.813456474086	133.377919251077	248.637217061349	588.564887725483	519.810506047797	128.95104878147	452.337536944876	-1.80962596959425	4.98486639474617e-06	0.000106522337807289	Cfu0225230	chr18	29547466	29558285	-	1785	protein_coding	- && - && PF05485:THAP domain	-
Cfu0090320	2080.70311063012	2155.7093428779	2153.32097380497	1156.16305933527	1134.34862722422	868.799891733597	2129.91114243766	1053.10385943103	1.01487548481133	4.99195278894012e-06	0.000106575902157271	Cfu0090320	chr4	8198055	8407692	+	1173	protein_coding	- && sp|Q66KX2|CADM4_XENLA Cell adhesion molecule 4 OS=Xenopus laevis OX=8355 GN=cadm4 PE=2 SV=1 && PF13927:Immunoglobulin domain|PF08205:CD80-like C2-set immunoglobulin domain	-
novel.4170	85.2063415865141	53.1706628419945	30.8388252603647	236.205356208282	190.57056937367	282.865081029543	56.4052765629578	236.547002203832	-2.06205935323915	5.00854329597388e-06	0.000106759297443768	-	chr4	37511463	37524616	-	5786	-	- && - && -	-
Cfu0182920	25.0256387876475	44.6370996698225	47.0292085220562	3.72955825592024	1.2963984311134	0	38.8973156598421	1.67531889567788	4.4031622906871	5.01301194983151e-06	0.000106759297443768	Cfu0182920	chr8	37215082	37216724	-	342	protein_coding	- && sp|O13156|GFRA1_CHICK GDNF family receptor alpha-1 OS=Gallus gallus OX=9031 GN=GFRA1 PE=2 SV=1 && PF02351:GDNF/GAS1 domain	-
Cfu0082800	275.282026664122	182.486966297216	260.588073450082	79.5639094596317	98.5262807646182	80.8185945798695	239.452355470473	86.3029282680398	1.47026331753875	5.0143058788208e-06	0.000106759297443768	Cfu0082800	chr1	16010855	16043496	+	888	protein_coding	- && sp|Q9BQI9|NRIP2_HUMAN Nuclear receptor-interacting protein 2 OS=Homo sapiens OX=9606 GN=NRIP2 PE=1 SV=3 && PF09668:Aspartyl protease	-
Cfu0144340	53.6263688306732	12.4721307900975	48.5711497850745	225.016681440521	194.45976466701	229.598280056448	38.223216468615	216.358242054659	-2.50091891371596	5.0208472681835e-06	0.000106800856286927	Cfu0144340	chr21	8377789	8378625	+	618	protein_coding	- && sp|P35072|TCB1_CAEBR Transposable element Tcb1 transposase OS=Caenorhabditis briggsae OX=6238 PE=3 SV=1 && PF13358:DDE superfamily endonuclease	-
Cfu0215240	120.957254140296	149.009141544849	81.7228869399666	31.0796521326686	24.6315701911546	9.1839312022579	117.229760875037	21.631717842027	2.40888713319652	5.05817112715376e-06	0.000107479269617519	Cfu0215240	chr13	668126	728266	+	1539	protein_coding	- && sp|P62508|ERR3_HUMAN Estrogen-related receptor gamma OS=Homo sapiens OX=9606 GN=ESRRG PE=1 SV=1 && PF00105:Zinc finger, C4 type (two domains)|PF00104:Ligand-binding domain of nuclear hormone receptor	-
Cfu0223700	2553.80685342517	3522.39230629805	3315.94468612072	1412.25939290846	932.110471970533	663.079832803021	3130.71461528131	1002.48323256067	1.64184088084105	5.06197754719612e-06	0.000107479269617519	Cfu0223700	chr18	22908629	22994930	+	5439	protein_coding	- && sp|O88658|KIF1B_RAT Kinesin-like protein KIF1B OS=Rattus norvegicus OX=10116 GN=Kif1b PE=1 SV=2 && PF12473:Kinesin protein|PF12423:Kinesin protein 1B|PF00225:Kinesin motor domain|PF00169:PH domain|PF16183:Kinesin-associated	-
Cfu0160070	889.006025504049	733.230004870467	628.341064679931	358.037592568343	326.692404640576	337.968668243091	750.192365018149	340.89955515067	1.13813383197453	5.09229808385364e-06	0.00010802449289823	Cfu0160070	chr28	9606731	9611476	+	1269	protein_coding	- && sp|P27797|CALR_HUMAN Calreticulin OS=Homo sapiens OX=9606 GN=CALR PE=1 SV=1 && PF00262:Calreticulin family	-
Cfu0081830	805.587229545224	859.264168644083	775.596455298173	350.578476056502	457.62864618303	350.826171926252	813.48261782916	386.344431388595	1.07297546906569	5.11723079236728e-06	0.000108454533487413	Cfu0081830	chr1	19922109	19932141	+	2031	protein_coding	- && sp|Q99N27|SNX1_RAT Sorting nexin-1 OS=Rattus norvegicus OX=10116 GN=Snx1 PE=1 SV=1 && PF09325:Vps5 C terminal like|PF00787:PX domain|PF03700:Sorting nexin, N-terminal domain	-
Cfu0027530	1121.38695710363	1178.28814569605	1639.85453321989	2595.77254612048	4362.38072069658	5168.71648063075	1313.17654533986	4042.28991581594	-1.62204079341637	5.16381464844647e-06	0.000109342248120107	Cfu0027530	chr26	6365436	6381607	+	2481	protein_coding	- && sp|B2RY56|RBM25_MOUSE RNA-binding protein 25 OS=Mus musculus OX=10090 GN=Rbm25 PE=1 SV=2 && PF00076:RNA recognition motif. (a.k.a. RRM, RBD, or RNP domain)|PF01480:PWI domain	-
Cfu0006110	50.647126117858	47.9192393514271	58.593767994693	125.561794615981	143.900225853587	214.903990132835	52.3867111546594	161.455336867468	-1.61904604719347	5.17016010466976e-06	0.000109377087087064	Cfu0006110	chr17	19615415	19618420	-	597	protein_coding	- && sp|B5XAM2|ICT1_SALSA Peptidyl-tRNA hydrolase ICT1, mitochondrial OS=Salmo salar OX=8030 GN=mrpl58 PE=2 SV=1 && PF00472:RF-1 domain	-
novel.1139	104.273494948531	110.279893301914	152.652185038805	279.716869194018	340.952787382824	494.095498681475	122.401857763084	371.588385086105	-1.6009078726069	5.1855082966878e-06	0.000109602146750429	-	chr14	18876942	18886677	+	3891	-	- && - && -	-
Cfu0177240	431.990193358201	279.638300872712	618.318446470313	124.318608530675	150.382218009154	117.554319388901	443.315646900408	130.751715309577	1.75934187541907	5.2556422663188e-06	0.000110983712504088	Cfu0177240	chr24	15586898	15609562	-	570	protein_coding	- && - && -	-
Cfu0077930	84.610493043951	144.414145990602	74.7841512563845	27.3500938767484	19.445976466701	12.8575036831611	101.269596763646	19.8845246755368	2.3273229556178	5.26591755363502e-06	0.000111099879773926	Cfu0077930	chr1	34101810	34111669	+	714	protein_coding	- && sp|Q9D8N3|TM86A_MOUSE Lysoplasmalogenase-like protein TMEM86A OS=Mus musculus OX=10090 GN=Tmem86a PE=2 SV=1 && PF07947:YhhN family	-
novel.2630	5.95848542563035	7.87713523585103	10.0226182096185	26.1069077914416	76.4875074356905	66.1243046562569	7.95274629036664	56.239573294463	-2.82667390172161	5.2727454569604e-06	0.000111143169863157	-	chr20	30302070	30302773	-	678	-	- && - && -	-
Cfu0021190	78.6520076183207	68.9249333136965	104.081035253731	183.991540625398	270.9472721027	314.09044711722	83.8859920619161	256.343086615106	-1.61065978319553	5.31145511194672e-06	0.000111857802633586	Cfu0021190	chr3	34746109	34751939	-	1332	protein_coding	- && sp|Q9QZM2|DPOG2_MOUSE DNA polymerase subunit gamma-2, mitochondrial OS=Mus musculus OX=10090 GN=Polg2 PE=1 SV=2 && PF03129:Anticodon binding domain	-
Cfu0032640	312.820484845594	284.889724363279	245.939631451409	116.859492018834	111.490265075752	135.922181793417	281.216613553427	121.423979629334	1.21696121857107	5.34490065524075e-06	0.000112460382593226	Cfu0032640	chr20	19150268	19173654	-	1323	protein_coding	- && sp|Q5XJA3|PRRC1_DANRE Protein PRRC1 OS=Danio rerio OX=7955 GN=prrc1 PE=2 SV=2 && PF01931:Protein of unknown function DUF84	-
novel.805	617.299090095305	351.188945931692	1375.41160661227	5870.32469481845	4451.83221244341	2786.40472676505	781.299880879755	4369.52054467564	-2.48392292814077	5.35016804356258e-06	0.000112469521717927	-	chr12	11774902	11780851	+	5914	-	- && - && -	-
Cfu0078750	620.27833280812	718.132162335086	481.08567406169	272.257752682177	261.872483084906	249.802928701415	606.498723068299	261.311054822833	1.21425715172704	5.43886157585213e-06	0.000114230819252396	Cfu0078750	chr1	30105326	30114298	-	1911	protein_coding	- && sp|Q9UKV5|AMFR_HUMAN E3 ubiquitin-protein ligase AMFR OS=Homo sapiens OX=9606 GN=AMFR PE=1 SV=2 && PF18442:E3 gp78 Ube2g2-binding region (G2BR)|PF02845:CUE domain|PF13639:Ring finger domain	-
Cfu0105650	465.357711741731	400.421041155761	445.62102501227	207.612076246226	182.792178786989	124.901464350707	437.133259303254	171.768573127974	1.34107521771427	5.44590388767124e-06	0.000114275590054101	Cfu0105650	chr12	25933599	25944288	+	1614	protein_coding	- && sp|Q6DHU1|CLP1L_DANRE Cleft lip and palate transmembrane protein 1-like protein OS=Danio rerio OX=7955 GN=clptm1l PE=2 SV=1 && PF05602:Cleft lip and palate transmembrane protein 1 (CLPTM1)	-
novel.3977	8.3418795958825	3.2821396816046	5.39679442056383	48.4842573269631	25.927968622268	58.7771596944506	5.67360456601697	44.3964618812272	-2.95262685464714	5.51799092226177e-06	0.000115628326662719	-	chr4	10940766	10941980	+	957	-	- && - && -	-
novel.722	5.95848542563035	8.53356317217195	20.8162070507462	67.1320486065642	63.5235231245565	90.0025257821274	11.7694185495162	73.5526991710827	-2.65843588545962	5.52030728899834e-06	0.000115628326662719	-	chr11	18059453	18063064	-	3612	-	- && P03934.1 RecName: Full=Transposable element Tc1 transposase && -	-
Cfu0204770	297.328422738955	446.370996698225	368.523961861359	733.47979033098	1186.20456446876	1120.43960667546	370.741127099513	1013.37465382507	-1.45041922662455	5.53115762211103e-06	0.000115751410992937	Cfu0204770	chr25	1468834	1506827	+	3237	protein_coding	- && sp|Q0V8T0|CNTP5_CANLF Contactin-associated protein-like 5 OS=Canis lupus familiaris OX=9615 GN=CNTNAP5 PE=2 SV=1 && PF02210:Laminin G domain	-
Cfu0005120	375.980430357275	460.155983360965	449.475878169816	171.559679772331	220.387733289278	161.637189159739	428.537430629352	184.528200740449	1.21233210261171	5.54018439068041e-06	0.000115836146411073	Cfu0005120	chr17	17611210	17623711	-	2688	protein_coding	- && sp|Q9UGR2|Z3H7B_HUMAN Zinc finger CCCH domain-containing protein 7B OS=Homo sapiens OX=9606 GN=ZC3H7B PE=1 SV=2 && -	-
Cfu0070020	94.7399182675226	97.807762511817	99.4552114646763	201.396145819693	283.911256413834	405.929759139799	97.334297414672	297.079053791109	-1.60615327191834	5.60848913494224e-06	0.000117159022135764	Cfu0070020	chr2	16044195	16054160	-	966	protein_coding	- && sp|Q3MHI8|TM10A_BOVIN tRNA methyltransferase 10 homolog A OS=Bos taurus OX=9913 GN=TRMT10A PE=2 SV=1 && PF01746:tRNA (Guanine-1)-methyltransferase	-
Cfu0191780	67.330885309623	45.9499555424644	62.4486211522386	136.750469383742	308.542826604989	749.408786104245	58.5764873347753	398.234027364325	-2.76282458754618	5.62049801898306e-06	0.000117304582421305	Cfu0191780	chr16	32246195	32264997	+	1395	protein_coding	- && sp|Q96EQ9|PRDM9_MOUSE Histone-lysine N-methyltransferase PRDM9 OS=Mus musculus OX=10090 GN=Prdm9 PE=1 SV=2 && PF13465:Zinc-finger double domain|PF00096:Zinc finger, C2H2 type	-
Cfu0014310	417.689828336688	361.691792912827	515.008381848091	195.180215393159	121.861452524659	104.69681570574	431.463334365868	140.579494541186	1.61193652831127	5.63900690212031e-06	0.000117585420805772	Cfu0014310	chr3	2240312	2247787	-	435	protein_coding	- && sp|Q7T3B2|HRG1A_DANRE Heme transporter hrg1-A OS=Danio rerio OX=7955 GN=slc48a1b PE=2 SV=1 && PF16954:Haem-transporter, endosomal/lysosomal, haem-responsive gene	-
Cfu0020410	91.7606755547075	129.316303455221	219.726629980099	433.871943772054	540.598145774287	574.914093261345	146.934536330009	516.461394269229	-1.81516093704758	5.71677576193082e-06	0.000119100348035714	Cfu0020410	chr3	31957311	31964859	+	633	protein_coding	- && - && PF09004:Domain of unknown function (DUF1891)	-
[truncated: 3,479 more rows]
