# Supplementary material for: Heat Acclimation Enhances Brain Resilience to Acute Thermal Stress in Clarias fuscus by Modulating Cell Adhesion, Anti-Apoptotic Pathways, and Intracellular Degradation Mechanisms
Source: Animals (Basel). 2025 Apr 25;15(9):1220. doi: 10.3390/ani15091220 (PMC12071039; doi:10.3390/ani15091220)
Supplement: Supplementary file 1 [file animals-15-01220-s001.zip › Table S9-HT-R72vsHT-T72-deg-all.xls]

gene_id	HT_br7	HT_br8	HT_br9	HT_br4	HT_br5	HT_br6	HT_R72	HT_T72	log2FoldChange	pvalue	padj	gene_name	gene_chr	gene_start	gene_end	gene_strand	gene_length	gene_biotype	gene_description	Family
Cfu0036990	367.106359972933	375.666424251373	559.130370214134	8926.78252008055	15675.4457902056	13238.1465364724	433.967718146147	12613.4582822528	-4.86179279635532	7.65480551479068e-53	1.74093241822885e-48	Cfu0036990	chr20	1039497	1059927	-	5046	protein_coding	- && sp|O15054|KDM6B_HUMAN Lysine-specific demethylase 6B OS=Homo sapiens OX=9606 GN=KDM6B PE=1 SV=4 && PF02373:JmjC domain, hydroxylase	-
Cfu0167970	396.871740511279	398.855709698989	414.782560796488	4091.88922196344	8091.26043198947	6108.24833544273	403.503337002252	6097.13266313188	-3.91753372246642	9.21874925841441e-38	1.04831007192059e-33	Cfu0167970	chr9	18313933	18422571	-	6315	protein_coding	- && sp|Q71F56|MD13L_HUMAN Mediator of RNA polymerase II transcription subunit 13-like OS=Homo sapiens OX=9606 GN=MED13L PE=1 SV=1 && PF18296:MID domain of medPIWI|PF06333:Mediator complex subunit 13 C-terminal domain|PF11597:Mediator complex subunit 13 N-terminal	-
novel.1373	9.21309397615468	25.5082139923772	16.5217372225016	515.21309935535	987.333677299107	1041.94754503565	17.0810150636778	848.164773896701	-5.63823371998045	1.97290605979563e-35	1.49566008393107e-31	-	chr15	28859530	28870086	+	10214	-	- && - && -	-
Cfu0071130	630.033888061655	547.267136563729	662.608619134013	66.7868832497676	90.2008544693011	59.5398597163226	613.303214586466	72.1758658117971	3.08481368222375	3.77041431703323e-27	2.14376332030717e-23	Cfu0071130	chr2	12627022	12666340	-	2229	protein_coding	- && sp|A5PMY6|COL12_DANRE Collectin-12 OS=Danio rerio OX=7955 GN=colec12 PE=2 SV=1 && PF01391:Collagen triple helix repeat (20 copies)|PF00059:Lectin C-type domain	-
novel.3547	306.158199822986	290.639044276783	352.173872374377	1445.4589731914	1363.98319123173	1438.42888360116	316.323705491382	1415.9570160081	-2.16290481203389	2.00039746984305e-25	9.0990079313281e-22	-	chr27	16661330	16667059	+	5705	-	- && - && -	-
novel.733	42.521972197637	37.8758328977722	33.0434744450033	287.422122557036	280.354007134314	312.584263510694	37.8137598468042	293.453464400681	-2.9520970536552	9.9657932609778e-25	3.77753393557363e-21	-	chr11	21891268	21901772	-	3644	-	- && Q8R0K2.1 RecName: Full=E3 ubiquitin-protein ligase TRIM31; AltName: Full=Tripartite motif-containing protein 31 && -	-
Cfu0042650	422.384923829861	392.671900246291	462.608642230046	1817.55732272582	2565.84863051188	2661.7023650456	425.888488768733	2348.36943942777	-2.46321803249526	1.7038127393467e-22	4.94351121583503e-19	Cfu0042650	chr11	28684751	28699386	-	1224	protein_coding	- && sp|P43243|MATR3_HUMAN Matrin-3 OS=Homo sapiens OX=9606 GN=MATR3 PE=1 SV=2 && -	-
novel.3074	198.435870255639	157.687141043786	199.130411786993	967.217184206456	825.215925347525	922.867825603	185.08447436214	905.100311718994	-2.29004481265914	1.73891262044058e-22	4.94351121583503e-19	-	chr23	11872711	11875060	-	2305	-	- && - && -	-
novel.1288	5.66959629301827	6.1838094526975	13.9130418715803	199.168026834128	249.88074548928	491.203842659661	8.58881587243203	313.41753832769	-5.20687656725386	3.43528771401153e-22	8.68097205330715e-19	-	chr15	2011703	2020114	+	5442	-	- && - && -	-
Cfu0178820	1238.09809048786	1544.4064108112	1139.13030323564	256.413926762501	265.726841544698	276.04844050295	1307.21160151157	266.063069603383	2.2969908186292	3.9173541422392e-22	8.9092385256946e-19	Cfu0178820	chr24	9279968	9303081	+	1953	protein_coding	- && sp|Q14393|GAS6_HUMAN Growth arrest-specific protein 6 OS=Homo sapiens OX=9606 GN=GAS6 PE=1 SV=3 && PF00008:EGF-like domain|PF07645:Calcium-binding EGF domain|PF02210:Laminin G domain|PF00054:Laminin G domain|PF00594:Vitamin K-dependent carboxylation/gamma-carboxyglutamic (GLA) domain	-
novel.2021	484.750483053062	500.11558948691	600.869495828875	2002.41387457785	2228.2048914849	2212.44705991335	528.578522789616	2147.6886086587	-2.02306953439722	1.12875676196118e-21	2.33375591248029e-18	-	chr19	26611160	26615727	+	4545	-	- && - && -	-
novel.881	23.3870847087003	19.3244045396797	15.6521721055279	242.102451780408	185.277430801808	324.762871179941	19.454553784636	250.714251254052	-3.6808448563291	2.76758915996268e-21	5.24527335541927e-18	-	chr12	3920232	3924680	-	2883	-	- && - && -	-
Cfu0113300	283.479814650913	359.433924438042	329.565179333059	1503.89749603495	1378.61035682135	1274.69426938127	324.159639474005	1385.73404074585	-2.09639792766824	5.00239928149018e-21	8.7515051429947e-18	Cfu0113300	chr14	34801857	34838500	+	5400	protein_coding	- && sp|Q9QYP2|CELR2_RAT Cadherin EGF LAG seven-pass G-type receptor 2 (Fragment) OS=Rattus norvegicus OX=10116 GN=Celsr2 PE=1 SV=1 && PF00002:7 transmembrane receptor (Secretin family)|PF02210:Laminin G domain|PF00053:Laminin EGF domain|PF16489:GPCR-Autoproteolysis INducing (GAIN) domain|PF00008:EGF-like domain|PF02793:Hormone receptor domain|PF01825:GPCR proteolysis site, GPS, motif	-
Cfu0226840	9480.27370146317	7119.88360859958	10889.5639598625	1704.25814578425	1243.30907511739	1715.83050273402	9163.24042330843	1554.46590787856	2.55948745146072	8.38725783689708e-21	1.36251003560393e-17	Cfu0226840	chr10	425043	429608	-	681	protein_coding	- && sp|Q98SV1|SELPA_DANRE Selenoprotein Pa OS=Danio rerio OX=7955 GN=sepp1a PE=1 SV=3 && PF04592:Selenoprotein P, N terminal region	-
Cfu0070230	802.247875462084	864.187371014476	770.43469363876	206.323764325175	165.774543348986	184.032293668633	812.28998003844	185.376867114265	2.13135063098501	1.35447595536435e-20	2.05365644352343e-17	Cfu0070230	chr2	15471958	15475847	-	2106	protein_coding	- && sp|Q9HCU0|CD248_HUMAN Endosialin OS=Homo sapiens OX=9606 GN=CD248 PE=1 SV=1 && PF07645:Calcium-binding EGF domain|PF00059:Lectin C-type domain	-
Cfu0089940	804.373974071966	602.148445456419	1162.60856139393	5837.88916977879	11167.8409276721	8914.74081388939	856.376993640772	8640.15697044677	-3.33496282323655	1.74141566082703e-20	2.47531352338683e-17	Cfu0089940	chr4	7201943	7273610	-	3693	protein_coding	- && sp|Q5F363|JARD2_CHICK Protein Jumonji OS=Gallus gallus OX=9031 GN=JARID2 PE=2 SV=1 && PF02928:C5HC2 zinc finger|PF02373:JmjC domain, hydroxylase|PF01388:ARID/BRIGHT DNA binding domain|PF02375:jmjN domain	-
Cfu0095880	35.4349768313642	38.6488090793594	85.2173814634295	747.774567814362	819.121273018518	557.509595525566	53.1003891247177	708.135145452816	-3.74319318330636	2.81456907332182e-20	3.7653967314446e-17	Cfu0095880	chr4	26781154	26791670	+	2448	protein_coding	- && sp|Q9H5V8|CDCP1_HUMAN CUB domain-containing protein 1 OS=Homo sapiens OX=9606 GN=CDCP1 PE=1 SV=3 && -	-
novel.1492	46.7741694174007	50.2434518031672	48.6956465505311	461.545068172501	274.259354805307	450.608483762169	48.571089257033	395.470968913326	-3.02547249476064	4.16036649213342e-20	5.25662306281057e-17	-	chr16	3003647	3014003	+	10357	-	- && - && -	-
Cfu0040220	96.3831369813105	77.2976181587188	86.956511697377	407.877036989652	557.051222871224	562.922310045232	86.8790889458021	509.283523302036	-2.55037693735382	4.59402478840962e-20	5.49904767172631e-17	Cfu0040220	chr11	18306738	18355242	-	1542	protein_coding	- && sp|A7MD70|SPDLY_DANRE Protein Spindly OS=Danio rerio OX=7955 GN=spdl1 PE=2 SV=1 && -	-
novel.1638	145.283405008593	112.854522511729	133.913028013961	624.934407551397	593.619136845266	799.728570280606	130.683651844761	672.760704892423	-2.36326784910046	3.82691531176319e-19	4.35177674677152e-16	-	chr17	3267641	3269541	+	1901	-	- && - && -	-
Cfu0115220	217.570757744576	197.88190248632	182.608674564492	21.4672124731396	21.9407483844246	25.710393968412	199.353778265129	23.0394516086587	3.116829262206	5.41420214309983e-19	5.86358092097711e-16	Cfu0115220	chr7	34623967	34640599	-	1722	protein_coding	- && sp|Q95L39|LOXL1_BOVIN Lysyl oxidase homolog 1 OS=Bos taurus OX=9913 GN=LOXL1 PE=1 SV=1 && PF01186:Lysyl oxidase	-
Cfu0132290	420.967524756606	386.488090793594	416.521691030436	82.2909811470351	95.0765763325066	78.4843605351525	407.992435526879	85.2839726715647	2.25718521125755	1.09539551885062e-18	1.13239001296453e-15	Cfu0132290	chr5	8300161	8310871	-	930	protein_coding	- && sp|Q9DEQ4|SFRP1_CHICK Secreted frizzled-related protein 1 OS=Gallus gallus OX=9031 GN=SFRP1 PE=2 SV=1 && PF01759:UNC-6/NTR/C345C module|PF01392:Fz domain	-
Cfu0077940	277.101518821268	251.990235197423	275.652142080685	1008.95898623756	1047.06127012337	1347.76591539676	268.247965366459	1134.5953905859	-2.0802587126653	1.43187799277453e-18	1.4158783125944e-15	Cfu0077940	chr1	34093770	34099269	-	1905	protein_coding	- && sp|Q6DGN6|SPT2_DANRE Protein SPT2 homolog OS=Danio rerio OX=7955 GN=spty2d1 PE=2 SV=2 && PF08243:SPT2 chromatin protein	-
novel.1403	262.218828552095	269.768687373928	290.434749069239	1112.71717985774	1011.71228661513	902.570146154254	274.140754998421	1008.99987087571	-1.8806062276858	5.47797052000323e-18	5.19106181401806e-15	-	chr15	3654620	3656659	-	2040	-	- && - && -	-
novel.37	160.166095277766	129.859998506648	246.956493220551	1051.89341118384	1312.78811166807	1621.10799863987	178.994195668321	1328.59650716393	-2.89315858722736	7.86775787346305e-18	7.15745669264681e-15	-	chr1	13643291	13646327	+	1048	-	- && - && -	-
novel.3706	29.7653805383459	40.9677376241209	47.8260814335574	233.754091374187	313.265129710951	353.179622408186	39.5197331986747	300.066281164441	-2.92877582625941	1.53933497668445e-17	1.34650366825902e-14	-	chr3	1155152	1172941	+	6803	-	- && - && -	-
novel.4244	24.0957842453276	30.9190472634875	38.2608651468459	206.323764325175	341.300530424383	426.251268423673	31.0918988852203	324.62518772441	-3.38797058215262	1.9550261299753e-17	1.64678367681586e-14	-	chr5	8381320	8388244	+	6925	-	- && Q8I7P9.1 RecName: Full=Retrovirus-related Pol polyprotein from transposon opus; Includes: RecName: Full=Protease; Includes: RecName: Full=Reverse transcriptase; Includes: RecName: Full=Endonuclease && -	-
Cfu0010260	486.167882126316	411.996304785971	513.912984131498	83.4836040622095	110.922672387924	90.6629682044003	470.692390347928	95.0230815515114	2.30804641897609	2.1208506713848e-17	1.72266095783231e-14	Cfu0010260	chr14	4280437	4284010	+	789	protein_coding	- && sp|P86009|RBP_DRONO Riboflavin-binding protein OS=Dromaius novaehollandiae OX=8790 PE=1 SV=1 && PF03024:Folate receptor family	-
novel.3432	194.892372572503	143.773569775217	169.565197809885	844.377023943491	657.003521066937	870.09385903626	169.410380052535	790.491468015562	-2.22154296895947	2.53553981641685e-17	1.98847524292305e-14	-	chr26	6065897	6070774	+	4849	-	- && - && -	-
novel.4082	6.37829582964555	7.72976181587188	5.21739070184262	85.8688498925584	114.579463785328	127.198791212144	6.44181611578668	109.21570163001	-4.07699181488926	4.89149729794572e-17	3.70824410157265e-14	-	chr4	7535413	7536708	-	1130	-	- && - && -	-
novel.3319	204.814166085285	143.773569775217	161.739111757121	704.840142868083	738.671862275628	871.447037666176	170.108949205874	771.653014269962	-2.18023617189305	7.04151986777525e-17	5.16597697912298e-14	-	chr25	22927260	22928291	+	1032	-	- && - && -	-
novel.900	5.66959629301827	8.50273799745906	4.34782558486885	96.6024561291282	98.7333677299107	140.730577511308	6.17338662511539	112.022133790116	-4.17332015065843	1.07791101419589e-16	7.66091568620533e-14	-	chr12	13925036	13927992	-	1666	-	- && - && -	-
Cfu0003360	88.5874420784104	98.1679750615728	125.217376844223	477.049166069769	633.843842216711	824.085785619101	103.990931328069	644.99293130186	-2.63412959085407	1.65821804859605e-16	1.14281372967333e-13	Cfu0003360	chr17	13125129	13145182	-	3081	protein_coding	- && sp|Q6PHN1|CCD57_MOUSE Coiled-coil domain-containing protein 57 OS=Mus musculus OX=10090 GN=Ccdc57 PE=1 SV=1 && -	-
novel.4315	54.5698643203008	32.4649996266619	45.217386082636	243.295074695582	377.868444398424	364.005051447518	44.0840833431996	328.389523513841	-2.89522169545696	2.45951023542997e-16	1.64519533189364e-13	-	chr5	227399	229296	-	733	-	- && - && -	-
Cfu0099440	68.7438550528465	75.7516657955444	56.5217326032951	290.999991302559	360.803417877204	395.128159935595	67.005751150562	348.97718970512	-2.37841594254843	2.8518011943104e-16	1.8531004160629e-13	Cfu0099440	chr12	2620469	2676431	+	4533	protein_coding	- && sp|Q5TCS8|KAD9_HUMAN Adenylate kinase 9 OS=Homo sapiens OX=9606 GN=AK9 PE=1 SV=2 && PF00406:Adenylate kinase	-
novel.2104	271.431922528249	205.611664302192	287.826053718318	1016.11472372861	1108.00779341344	1449.25431264049	254.956546849586	1191.12560992751	-2.22403285785687	4.74415017111451e-16	2.99711687060159e-13	-	chr19	8575607	8580278	-	1692	-	- && - && -	-
novel.3265	58.1133620034372	44.0596423504697	59.9999930711901	358.979497467501	252.318606420883	393.774981305679	54.0576658083657	335.024361731354	-2.63185981819584	5.06489892852934e-16	3.09724656423285e-13	-	chr25	4023799	4071676	+	5556	-	- && - && -	-
novel.1560	36.1436763679914	43.2866661688825	26.0869535092131	213.479501816221	216.969622912643	244.925332014872	35.1724320153623	225.124818914579	-2.67369964332158	5.17501514491704e-16	3.09724656423285e-13	-	chr16	1107422	1111618	-	769	-	- && - && -	-
Cfu0100480	1056.67100911128	921.387608451928	929.56511004496	3279.71301672966	5423.02164235028	5596.74681333432	969.207909202722	4766.49382413809	-2.29791353347405	7.39015800725686e-16	4.30959906561648e-13	Cfu0100480	chr12	5766773	5790654	-	3891	protein_coding	- && sp|P56645|PER3_HUMAN Period circadian protein homolog 3 OS=Homo sapiens OX=9606 GN=PER3 PE=1 SV=4 && PF08447:PAS fold|PF12114:Period protein 2/3C-terminal region	-
novel.466	53.8611647836735	50.2434518031672	59.9999930711901	276.688516320466	241.348232228671	336.941478849189	54.7015365526769	284.992742466109	-2.38185672068976	9.05584277911224e-16	5.14892580813374e-13	-	chr10	37535292	37536610	+	587	-	- && - && -	-
novel.4565	206.231565158539	241.94154483679	263.478230443052	825.2950573007	853.251326060957	1037.8880091459	237.21711347946	905.478130835851	-1.93308786434308	1.25599142662409e-15	6.95868748134056e-13	-	chr6	9049675	9050714	-	1020	-	- && - && -	-
Cfu0027750	250.879635966058	243.487497199964	402.608649158856	39.3565562007559	43.8814967688492	32.4762871179941	298.991927441626	38.5714466958664	2.95129499495528	1.28507617383944e-15	6.95868748134056e-13	Cfu0027750	chr26	5859647	5875096	+	1764	protein_coding	- && sp|Q8C850|SCAR3_MOUSE Scavenger receptor class A member 3 OS=Mus musculus OX=10090 GN=Scara3 PE=2 SV=1 && PF01391:Collagen triple helix repeat (20 copies)	-
novel.4188	2.12609860988185	5.41083327111031	1.73913023394754	206.323764325175	60.9465232900683	232.746724345625	3.0920207049799	166.672337320289	-5.74589164776267	1.85728447989307e-15	9.82330719214143e-13	-	chr4	43024362	43027422	-	2476	-	- && - && -	-
Cfu0183080	503.885370541998	532.580589113572	1058.26074735708	4442.52035902472	4436.90689551697	5296.34115749288	698.242235670883	4725.25613734486	-2.75910183224396	2.53866454908586e-15	1.31220108726954e-12	Cfu0183080	chr8	36413459	36417173	-	975	protein_coding	- && sp|Q1ECZ9|RSRP1_DANRE Arginine/serine-rich protein 1 OS=Danio rerio OX=7955 GN=rsrp1 PE=2 SV=1 && PF17069:Arginine/Serine-Rich protein 1	-
Cfu0038020	1934.74973499248	2079.30592846953	2377.39102980629	7680.49157372328	12023.5301146647	15296.3312325752	2130.48223108944	11666.7843069877	-2.45318065127334	2.65999712815977e-15	1.34436254857195e-12	Cfu0038020	chr11	6957226	6964048	+	1464	protein_coding	- && sp|Q9HAZ1|CLK4_HUMAN Dual specificity protein kinase CLK4 OS=Homo sapiens OX=9606 GN=CLK4 PE=1 SV=1 && PF00069:Protein kinase domain	-
Cfu0201070	2340.12586994329	3587.38245874614	1529.56504075686	355.401628721978	391.276679522239	339.647836109022	2485.69112314876	362.108714784413	2.77911043780568	2.76809468371306e-15	1.36858211721057e-12	Cfu0201070	chr25	19497016	19516130	-	1974	protein_coding	- && sp|P08253|MMP2_HUMAN 72 kDa type IV collagenase OS=Homo sapiens OX=9606 GN=MMP2 PE=1 SV=2 && PF00045:Hemopexin|PF00040:Fibronectin type II domain|PF00413:Matrixin|PF01471:Putative peptidoglycan binding domain	-
novel.2507	317.497392409023	267.449758829167	293.043444420161	968.40980712163	1014.15014754674	1296.34512745993	292.663531886117	1092.96836070943	-1.90043028445066	3.05775463848659e-15	1.47206733016753e-12	-	chr20	11682917	11688993	+	4215	-	- && P35072.1 RecName: Full=Transposable element Tcb1 transposase; AltName: Full=Transposable element Barney transposase && -	-
Cfu0236300	538.611647836735	258.947020831708	567.826021383872	17.8893437276163	45.1004272346506	41.9485375274091	455.128230017438	34.9794361632253	3.70469807445753	3.10685625678414e-15	1.47206733016753e-12	Cfu0236300	chr23	27913688	27930273	+	1797	protein_coding	- && sp|Q8VDB9|S620A_MOUSE Sodium- and chloride-dependent transporter XTRP3A OS=Mus musculus OX=10090 GN=Slc6a20a PE=2 SV=1 && PF00209:Sodium:neurotransmitter symporter family	-
novel.2480	95.6744374446832	85.0273799745906	101.739118685931	355.401628721978	358.365556945602	362.651872817601	94.146978701735	358.806352828394	-1.93090117026412	3.22114704901441e-15	1.49507239460683e-12	-	chr20	688053	690250	+	2178	-	- && - && -	-
novel.4691	3.54349768313642	6.95678563428469	5.21739070184262	134.76638941471	96.295506798308	75.7780032753197	5.23922467308791	102.279966496112	-4.29544458866516	3.76004287165324e-15	1.71029310060019e-12	-	chr7	6987531	6992932	+	5238	-	- && - && -	-
novel.1396	0	2.31892854476156	2.60869535092131	71.5573749104653	117.017324716931	184.032293668633	1.64254129856096	124.202331098677	-6.29296323218537	3.91967633094778e-15	1.74794507440677e-12	-	chr15	1605042	1611140	-	6099	-	- && - && -	-
Cfu0121340	1718.59637632116	1922.39176360734	1299.13028475881	318.430318351571	316.921921108355	442.48941198267	1646.70614156244	359.280550480865	2.19730241437439	5.1733622513788e-15	2.262649570829e-12	Cfu0121340	chr7	1364723	1378527	-	1596	protein_coding	- && sp|Q9JJF9|SPP2A_MOUSE Signal peptide peptidase-like 2A OS=Mus musculus OX=10090 GN=Sppl2a PE=1 SV=2 && PF02225:PA domain|PF04258:Signal peptide peptidase	-
Cfu0113350	269.305823918368	261.265949376469	324.347788631216	1135.37701524605	2418.35804414991	2732.06765380126	284.973187308684	2095.26757106574	-2.87839863080304	5.86115525126346e-15	2.5150991298016e-12	Cfu0113350	chr14	34888984	34897737	+	1905	protein_coding	- && sp|Q70CQ1|UBP49_HUMAN Ubiquitin carboxyl-terminal hydrolase 49 OS=Homo sapiens OX=9606 GN=USP49 PE=1 SV=1 && PF00443:Ubiquitin carboxyl-terminal hydrolase|PF02148:Zn-finger in ubiquitin-hydrolases and other protein	-
Cfu0099710	266.471025771858	243.487497199964	273.043446729764	54.8606540980234	57.2897318926642	60.893038346239	261.000656567195	57.6811414456422	2.17885864043068	7.51433011675271e-15	3.16478536750568e-12	Cfu0099710	chr12	3645953	3650843	+	867	protein_coding	- && sp|P45433|SSRA_ONCMY Translocon-associated protein subunit alpha OS=Oncorhynchus mykiss OX=8022 GN=ssr1 PE=2 SV=1 && PF03896:Translocon-associated protein (TRAP), alpha subunit	-
novel.5044	192.766273962621	173.14666467553	223.478235062259	700.069651207386	1195.77078695114	1178.6185866572	196.463724566803	1024.81967493858	-2.38334297892393	9.44480646910575e-15	3.90551333685222e-12	-	chr8	31619623	31622542	-	2890	-	- && - && -	-
Cfu0181300	39723.3177274959	31964.884037175	33354.7787568799	10893.4177072032	12673.2200529368	11102.8306584642	35014.3268405169	11556.4894728681	1.59924256772769	1.33220657892666e-14	5.41042396866591e-12	Cfu0181300	chr28	14584129	14588069	+	1116	protein_coding	- && sp|P15103|GLNA_BOVIN Glutamine synthetase OS=Bos taurus OX=9913 GN=GLUL PE=2 SV=4 && PF00120:Glutamine synthetase, catalytic domain|PF03951:Glutamine synthetase, beta-Grasp domain	-
Cfu0163840	254.423133649195	842.544037930035	146.086939651593	10.7336062365698	9.75144372641093	14.8849649290806	414.351370410274	11.7900049640205	5.13944261862293	1.466029078122e-14	5.84945602170679e-12	Cfu0163840	chr9	3725031	3736188	+	690	protein_coding	- && sp|Q08E08|SCN4B_BOVIN Sodium channel subunit beta-4 OS=Bos taurus OX=9913 GN=SCN4B PE=2 SV=1 && PF07686:Immunoglobulin V-set domain	-
Cfu0132280	138.905109178947	148.41142686474	166.956502458964	11.9262291517442	21.9407483844246	18.9445008188299	151.42434616755	17.6038261183329	3.10746311303126	1.88222468916785e-14	7.34977338762982e-12	Cfu0132280	chr5	8350342	8374810	-	2301	protein_coding	- && sp|A1L1V4|LOL2B_DANRE Lysyl oxidase homolog 2B OS=Danio rerio OX=7955 GN=loxl2b PE=2 SV=1 && PF00530:Scavenger receptor cysteine-rich domain|PF01186:Lysyl oxidase	-
novel.3530	301.197303066595	274.406544463452	350.434742140429	1156.84422771919	949.546832859265	1044.65390229548	308.679529890159	1050.34832095798	-1.76730822060412	1.90668174765932e-14	7.34977338762982e-12	-	chr27	6800115	6803687	+	3155	-	- && - && -	-
Cfu0061170	17.7174884156821	21.6433330844413	22.608693041318	122.840160262965	271.821493873705	201.623615857547	20.6565048471471	198.761756664739	-3.26900448235843	2.4484893139148e-14	9.28099874439406e-12	Cfu0061170	chr10	35693757	35708709	-	1455	protein_coding	- && - && -	-
novel.3555	115.518024470247	129.08702232506	136.521723364882	423.38113488692	468.069298867725	548.037345116151	127.042256720063	479.829259623599	-1.91774724687262	2.66552754311066e-14	9.93804801851897e-12	-	chr27	610872	613985	-	3024	-	- && - && -	-
novel.1805	587.511915864018	444.461304412633	516.521679482419	1530.13520016878	1688.21869513489	1799.72757778884	516.164966586357	1672.69382436417	-1.6959483874876	5.61659353880135e-14	2.06029333633805e-11	-	chr18	10378640	10383444	+	4785	-	- && - && -	-
Cfu0121900	63.7829582964555	71.1138087060213	48.6956465505311	267.14753299907	271.821493873705	320.703335290192	61.197471184336	286.557454054322	-2.2242021741932	5.92799336089382e-14	2.14000560328267e-11	Cfu0121900	chr22	1060563	1094698	-	1833	protein_coding	- && sp|Q9DBN1|STR6L_MOUSE Stimulated by retinoic acid gene 6 protein-like OS=Mus musculus OX=10090 GN=Stra6l PE=1 SV=1 && PF14752:Retinol binding protein receptor	-
novel.3947	313.245195189259	313.055353542811	346.086916555561	997.032757085817	1071.4398794394	1405.95259648316	324.129155095877	1158.14174433613	-1.83714906083491	6.65992974862657e-14	2.36666847301585e-11	-	chr4	2544915	2545751	+	817	-	- && - && -	-
Cfu0032660	1272.11566824597	1211.25367654712	1456.52157093107	338.704907909536	437.596037222691	412.719482124509	1313.29697190805	396.340142418912	1.72854493376232	6.87728195487716e-14	2.40630805384264e-11	Cfu0032660	chr20	19019849	19092094	-	3429	protein_coding	- && sp|A0A0G2KTI4|S12A2_DANRE Solute carrier family 12 member 2 OS=Danio rerio OX=7955 GN=slc12a2 PE=1 SV=3 && PF00324:Amino acid permease|PF03522:Solute carrier family 12|PF08403:Amino acid permease N-terminal	-
novel.2335	99.2179351278196	91.2111894272881	115.652160557511	351.823759976454	399.809192782848	446.548947872419	102.02709503754	399.393966877241	-1.96969268013563	7.55991187521631e-14	2.60507690572795e-11	-	chr2	8384412	8408335	-	5198	-	- && - && -	-
novel.3257	41.1045731243824	51.7894041663416	62.6086884221115	239.717205950059	242.567162694472	296.346119951697	51.8342219042785	259.543496198742	-2.32751084047209	9.30471528213186e-14	3.15846477106753e-11	-	chr25	2354252	2390756	+	4354	-	- && - && -	-
novel.3095	170.796588327175	362.525829164391	203.478237371862	1198.58602975029	2395.19836529969	2315.288635787	245.600218287809	1969.69101027899	-3.00356605381895	1.22176691957285e-13	4.05506220896675e-11	-	chr23	25133884	25158317	-	8731	-	- && Q6TCH4.2 RecName: Full=Progestin and adipoQ receptor family member 6; AltName: Full=Progestin and adipoQ receptor family member VI && PF03006:Haemolysin-III related	-
Cfu0090090	7.08699536627283	0.772976181587188	2.60869535092131	87.0614728077328	92.6387154009039	136.671041621559	3.48955563292711	105.457076610065	-4.88664419317125	1.23026554288663e-13	4.05506220896675e-11	Cfu0090090	chr4	7522895	7524983	-	750	protein_coding	- && sp|P08426|TRY3_RAT Cationic trypsin-3 OS=Rattus norvegicus OX=10116 GN=Try3 PE=2 SV=1 && PF00089:Trypsin	-
novel.3834	323.166988702041	224.936068841872	447.826035241492	1636.27863961931	1595.57997973399	1589.9848901518	331.976364261801	1607.28116983503	-2.27621968336893	1.41298279510806e-13	4.5907811013061e-11	-	chr3	3437852	3447930	-	9768	-	- && - && -	-
novel.2939	4.2521972197637	3.86488090793594	10.4347814036852	70.3647519952909	158.460960554178	236.806260235374	6.18395317712829	155.210657594947	-4.66772613546229	1.62538176341564e-13	5.20648696413549e-11	-	chr22	27834128	27838742	-	2273	-	- && - && -	-
novel.4641	12.7565916592911	12.367618905395	1.73913023394754	113.29917694157	258.41325874989	261.16347557387	8.95444693287788	210.958637088443	-4.54041670666954	2.03698670543213e-13	6.43433175578373e-11	-	chr6	37761384	37772704	-	11321	-	- && Q9NBX4.1 RecName: Full=Probable RNA-directed DNA polymerase from transposon X-element; AltName: Full=Reverse transcriptase && -	-
Cfu0220460	401.123937731042	405.039519151686	344.347786321613	1084.09422989355	1077.53453176841	1092.01515434255	383.503747734781	1084.5479720015	-1.49924278893996	2.14153445560688e-13	6.67190659231057e-11	Cfu0220460	chr18	11065373	11086956	-	1488	protein_coding	- && sp|Q6NZH6|TFCP2_XENTR Transcription factor CP2 OS=Xenopus tropicalis OX=8364 GN=tfcp2 PE=2 SV=1 && PF18016:SAM domain (Sterile alpha motif)|PF04516:CP2 transcription factor	-
Cfu0126860	187.096677669603	207.157616665366	256.521709507262	769.241780287502	1565.10671808895	1589.9848901518	216.925334614077	1308.11112950942	-2.59269050230154	2.42018894877002e-13	7.43815638674009e-11	Cfu0126860	chr5	30485020	30488943	-	1623	protein_coding	- && sp|Q4R4A2|ZUP1_MACFA Zinc finger-containing ubiquitin peptidase 1 OS=Macaca fascicularis OX=9541 GN=ZUP1 PE=2 SV=1 && PF07910:Peptidase family C78	-
novel.3715	94.9657379080559	109.762617785381	91.3043372822459	322.008187097094	430.282454427882	428.957625683506	98.6775643252275	393.749422402827	-1.99568133905894	2.85128580047419e-13	8.64623906135794e-11	-	chr3	2198937	2211181	+	6203	-	- && - && -	-
Cfu0072020	810.752269901612	867.279275740824	699.999919163885	212.286878901047	107.26588099052	138.024220251475	792.677154935441	152.525660047681	2.37687847007784	2.92399719478298e-13	8.75006160538808e-11	Cfu0072020	chr2	8354835	8374982	+	1806	protein_coding	- && sp|Q5RES1|MMP14_PONAB Matrix metalloproteinase-14 OS=Pongo abelii OX=9601 GN=MMP14 PE=2 SV=1 && PF00413:Matrixin|PF11857:Domain of unknown function (DUF3377)|PF01471:Putative peptidoglycan binding domain|PF00045:Hemopexin	-
Cfu0198660	199.853269328894	229.573925931395	225.217365296206	686.950799140467	1235.99549232259	1129.90415598021	218.214853518832	1017.61681581442	-2.22148139610679	3.03804906187376e-13	8.97329218366167e-11	Cfu0198660	chr16	7148587	7158385	+	1311	protein_coding	- && sp|Q9JJS6|BCDO1_MOUSE Beta,beta-carotene 15,15'-dioxygenase OS=Mus musculus OX=10090 GN=Bco1 PE=1 SV=2 && PF03055:Retinal pigment epithelial membrane protein	-
novel.3218	7.08699536627283	17.0054759949181	6.95652093579016	106.143439450524	160.89882148578	120.432898062562	10.3496640989937	129.158386332955	-3.63951497637381	3.11229309424551e-13	9.03122275900648e-11	-	chr24	22735527	22737721	-	1458	-	- && - && -	-
Cfu0102660	3009.13823251944	3820.04828940388	1116.52161019432	156.233601887849	113.360533319527	311.231084880777	2648.56937737255	193.608406696051	3.77515409656288	3.1370821701689e-13	9.03122275900648e-11	Cfu0102660	chr12	15127035	15127953	-	444	protein_coding	- && sp|O13163|HBB_SILAS Hemoglobin subunit beta OS=Silurus asotus OX=30991 GN=hbb PE=2 SV=2 && PF00042:Globin	-
novel.3304	177.174884156821	158.460117225373	154.782590821331	509.249984779478	686.257852246169	811.907177949854	163.472530734508	669.138338325167	-2.03226269163386	3.55260123803888e-13	1.00996012445898e-10	-	chr25	14369601	14374681	+	5051	-	- && - && -	-
Cfu0213280	111.265827250483	123.67618905395	122.608681493302	5.96311457587211	2.43786093160273	13.5317862991642	119.183565932578	7.31092060221302	4.05200358476714	5.13030297782932e-13	1.44047506944163e-10	Cfu0213280	chr6	5188761	5205801	-	1770	protein_coding	- && sp|Q9GZV3|SC5A7_HUMAN High affinity choline transporter 1 OS=Homo sapiens OX=9606 GN=SLC5A7 PE=1 SV=1 && PF00474:Sodium:solute symporter family	-
Cfu0141390	7.08699536627283	0.772976181587188	0	131.188520669186	249.88074548928	101.488397243732	2.61999051595334	160.852554467399	-5.88253940753297	5.55599252287596e-13	1.54097485302156e-10	Cfu0141390	chr21	22180630	22191330	+	1260	protein_coding	- && sp|P0C548|PLPL2_RAT Patatin-like phospholipase domain-containing protein 2 OS=Rattus norvegicus OX=10116 GN=Pnpla2 PE=1 SV=1 && PF01734:Patatin-like phospholipase	-
novel.4506	739.173616702256	796.93844321639	832.173816943898	2262.40567008588	1936.88051015837	2263.86784785017	789.428625620848	2154.38467603147	-1.44854620763932	6.0562797226032e-13	1.65949361121885e-10	-	chr6	33388642	33391954	+	3275	-	- && - && -	-
novel.1792	338.758378507841	330.833805719316	312.173876993584	1054.27865701419	850.813465129354	971.582256279991	327.255353740247	958.891459474511	-1.55067585279542	7.07360027957343e-13	1.91517727569451e-10	-	chr18	6565814	6569039	+	1607	-	- && - && -	-
Cfu0000710	1062.3406054043	1518.89819681882	653.043402847301	192.012289343082	173.088126143794	181.325936408801	1078.09406835681	182.142117298559	2.56547511595937	7.24426989333131e-13	1.93831094334158e-10	Cfu0000710	chr17	549173	569678	+	1563	protein_coding	- && sp|Q6NUZ2|TTY2L_DANRE Protein tweety homolog 2-like OS=Danio rerio OX=7955 GN=ttyh2l PE=2 SV=1 && PF04906:Tweety	-
Cfu0109870	13581.5179199253	19092.5116852035	6913.91224505845	1936.81961424326	1962.4780499402	2150.2008429372	13195.9806167291	2016.49950237355	2.7102122212228	7.33374069169222e-13	1.93943330873437e-10	Cfu0109870	chr14	22140220	22187396	-	1824	protein_coding	- && sp|P48066|S6A11_HUMAN Sodium- and chloride-dependent GABA transporter 3 OS=Homo sapiens OX=9606 GN=SLC6A11 PE=2 SV=1 && PF00209:Sodium:neurotransmitter symporter family	-
Cfu0034780	237.41434477014	275.179520645039	192.173890851203	51.2827853525001	39.0057749056437	46.0080734171584	234.922585422127	45.4322112251007	2.37074669691707	7.46439955020878e-13	1.95129699965975e-10	Cfu0034780	chr20	9507214	9518792	-	2760	protein_coding	- && sp|Q9NZ08|ERAP1_HUMAN Endoplasmic reticulum aminopeptidase 1 OS=Homo sapiens OX=9606 GN=ERAP1 PE=1 SV=3 && PF17900:Peptidase M1 N-terminal domain|PF01433:Peptidase family M1 domain|PF11838:ERAP1-like C-terminal domain	-
novel.1926	145.99210454522	123.67618905395	173.913023394754	514.020476440176	624.0923984903	814.613535209686	147.860438997975	650.908803380054	-2.13863019411059	7.71997642195037e-13	1.9951752700502e-10	-	chr18	27294832	27299278	-	4427	-	- && - && -	-
Cfu0040850	8446.98977706059	7609.17753154427	6154.78189794035	2534.32369474565	2462.23954091876	2086.60144733112	7403.64973551507	2361.05489433184	1.64875555713651	1.0515905544439e-12	2.68722741345142e-10	Cfu0040850	chr11	21725498	21738961	+	1218	protein_coding	- && sp|Q2HZ96|AT1B4_CHICK Protein ATP1B4 OS=Gallus gallus OX=9031 GN=ATP1B4 PE=1 SV=1 && PF00287:Sodium / potassium ATPase beta chain	-
novel.2045	1137.46275628679	1314.05950869822	1479.99982908936	3831.89742645542	3450.79214868367	4032.47231715094	1310.50736469145	3771.72063076334	-1.52529151651927	1.72569112434943e-12	4.360821471231e-10	-	chr19	32028079	32029655	+	1577	-	- && - && -	-
Cfu0191270	12.0478921226638	13.1405950869822	10.4347814036852	73.9426207408141	166.993473814787	140.730577511308	11.8744228711104	127.222224022303	-3.4182293104022	1.82967109877254e-12	4.57277030762461e-10	Cfu0191270	chr8	2162898	2173572	-	930	protein_coding	- && sp|Q9W725|UCP2_CYPCA Mitochondrial uncoupling protein 2 OS=Cyprinus carpio OX=7962 GN=ucp2 PE=2 SV=1 && PF00153:Mitochondrial carrier protein	-
novel.5165	21.2609860988185	22.4163092660284	19.1304325734229	102.565570705	145.052725430363	148.849649290806	20.9359093127566	132.155981808723	-2.65547889524849	2.29490412010444e-12	5.67157992750607e-10	-	chr9	39665780	39688039	+	2051	-	- && - && PF01498:Transposase	-
novel.2239	36.1436763679914	29.3730949003131	27.8260837431606	155.040978972675	142.61486449876	175.913221889135	31.1142850038217	157.85635512019	-2.33870981739668	2.31920561604918e-12	5.67157992750607e-10	-	chr2	30860979	30868957	+	4491	-	- && - && -	-
Cfu0184530	645.625277867455	650.845944896412	837.391207645741	2072.77862657314	1996.60810298264	2271.98691962967	711.287476803202	2113.79121639515	-1.57168872581469	2.36150394008191e-12	5.71358341588115e-10	Cfu0184530	chr8	28008287	28033219	-	6135	protein_coding	- && sp|O75534|CSDE1_HUMAN Cold shock domain-containing protein E1 OS=Homo sapiens OX=9606 GN=CSDE1 PE=1 SV=2 && -	-
Cfu0031710	32.600178684855	25.5082139923772	27.8260837431606	144.307372736105	252.318606420883	159.675078330138	28.6448254734643	185.433685829042	-2.69320881710612	2.61286827284571e-12	6.25520664519264e-10	Cfu0031710	chr20	23772811	23798489	+	11196	protein_coding	- && sp|P98163|YL_DROME Putative vitellogenin receptor OS=Drosophila melanogaster OX=7227 GN=yl PE=1 SV=2 && PF00057:Low-density lipoprotein receptor domain class A|PF07645:Calcium-binding EGF domain|PF14670:Coagulation Factor Xa inhibitory site	-
novel.4805	305.449500286359	416.634161875494	463.47820734702	2175.34419727815	1354.23174750532	1573.7467465928	395.187289836291	1701.10756379209	-2.10651923622388	2.67023078250415e-12	6.32594361317624e-10	-	chr7	11724997	11734667	-	3323	-	- && Q9PU36.1 RecName: Full=Protein piccolo; AltName: Full=Aczonin && -	-
Cfu0008040	3386.87508554179	2259.40937877935	877.391203026534	245.680320525931	127.987698909143	230.040367085792	2174.55855578256	201.236128840289	3.43405872966865	3.1747654088698e-12	7.44367934988927e-10	Cfu0008040	chr17	28231957	28235676	+	1380	protein_coding	- && - && PF18749:Secreted Novel AID/APOBEC-like Deaminase 3	-
novel.258	319.623491018905	296.049877547893	450.434730592413	1583.80323135163	1184.80041275893	1297.69830608985	355.369366386403	1355.43398340014	-1.93220632728107	3.41320586702093e-12	7.92107561567929e-10	-	chr1	24713420	24716276	-	1411	-	- && - && -	-
novel.4733	31.1827796116005	28.6001187187259	59.1304279542164	218.249993476919	263.288980613095	338.294657479106	39.6377754281809	273.277877189707	-2.79081434117563	3.46497265030713e-12	7.95998717029648e-10	-	chr7	25970740	25982734	+	1766	-	- && - && -	-
novel.1925	90.004841151665	144.546545956804	116.521725674485	430.536872377966	464.412507470321	539.918273336653	117.024370927651	478.289217728313	-2.03168309126983	3.53494509920809e-12	8.03952563912896e-10	-	chr18	26854453	26865864	-	2703	-	- && - && -	-
novel.2681	203.39676701203	274.406544463452	298.260835122003	1101.98357362117	800.837316031498	1014.88397243732	258.688048865828	972.568287363327	-1.91152333418004	3.61483721811821e-12	8.0645044507212e-10	-	chr21	21176128	21186381	+	10227	-	- && P35072.1 RecName: Full=Transposable element Tcb1 transposase; AltName: Full=Transposable element Barney transposase && PF01498:Transposase	-
novel.3127	330.962683604941	319.239162995508	428.695602668069	1401.33192532995	1029.99624360215	1374.82948799509	359.632483089506	1268.71921897573	-1.81934454961306	3.61684673953991e-12	8.0645044507212e-10	-	chr24	17033811	17037034	+	3176	-	- && - && -	-
novel.1289	719.330029676692	485.429042036754	1056.52161712313	4809.84821689844	3168.00028061775	4194.85375274091	753.760229612192	4057.56741675237	-2.42873823728691	3.98951268353458e-12	8.80907640404144e-10	-	chr15	2313095	2314186	+	1014	-	- && - && -	-
Cfu0187030	2060.89825251214	2584.05937504597	1399.99983832777	528.331951422269	460.755716072917	446.548947872419	2014.98582196196	478.545538455868	2.07397810786665	4.10237148197072e-12	8.97117640523655e-10	Cfu0187030	chr8	19411954	19418137	-	1005	protein_coding	- && sp|Q92038|ACOD_CYPCA Acyl-CoA desaturase OS=Cyprinus carpio OX=7962 PE=2 SV=2 && PF00487:Fatty acid desaturase	-
novel.570	7.08699536627283	6.95678563428469	15.6521721055279	72.7499978256397	188.934222199212	257.10393968412	9.89865103536179	172.929386569657	-4.13807984017721	4.67125363716939e-12	1.01179353781089e-09	-	chr10	34879341	34884032	-	4663	-	- && - && -	-
Cfu0222410	787.365185192912	622.245826177686	1001.73901475378	116.877045687093	188.934222199212	193.504544078048	803.78334204146	166.438603988118	2.27266982959928	4.80236829717448e-12	1.03037983191169e-09	Cfu0222410	chr18	18847608	18872576	-	1125	protein_coding	- && sp|Q9IB75|PGS1_XENLA Biglycan OS=Xenopus laevis OX=8355 GN=bgn PE=2 SV=1 && PF01462:Leucine rich repeat N-terminal domain|PF13855:Leucine rich repeat	-
Cfu0196530	1617.25234258346	1534.35772045057	2223.47800410193	5523.03672017275	8616.61946274986	10259.8003720263	1791.69602237865	8133.15218498297	-2.18256246669518	6.13317253547143e-12	1.30361442031988e-09	Cfu0196530	chr16	14720292	14728648	+	2496	protein_coding	- && sp|Q14151|SAFB2_HUMAN Scaffold attachment factor B2 OS=Homo sapiens OX=9606 GN=SAFB2 PE=1 SV=1 && PF02037:SAP domain|PF00076:RNA recognition motif. (a.k.a. RRM, RBD, or RNP domain)	-
Cfu0230410	548.533441349517	599.829516911658	794.782516914026	1922.50813926117	3025.38541611899	2752.36533325	647.715158391734	2566.75296287672	-1.98685129703581	6.37311867385602e-12	1.34207257406951e-09	Cfu0230410	chr15	15080462	15104481	-	1662	protein_coding	- && sp|Q9JJL8|SYSM_MOUSE Serine--tRNA ligase, mitochondrial OS=Mus musculus OX=10090 GN=Sars2 PE=1 SV=2 && PF02403:Seryl-tRNA synthetase N-terminal domain|PF00587:tRNA synthetase class II core domain (G, H, P, S and T)	-
novel.228	74.4134513458647	43.2866661688825	74.7826000597442	267.14753299907	359.584487411403	435.723518833088	64.1609058581638	354.151846414521	-2.46444471892898	7.10020811559786e-12	1.48146819424809e-09	-	chr1	14437562	14438523	-	881	-	- && - && -	-
Cfu0014020	61.6568596865736	71.1138087060213	77.3912954106655	228.983599713489	321.797642971561	313.93744214061	70.0539879344201	288.239561608553	-2.04206086573075	8.13935358918155e-12	1.68284835162506e-09	Cfu0014020	chr3	1435883	1446225	-	1110	protein_coding	- && - && PF00096:Zinc finger, C2H2 type	-
Cfu0179260	3540.66288498991	4834.96601582786	1575.65199195647	415.032774480699	171.869195677993	419.485375274091	3317.09363092475	335.462448477594	3.30597165371705	8.69653217106429e-12	1.7686378228424e-09	Cfu0179260	chr24	7344820	7352126	+	909	protein_coding	- && sp|Q9I9C3|AT233_ANGAN Sodium/potassium-transporting ATPase subunit beta-233 OS=Anguilla anguilla OX=7936 GN=atnb233 PE=1 SV=1 && PF00287:Sodium / potassium ATPase beta chain	-
novel.3666	19.1348874889366	26.2811901739644	7.82608605276393	119.262291517442	292.543311792328	434.370340203172	17.7473879052217	282.058647837647	-3.98373798362415	8.70981999553043e-12	1.7686378228424e-09	-	chr28	5934190	5936905	-	1838	-	- && - && -	-
novel.577	357.893265996778	398.082733517402	435.652123603859	1107.94668819704	1016.58800847834	1082.54290393314	397.209374372679	1069.02586686951	-1.42890635255812	9.89217861258023e-12	1.99095414323816e-09	-	chr10	36773265	36778786	-	5522	-	- && - && -	-
Cfu0209980	20497.0079983343	22738.6403337503	12186.0855492704	4888.56132929995	4488.10197508063	3673.87998022309	18473.911293785	4350.18109486789	2.08631740836025	1.265303262112e-11	2.51384522231621e-09	Cfu0209980	chr6	20414612	20431080	-	3072	protein_coding	- && sp|P25489|AT1A1_CATCO Sodium/potassium-transporting ATPase subunit alpha-1 OS=Catostomus commersonii OX=7971 GN=atp1a1 PE=2 SV=1 && PF13246:Cation transport ATPase (P-type)|PF00690:Cation transporter/ATPase, N-terminus|PF00702:haloacid dehalogenase-like hydrolase|PF00689:Cation transporting ATPase, C-terminus|PF00122:E1-E2 ATPase	-
novel.173	2.12609860988185	4.63785708952313	2.60869535092131	46.5122936918024	93.8576458667052	69.0121101257375	3.12421701677543	69.7940165614151	-4.48370323593469	1.27112606325623e-11	2.51384522231621e-09	-	chr1	987967	990003	-	1061	-	- && - && -	-
novel.4754	63.7829582964555	57.2002374374519	117.391290791459	500.901624373257	371.773792069417	446.548947872419	79.4581621751221	439.741454771698	-2.47197184514929	1.31120931635418e-11	2.57076150705545e-09	-	chr7	36435854	36442666	+	1112	-	- && - && -	-
novel.4095	63.7829582964555	65.7029754349109	66.9565140069803	215.86474764657	234.034649433862	234.099902975541	65.4808159127822	227.999766685325	-1.80018735108279	1.40753581804883e-11	2.71829295756668e-09	-	chr4	12062892	12064777	-	1678	-	- && - && -	-
Cfu0000630	1807.18381839957	2363.76116329362	673.043400537698	73.9426207408141	176.744917541198	185.38547229855	1614.66279407696	145.357670193521	3.4745018482611	1.41036173324921e-11	2.71829295756668e-09	Cfu0000630	chr17	217218	223753	-	978	protein_coding	- && sp|A0A0C5Q309|SCD1_TACFU Acyl-CoA desaturase 1 OS=Tachysurus fulvidraco OX=1234273 GN=SCD1 PE=2 SV=1 && PF00487:Fatty acid desaturase	-
Cfu0216510	544.989943666381	493.931780034213	436.521688720833	157.426224803024	166.993473814787	150.202827920723	491.814470807142	158.207508846178	1.6362990048663	1.4807233541013e-11	2.82461879624406e-09	Cfu0216510	chr25	23051408	23064066	+	1659	protein_coding	- && sp|Q8TD30|ALAT2_HUMAN Alanine aminotransferase 2 OS=Homo sapiens OX=9606 GN=GPT2 PE=1 SV=1 && PF00155:Aminotransferase class I and II	-
Cfu0183930	688.855949601719	1052.79355932175	544.34776322558	138.344258160233	158.460960554178	179.972757778884	761.99909071635	158.925992164432	2.26236521237751	1.49036739018286e-11	2.82461879624406e-09	Cfu0183930	chr8	31676632	31692518	-	885	protein_coding	- && sp|A0A0C5PHQ7|ELOV5_TACFU Elongation of very long chain fatty acids protein 5 OS=Tachysurus fulvidraco OX=1234273 GN=ELOVL5 PE=2 SV=1 && PF01151:GNS1/SUR4 family	-
Cfu0016440	1070.1363003072	1111.53974912238	733.912958725862	259.991795508024	270.602563407903	297.699298581613	971.863002718478	276.097885832513	1.81625404408254	1.57228899690177e-11	2.95525360797825e-09	Cfu0016440	chr3	13604541	13609917	-	1026	protein_coding	- && sp|Q13304|GPR17_HUMAN Uracil nucleotide/cysteinyl leukotriene receptor OS=Homo sapiens OX=9606 GN=GPR17 PE=2 SV=2 && PF00001:7 transmembrane receptor (rhodopsin family)	-
novel.2550	457.111201124598	425.90987605454	493.912986441101	1474.08192315559	1136.04319412687	1566.98085344322	458.978021206746	1392.36865690856	-1.60110693860485	1.60763966989771e-11	2.99693024692488e-09	-	chr20	30816871	30874918	+	4994	-	- && - && -	-
Cfu0068000	1430.86436445048	1362.75700813821	1713.04328043833	3848.59414726786	5508.34677495638	5767.24732070379	1502.22155100901	5041.39608097601	-1.74678483713278	1.63677627141486e-11	3.02643924721855e-09	Cfu0068000	chr2	23585550	23607499	-	6777	protein_coding	- && sp|Q61464|ZN638_MOUSE Zinc finger protein 638 OS=Mus musculus OX=10090 GN=Znf638 PE=1 SV=2 && -	-
Cfu0044110	648.460076013964	874.236061375109	612.173842349534	211.094255985873	174.307056609595	216.508580786628	711.623326579536	200.636631127365	1.82702652875752	1.74335127745004e-11	3.19750307282632e-09	Cfu0044110	chr11	32977133	32992506	-	1335	protein_coding	- && sp|P53760|LCAT_CHICK Phosphatidylcholine-sterol acyltransferase (Fragment) OS=Gallus gallus OX=9031 GN=LCAT PE=1 SV=1 && PF02450:Lecithin:cholesterol acyltransferase	-
novel.3244	84.3352448586467	66.4759516164981	77.3912954106655	246.872943441105	330.33015623217	286.873869542282	76.0674972952701	288.025656405186	-1.92018999490362	1.79601858215919e-11	3.26774804912371e-09	-	chr24	26769643	26770230	-	560	-	- && - && -	-
novel.3000	124.022418909775	109.762617785381	192.173890851203	565.303261792676	560.708014268629	637.347134690635	141.986309182119	587.786136917313	-2.05145968396138	1.82740213933521e-11	3.29846086150005e-09	-	chr23	15430086	15440672	+	8623	-	- && P14381.1 RecName: Full=Transposon TX1 uncharacterized 149 kDa protein; AltName: Full=ORF 2 && -	-
Cfu0068250	19.8435870255639	34.0109519898363	9.56521628671147	140.729503990582	294.981172723931	423.54491116384	21.1399184340372	286.418529292784	-3.75495025427254	1.86723517341505e-11	3.34382122432901e-09	Cfu0068250	chr2	21611857	21620576	-	2085	protein_coding	- && sp|Q6ZMT9|DTHD1_HUMAN Death domain-containing protein 1 OS=Homo sapiens OX=9606 GN=DTHD1 PE=2 SV=3 && -	-
Cfu0197900	343.010575727605	524.8508272977	297.391270005029	48.8975395221513	71.9168974822806	85.2502536847346	388.417557676778	68.6882302297222	2.50225337137724	1.92272300003326e-11	3.41628821794972e-09	Cfu0197900	chr16	8870125	8900651	-	3684	protein_coding	- && sp|P14543|NID1_HUMAN Nidogen-1 OS=Homo sapiens OX=9606 GN=NID1 PE=1 SV=3 && PF06119:Nidogen-like|PF00086:Thyroglobulin type-1 repeat|PF00058:Low-density lipoprotein receptor repeat class B|PF07474:G2F domain|PF14670:Coagulation Factor Xa inhibitory site|PF07645:Calcium-binding EGF domain	-
novel.1419	29.7653805383459	27.0541663555516	31.3043442110557	132.381143584361	130.425559840746	147.49647066089	29.3746303683177	136.767724695332	-2.21950449241696	1.95130932605906e-11	3.44020372112878e-09	-	chr15	10232439	10238797	-	1117	-	- && - && -	-
Cfu0069680	248.044837819549	331.606781900903	81.7391209955344	7.15573749104653	13.408235123815	17.5913221889135	220.463580238662	12.7184316012584	4.12362453943981	2.08979753237908e-11	3.65602040606904e-09	Cfu0069680	chr2	17096579	17110696	-	2007	protein_coding	- && sp|Q8QGP3|CBPZ_CHICK Carboxypeptidase Z OS=Gallus gallus OX=9031 GN=CPZ PE=1 SV=1 && PF01392:Fz domain|PF00246:Zinc carboxypeptidase|PF13620:Carboxypeptidase regulatory-like domain	-
Cfu0172870	923.43549622535	892.787489733202	598.260800477954	243.295074695582	181.620639404404	182.679115038717	804.827928812168	202.531609712901	1.99020778800215	2.14390885689079e-11	3.72205489559292e-09	Cfu0172870	chr9	37278415	37281302	-	1137	protein_coding	- && sp|Q58D85|PAR3_BOVIN Proteinase-activated receptor 3 OS=Bos taurus OX=9913 GN=F2RL2 PE=2 SV=1 && PF00001:7 transmembrane receptor (rhodopsin family)	-
Cfu0102590	3883.67346071751	3006.87734637416	1332.17375920382	305.311466284652	277.916146202712	500.676093069076	2740.90818876516	361.30123518548	2.92401050758238	2.23015307102447e-11	3.84245237078103e-09	Cfu0102590	chr12	15049225	15049891	-	444	protein_coding	- && sp|O13163|HBB_SILAS Hemoglobin subunit beta OS=Silurus asotus OX=30991 GN=hbb PE=2 SV=2 && PF00042:Globin	-
novel.2532	457.111201124598	415.861185693907	581.739063255452	1456.19257942797	1532.19559551232	2050.06562432338	484.903816691319	1679.48459975456	-1.79249828633794	2.49618983387647e-11	4.26848461592876e-09	-	chr20	22214729	22218438	+	2925	-	- && - && PF00957:Synaptobrevin	-
novel.5178	93.5483388348014	75.7516657955444	133.043462896987	401.91392241378	429.063523962081	608.93038346239	100.781155842444	479.96927661275	-2.25318986943729	2.98530238977902e-11	5.06677106348838e-09	-	chr9	2872581	2886133	-	803	-	- && - && -	-
Cfu0017060	12.7565916592911	17.0054759949181	13.9130418715803	135.959012329884	88.9819240034998	92.0161468343167	14.5583698419298	105.6523610559	-2.86128689701945	3.05459360515777e-11	5.11133913924724e-09	Cfu0017060	chr3	17275354	17283185	+	1608	protein_coding	- && sp|Q8BWA8|ARHGJ_MOUSE Rho guanine nucleotide exchange factor 19 OS=Mus musculus OX=10090 GN=Arhgef19 PE=1 SV=1 && PF00621:RhoGEF domain	-
Cfu0065040	541.446445983244	295.276901366306	699.130354046911	52.4754082676746	80.4494107428902	93.3693254642332	511.95123379882	75.4313814915993	2.76443712447894	3.05651023584235e-11	5.11133913924724e-09	Cfu0065040	chr2	36377503	36392034	-	1443	protein_coding	- && sp|Q1RMR1|ANGL1_BOVIN Angiopoietin-related protein 1 OS=Bos taurus OX=9913 GN=ANGPTL1 PE=2 SV=1 && PF00147:Fibrinogen beta and gamma chains, C-terminal globular domain	-
novel.1586	272.849321601504	247.3523781079	318.2608328124	936.208988411921	732.577209946621	955.344112720994	279.487510840601	874.710103693179	-1.6464565719608	3.2788386335036e-11	5.4256647949577e-09	-	chr16	14019358	14025264	-	5887	-	- && - && -	-
Cfu0129320	5738.34014807111	7751.40514895632	3734.78217740234	640.438505448665	1309.13132027067	1037.8880091459	5741.50915814326	995.819278288409	2.52756916565762	3.29218547115228e-11	5.4256647949577e-09	Cfu0129320	chr5	19739718	19805430	-	3309	protein_coding	- && sp|Q9GL77|S4A4_BOVIN Electrogenic sodium bicarbonate cotransporter 1 OS=Bos taurus OX=9913 GN=SLC4A4 PE=1 SV=1 && PF07565:Band 3 cytoplasmic domain|PF00955:HCO3- transporter family	-
novel.2141	2.83479814650913	0	0	38.1639332855815	142.61486449876	147.49647066089	0.944932715503044	109.425089481744	-6.76158535373703	3.36101683777284e-11	5.49925222600488e-09	-	chr19	25484308	25487817	-	3315	-	- && - && -	-
Cfu0008550	27.639281928464	22.4163092660284	13.9130418715803	188.434420597559	443.690689551697	132.611505731809	21.3228776886909	254.912205293688	-3.57488293483795	3.63852793874068e-11	5.89478455164349e-09	Cfu0008550	chr17	30570856	30586643	+	2589	protein_coding	- && sp|Q9PT84|KCNH6_CHICK Potassium voltage-gated channel subfamily H member 6 OS=Gallus gallus OX=9031 GN=KCNH6 PE=2 SV=2 && PF00027:Cyclic nucleotide-binding domain|PF00520:Ion transport protein	-
Cfu0071200	27.639281928464	30.1460710819003	24.3478232752656	127.610651923663	493.666838649553	254.397582424287	27.3777254285433	291.891690999168	-3.41341912184507	3.65459535585337e-11	5.89478455164349e-09	Cfu0071200	chr2	12260956	12311311	-	7173	protein_coding	- && sp|B3EWZ5|MLRP1_ACRMI MAM and LDL-receptor class A domain-containing protein 1 (Fragment) OS=Acropora millepora OX=45264 PE=1 SV=1 && PF00629:MAM domain, meprin/A5/mu|PF00057:Low-density lipoprotein receptor domain class A	-
novel.3439	15.5913898058002	29.3730949003131	33.0434744450033	146.692618566454	157.242030088376	213.802223526795	26.0026530503722	172.578957393875	-2.73680606346077	3.7533863971548e-11	6.01149766411912e-09	-	chr26	8723016	8746212	+	3662	-	- && - && -	-
Cfu0066720	620.8207940855	693.359634883707	439.130384071754	153.8483560575	140.177003567157	170.500507369469	584.43693768032	154.841955664709	1.91731508739318	3.8726245360986e-11	6.15909788982452e-09	Cfu0066720	chr2	27813954	27825029	-	1692	protein_coding	- && sp|Q5RES1|MMP14_PONAB Matrix metalloproteinase-14 OS=Pongo abelii OX=9601 GN=MMP14 PE=2 SV=1 && PF00413:Matrixin|PF00045:Hemopexin|PF11857:Domain of unknown function (DUF3377)|PF01471:Putative peptidoglycan binding domain	-
novel.999	116.935423543502	73.4327372507828	137.391288481856	405.491791159303	563.145875200231	654.938456879549	109.253149758713	541.192041079694	-2.30908347658541	4.17676345640644e-11	6.56566150905775e-09	-	chr13	18900065	18900778	+	612	-	- && - && -	-
Cfu0051960	121.896320299893	142.227617412043	150.434765236462	2.38524583034884	14.6271655896164	16.2381435589971	138.186234316132	11.0835183263208	3.65296601411607	4.18599533400771e-11	6.56566150905775e-09	Cfu0051960	chr13	10234306	10236916	+	1554	protein_coding	- && sp|Q16678|CP1B1_HUMAN Cytochrome P450 1B1 OS=Homo sapiens OX=9606 GN=CYP1B1 PE=1 SV=2 && PF00067:Cytochrome P450	-
Cfu0216450	380.571651168851	330.833805719316	145.21737453462	42.9344249462792	32.9111225766369	29.7699298581613	285.540943807596	35.2051591270258	3.01855024427735	4.2569671301419e-11	6.63124681101488e-09	Cfu0216450	chr25	22853176	22887317	-	1542	protein_coding	- && sp|Q9NS82|AAA1_HUMAN Asc-type amino acid transporter 1 OS=Homo sapiens OX=9606 GN=SLC7A10 PE=1 SV=1 && PF13520:Amino acid permease	-
Cfu0104570	229.61864986724	223.390116478697	233.913016465944	574.844245114071	716.731113891204	809.200820690021	228.97392760396	700.258726565099	-1.6123816043613	4.90406896967891e-11	7.58729527737465e-09	Cfu0104570	chr12	21713536	21748388	+	3000	protein_coding	- && sp|Q3UVV9|VWA3A_MOUSE von Willebrand factor A domain-containing protein 3A OS=Mus musculus OX=10090 GN=Vwa3a PE=2 SV=1 && PF13768:von Willebrand factor type A domain|PF09793:Anticodon-binding domain	-
Cfu0186610	196.309771645757	218.752259389174	213.913018775547	31.008195794535	57.2897318926642	37.8890016376598	209.658349936826	42.062309774953	2.31658372405949	5.03166891505445e-11	7.73211122534346e-09	Cfu0186610	chr8	20470291	20481749	-	939	protein_coding	- && sp|Q5T4F7|SFRP5_HUMAN Secreted frizzled-related protein 5 OS=Homo sapiens OX=9606 GN=SFRP5 PE=2 SV=3 && PF01392:Fz domain|PF01759:UNC-6/NTR/C345C module	-
Cfu0043310	2482.57447680537	2921.84996639957	1843.47804798439	774.0122719482	516.826517499779	485.791128139996	2415.96749706311	592.209972529325	2.02811683631664	5.14810918024312e-11	7.85794946887713e-09	Cfu0043310	chr11	30736525	30743685	-	3381	protein_coding	- && sp|P16112|PGCA_HUMAN Aggrecan core protein OS=Homo sapiens OX=9606 GN=ACAN PE=1 SV=3 && PF00059:Lectin C-type domain|PF00084:Sushi repeat (SCR repeat)|PF00193:Extracellular link domain	-
novel.1930	1.41739907325457	0.772976181587188	4.34782558486885	34.5860645400582	108.484811456322	125.845612582227	2.17940027990354	89.6388295262024	-5.40056958564508	5.22724579292706e-11	7.925550071236e-09	-	chr18	28664720	28668238	-	3519	-	- && - && -	-
novel.2968	9.92179351278196	11.5946427238078	7.82608605276393	90.639341553256	73.135827948082	74.4248246454032	9.7808407631179	79.3999980489138	-3.01655329948863	5.39136712809559e-11	8.12025580094556e-09	-	chr23	3148929	3150690	+	1375	-	- && - && -	-
Cfu0026960	9803.44069016521	9622.7804845789	4707.82554329599	1827.09830604721	1218.93046580137	1742.89407533235	8044.6822393467	1596.30761572698	2.33335915201089	5.6116093875984e-11	8.3963705461941e-09	Cfu0026960	chr26	9352060	9356159	+	1143	protein_coding	- && sp|O57474|CXA1_DANRE Gap junction alpha-1 protein OS=Danio rerio OX=7955 GN=gja1 PE=1 SV=3 && PF00029:Connexin|PF03508:Gap junction alpha-1 protein (Cx43)	-
novel.2996	21.9696856354458	40.9677376241209	46.9565163165836	170.545076869942	249.88074548928	266.576190093535	36.6313131920501	229.000670817586	-2.64920615602567	5.89051137575936e-11	8.75607190973171e-09	-	chr23	12131284	12178816	+	2789	-	- && - && -	-
novel.1700	92.1309397615468	78.8435705218931	124.347811727249	419.803266141396	335.205878095376	529.092844297321	98.440774003563	428.033996178031	-2.12173252393056	6.67165475171086e-11	9.85282104014026e-09	-	chr17	241977	245301	-	3325	-	- && - && -	-
novel.2127	199.853269328894	190.152140670448	250.434753688446	633.282767957618	602.151650105875	631.934420170969	213.480054562596	622.456279411487	-1.54497408445859	6.76694956259694e-11	9.92907960658982e-09	-	chr19	18816918	18818964	-	2047	-	- && - && -	-
novel.3103	9.21309397615468	10.8216665422206	13.9130418715803	89.4467186380816	80.4494107428902	78.4843605351525	11.3159341299852	82.7934966387081	-2.88026266596716	6.8143418424784e-11	9.93452413612092e-09	-	chr24	251795	254450	+	2466	-	- && - && -	-
novel.4582	5.66959629301827	10.0486903606334	2.60869535092131	58.4385228435467	103.609089593116	112.313826283063	6.10899400152434	91.4538129065753	-3.89098782907158	7.07453774994093e-11	1.02481663724144e-08	-	chr6	14279663	14287387	-	1244	-	- && - && -	-
Cfu0020390	107.722329567347	173.14666467553	109.565204738695	436.499986953838	853.251326060957	822.732606989185	130.144732993857	704.161306667993	-2.43541807923768	7.27558562880171e-11	1.04726989845467e-08	Cfu0020390	chr3	31884998	31899086	-	687	protein_coding	- && - && -	-
Cfu0076000	7471.81921466145	9029.13477711994	5181.7385320467	1551.60241264192	1944.19409295318	2192.1493804646	7227.56417460936	1895.9819620199	1.9306972940495	7.42568470949906e-11	1.0621531279757e-08	Cfu0076000	chr1	42446241	42485595	+	2544	protein_coding	- && sp|Q13822|ENPP2_HUMAN Ectonucleotide pyrophosphatase/phosphodiesterase family member 2 OS=Homo sapiens OX=9606 GN=ENPP2 PE=1 SV=3 && PF01033:Somatomedin B domain|PF01223:DNA/RNA non-specific endonuclease|PF01663:Type I phosphodiesterase / nucleotide pyrophosphatase	-
Cfu0102670	1149.51064840945	1487.97914955534	455.652121294256	52.4754082676746	58.5086623584656	154.262363810472	1031.04730641968	88.4154781455374	3.54653304397127	7.50119157505206e-11	1.06624749994631e-08	Cfu0102670	chr12	15128928	15129702	+	432	protein_coding	- && sp|P02018|HBA_CARAU Hemoglobin subunit alpha OS=Carassius auratus OX=7957 GN=hba PE=1 SV=1 && PF00042:Globin	-
novel.2931	737.756217629002	850.273799745906	588.695584191242	1991.68026834128	2139.2229674814	2435.72153384956	725.57520052205	2188.87492322408	-1.59260898838128	7.57503873154761e-11	1.07005655820862e-08	-	chr22	23735716	23739886	-	592	-	- && - && -	-
Cfu0156630	121.896320299893	130.632974688235	99.1304233350098	17.8893437276163	18.2839569870205	21.6508580786628	117.219906107712	19.2747195977665	2.60838130550309	7.94571854040158e-11	1.11549059731082e-08	Cfu0156630	chr27	4062168	4076115	-	1737	protein_coding	- && sp|Q86YT5|S13A5_HUMAN Solute carrier family 13 member 5 OS=Homo sapiens OX=9606 GN=SLC13A5 PE=1 SV=1 && PF00939:Sodium:sulfate symporter transmembrane region	-
Cfu0083170	116.226724006874	118.26535578284	152.17389547041	369.713103704071	461.974646538718	451.961662392085	128.888658420041	427.883137544958	-1.73251025428387	8.60009271733827e-11	1.19995035994125e-08	Cfu0083170	chr1	14434156	14438529	+	525	protein_coding	- && - && -	-
Cfu0082640	1987.1935007029	1950.21890614447	1731.30414789478	522.368836846397	688.695713177772	736.129174674534	1889.57218491405	649.064574899568	1.54210969007478	9.28825753545143e-11	1.28806610444373e-08	Cfu0082640	chr1	16357655	16365063	-	1497	protein_coding	- && sp|Q5SPB1|S38A2_DANRE Sodium-coupled neutral amino acid transporter 2 OS=Danio rerio OX=7955 GN=slc38a2 PE=3 SV=1 && PF01490:Transmembrane amino acid transporter protein	-
Cfu0184950	111.974526787111	90.438213245701	139.130418715803	354.209005806803	479.039673059937	507.441986218658	113.847719582872	446.8968883618	-1.97381229526732	9.58703779525107e-11	1.32144242774179e-08	Cfu0184950	chr8	26222950	26290754	-	2892	protein_coding	- && sp|Q8N5C6|SRBD1_HUMAN S1 RNA-binding domain-containing protein 1 OS=Homo sapiens OX=9606 GN=SRBD1 PE=1 SV=2 && PF12836:Helix-hairpin-helix motif|PF00575:S1 RNA binding domain|PF09371:Tex-like protein N-terminal domain|PF16921:Tex protein YqgF-like domain|PF17674:HHH domain	-
novel.2700	23.3870847087003	18.5514283580925	6.08695581881639	113.29917694157	185.277430801808	231.393545715708	16.0084896285364	176.656717819695	-3.4515936566538	9.75112276466964e-11	1.33288518715527e-08	-	chr21	27681839	27834145	+	1858	-	- && - && -	-
Cfu0013430	7.79569490290011	6.95678563428469	11.304346520659	59.6311457587211	86.544063071897	109.60746902323	8.68560901928127	85.2608926179495	-3.30207721566992	9.78726756606119e-11	1.33288518715527e-08	Cfu0013430	chr14	17897585	17905824	-	918	protein_coding	- && sp|Q96PS8|AQP10_HUMAN Aquaporin-10 OS=Homo sapiens OX=9606 GN=AQP10 PE=1 SV=2 && PF00230:Major intrinsic protein	-
novel.646	4.96089675639098	17.7784521765053	9.56521628671147	69.1721290801165	248.661815023479	239.512617495207	10.7681884065359	185.782187199601	-4.11164535614079	1.10184769754313e-10	1.49162632054901e-08	-	chr11	19377411	19406582	+	7898	-	- && - && PF09004:Domain of unknown function (DUF1891)	-
novel.4520	68.0351555162192	44.8326185320569	70.4347744748754	324.393432927443	247.442884557677	234.099902975541	61.1008495077171	268.64540682022	-2.1376537149087	1.11134943838805e-10	1.4955869986544e-08	-	chr6	38724358	38729427	+	5046	-	- && - && -	-
novel.2697	239.540443380022	185.514283580925	444.347774773597	1672.05732707454	1363.98319123173	1457.37338441999	289.800833911514	1497.80463424209	-2.37079454117617	1.13874020789141e-10	1.51269737171956e-08	-	chr21	27069808	27073900	+	4067	-	- && - && -	-
novel.1123	211.901161451558	156.914164862199	253.043449039367	733.463092832269	665.536034327546	933.693254642332	207.286258451041	777.564127267382	-1.90776854735061	1.14621687204511e-10	1.51269737171956e-08	-	chr14	9824876	9896034	+	912	-	- && - && -	-
novel.4416	272.140622064877	224.936068841872	364.34778401201	882.540957229072	1166.51645577191	1426.25027593191	287.141491639586	1158.43589631096	-2.01281123773702	1.14932876660197e-10	1.51269737171956e-08	-	chr5	29860989	29862848	-	1215	-	- && - && -	-
novel.4682	115.518024470247	74.9786896139572	81.7391209955344	324.393432927443	327.892295300568	407.306767604843	90.7452783599129	353.197498610951	-1.95801099324491	1.15794409937774e-10	1.51269737171956e-08	-	chr7	3026368	3027456	+	1069	-	- && - && -	-
Cfu0231960	233.162147550376	254.309163742185	221.739104828311	597.504080502385	884.943518171792	772.664997682277	236.403472040291	751.704198785485	-1.66858111209281	1.16016741305082e-10	1.51269737171956e-08	Cfu0231960	chr15	21744260	21758411	+	2748	protein_coding	- && sp|A4IG42|TCAF_DANRE TRPM8 channel-associated factor homolog OS=Danio rerio OX=7955 GN=tcaf PE=2 SV=1 && PF13402:Peptidase M60, enhancin and enhancin-like|PF17291:N-terminal domain of M60-like peptidases	-
novel.2438	47.482868954028	55.6542850742775	32.1739093280295	182.471306021687	266.945772010499	384.302730896264	45.103687785445	277.90660297615	-2.61974924708571	1.16397150794057e-10	1.51269737171956e-08	-	chr2	41640142	41643408	-	3267	-	- && - && -	-
novel.390	673.264559795919	576.640231464042	895.652070482983	2244.51632635826	2081.93323558873	2381.5943886529	715.185620580981	2236.01465019997	-1.64489919499523	1.26761277657214e-10	1.63802939645341e-08	-	chr10	14476494	14490415	+	4124	-	- && A5D794.1 RecName: Full=GTPase-activating protein and VPS9 domain-containing protein 1 && PF18151:Domain of unknown function (DUF5601)|PF02204:Vacuolar sorting protein 9 (VPS9) domain	-
Cfu0226000	1618.66974165671	1669.62855222833	1328.69549873592	618.971292975525	533.891544020999	484.437949510079	1538.99793087365	545.766928835534	1.49535894597244	1.27563729957996e-10	1.63908582510435e-08	Cfu0226000	chr22	193158	214420	-	1539	protein_coding	- && sp|Q6DGS3|KC2D2_DANRE Calcium/calmodulin-dependent protein kinase type II delta 2 chain OS=Danio rerio OX=7955 GN=camk2d2 PE=2 SV=2 && PF00069:Protein kinase domain|PF08332:Calcium/calmodulin dependent protein kinase II association domain	-
Cfu0096890	7.08699536627283	6.95678563428469	14.7826069885541	85.8688498925584	74.3547584138834	109.60746902323	9.60879599637054	89.943692443224	-3.24130518509745	1.36705293102814e-10	1.74667892193106e-08	Cfu0096890	chr4	32023127	32035233	-	1770	protein_coding	- && sp|Q15648|MED1_HUMAN Mediator of RNA polymerase II transcription subunit 1 OS=Homo sapiens OX=9606 GN=MED1 PE=1 SV=4 && PF10744:Mediator of RNA polymerase II transcription subunit 1	-
Cfu0056980	18.4261879523094	17.7784521765053	25.2173883922393	126.418029008489	95.0765763325066	125.845612582227	20.474009507018	115.780072641074	-2.50454416229053	1.39902712545093e-10	1.77754602872238e-08	Cfu0056980	chr10	17446192	17446632	-	441	protein_coding	- && sp|Q5ZI27|NAIF1_CHICK Nuclear apoptosis-inducing factor 1 OS=Gallus gallus OX=9031 GN=NAIF1 PE=2 SV=1 && -	-
Cfu0052230	3883.67346071751	11187.2842761114	4552.17338735769	338.704907909536	714.293252959601	994.586292988571	6541.04370806219	682.528151285902	3.26084004391768	1.43656810338526e-10	1.81510379862727e-08	Cfu0052230	chr13	8832085	8837971	-	1674	protein_coding	- && sp|Q5EA64|COCH_BOVIN Cochlin OS=Bos taurus OX=9913 GN=COCH PE=2 SV=1 && PF00092:von Willebrand factor type A domain|PF03815:LCCL domain	-
Cfu0107100	924.852895298604	1242.17272381061	380.869521234511	94.2172102987793	71.9168974822806	142.083756141224	849.298380114575	102.739287974095	3.04897666083707	1.48516685998009e-10	1.86614087826118e-08	Cfu0107100	chr12	31843554	31857546	+	1578	protein_coding	- && sp|Q6DEJ6|NLS1B_DANRE Sodium-dependent lysophosphatidylcholine symporter 1-B OS=Danio rerio OX=7955 GN=mfsd2ab PE=2 SV=1 && PF13347:MFS/sugar transport protein	-
Cfu0228740	1594.57395741139	1521.99010154517	1261.73898472894	558.147524301629	481.47753399154	387.009088156097	1459.43434789517	475.544715483089	1.61726230579823	1.59219586355344e-10	1.98963244641736e-08	Cfu0228740	chr15	7269352	7279951	+	1191	protein_coding	- && sp|A0A6P8HC43|ATPI1_ACTTE Actinia tenebrosa protease inhibitors OS=Actinia tenebrosa OX=6105 PE=1 SV=1 && PF00014:Kunitz/Bovine pancreatic trypsin inhibitor domain|PF07502:MANEC domain	-
novel.4399	121.187620763265	106.670713059032	106.956509387774	355.401628721978	303.51368598454	362.651872817601	111.60494773669	340.522395841373	-1.60823402858897	1.60192257788501e-10	1.9908483709748e-08	-	chr5	21629876	21630904	-	411	-	- && - && -	-
Cfu0075950	7.08699536627283	7.72976181587188	9.56521628671147	57.2458999283722	95.0765763325066	74.4248246454032	8.12732448961873	75.5824336354273	-3.22367267421263	1.61149810447362e-10	1.99186420598062e-08	Cfu0075950	chr1	42733256	42739675	+	501	protein_coding	- && sp|A5PJN0|SEGN_BOVIN Secretagogin OS=Bos taurus OX=9913 GN=SCGN PE=2 SV=1 && PF13499:EF-hand domain pair	-
novel.950	6.37829582964555	17.7784521765053	6.95652093579016	76.327866571163	135.301281703952	193.504544078048	10.3710896473137	135.044564117721	-3.70068859420656	1.7043694043026e-10	2.0952688303813e-08	-	chr12	30354540	30358305	-	1767	-	- && - && -	-
Cfu0116050	159.457395741139	227.254997386633	156.521721055279	32.2008187097094	36.567913974041	41.9485375274091	181.078038061017	36.9057567370532	2.29746642538783	1.74821725463364e-10	2.13761854957704e-08	Cfu0116050	chr7	30563481	30600716	+	1014	protein_coding	- && sp|O93361|P2RY3_MELGA P2Y purinoceptor 3 OS=Meleagris gallopavo OX=9103 GN=P2RY3 PE=3 SV=1 && PF00001:7 transmembrane receptor (rhodopsin family)	-
novel.3964	21.9696856354458	17.0054759949181	24.3478232752656	107.336062365698	103.609089593116	140.730577511308	21.1076616352098	117.225243156707	-2.47438581151617	1.76959788149522e-10	2.15219062132865e-08	-	chr4	7538652	7539122	+	428	-	- && - && -	-
novel.3108	1.41739907325457	8.50273799745906	0	133.573766499535	159.679891019979	70.365288755654	3.30671235690454	121.206315425056	-5.18325722434748	1.79857221499682e-10	2.17284297111568e-08	-	chr24	3070728	3072995	+	2238	-	- && - && -	-
Cfu0211370	2540.68783880881	3547.96067348519	1681.73893622727	578.422113859595	526.57796122619	684.70838673771	2590.12914950709	596.569487274498	2.11854471795517	1.80568667959752e-10	2.17284297111568e-08	Cfu0211370	chr6	14879034	14950477	-	3399	protein_coding	- && sp|Q3USB7|PLCL1_MOUSE Inactive phospholipase C-like protein 1 OS=Mus musculus OX=10090 GN=Plcl1 PE=1 SV=3 && PF00388:Phosphatidylinositol-specific phospholipase C, X domain|PF00168:C2 domain|PF00387:Phosphatidylinositol-specific phospholipase C, Y domain|PF09279:Phosphoinositide-specific phospholipase C, efhand-like|PF16457:Pleckstrin homology domain	-
novel.2306	182.844480449839	175.465593220292	179.99997921357	490.168018136687	518.045447965581	705.006066186456	179.436684294567	571.073177429575	-1.66953861710571	1.81909334391251e-10	2.17745473266327e-08	-	chr2	44869625	45016034	+	13695	-	- && - && -	-
novel.2667	143.157306398711	154.595236317438	147.826069885541	423.38113488692	452.223202812307	634.640777430802	148.526204200563	503.415038376676	-1.76044284664866	1.88642603492301e-10	2.24622970221225e-08	-	chr21	7382364	7385804	+	3419	-	- && - && -	-
novel.4396	528.689854323953	423.590947509779	513.043419014524	2181.30731185402	1309.13132027067	1604.86985508088	488.441406949419	1698.43616240185	-1.79801582139832	1.92331222245615e-10	2.26821080344947e-08	-	chr5	20860588	20862360	-	1748	-	- && - && -	-
Cfu0221140	1727.10077076069	3304.47317628523	783.478170393367	144.307372736105	181.620639404404	282.814333652532	1938.35070581309	202.914115264347	3.25670204120836	1.92483263010926e-10	2.26821080344947e-08	Cfu0221140	chr18	14794319	14800275	+	1392	protein_coding	- && sp|Q32PH8|EF1A2_BOVIN Elongation factor 1-alpha 2 OS=Bos taurus OX=9913 GN=EEF1A2 PE=2 SV=1 && PF00009:Elongation factor Tu GTP binding domain|PF03144:Elongation factor Tu domain 2|PF03143:Elongation factor Tu C-terminal domain	-
Cfu0079980	931.939890664877	898.198323004312	1006.95640545563	2243.32370344309	3352.05878095376	3690.11812378208	945.698206374938	3095.16686939298	-1.71053654091476	1.97162572740515e-10	2.31137545971007e-08	Cfu0079980	chr1	26128814	26141530	+	2553	protein_coding	- && sp|Q6ZQ03|FNBP4_MOUSE Formin-binding protein 4 OS=Mus musculus OX=10090 GN=Fnbp4 PE=1 SV=2 && PF00397:WW domain	-
Cfu0205370	2453.51779580365	2366.85306801997	1258.26072426105	438.885232784187	520.483308897184	499.32291443916	2026.21052936156	486.23048537351	2.05931056874592	2.02075860457384e-10	2.35682630481143e-08	Cfu0205370	chr6	41779387	41808881	-	3162	protein_coding	- && sp|P80746|ITAV_BOVIN Integrin alpha-V OS=Bos taurus OX=9913 GN=ITGAV PE=1 SV=3 && PF01839:FG-GAP repeat|PF08441:Integrin alpha	-
novel.2756	17.0087888790548	19.3244045396797	33.0434744450033	115.684422771919	152.366308225171	154.262363810472	23.1255559545793	140.771031602521	-2.61426421364216	2.14298034944791e-10	2.48662255548438e-08	-	chr21	24297865	24302590	-	4726	-	- && - && -	-
novel.2471	253.714434112567	256.628092286946	313.913007227531	759.700796966107	756.955819262649	1009.47125791765	274.751844542348	842.042624715469	-1.61609033258406	2.19909295945248e-10	2.53878026278314e-08	-	chr2	45446105	45450277	-	4117	-	- && - && -	-
Cfu0204680	1002.10114479098	776.841062495124	1419.99983601817	71.5573749104653	181.620639404404	209.742687637045	1066.31401443476	154.306900650638	2.78999427201797	2.26970453310558e-10	2.60706516143537e-08	Cfu0204680	chr25	1747420	1749437	-	1122	protein_coding	- && sp|O42222|GDF8_DANRE Growth/differentiation factor 8 OS=Danio rerio OX=7955 GN=mstnb PE=2 SV=2 && PF00688:TGF-beta propeptide|PF00019:Transforming growth factor beta like domain	-
Cfu0037010	684.603752381955	925.252489359864	348.695611906482	46.5122936918024	86.544063071897	116.373362172812	652.850617882767	83.1432396455039	2.97559040366437	2.30776435603636e-10	2.63746154519271e-08	Cfu0037010	chr20	1022898	1030301	+	1431	protein_coding	- && sp|Q9UKZ9|PCOC2_HUMAN Procollagen C-endopeptidase enhancer 2 OS=Homo sapiens OX=9606 GN=PCOLCE2 PE=1 SV=1 && PF01759:UNC-6/NTR/C345C module|PF00431:CUB domain	-
novel.4422	0.708699536627283	2.31892854476156	3.47826046789508	53.668031182849	54.8518709610615	47.3612520470748	2.16862951642798	51.9603847303284	-4.62506884430784	2.33397441367074e-10	2.64693761051299e-08	-	chr5	32369431	32371232	-	915	-	- && - && -	-
novel.3999	0.708699536627283	3.09190472634875	0	36.9713103704071	88.9819240034998	78.4843605351525	1.26686808765868	68.1458649696864	-5.72345907864031	2.33933280443702e-10	2.64693761051299e-08	-	chr4	21230682	21232844	+	1406	-	- && - && -	-
Cfu0205760	4.96089675639098	12.367618905395	6.08695581881639	52.4754082676746	148.709516827767	139.377398881392	7.80515716020079	113.520774658944	-3.86225336423412	2.53431268125366e-10	2.85336006483921e-08	Cfu0205760	chr6	39596825	39608317	+	849	protein_coding	- && sp|Q91ZX1|C209A_MOUSE CD209 antigen-like protein A OS=Mus musculus OX=10090 GN=Cd209a PE=2 SV=1 && PF00059:Lectin C-type domain	-
Cfu0174750	9862.26275170527	8944.88037332693	9051.30330257997	678.602438734246	2095.34147071255	1830.85068627692	9286.14880920406	1534.9315319079	2.59701150738511	2.56702239108159e-10	2.87595025814623e-08	Cfu0174750	chr24	23016981	23065414	-	4728	protein_coding	- && sp|P98093|CO3_ONCMY Complement C3 (Fragment) OS=Oncorhynchus mykiss OX=8022 GN=c3 PE=1 SV=1 && PF00207:Alpha-2-macroglobulin family|PF01759:UNC-6/NTR/C345C module|PF07703:Alpha-2-macroglobulin bait region domain|PF01835:MG2 domain|PF17791:Macroglobulin domain MG3|PF07678:A-macroglobulin TED domain|PF07677:A-macroglobulin receptor binding domain|PF17790:Macroglobulin domain MG1|PF17789:Macrog…	-
novel.507	43.2306717342643	40.9677376241209	117.391290791459	389.987693262036	561.92694473443	575.10091771448	67.1965667166147	509.005185236982	-2.92535553921815	2.61147004775147e-10	2.91140506352998e-08	-	chr10	15336428	15422357	-	11701	-	- && - && -	-
novel.4632	154.496498984748	125.995117598712	186.956500149361	636.860636703141	471.726090265129	508.795164848575	155.81603891094	539.127297272282	-1.7920015172735	2.67345462109462e-10	2.96596968036854e-08	-	chr6	31003501	31006101	-	2601	-	- && - && -	-
Cfu0019150	2858.18523121783	3053.25591726939	2375.65189957234	655.942603345932	1029.99624360215	893.097895744839	2762.36434935319	859.678914230975	1.68421034638371	2.91856402092026e-10	3.22217968581502e-08	Cfu0019150	chr3	25373631	25432410	-	1311	protein_coding	- && sp|P29101|SYT2_RAT Synaptotagmin-2 OS=Rattus norvegicus OX=10116 GN=Syt2 PE=1 SV=1 && PF00168:C2 domain	-
Cfu0182550	310.41039704275	292.184996639957	293.043444420161	34.5860645400582	71.9168974822806	75.7780032753197	298.546279367623	60.7603217658862	2.30018579756997	2.96005488740861e-10	3.25219943499199e-08	Cfu0182550	chr8	38896785	38908878	+	996	protein_coding	- && - && PF07686:Immunoglobulin V-set domain	-
Cfu0091190	14535.4274962256	20040.953460011	14901.7374095795	5265.43017049507	3071.70477381944	2420.83656892048	16492.7061219387	3585.99050441167	2.20129903654234	3.07692952469935e-10	3.36435616251141e-08	Cfu0091190	chr4	11144948	11172805	+	3075	protein_coding	- && sp|P58312|AT1A3_OREMO Sodium/potassium-transporting ATPase subunit alpha-3 OS=Oreochromis mossambicus OX=8127 GN=atp1a3 PE=2 SV=1 && PF13246:Cation transport ATPase (P-type)|PF00122:E1-E2 ATPase|PF00702:haloacid dehalogenase-like hydrolase|PF00690:Cation transporter/ATPase, N-terminus|PF00689:Cation transporting ATPase, C-terminus	-
Cfu0048240	436.558914562406	355.569043530106	742.6086098956	21.4672124731396	52.4140100294588	87.9566109445675	511.578855996037	53.9459444823886	3.24950774374047	3.1359891536679e-10	3.41252637903679e-08	Cfu0048240	chr13	22133010	22154135	+	1431	protein_coding	- && sp|Q9UPI3|FLVC2_HUMAN Feline leukemia virus subgroup C receptor-related protein 2 OS=Homo sapiens OX=9606 GN=FLVCR2 PE=1 SV=1 && PF07690:Major Facilitator Superfamily	-
novel.3057	8.5043944395274	5.41083327111031	13.9130418715803	63.2090145042444	108.484811456322	108.254290393314	9.27608986073934	93.3160387846266	-3.34106194147138	3.17649873075578e-10	3.44014812540851e-08	-	chr23	4503125	4506607	-	3420	-	- && - && -	-
novel.890	14.8826902691729	24.73523781079	13.0434767546066	109.721308196047	107.26588099052	108.254290393314	17.5538016115232	108.413826526627	-2.62403319237965	3.33166740292305e-10	3.57969591349675e-08	-	chr12	6960439	6963271	-	2148	-	- && - && -	-
novel.3538	106.304930494092	107.443689240619	105.217379153826	301.733597539129	291.324381326527	343.707371998771	106.321999629513	312.255116954809	-1.55366708223315	3.33683126087724e-10	3.57969591349675e-08	-	chr27	12019705	12020864	+	1138	-	- && - && -	-
novel.3177	86.4613434685285	234.211783020918	31.3043442110557	1575.45487094541	2320.8436068858	1135.31687049988	117.325823566834	1677.20511611036	-3.83670368700115	3.45698989623692e-10	3.69118878920733e-08	-	chr24	1376234	1379767	-	2576	-	- && - && -	-
Cfu0146140	353.641068777014	215.660354662825	393.912997989118	16.6967208124419	37.7868444398424	60.893038346239	321.071473809653	38.4588678661744	3.06757096490766	3.68124662126907e-10	3.90405765185947e-08	Cfu0146140	chr19	3314474	3332784	-	1332	protein_coding	- && sp|Q9C0K1|S39A8_HUMAN Metal cation symporter ZIP8 OS=Homo sapiens OX=9606 GN=SLC39A8 PE=1 SV=1 && PF02535:ZIP Zinc transporter	-
Cfu0023440	80.083047638883	95.8490465168113	86.956511697377	287.422122557036	307.170477381944	247.631689274705	87.6295352843571	280.741429737895	-1.68081662238467	3.69068458492629e-10	3.90405765185947e-08	Cfu0023440	chr26	22266872	22276535	+	1068	protein_coding	- && sp|Q8IX29|FBX16_HUMAN F-box only protein 16 OS=Homo sapiens OX=9606 GN=FBXO16 PE=1 SV=1 && PF12937:F-box-like	-
novel.2853	60.2394606133191	57.2002374374519	95.6521628671147	302.926220454303	258.41325874989	317.996978030359	71.0306203059619	293.112152411517	-2.04833582520349	3.72614739706322e-10	3.92332269682449e-08	-	chr22	25646111	25648428	+	1052	-	- && - && -	-
Cfu0042150	187.80537720623	172.373688493943	226.956495530154	562.918015962327	548.518709610615	531.799201557154	195.711853743442	547.745309043365	-1.48593686305961	3.95855366675762e-10	4.13376205921318e-08	Cfu0042150	chr11	26272557	26288252	+	1953	protein_coding	- && sp|Q9UBU9|NXF1_HUMAN Nuclear RNA export factor 1 OS=Homo sapiens OX=9606 GN=NXF1 PE=1 SV=1 && PF03943:TAP C-terminal domain|PF09162:Tap, RNA-binding|PF02136:Nuclear transport factor 2 (NTF2) domain	-
Cfu0039860	2896.45500619571	2706.18961173674	3231.30397467453	1209.31963598686	1128.72961133207	878.212930815758	2944.64953086899	1072.08739271156	1.45731590776684	3.96236261226959e-10	4.13376205921318e-08	Cfu0039860	chr11	15986285	15992590	-	750	protein_coding	- && sp|Q61500|ITM2A_MOUSE Integral membrane protein 2A OS=Mus musculus OX=10090 GN=Itm2a PE=2 SV=2 && PF04089:BRICHOS domain	-
novel.985	72.9960522726102	51.7894041663416	101.739118685931	453.19670776628	307.170477381944	320.703335290192	75.5081917082943	360.356840146139	-2.25735807292216	4.02790276790741e-10	4.16512258794606e-08	-	chr13	12406563	12409148	+	2564	-	- && - && -	-
Cfu0104200	101.344033737701	96.6220226983985	146.086939651593	358.979497467501	563.145875200231	719.891031115537	114.684332029231	547.33880126109	-2.25575059504798	4.02905056214279e-10	4.16512258794606e-08	Cfu0104200	chr12	20506633	20517831	-	2925	protein_coding	- && sp|Q8NAG6|ANKL1_HUMAN Ankyrin repeat and LEM domain-containing protein 1 OS=Homo sapiens OX=9606 GN=ANKLE1 PE=1 SV=2 && PF12796:Ankyrin repeats (3 copies)|PF03020:LEM domain	-
novel.2160	74.4134513458647	63.3840468901494	54.7826023693475	243.295074695582	204.78031825463	236.806260235374	64.1933668684539	228.293884395195	-1.82747927243479	4.10439853151526e-10	4.2208405771027e-08	-	chr19	32343954	32346417	-	1338	-	- && - && -	-
novel.2865	17.0087888790548	15.4595236317438	7.82608605276393	71.5573749104653	146.271655896164	177.266400519051	13.4314661878542	131.69847710856	-3.2832817400011	4.1200659900488e-10	4.2208405771027e-08	-	chr22	28923925	28925884	+	1438	-	- && - && -	-
novel.78	106.304930494092	92.7571417904625	97.3912931010623	294.577860048082	314.484060176753	439.783054722837	98.8177884618724	349.614991649224	-1.8215425307091	4.36584176171067e-10	4.44098220337981e-08	-	chr1	28277167	28281267	+	2167	-	- && - && -	-
novel.116	6.37829582964555	14.6865474501566	10.4347814036852	69.1721290801165	96.295506798308	102.841575873648	10.4998748944958	89.4364039173575	-3.09522397030338	4.37400524801951e-10	4.44098220337981e-08	-	chr1	40682654	40685514	+	1482	-	- && - && -	-
Cfu0034360	209.066363305049	219.525235570761	212.1738885416	509.249984779478	666.754964793348	726.656924265119	213.588495805803	634.220624612648	-1.56976848564721	4.53439942441242e-10	4.58337093819607e-08	Cfu0034360	chr20	11946030	11973901	+	2775	protein_coding	- && sp|Q6DRC5|USPL1_DANRE SUMO-specific isopeptidase USPL1 OS=Danio rerio OX=7955 GN=uspl1 PE=1 SV=1 && PF15499:Ubiquitin-specific peptidase-like, SUMO isopeptidase	-
Cfu0113680	249.462236892804	224.163092660284	260.869535092131	580.807359689943	782.553359044477	782.137248091692	244.831621548406	715.165988942038	-1.54643948715914	5.30750705542035e-10	5.33488070744326e-08	Cfu0113680	chr7	42018888	42023991	-	1776	protein_coding	- && sp|Q4R6K2|ZNT1_MACFA Zinc transporter 1 OS=Macaca fascicularis OX=9541 GN=SLC30A1 PE=2 SV=1 && PF01545:Cation efflux family	-
Cfu0016380	20.5522865621912	27.8271425371388	34.7826046789508	132.381143584361	135.301281703952	227.334009825959	27.7206779260936	165.005478371424	-2.57737951332287	5.32479409308191e-10	5.33488070744326e-08	Cfu0016380	chr3	13132976	13158209	-	1719	protein_coding	- && sp|Q9H3D4|P63_HUMAN Tumor protein 63 OS=Homo sapiens OX=9606 GN=TP63 PE=1 SV=1 && PF07710:P53 tetramerisation motif|PF07647:SAM domain (Sterile alpha motif)|PF00870:P53 DNA-binding domain	-
Cfu0009270	2113.34201822256	3109.68317852526	1008.69553568957	294.577860048082	243.786093160273	416.779018014258	2077.2402441458	318.380990407538	2.70639969377134	5.44727174464802e-10	5.4336535652864e-08	Cfu0009270	chr14	1570294	1588352	-	783	protein_coding	- && - && PF00335:Tetraspanin family	-
Cfu0102600	861.069937002149	771.430229224013	211.304323424626	51.2827853525001	59.727592824267	83.8970750548182	614.601496550263	64.9691510771951	3.24379260530439	5.63784316231734e-10	5.59919070046215e-08	Cfu0102600	chr12	15050915	15051683	+	432	protein_coding	- && sp|P02018|HBA_CARAU Hemoglobin subunit alpha OS=Carassius auratus OX=7957 GN=hba PE=1 SV=1 && PF00042:Globin	-
novel.1410	133.944212422557	121.357260509188	103.478248919879	530.717197252618	340.081599958581	410.013124864676	119.593240617208	426.937307358625	-1.83482460769357	5.68193476086734e-10	5.61844531593069e-08	-	chr15	6053599	6057263	-	1658	-	- && - && -	-
novel.2023	24.0957842453276	36.3298805345978	28.6956488601344	409.069659904827	106.046950524719	328.822407069691	29.7071045466866	281.313005833079	-3.24390242296928	5.77108315641711e-10	5.6818936894543e-08	-	chr19	26868662	26871790	+	3077	-	- && - && -	-
novel.2751	71.5786531993556	74.9786896139572	49.5652116675049	249.258189271454	223.06427524165	312.584263510694	65.3741848269392	261.635576007933	-1.99733794631652	6.05639321471611e-10	5.91229631598007e-08	-	chr21	20990789	20993105	-	1766	-	- && - && -	-
Cfu0197120	5.66959629301827	4.63785708952313	7.82608605276393	65.5942603345932	76.7926193454861	48.7144306769912	6.04451314510177	63.7004367856902	-3.40828543280522	6.05709467362862e-10	5.91229631598007e-08	Cfu0197120	chr16	12881790	12916600	+	2271	protein_coding	- && sp|E7F187|ARMC9_DANRE LisH domain-containing protein ARMC9 OS=Danio rerio OX=7955 GN=armc9 PE=2 SV=3 && -	-
Cfu0018230	426.637121049624	486.202018218341	506.956463195708	1068.59013199628	1337.1667209841	1357.23816580617	473.265200821224	1254.33167292885	-1.40640033677547	6.49947698232832e-10	6.31699166705526e-08	Cfu0018230	chr3	20729753	20735205	-	996	protein_coding	- && sp|Q9H936|GHC1_HUMAN Mitochondrial glutamate carrier 1 OS=Homo sapiens OX=9606 GN=SLC25A22 PE=1 SV=1 && PF00153:Mitochondrial carrier protein	-
Cfu0190930	195.60107210913	267.449758829167	213.913018775547	26.2377041338373	59.727592824267	37.8890016376598	225.654616571282	41.284766198588	2.45025295392324	6.84152227616329e-10	6.62113792028858e-08	Cfu0190930	chr8	3969512	3995166	+	1293	protein_coding	- && sp|Q61614|EDNRA_MOUSE Endothelin-1 receptor OS=Mus musculus OX=10090 GN=Ednra PE=2 SV=3 && PF00001:7 transmembrane receptor (rhodopsin family)	-
novel.5056	121.896320299893	153.82226013585	129.565202429092	351.823759976454	471.726090265129	476.318877730581	135.094594288278	433.289575990721	-1.68113035900351	6.93436032482077e-10	6.65682334971636e-08	-	chr8	38038310	38041587	-	3116	-	- && - && -	-
Cfu0110490	132.526813349302	192.47106921521	95.6521628671147	9.54098332139537	12.1893046580137	24.3572153384956	140.216681810542	15.3625011059682	3.20267744144069	6.93693503004343e-10	6.65682334971636e-08	Cfu0110490	chr14	24720407	24727664	-	1176	protein_coding	- && sp|Q29RB4|OLF3A_DANRE Olfactomedin-like protein 3A OS=Danio rerio OX=7955 GN=olfml3a PE=2 SV=2 && PF02191:Olfactomedin-like domain	-
novel.4273	17.0087888790548	21.6433330844413	20.8695628073705	109.721308196047	88.9819240034998	106.901111763397	19.8405615902888	101.868114654315	-2.36286402279303	7.19175029951322e-10	6.87235197738778e-08	-	chr5	24944700	24954890	+	962	-	- && - && -	-
novel.3276	122.60501983652	61.0651183453878	214.782583892521	1060.24177159006	715.512183425402	947.225040941496	132.81757402481	907.659665318986	-2.77426833381007	7.64993027712931e-10	7.27959683233272e-08	-	chr25	6885741	6887813	+	2051	-	- && - && -	-
Cfu0171230	1044.62311698862	977.041893526205	355.652132842272	27.4303270490117	49.976149097856	121.786076692478	792.439047785698	66.3975176131153	3.58093350312781	7.73592670277006e-10	7.33075754171248e-08	Cfu0171230	chr9	30616070	30621244	+	585	protein_coding	- && - && -	-
novel.3886	724.999625969711	612.197135817053	739.130349427705	2318.45894709908	1863.74468221029	1645.46521397837	692.109037071489	1942.55628109591	-1.48909272845118	8.08966212903792e-10	7.63415708716637e-08	-	chr3	29686350	29697312	-	9222	-	- && - && -	-
novel.2704	101.344033737701	175.465593220292	89.5652070482983	426.959003632443	767.926193454861	1009.47125791765	122.124944668764	734.785485001652	-2.58820571861466	8.39436451742453e-10	7.88896827354488e-08	-	chr21	27993340	27996345	+	1025	-	- && - && -	-
novel.4143	505.302769615253	491.612851489451	539.130372523737	1472.88930024041	1222.58725719877	1163.73362172812	512.015331209481	1286.40339305577	-1.32943219964345	8.80973456294172e-10	8.24525897798286e-08	-	chr4	24306991	24308610	-	1620	-	- && - && -	-
novel.3591	12.0478921226638	20.8703569028541	17.3913023394754	83.4836040622095	104.828020058918	128.55196984206	16.7698504549978	105.621197987729	-2.65779769884897	8.86387223586492e-10	8.26192812542114e-08	-	chr27	17693520	17698007	-	4270	-	- && P14381.1 RecName: Full=Transposon TX1 uncharacterized 149 kDa protein; AltName: Full=ORF 2 && -	-
novel.1001	873.117829124813	758.289634137031	603.478191179797	2093.05321613111	1994.17024205104	2684.70640175418	744.96188481388	2257.30995331211	-1.59886250932836	8.94174334795823e-10	8.26888301248032e-08	-	chr13	19445998	19451674	+	4027	-	- && Q8NF91.4 RecName: Full=Nesprin-1; AltName: Full=Enaptin; AltName: Full=Myocyte nuclear envelope protein 1; Short=Myne-1; AltName: Full=Nuclear envelope spectrin repeat protein 1; AltName: Full=Synaptic nuclear envelope protein 1; Short=Syne-1 && PF10541:Nuclear envelope localisation domain|PF00435:Spectrin repeat	-
Cfu0118470	282.771115114286	326.195948629793	302.608660706872	737.040961577793	1251.841588378	1051.41979544506	303.858574816984	1013.43411513362	-1.73778973367088	8.95893645412507e-10	8.26888301248032e-08	Cfu0118470	chr7	16577065	16586678	-	1872	protein_coding	- && sp|Q1LYE3|ZN143_DANRE Zinc finger protein 143 OS=Danio rerio OX=7955 GN=znf143 PE=2 SV=2 && -	-
Cfu0081010	358.601965533405	354.023091166932	334.782570034902	109.721308196047	69.4790365506779	113.667004912979	349.135875578413	97.6224498865681	1.83993674172832	8.98040761589341e-10	8.26888301248032e-08	Cfu0081010	chr1	22701127	22729410	-	2061	protein_coding	- && sp|O42182|FBLN1_DANRE Fibulin-1 OS=Danio rerio OX=7955 GN=fbln1 PE=2 SV=1 && PF12662:Complement Clr-like EGF-like|PF07645:Calcium-binding EGF domain	-
Cfu0118620	7471.81921466145	6135.11195325751	7780.8686666813	2415.0614032282	3070.48584335364	2795.66704940733	7129.26661153342	2760.40476532973	1.36888677049693	9.2198399908221e-10	8.45511374642205e-08	Cfu0118620	chr7	15962155	15981880	-	2232	protein_coding	- && sp|Q9H2J7|S6A15_HUMAN Sodium-dependent neutral amino acid transporter B(0)AT2 OS=Homo sapiens OX=9606 GN=SLC6A15 PE=1 SV=1 && PF00209:Sodium:neurotransmitter symporter family	-
novel.587	187.80537720623	247.3523781079	219.13040947739	572.458999283722	588.74341498206	603.517668942724	218.096054930507	588.240027736169	-1.43187284782511	9.38894786672537e-10	8.57561611778856e-08	-	chr10	38983052	38984851	-	1800	-	- && - && -	-
Cfu0140740	255.131833185822	220.298211752348	340.869525853718	46.5122936918024	73.135827948082	67.6589314958211	272.099856930629	62.4356843785685	2.1244997561457	9.7287111373726e-10	8.82584592104132e-08	Cfu0140740	chr21	25271398	25298138	-	2205	protein_coding	- && sp|P58743|S26A5_HUMAN Prestin OS=Homo sapiens OX=9606 GN=SLC26A5 PE=1 SV=1 && PF01740:STAS domain|PF00916:Sulfate permease family	-
novel.4956	7.79569490290011	12.367618905395	2.60869535092131	58.4385228435467	152.366308225171	119.079719432645	7.59066971973881	109.961516833788	-3.84421085925123	9.74052379273347e-10	8.82584592104132e-08	-	chr8	40318048	40319883	+	1836	-	- && - && -	-
Cfu0236310	1501.73431811321	655.483801985935	1546.95634309634	112.106554026396	223.06427524165	243.572153384956	1234.72482106516	192.914327551001	2.67894063410939	1.00420118941596e-09	9.06291573447899e-08	Cfu0236310	chr23	27898753	27902300	-	624	protein_coding	- && sp|Q9D7X8|GGCT_MOUSE Gamma-glutamylcyclotransferase OS=Mus musculus OX=10090 GN=Ggct PE=1 SV=1 && PF13772:AIG2-like family	-
Cfu0058100	163.000893424275	164.643926678071	167.826067575938	422.188511971745	403.465984180252	460.080734171584	165.156962559428	428.57841010786	-1.37558572983953	1.02109348165386e-09	9.17894428982359e-08	Cfu0058100	chr10	23310638	23312838	+	348	protein_coding	- && sp|Q6PFP3|PDPFA_DANRE Pancreatic progenitor cell differentiation and proliferation factor A OS=Danio rerio OX=7955 GN=ppdpfa PE=2 SV=1 && PF15060:Differentiation and proliferation regulator	-
novel.1158	20.5522865621912	30.9190472634875	21.7391279243443	91.8319644684305	221.845344775849	238.15943886529	24.4034872500077	183.94558270319	-2.91320793600462	1.03741240876136e-09	9.28892535923607e-08	-	chr14	23713481	23724336	+	3083	-	- && - && -	-
Cfu0231040	125.439817983029	374.120471888199	54.7826023693475	1.19262291517442	6.09465232900683	9.47225040941496	184.780964080192	5.58650855119874	5.06426737762438	1.10463941716528e-09	9.85208402532943e-08	Cfu0231040	chr15	18157979	18170919	+	1929	protein_coding	- && sp|Q9MYX0|SC6A4_MACMU Sodium-dependent serotonin transporter OS=Macaca mulatta OX=9544 GN=SLC6A4 PE=2 SV=1 && PF00209:Sodium:neurotransmitter symporter family	-
Cfu0220590	19.8435870255639	24.73523781079	31.3043442110557	101.372947789826	143.833794964561	177.266400519051	25.2943896824699	140.824381091146	-2.48104339872034	1.12915031227809e-09	1.0011518009587e-07	Cfu0220590	chr18	12127389	12175435	+	1161	protein_coding	- && sp|Q9WTK8|SPO11_MOUSE Meiotic recombination protein SPO11 OS=Mus musculus OX=10090 GN=Spo11 PE=1 SV=2 && PF04406:Type IIB DNA topoisomerase	-
Cfu0211090	870.283030978304	1114.63165384872	756.52165176718	319.622941266745	320.578712505759	282.814333652532	913.812112198069	307.671995808346	1.57028451216227	1.1313195833724e-09	1.0011518009587e-07	Cfu0211090	chr6	16131379	16136120	-	741	protein_coding	- && sp|P05300|LAMP1_CHICK Lysosome-associated membrane glycoprotein 1 OS=Gallus gallus OX=9031 GN=LAMP1 PE=2 SV=1 && PF01299:Lysosome-associated membrane glycoprotein (Lamp)	-
novel.1008	0.708699536627283	0	1.73913023394754	21.4672124731396	109.703741922123	132.611505731809	0.815943256858275	87.927486709024	-6.80006557547942	1.14719112950745e-09	1.01126232009256e-07	-	chr13	24819543	24821464	+	1848	-	- && - && -	-
Cfu0057820	829.178457853921	1096.85320167222	761.739042469023	312.467203775698	181.620639404404	225.980831196043	895.923567331721	240.022891458715	1.89984253094701	1.20347811608146e-09	1.0567838916618e-07	Cfu0057820	chr10	22323965	22360071	-	1983	protein_coding	- && sp|Q28E01|S20A2_XENTR Sodium-dependent phosphate transporter 2 OS=Xenopus tropicalis OX=8364 GN=slc20a2 PE=2 SV=1 && PF01384:Phosphate transporter family	-
novel.5024	436.558914562406	555.769874561188	462.608642230046	1218.86061930826	1198.20864788274	1493.90920742773	484.979143784547	1303.65949153958	-1.42642301348778	1.22882104576461e-09	1.07488757860863e-07	-	chr8	25745449	25755029	-	5115	-	- && Q7SXY4.1 RecName: Full=Cytoplasmic dynein 2 light intermediate chain 1 && -	-
novel.3571	105.596230957465	76.5246419771316	104.347814036852	387.602447431687	271.821493873705	359.945515557768	95.4895623238164	339.789818954387	-1.83127926110904	1.24768797798773e-09	1.08720948978448e-07	-	chr27	6652179	6655254	-	3076	-	- && - && -	-
Cfu0070660	404.667435414179	384.169162248832	427.826037551095	21.4672124731396	80.4494107428902	73.0716460154868	405.554211738035	58.3294230771722	2.80011169949961	1.27361258432068e-09	1.10556377882463e-07	Cfu0070660	chr2	14237067	14289108	-	4797	protein_coding	- && sp|P22897|MRC1_HUMAN Macrophage mannose receptor 1 OS=Homo sapiens OX=9606 GN=MRC1 PE=1 SV=1 && PF00040:Fibronectin type II domain|PF00059:Lectin C-type domain|PF18292:Zinc transporter ZIP4 domain|PF02535:ZIP Zinc transporter	-
novel.2439	0	0.772976181587188	3.47826046789508	38.1639332855815	64.6033146874724	70.365288755654	1.41707888316076	57.710845576236	-5.43308951520325	1.35136107307312e-09	1.16859334163125e-07	-	chr2	41781656	41783100	-	751	-	- && - && -	-
Cfu0124960	1958.13681970118	1372.80569849885	2019.99976673007	311.274580860524	521.702239362985	554.803238265733	1783.64742831003	462.593352829747	1.94747461644273	1.43046217626673e-09	1.23231065434978e-07	Cfu0124960	chr5	38038231	38045173	+	771	protein_coding	- && sp|Q08BB1|EFGM_DANRE Elongation factor G, mitochondrial OS=Danio rerio OX=7955 GN=gfm1 PE=2 SV=1 && PF06907:Latexin	-
Cfu0184760	1406.76858020516	754.424753229095	1842.60848286742	170.545076869942	303.51368598454	269.282547353368	1334.60060543389	247.78043673595	2.42949279046957	1.45713689096479e-09	1.25055337023443e-07	Cfu0184760	chr8	27118746	27120279	+	249	protein_coding	- && - && -	-
novel.3699	108.431029103974	72.6597610691956	102.608683802905	293.385237132908	320.578712505759	392.421802675763	94.5664913253583	335.461917438143	-1.82605214242582	1.46604993579939e-09	1.25347269510848e-07	-	chr3	1035593	1044433	+	6201	-	- && - && -	-
novel.1889	12.0478921226638	4.63785708952313	12.1739116376328	65.5942603345932	90.2008544693011	131.258327101893	9.61988694993991	95.6844806352624	-3.31419683586846	1.4761437143054e-09	1.25737589866845e-07	-	chr18	5530676	5532641	-	1070	-	- && - && -	-
Cfu0009210	154.496498984748	138.362736504107	194.782586202125	436.499986953838	883.724587705991	880.919288075591	162.547273896993	733.714620911807	-2.17478609677398	1.50628287011056e-09	1.27826086995987e-07	Cfu0009210	chr17	33131291	33141509	-	939	protein_coding	- && sp|Q969T7|5NT3B_HUMAN 7-methylguanosine phosphate-specific 5'-nucleotidase OS=Homo sapiens OX=9606 GN=NT5C3B PE=1 SV=4 && PF05822:Pyrimidine 5'-nucleotidase (UMPH-1)	-
Cfu0106570	255.840532722449	201.746783394256	259.130404858184	621.356538805874	697.228226438382	899.863788894421	238.90590699163	739.482851379559	-1.62978978534168	1.59393442784024e-09	1.34761526737437e-07	Cfu0106570	chr12	29202448	29212541	-	747	protein_coding	- && sp|A1A5I1|F133_DANRE Protein FAM133 OS=Danio rerio OX=7955 GN=fam133 PE=2 SV=2 && -	-
Cfu0228930	1603.78705138754	1518.89819681882	1823.478050294	411.454905735175	583.867693118855	645.466206470134	1648.72109950012	546.929601774721	1.59237499995798	1.7367169786331e-09	1.46289460166861e-07	Cfu0228930	chr15	7908260	7999705	-	4302	protein_coding	- && sp|P06238|A2MG_RAT Alpha-2-macroglobulin OS=Rattus norvegicus OX=10116 GN=A2m PE=2 SV=2 && PF01835:MG2 domain|PF17789:Macroglobulin domain MG4|PF07678:A-macroglobulin TED domain|PF07677:A-macroglobulin receptor binding domain|PF00207:Alpha-2-macroglobulin family|PF17791:Macroglobulin domain MG3|PF07703:Alpha-2-macroglobulin bait region domain	-
Cfu0190440	834.139354610312	782.251895766234	482.608639920442	197.975403918954	174.307056609595	209.742687637045	699.666630098996	194.008382721865	1.85135083786756	1.80101770853649e-09	1.51145925259208e-07	Cfu0190440	chr8	6462570	6470109	-	1323	protein_coding	- && - && PF07686:Immunoglobulin V-set domain	-
novel.36	233.870847087003	333.925710445665	245.217362986603	791.901615675816	745.985445070436	990.526757098821	271.004640173091	842.804605948358	-1.63659984070518	1.83926793058765e-09	1.53481298101725e-07	-	chr1	13328413	13331594	+	3182	-	- && - && -	-
Cfu0024030	182.135780913212	354.796067348519	236.521711816865	19.0819666427907	18.2839569870205	54.1271451966569	257.817853359532	30.4976896088227	3.0880449823895	1.84234245182126e-09	1.53481298101725e-07	Cfu0024030	chr26	20540255	20563033	+	3768	protein_coding	- && sp|Q9DE49|PGFRA_DANRE Platelet-derived growth factor receptor alpha OS=Danio rerio OX=7955 GN=pdgfra PE=2 SV=1 && PF07714:Protein tyrosine kinase|PF07679:Immunoglobulin I-set domain	-
Cfu0040020	166.544391107412	143.00059359363	81.7391209955344	424.573757802094	803.275176963101	925.574182862833	130.428035232192	717.807705876009	-2.45845782315598	2.00685913157696e-09	1.66576632224288e-07	Cfu0040020	chr11	16705131	16722358	+	1347	protein_coding	- && sp|Q99MV7|RNF17_MOUSE RING finger protein 17 OS=Mus musculus OX=10090 GN=Rnf17 PE=1 SV=2 && PF00567:Tudor domain	-
Cfu0062720	134.652911959184	156.914164862199	159.999981523174	388.795070346861	1568.76350948636	1722.59639588361	150.522352781519	1226.71832523894	-3.0268198678314	2.03910917457503e-09	1.68607527391849e-07	Cfu0062720	chr2	45610779	45620911	-	1671	protein_coding	- && sp|H2MTR9|ADIP_ORYLA Afadin- and alpha-actinin-binding protein OS=Oryzias latipes OX=8090 GN=ssx2ip PE=3 SV=1 && PF11559:Afadin- and alpha -actinin-Binding	-
novel.128	44.6480708075188	73.4327372507828	70.4347744748754	294.577860048082	204.78031825463	334.235121589356	62.838527511059	277.864433297356	-2.14657854478205	2.0461538741657e-09	1.68607527391849e-07	-	chr1	42312412	42316636	+	4225	-	- && - && -	-
Cfu0050420	8.5043944395274	15.4595236317438	13.9130418715803	70.3647519952909	99.9522981957121	86.603432314651	12.6256533142838	85.640160835218	-2.76841844743466	2.06342115995821e-09	1.6941656115859e-07	Cfu0050420	chr13	16017665	16034326	+	2763	protein_coding	- && sp|O15457|MSH4_HUMAN MutS protein homolog 4 OS=Homo sapiens OX=9606 GN=MSH4 PE=1 SV=2 && PF05188:MutS domain II|PF05192:MutS domain III|PF05190:MutS family domain IV|PF00488:MutS domain V	-
novel.5252	191.348874889366	245.033449563138	243.478232752656	642.823751279013	557.051222871224	673.882957698378	226.620185735054	624.585977282872	-1.46328193701306	2.09154622424815e-09	1.71108042367179e-07	-	chr9	28861367	28863385	-	1816	-	- && - && -	-
Cfu0096920	1832.69700171815	2092.44652355652	1413.91288019935	673.831947073548	577.773040789848	473.612520470748	1779.68546849134	575.072502778048	1.62948405067007	2.14934566474146e-09	1.74577595145674e-07	Cfu0096920	chr4	32072007	32120784	-	2403	protein_coding	- && sp|P07228|ITB1_CHICK Integrin beta-1 OS=Gallus gallus OX=9031 GN=ITGB1 PE=1 SV=1 && PF18372:Integrin beta epidermal growth factor like domain 1|PF17205:Integrin plexin domain|PF08725:Integrin beta cytoplasmic domain|PF07974:EGF-like domain|PF07965:Integrin beta tail domain|PF00362:Integrin beta chain VWA domain	-
Cfu0109960	533.650751080344	510.164279847544	333.913004917928	139.536881075407	134.08235123815	110.960647653147	459.242678615272	128.193293322235	1.84048229199813	2.15054880941383e-09	1.74577595145674e-07	Cfu0109960	chr14	22621880	22647700	-	1035	protein_coding	- && sp|Q6DFQ7|TM198_XENTR Transmembrane protein 198 OS=Xenopus tropicalis OX=8364 GN=tmem198 PE=1 SV=1 && PF13886:Domain of unknown function (DUF4203)	-
novel.807	566.250929765199	498.569637123736	573.043412085715	1278.49176506698	1190.89506508794	1280.10698390094	545.954659658217	1249.83127135195	-1.19491683564262	2.15698475293208e-09	1.74577595145674e-07	-	chr12	12745057	12757373	+	3710	-	- && Q4SUE2.1 RecName: Full=Translation machinery-associated protein 7; AltName: Full=Coiled-coil domain-containing protein 72 && -	-
Cfu0109860	6626.3406674651	5923.31647950262	5273.91243444592	2268.36878466175	1423.710784056	1170.49951487771	5941.18986047121	1620.85969453182	1.87381312370947	2.16959296737545e-09	1.74674860096381e-07	Cfu0109860	chr14	22078469	22091332	-	1800	protein_coding	- && sp|P30531|SC6A1_HUMAN Sodium- and chloride-dependent GABA transporter 1 OS=Homo sapiens OX=9606 GN=SLC6A1 PE=1 SV=2 && PF00209:Sodium:neurotransmitter symporter family	-
Cfu0098360	82.2091462487648	132.951903232996	70.4347744748754	342.282776655059	416.874219304067	599.458133052975	95.1986079855455	452.871709670701	-2.24877843137403	2.173547263214e-09	1.74674860096381e-07	Cfu0098360	chr4	42282301	42340467	-	9510	protein_coding	- && sp|Q8TD57|DYH3_HUMAN Dynein axonemal heavy chain 3 OS=Homo sapiens OX=9606 GN=DNAH3 PE=2 SV=1 && PF01067:Calpain large subunit, domain III|PF18198:Dynein heavy chain AAA lid domain|PF17857:AAA+ lid domain|PF12774:Hydrolytic ATP binding site of dynein motor region|PF12780:P-loop containing dynein motor region D4|PF12775:P-loop containing dynein motor region|PF00648:Calpain family cysteine pro…	-
novel.3094	253.714434112567	213.341426118064	286.956488601344	709.610634528781	619.216676627094	709.065602076205	251.337449610658	679.297637744027	-1.43492437337328	2.44194488255732e-09	1.95553353746483e-07	-	chr23	25017608	25021997	-	4370	-	- && - && -	-
novel.4865	133.944212422557	163.097974314897	186.086935032387	607.045063823781	411.998497440862	600.811311682892	161.043040589947	539.951624315845	-1.74643392709228	2.45891212522817e-09	1.96221187593208e-07	-	chr7	37768172	37771238	-	2912	-	- && - && -	-
novel.3956	92.1309397615468	163.097974314897	107.826074504748	372.09834953442	680.163199917163	863.327965886678	121.018329527064	638.529838446087	-2.39931213394589	2.6983109086664e-09	2.1457232516014e-07	-	chr4	4527502	4532959	+	5458	-	- && - && -	-
Cfu0154770	287.732011870677	340.88249607995	120.869551259354	20.2745895579652	9.75144372641093	39.2421802675763	249.82801973666	23.0894045173175	3.44370898353373	2.76344057129562e-09	2.18985815027792e-07	Cfu0154770	chr27	9090288	9105498	+	1320	protein_coding	- && sp|Q9WVJ9|FBLN4_MOUSE EGF-containing fibulin-like extracellular matrix protein 2 OS=Mus musculus OX=10090 GN=Efemp2 PE=1 SV=1 && PF07645:Calcium-binding EGF domain|PF12662:Complement Clr-like EGF-like	-
Cfu0079940	504.594070078626	520.212970208177	526.956460886105	1073.36062365698	1266.46875396762	1315.28962827876	517.254500390969	1218.37300196779	-1.23593386047105	2.80137208742087e-09	2.21220852028517e-07	Cfu0079940	chr1	26233516	26254906	-	2793	protein_coding	- && sp|A8E657|AASS_BOVIN Alpha-aminoadipic semialdehyde synthase, mitochondrial OS=Bos taurus OX=9913 GN=AASS PE=2 SV=1 && PF05222:Alanine dehydrogenase/PNT, N-terminal domain|PF16653:Saccharopine dehydrogenase C-terminal domain	-
Cfu0137310	1032.57522486595	1368.94081759091	1090.43465668511	460.352445257327	313.265129710951	292.286584061947	1163.98356638066	355.301386343408	1.71124946159135	2.82868217494915e-09	2.22604562992624e-07	Cfu0137310	chr22	14003310	14040890	+	1158	protein_coding	- && sp|Q5RD69|TICN3_PONAB Testican-3 OS=Pongo abelii OX=9601 GN=SPOCK3 PE=2 SV=2 && PF07648:Kazal-type serine protease inhibitor domain|PF00086:Thyroglobulin type-1 repeat|PF10591:Secreted protein acidic and rich in cysteine Ca binding region	-
novel.1765	393.328242828142	242.714521018377	829.565121592977	3061.46302325274	3053.42081683242	2703.65090257301	488.535961813165	2939.51158088606	-2.58962640069587	2.84834613164951e-09	2.23379089903809e-07	-	chr18	479673	488683	+	3233	-	- && - && -	-
Cfu0189270	6.37829582964555	8.50273799745906	9.56521628671147	46.5122936918024	88.9819240034998	85.2502536847346	8.14875003793869	73.5814904600123	-3.18088872157602	2.89774348095411e-09	2.26472096176424e-07	Cfu0189270	chr8	12511333	12515409	-	1734	protein_coding	- && sp|Q32KJ8|ARSI_RAT Arylsulfatase I OS=Rattus norvegicus OX=10116 GN=Arsi PE=2 SV=1 && PF00884:Sulfatase	-
novel.5137	1.41739907325457	3.09190472634875	0.86956511697377	28.6229499641861	56.0708014268629	77.1311819052361	1.7929563055257	53.941644432095	-4.89649216241899	3.04671609624588e-09	2.37299534852466e-07	-	chr9	24234186	24234957	+	457	-	- && - && -	-
Cfu0070020	112.683226323738	115.173451056491	112.173900089616	302.926220454303	377.868444398424	529.092844297321	113.343525823282	403.295836383349	-1.83023968451066	3.27983965790898e-09	2.54006810539856e-07	Cfu0070020	chr2	16044195	16054160	-	966	protein_coding	- && sp|Q3MHI8|TM10A_BOVIN tRNA methyltransferase 10 homolog A OS=Bos taurus OX=9913 GN=TRMT10A PE=2 SV=1 && PF01746:tRNA (Guanine-1)-methyltransferase	-
novel.5266	142.448606862084	123.67618905395	195.652151319098	453.19670776628	546.080848679012	733.422817414701	153.925649078377	577.566791286665	-1.90854226734614	3.28864636652756e-09	2.54006810539856e-07	-	chr9	32000806	32002628	-	1823	-	- && - && -	-
novel.1507	82.2091462487648	138.362736504107	83.4782512294819	341.090153739885	383.96309672743	489.850664029745	101.350044660784	404.96797149902	-1.997721992686	3.29472844872081e-09	2.54006810539856e-07	-	chr16	8918365	8921107	+	2735	-	- && - && -	-
novel.115	109.848428177229	91.9841656088753	113.04346520659	386.409824516513	274.259354805307	334.235121589356	104.958686330898	331.634766970392	-1.66019793959858	3.43037684585486e-09	2.63241988607387e-07	-	chr1	40513809	40516860	+	3052	-	- && - && -	-
novel.1887	273.558021138131	241.168568655203	286.08692348437	845.569646858665	610.684163366485	752.367318233531	266.937837759235	736.20704281956	-1.46383472827453	3.43766744125198e-09	2.63241988607387e-07	-	chr18	5005001	5009996	-	4174	-	- && - && -	-
novel.941	10.6304930494092	10.0486903606334	6.08695581881639	76.327866571163	54.8518709610615	135.317862991642	8.92204640961969	88.8325335079556	-3.30487368464625	3.4880762919525e-09	2.66205768818375e-07	-	chr12	25880182	25882267	-	1126	-	- && - && -	-
novel.3053	82.2091462487648	34.7839281714234	93.9130326331672	238.524583034884	888.600309569196	1060.89204585448	70.3020356844518	729.338979486185	-3.37533438950359	3.56921155062701e-09	2.7148688393281e-07	-	chr23	2434952	2436663	-	1630	-	- && - && -	-
Cfu0207740	2733.45411277143	3590.47436347249	2825.21706504778	1286.8401254732	1101.91314108444	933.693254642332	3049.71518043057	1107.48217373332	1.46114609447691	3.64961456043645e-09	2.76677279826687e-07	Cfu0207740	chr6	28729348	28738176	-	1587	protein_coding	- && sp|Q60HD7|SERA_MACFA D-3-phosphoglycerate dehydrogenase OS=Macaca fascicularis OX=9541 GN=PHGDH PE=2 SV=4 && PF02826:D-isomer specific 2-hydroxyacid dehydrogenase, NAD binding domain|PF00389:D-isomer specific 2-hydroxyacid dehydrogenase, catalytic domain	-
Cfu0020170	345.845373874114	432.093685507238	486.956465505311	1030.4261987107	1549.26062203354	1320.70234279843	421.631841628888	1300.12972118089	-1.62509659634611	3.71332027956213e-09	2.80571571820869e-07	Cfu0020170	chr3	30468388	30514469	-	7791	protein_coding	- && sp|Q93008|USP9X_HUMAN Probable ubiquitin carboxyl-terminal hydrolase FAF-X OS=Homo sapiens OX=9606 GN=USP9X PE=1 SV=4 && PF00443:Ubiquitin carboxyl-terminal hydrolase	-
Cfu0112570	1960.97161784769	2213.80378406571	1958.26064342493	802.635221912386	894.694961898203	625.168527021387	2044.34534844611	774.166236943992	1.4005293511488	3.73801605296831e-09	2.81502314876352e-07	Cfu0112570	chr14	33057773	33106872	-	1584	protein_coding	- && sp|Q99624|S38A3_HUMAN Sodium-coupled neutral amino acid transporter 3 OS=Homo sapiens OX=9606 GN=SLC38A3 PE=1 SV=1 && PF01490:Transmembrane amino acid transporter protein	-
novel.71	32.600178684855	39.4217852609466	39.9999953807934	124.03278317814	162.117751951582	148.849649290806	37.340653108865	145.000061473509	-1.95917217429638	3.76922635980833e-09	2.82915891422841e-07	-	chr1	26000304	26010791	+	1938	-	- && - && -	-
novel.315	552.785638569281	774.522133950362	578.260802787557	1669.67208124419	1660.18329442146	1650.87792849804	635.1895251024	1660.24443472123	-1.38613844375205	3.8783266829331e-09	2.90147314966932e-07	-	chr1	43549982	43555091	-	5058	-	- && - && -	-
novel.2219	6.37829582964555	3.09190472634875	8.6956511697377	36.9713103704071	103.609089593116	171.853685999386	6.05528390857733	104.14469532097	-4.10987642101007	3.92905960942157e-09	2.92979025236311e-07	-	chr2	26685560	26688539	+	2980	-	- && - && -	-
Cfu0022400	6399.55681574437	6516.96218696158	3919.12998220078	1301.15160045529	1427.3675754534	1986.46622871731	5611.88299496891	1571.661801542	1.83641361200507	3.95397150178805e-09	2.93873117206423e-07	Cfu0022400	chr3	38880494	38890621	-	819	protein_coding	- && sp|Q9Y287|ITM2B_HUMAN Integral membrane protein 2B OS=Homo sapiens OX=9606 GN=ITM2B PE=1 SV=1 && PF04089:BRICHOS domain	-
novel.1849	573.337925131472	527.942732024049	614.782537700456	1293.99586296425	1233.55763139098	1422.19074004216	572.021064951992	1316.5814114658	-1.20271476307832	4.43131885654592e-09	3.28278451968807e-07	-	chr18	27592475	27599724	+	7092	-	- && - && -	-
Cfu0078000	356.475866923523	150.730355409502	189.565195500282	5.96311457587211	19.5028874528219	35.182644377827	232.257139277769	20.2162154688403	3.53227202214154	4.54736976812709e-09	3.35781917651021e-07	Cfu0078000	chr1	33834070	33862027	-	2082	protein_coding	- && sp|P19965|SP15_TETCF SITS-binding protein OS=Tetronarce californica OX=7787 PE=1 SV=2 && PF01055:Glycosyl hydrolases family 31	-
Cfu0170410	445.063309001934	514.02916075548	672.173835420724	1373.90159828093	3274.04723114247	3296.34314247641	543.755435059379	2648.0973239666	-2.28412823094032	4.56556869996914e-09	3.3603472149967e-07	Cfu0170410	chr9	26722117	26807401	-	2673	protein_coding	- && sp|Q12872|SFSWA_HUMAN Splicing factor, suppressor of white-apricot homolog OS=Homo sapiens OX=9606 GN=SFSWAP PE=1 SV=3 && PF09750:Alternative splicing regulator|PF01805:Surp module	-
novel.2749	598.851108450054	344.747376987886	1068.69552876076	3792.54087025466	3032.6989989138	3960.75384976537	670.764671399568	3595.33123964461	-2.42260528365486	4.66959116550772e-09	3.42582296377877e-07	-	chr21	19788280	19792988	-	4689	-	- && - && -	-
novel.5215	20.5522865621912	24.73523781079	5.21739070184262	116.877045687093	164.555612883184	170.500507369469	16.8349716916079	150.644388646582	-3.15132101423266	4.94312024708875e-09	3.61483549130352e-07	-	chr9	12899349	12901505	-	1480	-	- && - && -	-
Cfu0003850	2162.95098578647	2162.78735608095	2351.30407629707	944.557348818142	808.150898826306	588.632704013644	2225.68080605483	780.446983886031	1.51135456253215	4.97162203052042e-09	3.62402563590147e-07	Cfu0003850	chr17	14622923	14637172	+	660	protein_coding	- && sp|Q9TTY1|TIMP2_CANLF Metalloproteinase inhibitor 2 OS=Canis lupus familiaris OX=9615 GN=TIMP2 PE=2 SV=2 && PF00965:Tissue inhibitor of metalloproteinase	-
novel.1997	257.966631332331	313.828329724398	328.695614216085	711.99588035913	805.713037894703	960.75682724066	300.163525090938	826.155248498164	-1.46097158953501	5.17012199195235e-09	3.75668001479145e-07	-	chr19	16251183	16256358	+	5001	-	- && - && -	-
Cfu0208550	630.742587598282	531.034636750398	473.043423633731	195.590158088605	102.390159127315	116.373362172812	544.940215994137	138.117893129577	1.97916557261106	5.27494094353301e-09	3.82063636556597e-07	Cfu0208550	chr6	25240318	25244137	+	1068	protein_coding	- && sp|Q95LH1|GPR1_MACFA G-protein coupled receptor 1 OS=Macaca fascicularis OX=9541 GN=GPR1 PE=2 SV=1 && PF00001:7 transmembrane receptor (rhodopsin family)	-
Cfu0073760	374.902054875833	418.953090420256	329.565179333059	137.151635245058	121.893046580137	139.377398881392	374.473441543049	132.807360235529	1.49627298176068	5.45404436902695e-09	3.93782003443746e-07	Cfu0073760	chr2	1923775	1930593	+	1089	protein_coding	- && sp|Q06136|KDSR_HUMAN 3-ketodihydrosphingosine reductase OS=Homo sapiens OX=9606 GN=KDSR PE=1 SV=1 && PF00106:short chain dehydrogenase	-
novel.2522	318.914791482277	286.774163368847	439.130384071754	1125.83603192465	905.665336090415	1086.60243982289	348.273112974293	1039.36793594599	-1.57817257108563	5.52996079735148e-09	3.97999678525838e-07	-	chr20	18454539	18455597	+	1059	-	- && - && -	-
Cfu0145600	827.761058780667	854.911656835429	1056.52161712313	2162.22534521123	4475.91267042262	5066.30079040709	913.064777579742	3901.47960201364	-2.09528323564325	5.61267580399824e-09	4.02678504133539e-07	Cfu0145600	chr21	2263348	2280047	+	1515	protein_coding	- && sp|Q90X44|NRF1_DANRE Nuclear respiratory factor 1 OS=Danio rerio OX=7955 GN=nrf1 PE=2 SV=2 && PF10491:NLS-binding and DNA-binding and dimerisation domains of Nrf1	-
Cfu0127850	43.2306717342643	51.7894041663416	55.6521674863213	157.426224803024	174.307056609595	219.21493804646	50.2240811289757	183.64940648636	-1.87175252297482	5.84808761886203e-09	4.18248606024463e-07	Cfu0127850	chr5	25045076	25060406	+	1371	protein_coding	- && sp|Q0VAA2|LR74A_HUMAN Leucine-rich repeat-containing protein 74A OS=Homo sapiens OX=9606 GN=LRRC74A PE=2 SV=2 && -	-
Cfu0080380	652.712273233728	744.376062868462	365.217349128983	161.004093548547	132.863420772349	98.7820399838988	587.435228410391	130.883184768265	2.1651494599289	5.89305699639269e-09	4.20143558836862e-07	Cfu0080380	chr1	24974541	24999096	-	1575	protein_coding	- && sp|Q9NS82|AAA1_HUMAN Asc-type amino acid transporter 1 OS=Homo sapiens OX=9606 GN=SLC7A10 PE=1 SV=1 && PF13520:Amino acid permease	-
novel.242	83.6265453220194	99.7139274247472	179.130414096597	380.446709940641	933.700736803847	1074.42383215364	120.823628947788	796.190426299376	-2.72162096302509	6.31888585021581e-09	4.49095065285807e-07	-	chr1	18606561	18619206	-	1004	-	- && - && -	-
novel.1725	3.54349768313642	6.95678563428469	6.08695581881639	45.319670776628	53.6329404952601	74.4248246454032	5.52907971207916	57.7924786390971	-3.39340935836666	6.35317277765756e-09	4.50125260069364e-07	-	chr17	11745376	11758830	-	2590	-	- && - && -	-
novel.458	159.457395741139	108.989641603793	223.478235062259	540.258180574013	692.352504575176	949.931398201329	163.975090802397	727.514027783506	-2.1502462040073	6.44839859844516e-09	4.53137845841652e-07	-	chr10	35218020	35223678	+	2244	-	- && - && -	-
Cfu0158750	779.569490290011	862.641418651301	867.825986739823	275.495893405291	372.992722535218	259.810296943953	836.678965227045	302.766304294821	1.46581232388345	6.45482166567947e-09	4.53137845841652e-07	Cfu0158750	chr28	4626253	4742359	-	1635	protein_coding	- && sp|F1QCC6|GPC1_DANRE Glypican-1 OS=Danio rerio OX=7955 GN=gpc1 PE=2 SV=1 && PF01153:Glypican	-
novel.3137	15.5913898058002	26.2811901739644	15.6521721055279	171.737699785117	75.5736888796847	263.869832833702	19.1749173617642	170.393740499501	-3.14995197322854	6.45546594788265e-09	4.53137845841652e-07	-	chr24	21101991	21106576	+	3737	-	- && - && -	-
Cfu0148730	11629.0506965171	13797.6248413313	9826.95538692058	5019.74984996914	3516.61439383694	3935.04345579696	11751.2103082563	4157.13589986768	1.49912959736588	6.49649071087336e-09	4.54614425345824e-07	Cfu0148730	chr19	14119111	14129888	-	1188	protein_coding	- && sp|Q5NCC9|TRI58_MOUSE E3 ubiquitin-protein ligase TRIM58 OS=Mus musculus OX=10090 GN=Trim58 PE=2 SV=1 && PF13765:SPRY-associated domain|PF00622:SPRY domain	-
novel.3458	223.240354037594	282.909282460911	234.782581582918	664.290963752153	577.773040789848	667.117064548796	246.977406027141	636.393689696932	-1.36551056590177	6.61005217804155e-09	4.61142382469936e-07	-	chr26	18140887	18143883	+	2997	-	- && - && -	-
Cfu0237720	22.6783851720731	51.0164279847544	29.5652139771082	131.188520669186	259.632189215691	296.346119951697	34.4200090446452	229.055609945525	-2.73440547063719	6.72563131807477e-09	4.67770743324081e-07	Cfu0237720	chr23	24581926	24586640	-	642	protein_coding	- && sp|P46629|RAB25_RABIT Ras-related protein Rab-25 OS=Oryctolagus cuniculus OX=9986 GN=RAB25 PE=2 SV=1 && PF00071:Ras family	-
Cfu0149990	1929.08013869946	2441.83175763393	1681.73893622727	595.118834672036	814.245551155313	543.977809226402	2017.55027752022	651.114065017917	1.63142545951448	6.79623084184394e-09	4.71239872061149e-07	Cfu0149990	chr19	17855477	17872685	+	3363	protein_coding	- && sp|P36956|SRBP1_HUMAN Sterol regulatory element-binding protein 1 OS=Homo sapiens OX=9606 GN=SREBF1 PE=1 SV=2 && PF00010:Helix-loop-helix DNA-binding domain	-
novel.1293	291.984209090441	261.265949376469	234.782581582918	661.905717921804	677.72533898556	932.340076012415	262.677580016609	757.32371097326	-1.52654721541205	6.86919323289348e-09	4.748512513547e-07	-	chr15	3587167	3589241	+	2075	-	- && - && -	-
Cfu0065410	2612.97519154479	2017.46783394256	2338.26059954247	1020.88521538931	966.611859380484	999.999007508236	2322.90120834327	995.832027426008	1.22200007800731	6.96867636467717e-09	4.80268504732888e-07	Cfu0065410	chr2	34669881	34763965	-	2718	protein_coding	- && sp|Q90275|CADH2_DANRE Cadherin-2 OS=Danio rerio OX=7955 GN=cdh2 PE=1 SV=2 && PF08758:Cadherin prodomain like|PF00028:Cadherin domain|PF01049:Cadherin cytoplasmic region	-
novel.2180	267.888424845113	158.460117225373	313.913007227531	735.848338662618	1257.93624070701	1580.51263974238	246.753849766006	1191.43240637067	-2.27171497601176	7.15218047123325e-09	4.91426104100477e-07	-	chr2	4581657	4584834	+	2521	-	- && - && -	-
Cfu0195080	14953.5602228357	8379.8347845867	14691.3026512718	748.967190729537	2548.78360399066	2431.66199795981	12674.8992195647	1909.80426422667	2.73055702758882	7.23211798400586e-09	4.95421865392305e-07	Cfu0195080	chr16	19780768	19784610	-	1527	protein_coding	- && sp|Q9UGM5|FETUB_HUMAN Fetuin-B OS=Homo sapiens OX=9606 GN=FETUB PE=1 SV=2 && PF00031:Cystatin domain	-
novel.1695	321.040890092159	264.357854102818	288.695618835292	691.721290801165	669.19282572495	761.839568642946	291.364787676756	707.58456172302	-1.27951892991174	7.3454148418765e-09	5.0167198122762e-07	-	chr17	30469887	30512029	+	735	-	- && - && -	-
Cfu0044540	610.899000572718	674.808206525615	596.521670244006	199.168026834128	265.726841544698	250.338046534538	627.40962578078	238.410971637788	1.39651941144207	7.78027150969571e-09	5.29780583667693e-07	Cfu0044540	chr11	35534849	35544666	-	948	protein_coding	- && sp|Q9H936|GHC1_HUMAN Mitochondrial glutamate carrier 1 OS=Homo sapiens OX=9606 GN=SLC25A22 PE=1 SV=1 && PF00153:Mitochondrial carrier protein	-
Cfu0004090	104.887531420838	126.768093780299	64.347818656059	15.5040978972675	9.75144372641093	13.5317862991642	98.6678146190652	12.9291093076142	2.93335759367327	7.95181998237505e-09	5.39845498087032e-07	Cfu0004090	chr17	15239896	15247545	+	1356	protein_coding	- && sp|P15169|CBPN_HUMAN Carboxypeptidase N catalytic chain OS=Homo sapiens OX=9606 GN=CPN1 PE=1 SV=1 && PF13620:Carboxypeptidase regulatory-like domain|PF00246:Zinc carboxypeptidase	-
Cfu0069490	586.094516790763	560.407731650711	454.782556177282	121.647537347791	190.153152665013	184.032293668633	533.761601539585	165.277661227146	1.69260741956654	8.10756121198136e-09	5.48780549535988e-07	Cfu0069490	chr2	17676701	17680899	+	960	protein_coding	- && sp|Q8N0V4|LGI2_HUMAN Leucine-rich repeat LGI family member 2 OS=Homo sapiens OX=9606 GN=LGI2 PE=2 SV=1 && PF03736:EPTP domain	-
Cfu0041390	454.276402978088	360.206900619629	462.608642230046	151.463110227152	164.555612883184	144.790113401057	425.697315275921	153.602945503798	1.47006424419046	8.36873255492088e-09	5.64642348387804e-07	Cfu0041390	chr11	23230087	23262846	+	1653	protein_coding	- && sp|Q9R087|GPC6_MOUSE Glypican-6 OS=Mus musculus OX=10090 GN=Gpc6 PE=1 SV=1 && PF01153:Glypican	-
Cfu0071670	14.1739907325457	33.2379758082491	15.6521721055279	128.803274838838	114.579463785328	140.730577511308	21.0213795487742	128.037772045158	-2.60589529405403	8.39155404982094e-09	5.64642348387804e-07	Cfu0071670	chr2	11127871	11130145	-	1212	protein_coding	- && - && PF15344:FAM217 family	-
novel.3246	58.8220615400645	47.1515470768184	59.1304279542164	175.31556853064	171.869195677993	225.980831196043	55.0346788570331	191.055198468225	-1.79486743594244	9.03874723405743e-09	6.06395953817605e-07	-	chr25	79298	80367	+	1050	-	- && - && -	-
novel.3951	1686.70489717293	1998.91640558447	1204.34768700867	4992.31952292013	4464.94229623041	6878.20697586518	1629.98966325536	5445.15626500524	-1.73993845778979	9.14011493717845e-09	6.11393041224263e-07	-	chr4	3446525	3451641	+	5085	-	- && - && -	-
Cfu0200150	1661.19171385435	1840.45628835909	1637.39111526161	496.131132712559	760.612610660053	485.791128139996	1713.01303915835	580.844957170869	1.56004607990479	9.29236003878508e-09	6.19754089038384e-07	Cfu0200150	chr16	2004667	2040886	-	747	protein_coding	- && sp|O70352|CD82_RAT CD82 antigen OS=Rattus norvegicus OX=10116 GN=Cd82 PE=1 SV=1 && PF00335:Tetraspanin family	-
Cfu0228300	190.640175352739	204.065711939018	146.956504768567	45.319670776628	54.8518709610615	43.3017161573255	180.554130686775	47.8244192983383	1.91621318107159	9.57254645287908e-09	6.36574339116459e-07	Cfu0228300	chr15	5793490	5824376	+	729	protein_coding	- && sp|Q08E08|SCN4B_BOVIN Sodium channel subunit beta-4 OS=Bos taurus OX=9913 GN=SCN4B PE=2 SV=1 && PF07686:Immunoglobulin V-set domain	-
novel.3741	299.779903993341	306.871544090114	299.999965355951	901.622923871863	643.595285943122	811.907177949854	302.217137813135	785.708462588279	-1.37839332994639	9.64965906542634e-09	6.39831475583065e-07	-	chr3	8704584	8714071	+	9488	-	- && - && -	-
Cfu0208450	567.668328838454	607.559278727529	564.347760915977	1206.93439015651	1750.38414889076	1799.72757778884	579.858456160653	1585.68203894537	-1.4511477732007	9.68230018259207e-09	6.40129514688056e-07	Cfu0208450	chr6	25587769	25608758	+	3963	protein_coding	- && sp|Q7Z4L5|TT21B_HUMAN Tetratricopeptide repeat protein 21B OS=Homo sapiens OX=9606 GN=TTC21B PE=1 SV=2 && -	-
Cfu0239280	1041.78831884211	1100.71808258016	729.565133140993	263.569664253547	330.33015623217	350.473265148353	957.357178187752	314.79102854469	1.60543690158795	9.72728832803608e-09	6.41239763607318e-07	Cfu0239280	chr23	16657364	16684435	-	2583	protein_coding	- && sp|Q9H330|TM245_HUMAN Transmembrane protein 245 OS=Homo sapiens OX=9606 GN=TMEM245 PE=1 SV=3 && PF01594:AI-2E family transporter	-
Cfu0049550	345.845373874114	455.282970954854	421.739081732279	924.282759260177	1162.8596643745	1071.71747489381	407.622475520415	1052.9532995095	-1.36944593942535	1.01734936644149e-08	6.68716087889563e-07	Cfu0049550	chr13	18830643	18856574	+	8193	protein_coding	- && sp|Q8IWI9|MGAP_HUMAN MAX gene-associated protein OS=Homo sapiens OX=9606 GN=MGA PE=1 SV=4 && PF00907:T-box|PF16059:Domain of unknown function (DUF4801)	-
novel.4254	8.5043944395274	5.41083327111031	11.304346520659	72.7499978256397	49.976149097856	92.0161468343167	8.40652474376557	71.5807645859375	-3.09577316145937	1.0489121249252e-08	6.87475748045358e-07	-	chr5	13056841	13058165	+	1304	-	- && - && -	-
novel.3193	23628.0425511536	22374.5685522227	21102.6062587195	66051.034911105	44993.16135366	59265.1644544496	22368.4057873653	56769.7869064049	-1.34365597412691	1.09260206850484e-08	7.14053127701307e-07	-	chr24	11924637	11927060	-	1386	-	- && - && -	-
novel.4695	401.123937731042	323.104043903444	384.347781702406	814.56145106413	965.392928914682	1056.83250996473	369.525254445631	945.59562998118	-1.35525126226491	1.10039485448265e-08	7.17085391848109e-07	-	chr7	8228872	8233712	+	4841	-	- && - && -	-
Cfu0019050	897.922312906768	745.149039050049	1122.60856601314	2181.30731185402	3459.32466194428	3198.91428112242	921.893305989985	2946.51541830691	-1.67648001541623	1.10935543879395e-08	7.2085916412831e-07	Cfu0019050	chr3	25249528	25268336	-	1941	protein_coding	- && sp|Q91W39|NCOA5_MOUSE Nuclear receptor coactivator 5 OS=Mus musculus OX=10090 GN=Ncoa5 PE=1 SV=1 && PF00076:RNA recognition motif. (a.k.a. RRM, RBD, or RNP domain)	-
novel.2124	94.2570383714287	88.1192847009394	124.347811727249	277.88113923564	321.797642971561	347.766907888521	102.241378266539	315.815230031907	-1.62865838292817	1.11996086528939e-08	7.25677206816995e-07	-	chr19	17459778	17461260	-	1457	-	- && - && -	-
Cfu0238630	104.887531420838	96.6220226983985	70.4347744748754	245.680320525931	503.418282375964	618.402633871805	90.6481095313706	455.833745591233	-2.32825885378553	1.16731135774011e-08	7.54209153667138e-07	Cfu0238630	chr23	19841114	19856814	-	2097	protein_coding	- && sp|Q8NDA2|HMCN2_HUMAN Hemicentin-2 OS=Homo sapiens OX=9606 GN=HMCN2 PE=2 SV=3 && PF07679:Immunoglobulin I-set domain|PF00041:Fibronectin type III domain|PF13927:Immunoglobulin domain	-
novel.3401	458.528600197852	541.856303292618	343.478221204639	1138.95488399157	1587.04746647338	2001.35119364639	447.95437489837	1575.78451470378	-1.81411306555622	1.19673014094586e-08	7.71026447465484e-07	-	chr25	22223258	22224694	-	1417	-	- && - && -	-
novel.5046	12.7565916592911	13.9135712685694	13.0434767546066	79.9057353166863	67.0411756190752	175.913221889135	13.2378798941557	107.620044274965	-3.02106855646947	1.20308852579404e-08	7.72933399495306e-07	-	chr8	32886028	32889680	-	1400	-	- && - && -	-
novel.2511	946.113881397423	793.846538490042	1248.69550797433	3557.5941559653	2479.30456743998	3043.29873868203	996.2186426206	3026.73248736244	-1.60347146698655	1.20873192148265e-08	7.74344402939875e-07	-	chr20	13031482	13033941	+	2440	-	- && - && -	-
novel.4068	9.92179351278196	15.4595236317438	12.1739116376328	98.987701959477	74.3547584138834	63.5993956060719	12.5184095940528	78.9806186598107	-2.66133558458216	1.21209430350699e-08	7.74344402939875e-07	-	chr4	2709533	2713311	-	3779	-	- && - && -	-
novel.3861	127.565916592911	122.130236690776	86.956511697377	375.676218279943	305.951546916143	364.005051447518	112.217554993688	348.544272214534	-1.63281532096769	1.21932124535964e-08	7.76779358073228e-07	-	chr3	18398725	18399606	-	843	-	- && - && -	-
Cfu0146930	1039.66222023222	1110.76677294079	693.043398228095	261.184418423198	220.626414310047	345.060550628688	947.824130467036	275.623794453978	1.78299991551207	1.25386020086495e-08	7.96551467828815e-07	Cfu0146930	chr19	6266314	6271855	-	735	protein_coding	- && - && -	-
Cfu0058870	6687.28882761504	7458.44717613477	5994.78191641717	2676.2458216514	2448.83130579495	1594.04442604155	6713.505973389	2239.70718449596	1.58360082068226	1.27278375641408e-08	8.06320918443603e-07	Cfu0058870	chr10	25095862	25098432	+	1404	protein_coding	- && sp|O60883|G37L1_HUMAN G-protein coupled receptor 37-like 1 OS=Homo sapiens OX=9606 GN=GPR37L1 PE=1 SV=2 && PF00001:7 transmembrane receptor (rhodopsin family)	-
novel.1271	109.139728640602	67.2489277980853	170.434762926859	434.11474112349	554.613361939622	710.418780706122	115.607806455182	566.382294589744	-2.29395455952293	1.28973182933778e-08	8.14788083184145e-07	-	chr14	33774166	33774848	-	628	-	- && - && -	-
novel.1532	109.848428177229	108.989641603793	116.521725674485	584.385228435467	273.040424339506	667.117064548796	111.786598485169	508.18090577459	-2.18445527497779	1.31296886226149e-08	8.27170383224739e-07	-	chr16	21532217	21550328	+	1265	-	- && - && -	-
Cfu0017600	345.136674337487	369.482614798676	171.304328043833	29.8155728793605	35.3489835082396	71.7184673855704	295.307872393332	45.6276745910569	2.69996131483527	1.31922004421934e-08	8.2881274767073e-07	Cfu0017600	chr3	18395237	18396517	-	1281	protein_coding	- && sp|Q91178|GPRX_ORYLA Probable G-protein coupled receptor (Fragment) OS=Oryzias latipes OX=8090 PE=3 SV=1 && PF00001:7 transmembrane receptor (rhodopsin family)	-
novel.3124	0.708699536627283	2.31892854476156	0	35.7786874552326	32.9111225766369	116.373362172812	1.00920936046295	61.6877240682273	-5.90301158633815	1.32374164797977e-08	8.29362432506992e-07	-	chr24	14394355	14396661	+	1645	-	- && - && -	-
novel.2979	406.084834487433	499.342613305323	562.608630682029	1333.352419165	1136.04319412687	1558.86178166372	489.345359491595	1342.7524649852	-1.45662565157507	1.37046814556925e-08	8.54142960072875e-07	-	chr23	7164703	7167771	+	3035	-	- && - && -	-
Cfu0063500	133.235512885929	182.422378854576	230.434755998049	556.954901386455	575.335179858245	568.335024564897	182.030882579518	566.875035269866	-1.64068911749622	1.37080499681924e-08	8.54142960072875e-07	Cfu0063500	chr2	43624657	43630658	+	2367	protein_coding	- && sp|Q96EQ9|PRDM9_MOUSE Histone-lysine N-methyltransferase PRDM9 OS=Mus musculus OX=10090 GN=Prdm9 PE=1 SV=2 && PF00096:Zinc finger, C2H2 type	-
Cfu0159510	240.249142916649	190.925116852035	193.913021085151	52.4754082676746	58.5086623584656	71.7184673855704	208.362426951278	60.9008460039035	1.77789650044561	1.40641588348962e-08	8.73937607601214e-07	Cfu0159510	chr28	8357995	8375003	+	1524	protein_coding	- && sp|Q8J025|APCD1_HUMAN Protein APCDD1 OS=Homo sapiens OX=9606 GN=APCDD1 PE=1 SV=1 && PF14921:Adenomatosis polyposis coli down-regulated 1	-
Cfu0182030	68.0351555162192	107.443689240619	61.7391233051377	244.487697610756	374.21165300102	514.207879368241	79.0726560206586	377.635743326672	-2.2544599067143	1.42824931094924e-08	8.85086487163992e-07	Cfu0182030	chr8	39882885	39910791	-	4188	protein_coding	- && sp|Q8CDN9|LRRC9_MOUSE Leucine-rich repeat-containing protein 9 OS=Mus musculus OX=10090 GN=Lrrc9 PE=1 SV=2 && PF14580:Leucine-rich repeat	-
novel.3025	102.052733274329	95.0760703352241	127.826072195144	289.807368387384	323.016573437362	410.013124864676	108.318291934899	340.945688896474	-1.65500494424456	1.43760393733178e-08	8.88462672465673e-07	-	chr23	24827365	24839645	+	2959	-	- && - && -	-
Cfu0020340	414.589228926961	228.800949749808	329.565179333059	924.282759260177	1170.17324716931	1079.83654667331	324.318452669942	1058.09751770093	-1.7055780399132	1.45562815487615e-08	8.9716398716391e-07	Cfu0020340	chr3	31414437	31590879	-	3504	protein_coding	- && sp|Q5F479|S11IP_CHICK Serine/threonine-protein kinase 11-interacting protein OS=Gallus gallus OX=9031 GN=STK11IP PE=2 SV=1 && PF15904:LKB1 serine/threonine kinase interacting protein 1|PF13855:Leucine rich repeat	-
Cfu0123830	740.591015775511	861.868442469714	523.47820041821	232.561468459012	210.874970583636	246.278510644789	708.645886221145	229.904983229146	1.62467361627633	1.48924453826902e-08	9.15402392806818e-07	Cfu0123830	chr5	42833914	42902287	-	2382	protein_coding	- && sp|P53712|ITB1_BOVIN Integrin beta-1 OS=Bos taurus OX=9913 GN=ITGB1 PE=1 SV=3 && PF18372:Integrin beta epidermal growth factor like domain 1|PF07965:Integrin beta tail domain|PF17205:Integrin plexin domain|PF00362:Integrin beta chain VWA domain|PF08725:Integrin beta cytoplasmic domain	-
Cfu0153340	20202.1889910973	55199.7750795042	5691.30369059333	1782.97125818576	1589.48532740498	3016.23516608371	27031.0892537316	2129.56391722482	3.66603352659409	1.51336775140272e-08	9.25727793528791e-07	Cfu0153340	chr27	14125839	14130769	-	2595	protein_coding	- && sp|P12839|NFM_RAT Neurofilament medium polypeptide OS=Rattus norvegicus OX=10116 GN=Nefm PE=1 SV=4 && PF00038:Intermediate filament protein	-
novel.386	0	3.09190472634875	0	48.8975395221513	114.579463785328	33.8294657479106	1.03063490878292	65.7688230184634	-5.98816075016809	1.51418343750917e-08	9.25727793528791e-07	-	chr10	13926738	13929065	+	2328	-	- && - && -	-
Cfu0163970	339877.415076176	194149.200505435	421574.73392517	20936.495275887	57688.3221549813	70269.2130729299	318533.783168927	49631.343501266	2.68212431739433	1.53438434379001e-08	9.35563086617056e-07	Cfu0163970	chr9	4136016	4140017	-	660	protein_coding	- && sp|P13506|EPD1_CARAU Ependymin-1 OS=Carassius auratus OX=7957 GN=epd1 PE=2 SV=2 && PF00811:Ependymin	-
novel.805	734.212719945865	413.542257149145	1551.30416868121	5917.79490509548	5548.57148032782	4626.51773568425	899.686381925406	5364.29470703585	-2.57619933947971	1.54723280041043e-08	9.40874748121243e-07	-	chr12	11774902	11780851	+	5914	-	- && - && -	-
Cfu0194410	27.639281928464	15.4595236317438	24.3478232752656	88.2540957229072	129.206629374945	177.266400519051	22.4822096118245	131.575708538968	-2.54655321348661	1.59780675592672e-08	9.69037841334436e-07	Cfu0194410	chr16	22176570	22178223	-	1248	protein_coding	- && sp|Q6AX59|ABHD8_XENLA Protein ABHD8 OS=Xenopus laevis OX=8355 GN=abhd8 PE=2 SV=1 && PF00561:alpha/beta hydrolase fold	-
novel.719	1221.79800114544	935.301179720497	1013.04336127444	3018.52859830646	2298.90285850138	2669.8214368251	1056.71418071346	2662.41763121098	-1.333007382217	1.61434509474756e-08	9.76464108772438e-07	-	chr11	16126441	16134571	-	2669	-	- && - && PF01101:HMG14 and HMG17	-
Cfu0072950	255.840532722449	343.974400806298	185.217369915413	42.9344249462792	54.8518709610615	74.4248246454032	261.677434481387	57.4037068509146	2.19235498804986	1.62517270306408e-08	9.80405909437304e-07	Cfu0072950	chr2	3564870	3570864	-	729	protein_coding	- && sp|Q8AV61|INSI1_DANRE Insulin-induced gene 1 protein OS=Danio rerio OX=7955 GN=insig1 PE=2 SV=1 && PF07281:Insulin-induced protein (INSIG)	-
novel.4138	335.214880824705	288.320115732021	366.086914245957	862.266367671107	725.263627151813	906.629682044003	329.873970267561	831.386558955641	-1.33378313661369	1.65721728833887e-08	9.9709240181722e-07	-	chr4	22121425	22131922	-	3412	-	- && F8W2M1.2 RecName: Full=E3 ubiquitin-protein ligase HACE1; AltName: Full=HECT domain and ankyrin repeat-containing E3 ubiquitin-protein ligase 1; AltName: Full=HECT-type E3 ubiquitin transferase HACE1 && PF00632:HECT-domain (ubiquitin-transferase)	-
Cfu0040080	10.6304930494092	7.72976181587188	6.08695581881639	58.4385228435467	52.4140100294588	97.4288613539824	8.1490702280325	69.4271314089959	-3.07837159516294	1.68726733261216e-08	1.01249395634824e-06	Cfu0040080	chr11	16802148	16802935	+	558	protein_coding	- && - && PF13358:DDE superfamily endonuclease	-
Cfu0106680	268.59712438174	320.785115358683	199.999976903967	51.2827853525001	53.6329404952601	85.2502536847346	263.12740554813	63.388659844165	2.05769227687677	1.70687445346003e-08	1.02156436039583e-06	Cfu0106680	chr12	29520442	29542005	+	1743	protein_coding	- && sp|O08832|GALT4_MOUSE Polypeptide N-acetylgalactosaminyltransferase 4 OS=Mus musculus OX=10090 GN=Galnt4 PE=1 SV=1 && PF00652:Ricin-type beta-trefoil lectin domain|PF00535:Glycosyl transferase family 2	-
Cfu0019440	2073.65484417143	2126.45747554635	2811.3040231762	5221.30312263362	8336.26545561555	9045.99914099129	2337.13878096466	7534.52257308015	-1.68882372349076	1.72878905706067e-08	1.03196455445488e-06	Cfu0019440	chr3	26534083	26544345	+	2511	protein_coding	- && sp|P52756|RBM5_HUMAN RNA-binding protein 5 OS=Homo sapiens OX=9606 GN=RBM5 PE=1 SV=2 && PF01585:G-patch domain|PF00641:Zn-finger in Ran binding protein and others|PF17780:OCRE domain|PF00076:RNA recognition motif. (a.k.a. RRM, RBD, or RNP domain)	-
novel.4406	0	0	0.86956511697377	36.9713103704071	45.1004272346506	63.5993956060719	0.289855038991257	48.5570444037098	-7.43735976567162	1.75693413418537e-08	1.04601971240256e-06	-	chr5	25273531	25274932	-	1376	-	- && - && -	-
Cfu0071760	1333.77252793255	1678.13129022578	708.695570333623	46.5122936918024	203.561387788828	194.857722707965	1240.19979616398	148.310468062865	3.0648608062123	1.8064665637157e-08	1.07270154199964e-06	Cfu0071760	chr2	10678787	10754575	-	1923	protein_coding	- && sp|P28571|SC6A9_MOUSE Sodium- and chloride-dependent glycine transporter 1 OS=Mus musculus OX=10090 GN=Slc6a9 PE=1 SV=3 && PF00209:Sodium:neurotransmitter symporter family	-
novel.471	5.66959629301827	3.86488090793594	5.21739070184262	44.1270478614536	42.6625663030478	62.2462169761554	4.91728930093227	49.678610380219	-3.33332557841759	1.83391194471866e-08	1.08616300413376e-06	-	chr10	40061089	40062822	+	1734	-	- && - && -	-
Cfu0158760	196.309771645757	237.303687747267	231.304321115023	32.2008187097094	71.9168974822806	46.0080734171584	221.639260169349	50.0419298697161	2.14663965563536	1.84550522122599e-08	1.09019026613877e-06	Cfu0158760	chr28	4878660	4977015	-	1815	protein_coding	- && sp|P78333|GPC5_HUMAN Glypican-5 OS=Homo sapiens OX=9606 GN=GPC5 PE=1 SV=1 && PF01153:Glypican	-
Cfu0225230	160.166095277766	139.908688867281	150.434765236462	341.090153739885	525.359030760389	487.144306769912	150.169849793836	451.197830423395	-1.58661458606674	1.94338348051649e-08	1.14503550511364e-06	Cfu0225230	chr18	29547466	29558285	-	1785	protein_coding	- && - && PF05485:THAP domain	-
novel.3389	60.2394606133191	47.9245232584056	49.5652116675049	184.856551852035	156.023099622575	174.560043259219	52.5763985130765	171.813231577943	-1.70640133293161	1.9569888809574e-08	1.15007230283241e-06	-	chr25	13960834	13965417	-	1641	-	- && Q63625.2 RecName: Full=PHD and RING finger domain-containing protein 1; AltName: Full=CTD-binding SR-like protein rA9 && -	-
novel.1513	144.574705471966	111.308570148555	243.478232752656	725.114732426048	555.832292405423	742.895067824116	166.453836124392	674.614030885196	-2.02046678027761	2.00575926295927e-08	1.1756954360176e-06	-	chr16	11724712	11726099	+	1366	-	- && - && -	-
Cfu0076520	2432.96550924146	2080.85188083271	1848.69543868624	5265.43017049507	4609.99502166077	6267.92341377287	2120.8376095868	5381.11620197624	-1.34310259625702	2.01340867268092e-08	1.17714533271933e-06	Cfu0076520	chr1	40848135	40861786	+	471	protein_coding	- && sp|Q8WVJ2|NUDC2_HUMAN NudC domain-containing protein 2 OS=Homo sapiens OX=9606 GN=NUDCD2 PE=1 SV=1 && PF04969:CS domain	-
novel.4031	4.2521972197637	5.41083327111031	1.73913023394754	46.5122936918024	42.6625663030478	51.4207879368241	3.80072024160718	46.8652159772248	-3.60493320722066	2.02132462436549e-08	1.17874322902421e-06	-	chr4	35780822	35783567	+	2723	-	- && - && -	-
novel.4069	1375.58580059356	1559.86593444294	1381.73897087132	3532.54907474664	2960.78210143152	3017.58834471362	1439.06356863594	3170.30650696393	-1.13952938517712	2.03875453157885e-08	1.18586686219176e-06	-	chr4	2840946	2849677	-	3151	-	- && Q6PEH5.1 RecName: Full=Ubiquitin-conjugating enzyme E2 variant 2 && PF00179:Ubiquitin-conjugating enzyme	-
novel.39	85.7526439319013	53.3353565295159	75.652165176718	401.91392241378	227.939997104856	259.810296943953	71.5800552127117	296.554738820863	-2.05062055007213	2.04560491286349e-08	1.18681613605241e-06	-	chr1	13969560	13971730	+	2151	-	- && - && -	-
novel.4514	109.848428177229	173.14666467553	163.478241991069	584.385228435467	407.122775577656	480.37841362033	148.824444947943	490.628805877818	-1.72236526815173	2.13086767662952e-08	1.23313800431514e-06	-	chr6	36907773	36916220	+	8448	-	- && - && -	-
Cfu0018350	372.067256729324	404.266542970099	324.347788631216	137.151635245058	138.958073101356	143.436934771141	366.89386277688	139.848881039185	1.39215947089459	2.14640176940557e-08	1.23897501120789e-06	Cfu0018350	chr3	21300373	21317217	+	1476	protein_coding	- && sp|P17809|GTR1_MOUSE Solute carrier family 2, facilitated glucose transporter member 1 OS=Mus musculus OX=10090 GN=Slc2a1 PE=1 SV=4 && PF00083:Sugar (and other) transporter	-
Cfu0029230	59.5307610766918	62.6110707085622	68.6956442409278	177.700814360989	190.153152665013	239.512617495207	63.6124920087273	202.455528173736	-1.67047288862662	2.23587229022021e-08	1.28735299991084e-06	Cfu0029230	chr26	1024527	1029059	+	996	protein_coding	- && - && PF13465:Zinc-finger double domain|PF00096:Zinc finger, C2H2 type	-
novel.1173	143.157306398711	148.41142686474	149.565200119488	553.377032640932	409.560636509259	353.179622408186	147.04464446098	438.705763852792	-1.5778308570968	2.25277440424255e-08	1.29380929989112e-06	-	chr14	32610323	32620735	+	1712	-	- && - && -	-
Cfu0034690	2.12609860988185	1.54595236317438	2.60869535092131	23.8524583034884	103.609089593116	43.3017161573255	2.09358210799251	56.9210880179767	-4.7723949975456	2.29301895660088e-08	1.31360529294644e-06	Cfu0034690	chr20	9693456	9704689	-	1197	protein_coding	- && sp|P58875|S14L2_BOVIN SEC14-like protein 2 OS=Bos taurus OX=9913 GN=SEC14L2 PE=1 SV=2 && PF00650:CRAL/TRIO domain	-
Cfu0003350	5677.39198792117	9469.73120062464	4313.91254530687	1980.94666210471	1604.1124929946	1303.11102060951	6487.01191128422	1629.39005856961	1.99313640535811	2.31777973370547e-08	1.32445388149908e-06	Cfu0003350	chr17	13099772	13123664	-	7536	protein_coding	- && sp|P12276|FAS_CHICK Fatty acid synthase OS=Gallus gallus OX=9031 GN=FASN PE=1 SV=5 && PF08659:KR domain|PF02801:Beta-ketoacyl synthase, C-terminal domain|PF00107:Zinc-binding dehydrogenase|PF16197:Ketoacyl-synthetase C-terminal extension|PF00550:Phosphopantetheine attachment site|PF00975:Thioesterase domain|PF00698:Acyl transferase domain|PF00109:Beta-ketoacyl synthase, N-terminal domain|PF1…	-
novel.2668	336.63227989796	459.147851862789	531.304286470974	1345.27864831675	1165.29752530611	1177.26540802729	442.361472743907	1229.28052721671	-1.4753274168199	2.34066308871941e-08	1.33157404442052e-06	-	chr21	7656418	7662428	+	4994	-	- && - && -	-
Cfu0119710	493.254877492589	486.202018218341	435.652123603859	206.323764325175	184.058500336006	194.857722707965	471.703006438263	195.079995789715	1.27400732407891	2.34194968899533e-08	1.33157404442052e-06	Cfu0119710	chr7	10520049	10531552	+	1572	protein_coding	- && sp|P50428|ARSA_MOUSE Arylsulfatase A OS=Mus musculus OX=10090 GN=Arsa PE=1 SV=2 && PF00884:Sulfatase|PF14707:C-terminal region of aryl-sulfatase	-
Cfu0050940	232.453448013749	191.698093033623	152.17389547041	39.3565562007559	54.8518709610615	54.1271451966569	192.10847883926	49.4451907861581	1.96085560748387	2.3529348337449e-08	1.33448371381198e-06	Cfu0050940	chr13	14466963	14469244	+	1410	protein_coding	- && sp|Q4R6K2|ZNT1_MACFA Zinc transporter 1 OS=Macaca fascicularis OX=9541 GN=SLC30A1 PE=2 SV=1 && PF01545:Cation efflux family	-
novel.2622	72.2873527359829	77.2976181587188	125.217376844223	329.16392458814	288.886520394924	358.592336927852	91.6007825796415	325.547593970305	-1.83238474008153	2.42033830689346e-08	1.36929736601189e-06	-	chr20	29279230	29283217	-	1791	-	- && - && -	-
Cfu0079160	298.362504920086	265.130830284405	233.913016465944	609.430309654129	643.595285943122	738.835531934367	265.802117223479	663.953709177206	-1.31955952009687	2.56713286499774e-08	1.44874200368843e-06	Cfu0079160	chr1	28720607	28726294	-	1200	protein_coding	- && sp|Q8K4Q6|NEIL1_MOUSE Endonuclease 8-like 1 OS=Mus musculus OX=10090 GN=Neil1 PE=2 SV=3 && PF01149:Formamidopyrimidine-DNA glycosylase N-terminal domain|PF09292:Endonuclease VIII-like 1, DNA bind	-
novel.5204	180.00968230333	114.400474874904	160.869546640147	529.524574337443	430.282454427882	431.663982943339	151.759901272794	463.823670569555	-1.61168921980697	2.61524089553705e-08	1.47223821007919e-06	-	chr9	7473964	7475070	-	1107	-	- && - && -	-
novel.4415	366.397660436305	192.47106921521	447.826035241492	1327.38930458913	1329.85313818929	1204.32898062562	335.564921631002	1287.19047446801	-1.94002993182431	2.62933866668684e-08	1.47651973571503e-06	-	chr5	28654077	28658010	-	3908	-	- && - && -	-
Cfu0230210	701.61254126101	1222.84831927093	926.086849577065	320.815564181919	319.359782039958	253.044403794371	950.182570036335	297.739916672083	1.67350450870753	2.77207293163685e-08	1.55283878532554e-06	Cfu0230210	chr15	13273959	13276721	+	2154	protein_coding	- && sp|Q1JPB9|PA2G3_BOVIN Group 3 secretory phospholipase A2 OS=Bos taurus OX=9913 GN=PLA2G3 PE=2 SV=1 && PF05826:Phospholipase A2	-
novel.2128	698.777743114501	541.083327111031	739.130349427705	1802.05322482855	1454.18404570103	1786.19579148968	659.663806551079	1680.81102067309	-1.34944354755893	2.78293388445395e-08	1.55509251435224e-06	-	chr19	18998103	18999157	-	1010	-	- && - && -	-
Cfu0205200	81.5004467121376	93.5301179720497	86.0869465804033	209.901633070698	324.235503903164	331.528764329524	87.0391704215302	288.555300434462	-1.72867839084471	2.79356499885578e-08	1.55720707767101e-06	Cfu0205200	chr25	63000	75456	+	1686	protein_coding	- && sp|Q64550|UD11_RAT UDP-glucuronosyltransferase 1A1 OS=Rattus norvegicus OX=10116 GN=Ugt1a1 PE=1 SV=1 && PF00201:UDP-glucoronosyl and UDP-glucosyl transferase	-
Cfu0065960	2705.81483084297	3170.74829687064	1377.39114528645	533.102443082966	531.453683089396	725.303745635203	2417.98475766669	596.619957269188	2.0192894790878	2.82528914455304e-08	1.5710403671044e-06	Cfu0065960	chr2	30668303	30690557	+	1278	protein_coding	- && sp|P78508|KCJ10_HUMAN ATP-sensitive inward rectifier potassium channel 10 OS=Homo sapiens OX=9606 GN=KCNJ10 PE=1 SV=1 && PF01007:Inward rectifier potassium channel transmembrane domain|PF17655:Inward rectifier potassium channel C-terminal domain	-
Cfu0022560	5272.72455250699	4243.63923691366	4473.04296171307	2184.88518059954	2077.05751372553	2204.32798813385	4663.13558371124	2155.42356081964	1.11339323321191	2.96228973455945e-08	1.64320379105087e-06	Cfu0022560	chr3	39414880	39418898	-	423	protein_coding	- && sp|P56384|AT5G3_MOUSE ATP synthase F(0) complex subunit C3, mitochondrial OS=Mus musculus OX=10090 GN=Atp5mc3 PE=1 SV=1 && PF00137:ATP synthase subunit C	-
Cfu0139100	1554.17808382363	1815.7210505483	522.608635301236	164.58196229407	176.744917541198	282.814333652532	1297.50258989106	208.0470711626	2.64166043633765	3.05277726199407e-08	1.68927769512241e-06	Cfu0139100	chr19	30176536	30226716	-	4284	protein_coding	- && sp|P28799|GRN_HUMAN Progranulin OS=Homo sapiens OX=9606 GN=GRN PE=1 SV=2 && PF00396:Granulin	-
novel.4018	218.279457281203	200.200831031082	276.521707197659	555.762278471281	875.192074445381	692.827458517208	231.667331836648	707.927270477957	-1.61226285046014	3.2093509202069e-08	1.77160844607441e-06	-	chr4	28734552	28742707	+	3386	-	- && Q86TP1.2 RecName: Full=Protein prune homolog; Short=hPrune; AltName: Full=Drosophila-related expressed sequence 17; Short=DRES-17; Short=DRES17; AltName: Full=HTcD37 && PF02833:DHHA2 domain	-
novel.3190	417.42402707347	353.250114985345	734.782523842836	1941.59010590396	1694.3133474639	1771.3108265606	501.818888633883	1802.40475997615	-1.84535968684321	3.21725865931415e-08	1.77167345493418e-06	-	chr24	6481239	6484535	-	3255	-	- && - && -	-
novel.1146	14.1739907325457	22.4163092660284	32.1739093280295	98.987701959477	123.111977045938	173.206864629302	22.9214031088679	131.768847878239	-2.53015710010948	3.22837876599044e-08	1.77350285688214e-06	-	chr14	20050323	20053412	+	1288	-	- && - && -	-
novel.4324	5.66959629301827	6.95678563428469	7.82608605276393	38.1639332855815	63.3843842216711	83.8970750548182	6.81748932668896	61.8151308540236	-3.1844936960263	3.24569694810113e-08	1.77872013712443e-06	-	chr5	3299988	3323204	-	1981	-	- && - && -	-
novel.1735	214.735959598067	212.568449936477	205.21736760581	545.028672234711	443.690689551697	533.15238018707	210.840592380118	507.290580657826	-1.26631498449609	3.46167913747598e-08	1.88861431693632e-06	-	chr17	18244036	18248337	-	3824	-	- && Q802G6.3 RecName: Full=Methionine-R-sulfoxide reductase B1-A; Short=MsrB; Short=MsrB1-A; AltName: Full=Selenoprotein X-A; Short=SePR; Short=SelX-A && -	-
Cfu0056880	26.2218828552095	25.5082139923772	96.5217279840885	287.422122557036	483.915394923143	431.663982943339	49.4172749438917	401.000500141172	-3.02575701019022	3.46283326809325e-08	1.88861431693632e-06	Cfu0056880	chr10	15891948	15897171	-	2052	protein_coding	- && - && PF05380:Pao retrotransposon peptidase	-
Cfu0032850	347.971472483996	381.850233704071	465.217337580967	880.155711398723	1287.19057188624	1447.90113401057	398.346347923011	1205.08247243185	-1.59729190726426	3.51157885241266e-08	1.91061813015361e-06	Cfu0032850	chr20	18542232	18558337	+	2712	protein_coding	- && sp|Q9Y5B6|PAXB1_HUMAN PAX3- and PAX7-binding protein 1 OS=Homo sapiens OX=9606 GN=PAXBP1 PE=1 SV=2 && PF07842:GC-rich sequence DNA-binding factor-like protein	-
novel.4016	262.218828552095	173.14666467553	288.695618835292	902.815546787037	681.382130382964	698.240173036874	241.353704020972	760.812616735625	-1.65695054783305	3.52650592447574e-08	1.91416048306329e-06	-	chr4	27923496	27924866	+	1359	-	- && - && -	-
Cfu0019070	2994.25554225027	2290.32842604284	2979.99965586911	1116.29504860326	1232.33870092518	1202.9758019957	2754.86120805407	1183.86985050805	1.21849913219026	3.59394075796565e-08	1.94450486554586e-06	Cfu0019070	chr3	25279386	25295208	-	1443	protein_coding	- && sp|P55058|PLTP_HUMAN Phospholipid transfer protein OS=Homo sapiens OX=9606 GN=PLTP PE=1 SV=1 && PF01273:LBP / BPI / CETP family, N-terminal domain|PF02886:LBP / BPI / CETP family, C-terminal domain	-
Cfu0077190	1196.28481782685	1385.17331740424	352.173872374377	168.159831039593	99.9522981957121	162.381435589971	977.87733586849	143.497854941759	2.76906844210561	3.59950995205033e-08	1.94450486554586e-06	Cfu0077190	chr1	37592577	37609472	-	2907	protein_coding	- && sp|Q9I8N6|CSF1R_DANRE Macrophage colony-stimulating factor 1 receptor OS=Danio rerio OX=7955 GN=csf1r PE=2 SV=1 && PF13927:Immunoglobulin domain|PF07714:Protein tyrosine kinase	-
novel.3325	798.704377778948	588.23487418785	1112.17378460945	3664.930218331	2479.30456743998	2553.44807465229	833.03767885875	2899.22762014109	-1.79952655053888	3.64815045722127e-08	1.96611103906596e-06	-	chr25	23310821	23313931	+	3080	-	- && - && -	-
novel.2022	2.12609860988185	0.772976181587188	0.86956511697377	21.4672124731396	49.976149097856	60.893038346239	1.25621330281427	44.1121333057449	-5.1010929193859	3.72985104193383e-08	2.00273483383189e-06	-	chr19	26847986	26850524	+	2445	-	- && - && -	-
novel.1696	46.7741694174007	42.5136899872953	45.217386082636	145.499995651279	138.958073101356	143.436934771141	44.8350818291107	142.631667841259	-1.66927139594126	3.73371837288274e-08	2.00273483383189e-06	-	chr17	30616976	30619974	+	1154	-	- && - && -	-
Cfu0090280	315.371293799141	304.552615545352	303.478225823846	124.03278317814	126.768768443342	112.313826283063	307.80071172278	121.038459301515	1.34578415778403	3.76263247977548e-08	2.01349530558903e-06	Cfu0090280	chr4	8063235	8076389	+	1065	protein_coding	- && sp|Q90952|PON2_CHICK Serum paraoxonase/arylesterase 2 OS=Gallus gallus OX=9031 GN=PON2 PE=2 SV=1 && PF01731:Arylesterase	-
Cfu0160970	381.989050242106	609.878207272291	231.304321115023	95.4098332139537	65.8222451532738	83.8970750548182	407.72385954314	81.7097178073486	2.31933889674141	3.83058519057336e-08	2.04504692462934e-06	Cfu0160970	chr28	12589386	12607649	-	2325	protein_coding	- && sp|Q07891|TFR1_CRIGR Transferrin receptor protein 1 OS=Cricetulus griseus OX=10029 GN=TFRC PE=2 SV=1 && PF02225:PA domain|PF04253:Transferrin receptor-like dimerisation domain|PF04389:Peptidase family M28	-
novel.1422	116.226724006874	149.184403046327	109.565204738695	448.426216105583	308.389407847746	385.65590952618	124.992110597299	380.82384449317	-1.60690868059306	4.03612787870718e-08	2.14973434064256e-06	-	chr15	11273299	11273772	-	448	-	- && - && -	-
Cfu0223320	308.284298432868	307.644520271701	374.782565415695	813.368828148956	945.890041461861	719.891031115537	330.237128040088	826.383300242118	-1.32413802647198	4.0915512870572e-08	2.17416240470892e-06	Cfu0223320	chr18	21676515	21729104	-	10668	protein_coding	- && sp|Q96T58|MINT_HUMAN Msx2-interacting protein OS=Homo sapiens OX=9606 GN=SPEN PE=1 SV=1 && PF00076:RNA recognition motif. (a.k.a. RRM, RBD, or RNP domain)|PF07744:SPOC domain|PF15816:Transmembrane protein 82	-
Cfu0136420	2.12609860988185	0.772976181587188	0	11.9262291517442	2020.98671229867	2355.88399468449	0.966358263823012	1462.93231204497	-10.5365401516563	4.21759203718453e-08	2.23591365272e-06	Cfu0136420	chr22	17698549	17709249	-	4317	protein_coding	- && sp|G5EBQ8|CHS2_CAEEL Chitin synthase chs-2 OS=Caenorhabditis elegans OX=6239 GN=chs-2 PE=1 SV=1 && PF03142:Chitin synthase	-
novel.1212	0	7.72976181587188	0.86956511697377	78.7131124015118	59.727592824267	105.547933133481	2.86644231094855	81.3295461197532	-4.82645318472033	4.42712375311564e-08	2.34153663993277e-06	-	chr14	6053130	6055416	-	2287	-	- && - && -	-
Cfu0147740	0.708699536627283	1.54595236317438	1.73913023394754	25.0450812186629	67.0411756190752	35.182644377827	1.33126071124973	42.422967071855	-5.01931713785764	4.54091759685461e-08	2.3961505546465e-06	Cfu0147740	chr19	9278665	9279669	+	633	protein_coding	- && - && -	-
Cfu0061220	288.440711407304	288.320115732021	121.739116376328	25.0450812186629	35.3489835082396	52.7739665667405	232.833314505218	37.722677097881	2.63099231637129	4.59697111542948e-08	2.42011375181048e-06	Cfu0061220	chr10	35808935	35814442	+	1260	protein_coding	- && sp|P17679|GATA1_MOUSE Erythroid transcription factor OS=Mus musculus OX=10090 GN=Gata1 PE=1 SV=1 && PF00320:GATA zinc finger	-
Cfu0035200	126.857217056284	98.1679750615728	129.565202429092	310.08195794535	565.583736131834	380.243195006515	118.196798182316	418.636296361233	-1.82480718301157	4.71498169454213e-08	2.47345672444474e-06	Cfu0035200	chr20	7986512	7993707	+	1095	protein_coding	- && sp|Q9NP87|DPOLM_HUMAN DNA-directed DNA/RNA polymerase mu OS=Homo sapiens OX=9606 GN=POLM PE=1 SV=1 && PF14791:DNA polymerase beta thumb|PF10391:Fingers domain of DNA polymerase lambda|PF14716:Helix-hairpin-helix domain	-
novel.5256	501.050572395489	449.872137683743	711.304265684544	1495.54913562872	1483.43837688026	1502.02827920723	554.075658587925	1493.67193057207	-1.43128842309203	4.72004668869111e-08	2.47345672444474e-06	-	chr9	30391169	30435813	-	4136	-	- && - && -	-
Cfu0241420	466.324295100752	475.38035167612	458.260816645177	958.868823800235	1726.00553957474	1699.59235917503	466.655154474017	1461.48890751667	-1.6468278420662	4.74422583667482e-08	2.48041214260909e-06	Cfu0241420	chr23	4388248	4420859	+	4191	protein_coding	- && sp|P30415|NKTR_MOUSE NK-tumor recognition protein OS=Mus musculus OX=10090 GN=Nktr PE=1 SV=4 && PF00160:Cyclophilin type peptidyl-prolyl cis-trans isomerase/CLD	-
novel.3949	2.12609860988185	0.772976181587188	1.73913023394754	23.8524583034884	39.0057749056437	67.6589314958211	1.54606834180553	43.5057215683178	-4.8059395969337	4.75540481398826e-08	2.48055439643429e-06	-	chr4	3330536	3333285	+	2728	-	- && - && -	-
Cfu0043470	145.283405008593	369.482614798676	104.347814036852	20.2745895579652	28.0354007134314	6.76589314958211	206.37127794804	18.3586278069929	3.48404588594519	4.83467365473264e-08	2.51613233248477e-06	Cfu0043470	chr11	31096744	31098222	+	1479	protein_coding	- && sp|P16388|KCNA1_MOUSE Potassium voltage-gated channel subfamily A member 1 OS=Mus musculus OX=10090 GN=Kcna1 PE=1 SV=1 && PF02214:BTB/POZ domain|PF00520:Ion transport protein	-
novel.4041	101.344033737701	126.768093780299	275.652142080685	639.24588253349	861.783839321566	1197.56308747603	167.921423199562	899.530936443697	-2.42293192496514	4.86321471748142e-08	2.5252075872073e-06	-	chr4	38328535	38398838	+	8019	-	- && - && -	-
Cfu0107740	985.092355911924	1195.79415291538	909.565112354564	452.004084851106	430.282454427882	365.358230077434	1030.15054039396	415.881589785474	1.30820454792356	4.88490020810025e-08	2.53068987318506e-06	Cfu0107740	chr12	33466701	33495170	+	2949	protein_coding	- && sp|Q5RFR6|K319L_PONAB Dyslexia-associated protein KIAA0319-like protein OS=Pongo abelii OX=9601 GN=Kiaa0319l PE=2 SV=1 && PF02010:REJ domain	-
novel.3407	219.696856354458	212.568449936477	217.391279243443	1161.61471937989	503.418282375964	792.962677131024	216.552195178126	819.331892962292	-1.91982145321953	4.90978385029609e-08	2.53780032062009e-06	-	chr25	24141250	24144249	-	2907	-	- && - && -	-
Cfu0102640	6342.86085281418	7731.30776823505	2225.21713433588	784.745878184769	621.654537558697	1265.22201897186	5433.12858512837	890.540811571774	2.609258386718	4.93849203166176e-08	2.54685089061414e-06	Cfu0102640	chr12	15101627	15102343	-	444	protein_coding	- && sp|O13163|HBB_SILAS Hemoglobin subunit beta OS=Silurus asotus OX=30991 GN=hbb PE=2 SV=2 && PF00042:Globin	-
novel.756	41.8132726610097	132.178927051409	120.869551259354	413.840151565524	570.45945799504	653.585278249632	98.2872503239243	545.961629270065	-2.47544151917723	5.03543236084975e-08	2.59096918965624e-06	-	chr11	32011530	32021311	-	8906	-	- && - && -	-
Cfu0230950	1.41739907325457	0	2.60869535092131	53.668031182849	30.4732616450342	37.8890016376598	1.34203147472529	40.6767648218477	-4.95671231721243	5.04721719084024e-08	2.59117066752324e-06	Cfu0230950	chr15	17922883	17924082	+	561	protein_coding	- && sp|P53545|GSC_CHICK Homeobox protein goosecoid OS=Gallus gallus OX=9031 GN=GSC PE=2 SV=1 && PF00046:Homeodomain	-
novel.2325	68.7438550528465	93.5301179720497	85.2173814634295	211.094255985873	297.419033655533	368.064587337267	82.4971181627752	292.192625659558	-1.82459692131571	5.06339717401164e-08	2.59362256595826e-06	-	chr2	3473067	3478460	-	431	-	- && - && -	-
Cfu0057920	175.048785546939	146.865474501566	236.521711816865	510.442607694653	549.737640076416	534.505558816987	186.145323955123	531.561935529352	-1.5151398810193	5.11881964723221e-08	2.6119839336072e-06	Cfu0057920	chr10	22750267	22754542	-	1737	protein_coding	- && sp|Q5E9N9|APEX2_BOVIN DNA-(apurinic or apyrimidinic site) endonuclease 2 OS=Bos taurus OX=9913 GN=APEX2 PE=2 SV=1 && PF06839:GRF zinc finger|PF03372:Endonuclease/Exonuclease/phosphatase family	-
novel.887	770.356396313857	749.786896139572	729.565133140993	1446.65159610657	1646.77505929765	1817.31889997776	749.902808531474	1636.91518512733	-1.1259425834924	5.12221270012229e-08	2.6119839336072e-06	-	chr12	5808061	5818585	-	5873	-	- && - && -	-
novel.2879	253.00573457594	238.849640110441	216.521714126469	595.118834672036	507.075073773369	557.509595525566	236.12569627095	553.234501323657	-1.22766991732744	5.17362038121027e-08	2.63229638321846e-06	-	chr22	1601238	1603016	-	1713	-	- && - && -	-
novel.4651	51.0263666371644	36.3298805345978	65.2173837730328	307.696712115001	146.271655896164	319.350156660276	50.8578769815983	257.772841557147	-2.34299135676276	5.30591358519505e-08	2.69358019348418e-06	-	chr6	40501890	40504373	-	2484	-	- && - && -	-
novel.1249	14.1739907325457	10.0486903606334	29.5652139771082	88.2540957229072	132.863420772349	140.730577511308	17.9292983567624	120.616031335521	-2.75940512176035	5.3577770454659e-08	2.7138512994439e-06	-	chr14	19879262	19887034	-	6207	-	- && P03934.1 RecName: Full=Transposable element Tc1 transposase && -	-
Cfu0190260	363.562862289796	1014.91772642398	165.217372225016	29.8155728793605	63.3843842216711	54.1271451966569	514.565986979597	49.1090340992295	3.39026230725395	5.42550123637377e-08	2.7420483248633e-06	Cfu0190260	chr8	7819902	7827297	+	1632	protein_coding	- && sp|Q8N0V4|LGI2_HUMAN Leucine-rich repeat LGI family member 2 OS=Homo sapiens OX=9606 GN=LGI2 PE=2 SV=1 && PF13855:Leucine rich repeat|PF03736:EPTP domain	-
Cfu0236530	1418.81647232782	732.781420144654	1202.60855677472	177.700814360989	249.88074548928	366.711408707351	1118.06881641573	264.76432285254	2.07928734399753	5.542119501596e-08	2.7947765814811e-06	Cfu0236530	chr23	27443818	27469026	+	3348	protein_coding	- && sp|Q9R1N3|S4A7_RAT Sodium bicarbonate cotransporter 3 OS=Rattus norvegicus OX=10116 GN=Slc4a7 PE=1 SV=1 && PF00955:HCO3- transporter family|PF07565:Band 3 cytoplasmic domain	-
novel.246	230.327349403867	200.973807212669	293.913009537134	579.614736774769	954.42255472247	1284.16651979069	241.738055384557	939.401270429308	-1.95847067002396	5.57150680050491e-08	2.7988248942861e-06	-	chr1	20462521	20475779	-	4585	-	- && Q969S8.1 RecName: Full=Histone deacetylase 10; Short=HD10 && PF00850:Histone deacetylase domain	-
novel.5238	459.945999271107	426.682852236128	606.086886530718	1163.99996521024	1326.19634679189	1665.76289342712	497.571912679317	1385.31973514308	-1.4775031672699	5.57476004533969e-08	2.7988248942861e-06	-	chr9	23498274	23500309	-	2036	-	- && - && -	-
Cfu0156710	158.748696204511	70.3408325244341	144.347809417646	446.040970275234	472.94502073093	658.997992769298	124.47911271553	525.994661258487	-2.07872161176001	5.71779635620567e-08	2.8643137120966e-06	Cfu0156710	chr27	3860807	3867849	-	1095	protein_coding	- && sp|Q96LW2|KS6R_HUMAN Ribosomal protein S6 kinase-related protein OS=Homo sapiens OX=9606 GN=RSKR PE=1 SV=2 && PF00069:Protein kinase domain	-
Cfu0034640	165.835691570784	133.724879414583	237.391276933839	500.901624373257	597.27592824267	794.31585576094	178.983949306402	630.831136125622	-1.81822238105551	5.76546474615729e-08	2.88100175822895e-06	Cfu0034640	chr20	9887839	9944799	-	6357	protein_coding	- && sp|Q8IUG5|MY18B_HUMAN Unconventional myosin-XVIIIb OS=Homo sapiens OX=9606 GN=MYO18B PE=1 SV=2 && PF01576:Myosin tail|PF00063:Myosin head (motor domain)	-
Cfu0017980	637.829582964555	673.26225416244	566.086891149924	228.983599713489	245.005023626075	292.286584061947	625.726242758973	255.425069133837	1.293804700615	5.77644462802796e-08	2.88100175822895e-06	Cfu0017980	chr3	19995328	20015017	-	2709	protein_coding	- && sp|Q6GNL7|AL1L1_XENLA Cytosolic 10-formyltetrahydrofolate dehydrogenase OS=Xenopus laevis OX=8355 GN=aldh1l1 PE=2 SV=1 && PF00551:Formyl transferase|PF02911:Formyl transferase, C-terminal domain|PF00171:Aldehyde dehydrogenase family	-
novel.2855	338.049678971214	312.282377361224	417.39125614741	1043.54505077762	770.364054386464	1010.82443654757	355.907770826616	941.577847237217	-1.40405346366489	5.78998520956914e-08	2.88143618427201e-06	-	chr22	26148167	26156430	+	8233	-	- && - && -	-
Cfu0233960	206.231565158539	248.125354289487	167.826067575938	23.8524583034884	54.8518709610615	52.7739665667405	207.394329007988	43.8260986104301	2.24607093388537	5.80422561392934e-08	2.88221622571168e-06	Cfu0233960	chr15	29697935	29710310	-	1125	protein_coding	- && sp|Q58A48|TSK_DANRE Tsukushi OS=Danio rerio OX=7955 GN=tsku PE=2 SV=2 && PF13855:Leucine rich repeat	-
Cfu0045360	131.818113812675	83.4814276114163	259.999969975157	698.877028292211	1082.41025363161	734.775996044618	158.433170466416	838.687759322814	-2.40584559558651	5.8881743498051e-08	2.91753266312892e-06	Cfu0045360	chr11	37954165	37975432	-	4287	protein_coding	- && sp|O15360|FANCA_HUMAN Fanconi anemia group A protein OS=Homo sapiens OX=9606 GN=FANCA PE=1 SV=2 && PF15865:Fanconi anaemia group A protein N terminus	-
Cfu0045350	127.565916592911	163.097974314897	147.826069885541	335.127039164013	817.902342552717	691.474279887292	146.16332026445	614.834553868007	-2.0726870364235	6.06037344488044e-08	2.99632767949817e-06	Cfu0045350	chr11	37950480	37957047	+	1488	protein_coding	- && sp|Q8N554|ZN276_HUMAN Zinc finger protein 276 OS=Homo sapiens OX=9606 GN=ZNF276 PE=1 SV=4 && PF07776:Zinc-finger associated domain (zf-AD)	-
novel.2503	383.40644931536	318.466186813921	509.565158546629	985.106527934072	1744.28949656176	2469.55099959747	403.812598225304	1732.98234136443	-2.10163475479192	6.0800940470536e-08	2.99955702629371e-06	-	chr20	10375944	10380015	+	4051	-	- && - && -	-
Cfu0196630	1887.97556557508	1658.03390950452	1739.99979906451	714.381126189479	741.109723207231	460.080734171584	1762.00309138137	638.523861189431	1.46386381121375	6.39756381952148e-08	3.14508671299563e-06	Cfu0196630	chr16	14456042	14462064	+	1098	protein_coding	- && sp|Q9DDK4|S1PR1_DANRE Sphingosine 1-phosphate receptor 1 OS=Danio rerio OX=7955 GN=s1pr1 PE=2 SV=2 && PF00001:7 transmembrane receptor (rhodopsin family)	-
novel.2623	742.717114385393	623.018802359273	1071.30422411168	2855.13925892757	2567.06756097768	2041.94655254388	812.346713618784	2488.05112414971	-1.61526592482529	6.40273995566537e-08	3.14508671299563e-06	-	chr20	29295128	29305617	-	9197	-	- && - && -	-
Cfu0181270	2192.71636632481	2589.47020831708	1826.08674564492	954.098332139537	922.730362611635	914.748753823502	2202.75777342894	930.525816191558	1.24324704515157	6.56583464146734e-08	3.21824950971749e-06	Cfu0181270	chr3	42304236	42315926	+	1524	protein_coding	- && sp|P07237|PDIA1_HUMAN Protein disulfide-isomerase OS=Homo sapiens OX=9606 GN=P4HB PE=1 SV=3 && PF00085:Thioredoxin|PF13848:Thioredoxin-like domain	-
Cfu0204690	1426.61216723072	1669.62855222833	1225.21724981604	587.96309718099	650.90886873793	594.04541853331	1440.48598975836	610.972461484076	1.23744475031845	6.7633909811031e-08	3.30795271146726e-06	Cfu0204690	chr25	1717551	1741419	-	2250	protein_coding	- && sp|P42224|STAT1_HUMAN Signal transducer and activator of transcription 1-alpha/beta OS=Homo sapiens OX=9606 GN=STAT1 PE=1 SV=2 && PF01017:STAT protein, all-alpha domain|PF02864:STAT protein, DNA binding domain|PF00017:SH2 domain|PF02865:STAT protein, protein interaction domain|PF12162:STAT1 TAZ2 binding domain	-
Cfu0052740	798.704377778948	777.614038676711	882.608593728377	1644.62700002553	2570.72435237508	2811.90519296633	819.642336728012	2342.41884845565	-1.51490007084226	6.83705222495621e-08	3.33680426506822e-06	Cfu0052740	chr13	5949321	5955410	+	1947	protein_coding	- && sp|Q9H307|PININ_HUMAN Pinin OS=Homo sapiens OX=9606 GN=PNN PE=1 SV=5 && PF04697:pinin/SDK conserved region|PF04696:pinin/SDK/memA/ protein conserved region	-
novel.1101	98.5092355911924	91.2111894272881	94.782597750141	218.249993476919	326.673364834766	359.945515557768	94.8343409228738	301.622957956485	-1.66828916347036	6.86402313508564e-08	3.34279396490905e-06	-	chr14	3014214	3018027	+	3768	-	- && - && -	-
Cfu0101720	1035.41002301246	1090.66939221952	1039.13031478366	457.967199426978	498.542560512759	354.532801038103	1055.06991000521	437.014186992613	1.27087947843731	6.92109311681028e-08	3.36338505888069e-06	Cfu0101720	chr12	11213101	11241911	-	2601	protein_coding	- && sp|Q29243|DAG1_PIG Dystroglycan OS=Sus scrofa OX=9823 GN=DAG1 PE=2 SV=2 && PF05454:Dystroglycan (Dystrophin-associated glycoprotein 1)|PF18424:Alpha-Dystroglycan N-terminal domain 2	-
Cfu0148210	1001.39244525435	768.338324497664	590.43471442519	285.036876726687	270.602563407903	231.393545715708	786.721828059068	262.344328616766	1.58429678296818	6.96077033735465e-08	3.37545415314407e-06	Cfu0148210	chr19	12153622	12172255	-	1206	protein_coding	- && sp|Q5EA75|PCY2_BOVIN Ethanolamine-phosphate cytidylyltransferase OS=Bos taurus OX=9913 GN=PCYT2 PE=2 SV=1 && PF01467:Cytidylyltransferase-like	-
Cfu0032340	68.0351555162192	130.632974688235	40.8695604977672	7.15573749104653	7.3135827948082	4.05953588974927	79.8458969007404	6.176285391868	3.6845545940702	7.00545552961204e-08	3.38618467821492e-06	Cfu0032340	chr20	20503631	20529358	+	1539	protein_coding	- && - && PF00041:Fibronectin type III domain	-
Cfu0140100	1343.69432144533	1290.09724706902	1313.04332663039	2462.76631983518	3041.23151217441	3238.15646139	1315.61163171491	2914.0514311332	-1.14717906642973	7.01267635509487e-08	3.38618467821492e-06	Cfu0140100	chr19	32346539	32349509	+	534	protein_coding	- && sp|P49947|FRIM_SALSA Ferritin, middle subunit OS=Salmo salar OX=8030 PE=2 SV=1 && PF00210:Ferritin-like domain	-
Cfu0079250	3.54349768313642	10.8216665422206	13.0434767546066	58.4385228435467	81.6683412086916	89.3097895744839	9.13621365998786	76.472217875574	-3.08032749577191	7.16849902147934e-08	3.45409265350646e-06	Cfu0079250	chr1	28562393	28567645	-	1482	protein_coding	- && sp|Q8BI17|SH2D7_MOUSE SH2 domain-containing protein 7 OS=Mus musculus OX=10090 GN=Sh2d7 PE=2 SV=2 && PF00017:SH2 domain	-
Cfu0078410	379.862951632224	455.282970954854	634.782535390852	1216.47537347791	1649.21292022925	1493.90920742773	489.97615265931	1453.19916704496	-1.56909064962079	7.29143897557449e-08	3.50481713958191e-06	Cfu0078410	chr1	31972485	31994116	-	3054	protein_coding	- && sp|Q9W698|1A1L1_TAKRU 1-aminocyclopropane-1-carboxylate synthase-like protein 1 OS=Takifugu rubripes OX=31033 GN=accs PE=3 SV=1 && PF13837:Myb/SANT-like DNA-binding domain|PF00155:Aminotransferase class I and II	-
novel.795	0	2.31892854476156	0	28.6229499641861	41.4436358372465	73.0716460154868	0.772976181587188	47.7127439389731	-5.93650886765039	7.3045918487527e-08	3.50481713958191e-06	-	chr12	6937926	6938871	+	926	-	- && - && -	-
Cfu0215240	143.866005935338	175.465593220292	92.1739023992196	17.8893437276163	34.1300530424383	14.8849649290806	137.168500518283	22.3014538997117	2.61733033125994	7.38711372571943e-08	3.53695005187446e-06	Cfu0215240	chr13	668126	728266	+	1539	protein_coding	- && sp|P62508|ERR3_HUMAN Estrogen-related receptor gamma OS=Homo sapiens OX=9606 GN=ESRRG PE=1 SV=1 && PF00105:Zinc finger, C4 type (two domains)|PF00104:Ligand-binding domain of nuclear hormone receptor	-
Cfu0123790	819.965363877767	662.44058762022	966.956410074832	1833.06142062309	3057.07760822983	2446.54696288889	816.454120524273	2445.56199724727	-1.58286617447565	7.51391491356138e-08	3.59010434620013e-06	Cfu0123790	chr5	43194764	43263834	+	3075	protein_coding	- && sp|Q7ZVZ6|PREP_DANRE Presequence protease, mitochondrial OS=Danio rerio OX=7955 GN=pitrm1 PE=2 SV=1 && PF08367:Peptidase M16C associated|PF00675:Insulinase (Peptidase family M16)|PF05193:Peptidase M16 inactive domain	-
novel.1986	128.983315666166	122.130236690776	166.956502458964	565.303261792676	326.673364834766	492.557021289578	139.356684938635	461.51121597234	-1.72862353274649	7.54545096979751e-08	3.59761407559968e-06	-	chr19	14187474	14190833	+	2681	-	- && - && -	-
Cfu0230290	434.432815952525	459.147851862789	521.739070184262	969.602430036805	1594.36104926819	1682.00103698611	471.773245999859	1415.32150543037	-1.58502890794356	7.57122969735483e-08	3.60235307545901e-06	Cfu0230290	chr15	14645983	14686105	-	6579	protein_coding	- && sp|Q52KB6|C2CD3_MOUSE C2 domain-containing protein 3 OS=Mus musculus OX=10090 GN=C2cd3 PE=1 SV=3 && -	-
Cfu0177520	1002.10114479098	1149.41558202015	801.739037849816	360.172120382675	320.578712505759	189.445008188299	984.418588220314	290.065280358911	1.761911690765	7.61747165504807e-08	3.61290204398349e-06	Cfu0177520	chr24	14440519	14473169	+	1134	protein_coding	- && sp|Q9D517|PLCC_MOUSE 1-acyl-sn-glycerol-3-phosphate acyltransferase gamma OS=Mus musculus OX=10090 GN=Agpat3 PE=1 SV=2 && PF01553:Acyltransferase|PF16076:Acyltransferase C-terminus	-
Cfu0049470	149.535602228357	184.741307399338	160.869546640147	362.557366213024	576.554110324046	614.343097982056	165.048818755947	517.818191506375	-1.64924914239617	7.62517249752484e-08	3.61290204398349e-06	Cfu0049470	chr13	19018244	19054065	-	3039	protein_coding	- && sp|H6D7E6|TALD3_DANRE Protein TALPID3 OS=Danio rerio OX=7955 GN=talpid3 PE=2 SV=1 && PF15324:Hedgehog signalling target	-
novel.621	735.63011901912	514.02916075548	664.34774936796	2034.61469328756	1429.805436385	1699.59235917503	638.00234304752	1721.33749628253	-1.43184599118267	7.76109394894939e-08	3.66284807216156e-06	-	chr11	10326612	10329786	+	3065	-	- && - && -	-
novel.2938	378.445552558969	380.304281340896	370.434739830826	770.434403202676	764.269402057457	830.851678768683	376.394857910231	788.518494676272	-1.06664554475618	7.76279633637547e-08	3.66284807216156e-06	-	chr22	27423943	27428087	-	4030	-	- && - && -	-
Cfu0156660	175.048785546939	242.714521018377	146.956504768567	45.319670776628	26.8164702476301	52.7739665667405	188.239937111294	41.6367025303329	2.17995913423352	7.79296282954459e-08	3.66946901930296e-06	Cfu0156660	chr27	4010780	4034646	+	1923	protein_coding	- && sp|A1L1P9|S47A1_DANRE Multidrug and toxin extrusion protein 1 OS=Danio rerio OX=7955 GN=slc47a1 PE=2 SV=1 && PF01554:MatE	-
Cfu0088880	244.501340136413	342.428448443124	121.739116376328	50.0901624373257	35.3489835082396	41.9485375274091	236.222968318622	42.4625611576582	2.47615961814908	7.93209448454207e-08	3.72726497648637e-06	Cfu0088880	chr4	4107397	4149647	-	1971	protein_coding	- && sp|P25122|KCNC1_RAT Potassium voltage-gated channel subfamily C member 1 OS=Rattus norvegicus OX=10116 GN=Kcnc1 PE=1 SV=1 && PF11404:Potassium voltage-gated channel|PF02214:BTB/POZ domain|PF00520:Ion transport protein	-
Cfu0057260	396.163040974651	406.585471514861	428.695602668069	184.856551852035	171.869195677993	148.849649290806	410.481371719194	168.525132273611	1.28297971169272	8.12323684369301e-08	3.80921186672392e-06	Cfu0057260	chr10	20211675	20223358	-	717	protein_coding	- && sp|Q3T013|BNI3L_BOVIN BCL2/adenovirus E1B 19 kDa protein-interacting protein 3-like OS=Bos taurus OX=9913 GN=BNIP3L PE=2 SV=1 && PF06553:BNIP3	-
Cfu0032000	966.666167959614	822.446657208768	1070.43465899471	2615.42205297751	1932.00478829517	2580.51164725062	953.182494721031	2375.97949617443	-1.31778327038765	8.17655661735844e-08	3.82632566149348e-06	Cfu0032000	chr20	22231639	22253595	+	783	protein_coding	- && sp|Q6GMI7|ENOPH_DANRE Enolase-phosphatase E1 OS=Danio rerio OX=7955 GN=enoph1 PE=2 SV=1 && -	-
novel.4365	143.157306398711	130.632974688235	138.260853598829	323.200810012268	335.205878095376	437.076697463005	137.350378228592	365.16112852355	-1.40973313953345	8.45233026977211e-08	3.92911822001782e-06	-	chr5	10033229	10034994	-	1729	-	- && - && -	-
novel.4770	2.83479814650913	12.367618905395	6.08695581881639	39.3565562007559	109.703741922123	124.492433952311	7.09645762357351	91.1842440250633	-3.68707663351764	8.45843875162686e-08	3.92911822001782e-06	-	chr7	342406	356450	-	1638	-	- && - && -	-
Cfu0160890	17.0087888790548	9.27571417904625	19.9999976903967	78.7131124015118	76.7926193454861	109.60746902323	15.4281669161659	88.3710669234094	-2.52035896835647	8.45866342276825e-08	3.92911822001782e-06	Cfu0160890	chr28	12181050	12195269	-	978	protein_coding	- && sp|Q8IYA7|MKX_HUMAN Homeobox protein Mohawk OS=Homo sapiens OX=9606 GN=MKX PE=2 SV=2 && PF05920:Homeobox KN domain	-
Cfu0173760	478.372187223416	750.559872321159	646.956447028485	1520.59421684739	2320.8436068858	3495.26040107412	625.296168857687	2445.56607493577	-1.96756557501742	8.46532088030925e-08	3.92911822001782e-06	Cfu0173760	chr24	26642997	26663954	-	6189	protein_coding	- && sp|Q12789|TF3C1_HUMAN General transcription factor 3C polypeptide 1 OS=Homo sapiens OX=9606 GN=GTF3C1 PE=1 SV=4 && PF04182:B-block binding subunit of TFIIIC	-
Cfu0028150	69.4525545894737	40.9677376241209	126.086941961197	305.311466284652	437.596037222691	711.771959336038	78.8357447249304	484.893154281127	-2.62257982751025	8.61619948349847e-08	3.99100254283515e-06	Cfu0028150	chr26	4588903	4600547	+	2709	protein_coding	- && sp|P47983|ZP2_CANLF Zona pellucida sperm-binding protein 2 OS=Canis lupus familiaris OX=9615 GN=ZP2 PE=2 SV=1 && PF00100:Zona pellucida-like domain	-
novel.3560	700.903841724383	711.138087060213	994.782493817993	2186.07780351472	1839.36607289426	2032.47430213447	802.274807534196	2019.30605951448	-1.33211659582777	8.7186531958126e-08	4.03025060228386e-06	-	chr27	2696764	2699883	-	3120	-	- && - && -	-
Cfu0027760	9014.65810589904	13773.6625797021	5925.21670705927	2219.4712451396	2348.87900759923	3087.95363346928	9571.1791308868	2552.1012954027	1.90709309278174	8.76798814412189e-08	4.04230885457156e-06	Cfu0027760	chr26	5836669	5845619	-	1320	protein_coding	- && sp|P14018|CLUS_COTJA Clusterin OS=Coturnix japonica OX=93934 GN=CLU PE=2 SV=2 && PF01093:Clusterin	-
Cfu0043700	50.3176671005371	61.838094526975	77.3912954106655	158.618847718198	393.714540453841	446.548947872419	63.1823523460592	332.960778681486	-2.39892283464457	8.78028656799169e-08	4.04230885457156e-06	Cfu0043700	chr11	31756397	31778599	+	1347	protein_coding	- && sp|P39022|RAD52_CHICK DNA repair protein RAD52 homolog OS=Gallus gallus OX=9031 GN=RAD52 PE=2 SV=1 && PF04098:Rad52/22 family double-strand break repair protein	-
Cfu0174860	966.666167959614	994.047369521123	859.999900687059	413.840151565524	461.974646538718	377.536837746682	940.237812722599	417.783878616975	1.17001375662457	8.87270209358831e-08	4.07660330736321e-06	Cfu0174860	chr24	22672032	22686152	+	1047	protein_coding	- && sp|Q9NZ01|TECR_HUMAN Very-long-chain enoyl-CoA reductase OS=Homo sapiens OX=9606 GN=TECR PE=1 SV=1 && PF02544:3-oxo-5-alpha-steroid 4-dehydrogenase	-
novel.1577	61.6568596865736	57.2002374374519	51.3043419014524	161.004093548547	162.117751951582	188.091829558383	56.7204796751593	170.404558352837	-1.58442332542119	8.902600576358e-08	4.08209364734093e-06	-	chr16	9054416	9055966	-	1551	-	- && - && -	-
novel.912	426.637121049624	333.152734264078	380.869521234511	1209.31963598686	792.304802770888	1104.1937620118	380.219792182738	1035.27273358985	-1.44488230898037	9.36040782214319e-08	4.28113286997599e-06	-	chr12	16173578	16186590	-	9423	-	- && - && -	-
novel.1213	3417.34916561676	3819.27531322229	3649.56479593891	8850.45465350938	6819.91595615865	7883.61869789308	3628.72975825932	7851.32976918704	-1.11349624573226	9.37433130742665e-08	4.28113286997599e-06	-	chr14	6104393	6107437	-	3000	-	- && - && -	-
Cfu0061540	1485.43422877079	2147.32783244921	1126.08682648103	567.688507623025	453.442133278108	474.965699100664	1586.28296256701	498.698780000599	1.66937805995995	9.70183141012427e-08	4.42181867255423e-06	Cfu0061540	chr10	36886010	36914400	-	2334	protein_coding	- && sp|Q7ZYC4|ACBG2_XENLA Long-chain-fatty-acid--CoA ligase ACSBG2 OS=Xenopus laevis OX=8355 GN=acsbg2 PE=2 SV=1 && PF00501:AMP-binding enzyme	-
novel.5126	34.7262772947369	13.9135712685694	86.0869465804033	287.422122557036	355.927696013999	557.509595525566	44.9089317145698	400.286471365534	-3.1599062331785	9.75363696750231e-08	4.43597470874464e-06	-	chr9	18704714	18708207	+	2400	-	- && - && -	-
novel.3537	329.545284531687	378.758328977722	403.478214275829	1143.72537565227	827.653786279128	853.855715477263	370.593942595079	941.74495913622	-1.3461402295779	9.78875930069034e-08	4.43597470874464e-06	-	chr27	11981992	11987507	+	5485	-	- && - && -	-
novel.617	1.41739907325457	11.5946427238078	4.34782558486885	93.0245873836049	45.1004272346506	125.845612582227	5.78662246064374	87.9902090668276	-3.93056701747632	9.79439460564318e-08	4.43597470874464e-06	-	chr11	9369349	9371420	+	1274	-	- && - && -	-
Cfu0141550	3.54349768313642	10.0486903606334	19.9999976903967	119.262291517442	126.768768443342	73.0716460154868	11.1973952447222	106.367568658757	-3.266049788196	9.8109100756213e-08	4.43597470874464e-06	Cfu0141550	chr21	21502307	21508205	-	987	protein_coding	- && sp|P05981|HEPS_HUMAN Serine protease hepsin OS=Homo sapiens OX=9606 GN=HPN PE=1 SV=1 && PF00089:Trypsin	-
novel.2621	649.877475087219	518.667017845003	1373.91288481856	3375.12284994361	4213.84262027532	3373.47432438164	847.485792583593	3654.14659820019	-2.10865888885687	1.01659660539713e-07	4.58739218185453e-06	-	chr20	28931413	28940018	-	8574	-	- && - && -	-
novel.954	66.6177564429646	65.7029754349109	75.652165176718	201.553272664477	179.182778472801	259.810296943953	69.3242990181978	213.51544936041	-1.62295843072972	1.03580599798172e-07	4.66481897269272e-06	-	chr12	33016911	33018325	-	409	-	- && - && -	-
novel.1822	6.37829582964555	6.95678563428469	6.95652093579016	52.4754082676746	37.7868444398424	94.7225040941496	6.76386746657347	61.6615856005555	-3.18715299289238	1.04335860800255e-07	4.68954640747076e-06	-	chr18	15938323	15945588	+	1738	-	- && - && -	-
Cfu0047440	1557.72158150677	1861.32664526195	1493.04330584396	3360.81137496152	8121.73369363451	7491.19689521732	1637.36384420423	6324.58065460445	-1.94954988232132	1.04897370938564e-07	4.7054850241731e-06	Cfu0047440	chr13	25239824	25254026	-	2394	protein_coding	- && sp|Q8IYB3|SRRM1_HUMAN Serine/arginine repetitive matrix protein 1 OS=Homo sapiens OX=9606 GN=SRRM1 PE=1 SV=2 && PF01480:PWI domain	-
novel.1541	48.1915684906552	41.7407138057081	51.3043419014524	139.536881075407	142.61486449876	161.028256960054	47.0788747326053	147.726667511407	-1.65006985992207	1.05377121797712e-07	4.7177005532389e-06	-	chr16	28684794	28685895	+	1082	-	- && - && -	-
Cfu0196460	947.531280470678	1784.80200328482	938.260761214698	373.290972449594	293.762242258129	177.266400519051	1223.5313483234	281.439871742258	2.11932760662607	1.09474601546396e-07	4.89151446555931e-06	Cfu0196460	chr16	14884425	14951790	-	1830	protein_coding	- && sp|P78333|GPC5_HUMAN Glypican-5 OS=Homo sapiens OX=9606 GN=GPC5 PE=1 SV=1 && PF01153:Glypican	-
Cfu0231370	194.183673035876	227.254997386633	313.913007227531	652.364734600409	670.411756190752	699.59335166679	245.117225883347	674.123280819317	-1.46089928658484	1.10441699114258e-07	4.9250501234423e-06	Cfu0231370	chr15	19428269	19446433	-	1860	protein_coding	- && sp|Q6PCE3|PGM2L_HUMAN Glucose 1,6-bisphosphate synthase OS=Homo sapiens OX=9606 GN=PGM2L1 PE=1 SV=3 && PF02879:Phosphoglucomutase/phosphomannomutase, alpha/beta/alpha domain II|PF02880:Phosphoglucomutase/phosphomannomutase, alpha/beta/alpha domain III|PF02878:Phosphoglucomutase/phosphomannomutase, alpha/beta/alpha domain I|PF00408:Phosphoglucomutase/phosphomannomutase, C-terminal domain	-
Cfu0034120	518.059361274544	608.332254909117	452.173860826361	213.479501816221	220.626414310047	202.976794487463	526.188492336674	212.360903537911	1.30903977075198	1.11902193131913e-07	4.98041404774774e-06	Cfu0034120	chr20	12657140	12668795	-	1794	protein_coding	- && sp|Q9Y3M8|STA13_HUMAN StAR-related lipid transfer protein 13 OS=Homo sapiens OX=9606 GN=STARD13 PE=1 SV=2 && PF01852:START domain|PF00620:RhoGAP domain	-
novel.4814	1866.71457947626	1392.90307922011	2600.86926486855	7668.56534457153	5705.8135104162	5332.87698050062	1953.49564118831	6235.75194516278	-1.67465258999953	1.12638342186565e-07	5.00338636005675e-06	-	chr7	20684342	20687672	-	3331	-	- && - && -	-
Cfu0241040	306.158199822986	283.682258642498	135.652158247908	53.668031182849	14.6271655896164	33.8294657479106	241.830872237797	34.0415541734586	2.82822527965871	1.13358523523048e-07	5.02556120952178e-06	Cfu0241040	chr23	5822935	5844781	-	3285	protein_coding	- && sp|Q6MZM0|HPHL1_HUMAN Ferroxidase HEPHL1 OS=Homo sapiens OX=9606 GN=HEPHL1 PE=1 SV=2 && PF07732:Multicopper oxidase|PF07731:Multicopper oxidase	-
Cfu0073060	710.825635237165	708.819158515451	890.434679781141	1655.3606062621	1861.30682127869	1646.81839260829	770.026491177919	1721.16194004969	-1.16080232153537	1.15005833373211e-07	5.08867250662828e-06	Cfu0073060	chr2	3251044	3259312	+	912	protein_coding	- && sp|G3V9R8|HNRPC_RAT Heterogeneous nuclear ribonucleoprotein C OS=Rattus norvegicus OX=10116 GN=Hnrnpc PE=1 SV=2 && PF00076:RNA recognition motif. (a.k.a. RRM, RBD, or RNP domain)	-
Cfu0222480	453.567703441461	514.802136937067	505.21733296176	175.31556853064	215.750692446842	219.21493804646	491.195724446763	203.427066341314	1.27235101915981	1.16061310444383e-07	5.12540268628465e-06	Cfu0222480	chr18	18952546	18993533	-	5346	protein_coding	- && sp|P15800|LAMB2_RAT Laminin subunit beta-2 OS=Rattus norvegicus OX=10116 GN=Lamb2 PE=1 SV=1 && PF00055:Laminin N-terminal (Domain VI)|PF00053:Laminin EGF domain	-
Cfu0062520	447.189407611816	617.607969088163	412.173865445567	137.151635245058	196.24780499402	150.202827920723	492.323747381849	161.200756053267	1.61067830886742	1.17222842975201e-07	5.16666495694765e-06	Cfu0062520	chr10	40136538	40148813	-	1149	protein_coding	- && sp|Q28H54|CEPT1_XENTR Choline/ethanolaminephosphotransferase 1 OS=Xenopus tropicalis OX=8364 GN=cept1 PE=2 SV=1 && PF01066:CDP-alcohol phosphatidyltransferase	-
novel.4505	48.9002680272825	102.032855969509	106.956509387774	262.377041338373	425.406732564677	518.26741525799	85.9632111281883	402.01706305368	-2.22720931671413	1.21046469557688e-07	5.32487399835686e-06	-	chr6	32758753	32783968	+	15340	-	- && Q8K183.1 RecName: Full=Pyridoxal kinase; AltName: Full=Pyridoxine kinase && -	-
Cfu0013190	299.779903993341	270.541663555516	347.826046789508	645.208997109362	1045.84233965757	1170.49951487771	306.049204779455	953.850283881547	-1.64003824240168	1.22395775194342e-07	5.37383612981645e-06	Cfu0013190	chr14	16873582	16887249	-	1569	protein_coding	- && sp|P49760|CLK2_HUMAN Dual specificity protein kinase CLK2 OS=Homo sapiens OX=9606 GN=CLK2 PE=1 SV=1 && PF00069:Protein kinase domain	-
novel.3280	12.0478921226638	17.7784521765053	7.82608605276393	45.319670776628	142.61486449876	155.615542440389	12.550810117311	114.516692571926	-3.18417848235302	1.22799263212202e-07	5.381163089085e-06	-	chr25	7904907	7992798	+	1905	-	- && - && -	-
novel.1398	907.84410641955	810.85201448496	1363.47810341487	3573.09825386257	2599.97868355432	2924.21901924939	1027.39140810646	3032.43198555542	-1.56180365151062	1.23890952635355e-07	5.41856141497285e-06	-	chr15	2307093	2310347	-	3255	-	- && - && -	-
Cfu0000990	24.8044837819549	50.2434518031672	24.3478232752656	115.684422771919	191.372083130815	250.338046534538	33.1319196201292	185.798184145757	-2.48570965492728	1.2740128297177e-07	5.56139612020532e-06	Cfu0000990	chr17	1191992	1198246	-	1401	protein_coding	- && sp|Q80T11|USH1G_MOUSE Usher syndrome type-1G protein homolog OS=Mus musculus OX=10090 GN=Ush1g PE=1 SV=1 && PF12796:Ankyrin repeats (3 copies)	-
novel.1051	143.866005935338	88.8922608825266	178.260848979623	467.508182748373	440.033898154293	451.961662392085	137.006371932496	453.167914431584	-1.72696658854098	1.28641313682118e-07	5.60287782838438e-06	-	chr13	15786600	15789185	-	2586	-	- && - && -	-
Cfu0004720	104.178831884211	68.7948801612597	48.6956465505311	10.7336062365698	6.09465232900683	9.47225040941496	73.8897861986672	8.7668363249972	3.07818218729946	1.28844264355847e-07	5.60287782838438e-06	Cfu0004720	chr17	17086300	17091424	-	633	protein_coding	- && sp|Q9BG79|SOST_BOVIN Sclerostin OS=Bos taurus OX=9913 GN=SOST PE=2 SV=2 && PF05463:Sclerostin (SOST)	-
Cfu0214260	90.004841151665	79.6165467034803	59.1304279542164	180.086060191338	509.512934704971	549.390523746068	76.2506052697872	412.996506214125	-2.43551624217271	1.29975635133355e-07	5.64128982793491e-06	Cfu0214260	chr6	377637	393822	+	1602	protein_coding	- && sp|Q96M89|CC138_HUMAN Coiled-coil domain-containing protein 138 OS=Homo sapiens OX=9606 GN=CCDC138 PE=1 SV=1 && -	-
novel.3697	2.83479814650913	1.54595236317438	3.47826046789508	17.8893437276163	53.6329404952601	109.60746902323	2.61967032585953	60.3765844153689	-4.53074599039043	1.32002464834927e-07	5.71834677664905e-06	-	chr3	533130	541478	+	1779	-	- && - && -	-
Cfu0219730	155.205198521375	227.254997386633	172.173893160807	56.0532770131978	52.4140100294588	58.1866810864062	184.878029689605	55.5513227096876	1.73513748622601	1.33258178976753e-07	5.76176951419826e-06	Cfu0219730	chr18	7515326	7539989	-	1497	protein_coding	- && sp|Q5T7P8|SYT6_HUMAN Synaptotagmin-6 OS=Homo sapiens OX=9606 GN=SYT6 PE=1 SV=3 && PF00168:C2 domain	-
novel.2174	2788.73267662836	2250.1336646003	4253.04298711871	15666.2946137312	9237.05506984276	9154.2534313846	3097.30310944912	11352.5343716529	-1.87401947656713	1.35055983763008e-07	5.82842170535501e-06	-	chr2	2881317	2891659	+	3020	-	- && - && -	-
Cfu0025920	191.348874889366	324.649996266619	242.608667635682	615.393424230002	875.192074445381	874.153394926009	252.869179597222	788.246297867131	-1.64039362042065	1.37329122440984e-07	5.91529589332444e-06	Cfu0025920	chr26	13136788	13145335	+	1170	protein_coding	- && sp|P05619|ILEU_HORSE Leukocyte elastase inhibitor OS=Equus caballus OX=9796 GN=SERPINB1 PE=1 SV=3 && PF00079:Serpin (serine protease inhibitor)	-
Cfu0117650	6.37829582964555	9.27571417904625	8.6956511697377	48.8975395221513	49.976149097856	62.2462169761554	8.11655372614317	53.7066351987209	-2.73024663186638	1.39971630410353e-07	6.00861821347026e-06	Cfu0117650	chr7	19143336	19148291	+	1632	protein_coding	- && sp|Q1LX51|WEE2_DANRE Wee1-like protein kinase 2 OS=Danio rerio OX=7955 GN=wee2 PE=2 SV=2 && PF00069:Protein kinase domain	-
Cfu0075490	41.8132726610097	17.7784521765053	54.7826023693475	188.434420597559	184.058500336006	205.683151747296	38.1247757356208	192.725357560287	-2.34056015014753	1.40024080074715e-07	6.00861821347026e-06	Cfu0075490	chr1	45466071	45505039	-	1986	protein_coding	- && sp|Q14993|COJA1_HUMAN Collagen alpha-1(XIX) chain OS=Homo sapiens OX=9606 GN=COL19A1 PE=1 SV=3 && PF01391:Collagen triple helix repeat (20 copies)	-
Cfu0235560	1030.44912625607	1204.29689091284	1279.13028706842	2349.46714289361	4618.52753492138	4575.09694774742	1171.29210141244	3847.6972085208	-1.71592537235451	1.41519590728291e-07	6.06135603000662e-06	Cfu0235560	chr15	34727856	34743315	+	2877	protein_coding	- && sp|Q5R7X2|SR140_PONAB U2 snRNP-associated SURP motif-containing protein OS=Pongo abelii OX=9601 GN=U2SURP PE=2 SV=1 && PF01805:Surp module|PF08312:cwf21 domain|PF00076:RNA recognition motif. (a.k.a. RRM, RBD, or RNP domain)	-
Cfu0095730	328.836584995059	197.88190248632	310.434746759636	59.6311457587211	53.6329404952601	96.075682724066	279.051078080338	69.7799229926824	2.00299430962064	1.41948401743163e-07	6.06829417452021e-06	Cfu0095730	chr4	26381369	26385953	+	1368	protein_coding	- && sp|Q6GMG6|S5A3B_DANRE Solute carrier family 52, riboflavin transporter, member 3-B OS=Danio rerio OX=7955 GN=slc52a3b PE=2 SV=1 && PF06237:Protein of unknown function (DUF1011)	-
novel.622	6.37829582964555	3.86488090793594	35.6521697959246	121.647537347791	246.223954091876	307.171548991028	15.298448844502	225.014346810232	-3.89079194250812	1.44531603717023e-07	6.16713370231943e-06	-	chr11	10775230	10811477	+	4916	-	- && - && -	-
novel.1816	525.855056177444	405.812495333273	841.739033230609	2188.46304934506	1877.1529173341	1801.08075641876	591.135528247109	1955.56557436598	-1.72656962003069	1.45270622786596e-07	6.18645081581885e-06	-	chr18	14511699	14522389	+	3060	-	- && - && -	-
Cfu0103920	9.21309397615468	21.6433330844413	20.8695628073705	58.4385228435467	169.43133474639	223.27447393621	17.2419966226555	150.381443842049	-3.1286995902284	1.45528346588536e-07	6.18645081581885e-06	Cfu0103920	chr12	19913865	19946233	+	942	protein_coding	- && sp|E1C8P7|DSCL1_CHICK Down syndrome cell adhesion molecule-like protein 1 homolog OS=Gallus gallus OX=9031 GN=DSCAML1 PE=1 SV=2 && PF13927:Immunoglobulin domain	-
Cfu0200850	407.502233560688	383.396186067245	226.08693041318	66.7868832497676	84.1062021402943	112.313826283063	338.995116680371	87.735637224375	1.95298960639185	1.46514914398438e-07	6.21676995926061e-06	Cfu0200850	chr25	21905178	21907670	-	915	protein_coding	- && sp|P49715|CEBPA_HUMAN CCAAT/enhancer-binding protein alpha OS=Homo sapiens OX=9606 GN=CEBPA PE=1 SV=3 && PF07716:Basic region leucine zipper	-
Cfu0211570	439.393712708916	377.985352796135	310.434746759636	150.270487311977	137.739142635554	128.55196984206	375.937937421562	138.853866596531	1.43689967737152	1.50686800470863e-07	6.38188063893639e-06	Cfu0211570	chr6	14290781	14298071	+	2133	protein_coding	- && sp|Q9JKZ2|SC5A3_MOUSE Sodium/myo-inositol cotransporter OS=Mus musculus OX=10090 GN=Slc5a3 PE=1 SV=2 && PF00474:Sodium:solute symporter family	-
Cfu0102620	279.936316967777	192.47106921521	108.695639621721	40.5491791159303	26.8164702476301	40.5953588974927	193.701008601569	35.9870027536844	2.43061866390702	1.54147524052934e-07	6.5163143857544e-06	Cfu0102620	chr12	15069002	15069622	+	432	protein_coding	- && sp|P02018|HBA_CARAU Hemoglobin subunit alpha OS=Carassius auratus OX=7957 GN=hba PE=1 SV=1 && PF00042:Globin	-
Cfu0104670	667.594963502901	804.668205032262	589.565149308216	218.249993476919	308.389407847746	235.453081605458	687.276105947793	254.030827643374	1.43584036337581	1.54891218066827e-07	6.53560477271584e-06	Cfu0104670	chr12	22453499	22505409	-	975	protein_coding	- && sp|Q3SZE3|PLPP3_BOVIN Phospholipid phosphatase 3 OS=Bos taurus OX=9913 GN=PLPP3 PE=2 SV=1 && PF01569:PAP2 superfamily	-
novel.4997	8.5043944395274	13.1405950869822	28.6956488601344	73.9426207408141	151.147377759369	174.560043259219	16.780212795548	133.216680586467	-2.99941249524839	1.56755569738366e-07	6.60202207881417e-06	-	chr8	13513338	13519999	-	6641	-	- && - && -	-
novel.1237	345.136674337487	256.628092286946	258.26083974121	734.655715747444	652.127799203731	714.478316595871	286.675202121881	700.420610515682	-1.28791605251143	1.57388826963514e-07	6.61644009543658e-06	-	chr14	15930798	15943224	-	1911	-	- && - && -	-
Cfu0077180	485.459182589689	727.370586873544	329.565179333059	145.499995651279	131.644490306548	142.083756141224	514.131649598764	139.74274736635	1.87973045944142	1.6047021295156e-07	6.73353146338991e-06	Cfu0077180	chr1	37627514	37670980	-	3237	protein_coding	- && sp|P79749|PGFRB_TAKRU Platelet-derived growth factor receptor beta OS=Takifugu rubripes OX=31033 GN=pdgfrb PE=3 SV=1 && PF07714:Protein tyrosine kinase|PF13895:Immunoglobulin domain|PF07679:Immunoglobulin I-set domain	-
Cfu0027970	338.049678971214	211.795473754889	299.999965355951	23.8524583034884	59.727592824267	77.1311819052361	283.281706027351	53.5704110109972	2.40688116797675	1.60948852613248e-07	6.74117818597255e-06	Cfu0027970	chr26	5051780	5075884	-	1686	protein_coding	- && sp|O15244|S22A2_HUMAN Solute carrier family 22 member 2 OS=Homo sapiens OX=9606 GN=SLC22A2 PE=1 SV=2 && PF00083:Sugar (and other) transporter	-
novel.1115	46.0654698807734	46.3785708952313	50.4347767844787	124.03278317814	169.43133474639	167.794150109636	47.6262725201611	153.752756011389	-1.6910055739814	1.61907025932124e-07	6.76884465215864e-06	-	chr14	6470877	6473284	+	1905	-	- && - && -	-
novel.2643	58.8220615400645	94.3030941536369	69.5652093579016	295.770482963257	210.874970583636	232.746724345625	74.2301216838677	246.464059297506	-1.7322256206234	1.64243588178382e-07	6.83860548532338e-06	-	chr21	4403385	4411045	+	5895	-	- && Q95SX7.1 RecName: Full=Probable RNA-directed DNA polymerase from transposon BS; AltName: Full=Reverse transcriptase && -	-
Cfu0134390	597.4337093768	859.549513924953	540.869502757685	183.663928936861	247.442884557677	239.512617495207	665.950908686479	223.539810329915	1.57547033185357	1.64658721505343e-07	6.83860548532338e-06	Cfu0134390	chr5	458940	481014	-	2724	protein_coding	- && sp|Q5XNR9|LIFR_CANLF Leukemia inhibitory factor receptor OS=Canis lupus familiaris OX=9615 GN=LIFR PE=2 SV=1 && PF17971:Leukemia inhibitory factor receptor D2 domain	-
Cfu0188630	374.193355339205	275.179520645039	321.739093280295	131.188520669186	108.484811456322	116.373362172812	323.703989754846	118.682231432773	1.44751147968166	1.64685829009609e-07	6.83860548532338e-06	Cfu0188630	chr8	14440951	14450144	+	501	protein_coding	- && - && -	-
novel.1667	729.960522726102	870.371180467173	893.912940249036	1804.4384706589	1745.50842702756	1686.06057287586	831.414881147437	1745.33582352077	-1.07020354511287	1.64778428789395e-07	6.83860548532338e-06	-	chr17	15057958	15062220	+	4235	-	- && - && -	-
Cfu0222650	29.7653805383459	39.4217852609466	21.7391279243443	115.684422771919	124.330907511739	247.631689274705	30.3087645745456	162.549006519455	-2.41898594580556	1.68751523942492e-07	6.99073936069961e-06	Cfu0222650	chr18	19316490	19345211	+	807	protein_coding	- && sp|P22934|TNR1A_RAT Tumor necrosis factor receptor superfamily member 1A OS=Rattus norvegicus OX=10116 GN=Tnfrsf1a PE=2 SV=2 && PF00531:Death domain	-
Cfu0101800	345.845373874114	353.250114985345	381.739086351485	155.040978972675	151.147377759369	158.321899700221	360.278191736981	154.836752144089	1.21827471629418	1.75368809344697e-07	7.25165969259354e-06	Cfu0101800	chr12	12107837	12162625	-	1959	protein_coding	- && sp|O95025|SEM3D_HUMAN Semaphorin-3D OS=Homo sapiens OX=9606 GN=SEMA3D PE=2 SV=2 && PF01403:Sema domain	-
novel.2937	41.8132726610097	74.9786896139572	51.3043419014524	187.241797682384	182.839569870205	251.691225164455	56.0321013921398	207.257530905681	-1.88704121018516	1.76635574283881e-07	7.29078560061399e-06	-	chr22	26473270	26474563	-	1261	-	- && - && -	-
novel.2161	18.4261879523094	23.9622616292028	17.3913023394754	64.4016374194188	124.330907511739	117.726540802729	19.9265839736625	102.153028577962	-2.35584345792934	1.8078813420055e-07	7.44866763790416e-06	-	chr2	249439	253434	+	3194	-	- && - && -	-
Cfu0103940	160.874794814393	173.14666467553	90.4347721652721	25.0450812186629	14.6271655896164	35.182644377827	141.485410551732	24.9516303953687	2.51001774234866	1.83938939177987e-07	7.56477991632001e-06	Cfu0103940	chr12	19990187	20000037	+	753	protein_coding	- && - && -	-
Cfu0028280	180.00968230333	245.806425744726	238.260842050813	477.049166069769	825.215925347525	841.677107808015	221.35898336629	714.64739974177	-1.69110079537833	1.8797967551769e-07	7.71700678754298e-06	Cfu0028280	chr26	4377454	4391408	+	1983	protein_coding	- && sp|Q5SNQ7|SRAC1_DANRE Protein SERAC1 OS=Danio rerio OX=7955 GN=serac1 PE=3 SV=1 && -	-
novel.4152	153.78779944812	68.7948801612597	117.391290791459	411.454905735175	366.898070206211	491.203842659661	113.32465680028	423.185606200349	-1.89970617822357	1.89991803452622e-07	7.77155321209169e-06	-	chr4	27759188	27765690	-	3576	-	- && Q8TCB7.2 RecName: Full=Methyltransferase-like protein 6 && -	-
Cfu0203250	291.984209090441	476.153327857708	103.478248919879	38.1639332855815	24.3786093160273	48.7144306769912	290.538595289342	37.0856577595333	2.97239558164796	1.91350365559375e-07	7.81307246663711e-06	Cfu0203250	chr25	7348971	7360986	+	1695	protein_coding	- && sp|Q95L74|CY24B_BISBI Cytochrome b-245 heavy chain OS=Bison bison OX=9901 GN=CYBB PE=2 SV=1 && PF01794:Ferric reductase like transmembrane component|PF08022:FAD-binding domain|PF08030:Ferric reductase NAD binding domain	-
Cfu0030730	293.401608163695	387.261066975181	180.869544330544	72.7499978256397	69.4790365506779	79.8375391650689	287.177406489807	74.0221911804622	1.95721804070112	1.923262324645e-07	7.83884499093211e-06	Cfu0030730	chr20	27032977	27042280	+	1530	protein_coding	- && sp|Q9UHG3|PCYOX_HUMAN Prenylcysteine oxidase 1 OS=Homo sapiens OX=9606 GN=PCYOX1 PE=1 SV=3 && PF07156:Prenylcysteine lyase|PF13450:NAD(P)-binding Rossmann-like domain	-
Cfu0134400	85.7526439319013	89.6652370641138	146.086939651593	268.340155914245	541.205126815807	533.15238018707	107.168273549203	447.565887639041	-2.06372960273604	1.98085505692529e-07	8.05913891943681e-06	Cfu0134400	chr5	426224	457976	-	3429	protein_coding	- && sp|Q2IA00|SPEF2_PIG Sperm flagellar protein 2 OS=Sus scrofa OX=9823 GN=SPEF2 PE=2 SV=1 && PF06294:CH-like domain in sperm protein|PF00406:Adenylate kinase	-
Cfu0208650	267.888424845113	224.936068841872	359.130393310167	919.512267599479	653.346729669532	963.463184500493	283.984962332384	845.440727256502	-1.57448614461821	2.00095907597332e-07	8.12639504729664e-06	Cfu0208650	chr6	24972075	24978731	+	1182	protein_coding	- && sp|P51992|RO32_XENLA Heterogeneous nuclear ribonucleoprotein A3 homolog 2 OS=Xenopus laevis OX=8355 PE=2 SV=1 && PF11627:Nuclear factor hnRNPA1|PF00076:RNA recognition motif. (a.k.a. RRM, RBD, or RNP domain)	-
Cfu0152560	692.399447284856	775.295110131949	728.695568024019	1400.13930241477	2163.60157679743	2259.80831196043	732.130041813608	1941.18306372421	-1.40666394844002	2.01999679578303e-07	8.1722673428282e-06	Cfu0152560	chr27	16775180	16794712	-	2991	protein_coding	- && sp|Q8CGF7|TCRG1_MOUSE Transcription elongation regulator 1 OS=Mus musculus OX=10090 GN=Tcerg1 PE=1 SV=2 && PF01846:FF domain|PF00397:WW domain	-
novel.848	109.139728640602	92.7571417904625	58.2608628372426	273.110647574943	305.951546916143	276.04844050295	86.7192444227689	285.036878331345	-1.71349268853562	2.02817012809283e-07	8.1722673428282e-06	-	chr12	29215110	29220731	+	5622	-	- && - && -	-
Cfu0181400	3493.88871557251	546.494160382142	4387.82558024964	348.245891230931	165.774543348986	351.82644377827	2809.40281873476	288.615626119396	3.28315317277315	2.02886657773935e-07	8.1722673428282e-06	Cfu0181400	chr28	14862448	14901212	-	3672	protein_coding	- && sp|P80429|TRFE2_SALSA Serotransferrin-2 OS=Salmo salar OX=8030 GN=tf2 PE=1 SV=1 && PF00405:Transferrin	-
Cfu0230750	82.2091462487648	58.7461898006263	74.7826000597442	182.471306021687	265.726841544698	230.040367085792	71.9126453697118	226.079504884059	-1.65179594435026	2.03015401046216e-07	8.1722673428282e-06	Cfu0230750	chr15	16865981	16894110	-	2619	protein_coding	- && sp|Q2KHM9|MOONR_HUMAN Protein moonraker OS=Homo sapiens OX=9606 GN=KIAA0753 PE=1 SV=3 && PF15718:Protein moonraker	-
novel.3915	176.466184620194	157.687141043786	235.652146699892	462.737691087676	520.483308897184	512.854700738324	189.935157454624	498.691900241061	-1.39386639223512	2.03022074866901e-07	8.1722673428282e-06	-	chr3	40099108	40100655	-	1548	-	- && - && -	-
Cfu0178720	999.975046181097	1590.78498170643	756.52165176718	382.831955770989	218.188553378445	202.976794487463	1115.7605598849	267.999101212299	2.05713862231616	2.08709425836472e-07	8.38196619706584e-06	Cfu0178720	chr24	9467344	9481852	-	1248	protein_coding	- && sp|Q05204|LAMP1_BOVIN Lysosome-associated membrane glycoprotein 1 OS=Bos taurus OX=9913 GN=LAMP1 PE=1 SV=2 && PF01299:Lysosome-associated membrane glycoprotein (Lamp)	-
Cfu0202970	23241.8013036918	13494.6181781491	31175.6485737436	955.290955054712	3707.98647696776	4803.7841362033	22637.3560185282	3155.68718940859	2.84273518404612	2.08968686353442e-07	8.38196619706584e-06	Cfu0202970	chr25	10520285	10531517	-	1842	protein_coding	- && sp|P00734|THRB_HUMAN Prothrombin OS=Homo sapiens OX=9606 GN=F2 PE=1 SV=2 && PF00089:Trypsin|PF00594:Vitamin K-dependent carboxylation/gamma-carboxyglutamic (GLA) domain|PF09396:Thrombin light chain|PF00051:Kringle domain	-
Cfu0150660	520.185459884426	481.564161128818	439.999949188728	227.790976798315	193.809944062417	190.798186818216	480.583190067324	204.133035892982	1.23498041209703	2.0936828330251e-07	8.38320927314963e-06	Cfu0150660	chr19	20150985	20164363	+	1518	protein_coding	- && sp|Q7ZU13|SPNS1_DANRE Protein spinster homolog 1 OS=Danio rerio OX=7955 GN=spns1 PE=2 SV=1 && PF07690:Major Facilitator Superfamily	-
novel.2354	5.66959629301827	23.1892854476156	12.1739116376328	71.5573749104653	130.425559840746	121.786076692478	13.6775977927556	107.923003814563	-2.98337206711449	2.18387496461706e-07	8.72897510022599e-06	-	chr2	18736369	18742723	-	1598	-	- && Q6AYJ3.1 RecName: Full=Spermatogenesis associated 6-like protein && -	-
novel.3113	158.039996667884	106.670713059032	250.434753688446	590.348343011339	602.151650105875	686.061565367626	171.715154471787	626.187186161613	-1.8679122194273	2.19214991536448e-07	8.74667816230429e-06	-	chr24	7278577	7279623	+	1047	-	- && - && -	-
novel.139	105.596230957465	116.719403419665	103.478248919879	252.836058016977	268.164702476301	277.401619132867	108.597961099003	266.134126542048	-1.29261012633942	2.19931891727454e-07	8.75991420938262e-06	-	chr1	44971069	44975142	+	4074	-	- && - && -	-
Cfu0099360	76.5395499557466	48.6974994399928	79.9999907615869	227.790976798315	201.123526857225	338.294657479106	68.4123467191088	255.736387044882	-1.90199633095864	2.21851629195684e-07	8.82092937552002e-06	Cfu0099360	chr12	2421455	2441290	+	2727	protein_coding	- && sp|Q5TYP4|CA112_DANRE Uncharacterized protein C1orf112 homolog OS=Danio rerio OX=7955 GN=si:dkey-97o5.1 PE=2 SV=1 && PF14868:Domain of unknown function (DUF4487)	-
Cfu0178660	3176.39132316348	1784.80200328482	3884.34737752183	245.680320525931	792.304802770888	610.283562092307	2948.51356799004	549.422895129709	2.42413247525962	2.23432656940566e-07	8.86828781291323e-06	Cfu0178660	chr24	9548770	9561942	-	1368	protein_coding	- && sp|P08709|FA7_HUMAN Coagulation factor VII OS=Homo sapiens OX=9606 GN=F7 PE=1 SV=1 && PF00008:EGF-like domain|PF00594:Vitamin K-dependent carboxylation/gamma-carboxyglutamic (GLA) domain|PF14670:Coagulation Factor Xa inhibitory site|PF00089:Trypsin	-
novel.1163	424.511022439743	403.493566788512	526.956460886105	932.631119666398	1228.68190952778	1433.01616908149	451.653683371453	1198.10973275856	-1.4076233683044	2.30706397092632e-07	9.14103761163369e-06	-	chr14	27366263	27371877	+	5585	-	- && - && -	-
Cfu0038740	1099.19298130892	1079.8477256773	367.826044479905	168.159831039593	73.135827948082	178.619579148968	848.955583822041	139.971746045548	2.6013694799514	2.32358161776998e-07	9.19047247529436e-06	Cfu0038740	chr11	9856440	9858821	+	606	protein_coding	- && sp|Q8JFR1|LYG_CYPCA Lysozyme g OS=Cyprinus carpio OX=7962 PE=2 SV=1 && -	-
novel.4389	66.6177564429646	44.8326185320569	27.8260837431606	660.71309500663	145.052725430363	293.639762691864	46.425486239394	366.468527709619	-2.97817268597097	2.35108643430921e-07	9.26961315239152e-06	-	chr5	17167525	17172787	-	1392	-	- && - && -	-
Cfu0060000	726.417025042965	347.066305532647	856.521640219164	39.3565562007559	76.7926193454861	162.381435589971	643.334990264925	92.8435370454042	2.79537288499203	2.35174198167784e-07	9.26961315239152e-06	Cfu0060000	chr10	30349552	30366488	+	2142	protein_coding	- && sp|Q8CIW6|S26A6_MOUSE Solute carrier family 26 member 6 OS=Mus musculus OX=10090 GN=Slc26a6 PE=1 SV=2 && PF01740:STAS domain|PF00916:Sulfate permease family	-
novel.2168	323.875688238668	303.006663182178	471.304293399783	1073.36062365698	875.192074445381	998.64582887832	366.06221494021	982.39950899356	-1.42505862754922	2.37806567767964e-07	9.35715358260692e-06	-	chr2	1344424	1359628	+	6820	-	- && Q9BQI5.2 RecName: Full=SH3-containing GRB2-like protein 3-interacting protein 1; AltName: Full=Endophilin-3-interacting protein && PF10291:Muniscin C-terminal mu homology domain	-
novel.388	0	0	0	13.1188520669186	43.8814967688492	25.710393968412	0	27.5702476013933	-7.584198152516	2.42048523112226e-07	9.50761582235124e-06	-	chr10	13978440	13979968	+	1529	-	- && - && -	-
novel.889	250.170936429431	197.88190248632	257.391274624236	613.008178399653	574.116249392444	981.054506689406	235.148037846662	722.726311493834	-1.61952907727801	2.43567314952142e-07	9.55077835164925e-06	-	chr12	6742172	6745390	-	3219	-	- && P35072.1 RecName: Full=Transposable element Tcb1 transposase; AltName: Full=Transposable element Barney transposase && PF01498:Transposase	-
Cfu0074610	1644.89162451192	20.0973807212669	326.956483982138	1.19262291517442	1.21893046580137	4.05953588974927	663.981829738443	2.15702975690835	8.27954346680899	2.47482996854602e-07	9.68761755157352e-06	Cfu0074610	chr1	49419453	49427413	+	1212	protein_coding	- && sp|O19477|HMR1_RAT Major histocompatibility complex class I-related gene protein OS=Rattus norvegicus OX=10116 GN=Mr1 PE=2 SV=2 && PF00129:Class I Histocompatibility antigen, domains alpha 1 and 2|PF07654:Immunoglobulin C1-set domain	-
Cfu0217080	158.748696204511	153.82226013585	177.391283862649	338.704907909536	561.92694473443	600.811311682892	163.320746734337	500.481054775619	-1.61553178158642	2.51016947841769e-07	9.80906949272395e-06	Cfu0217080	chr18	361699	364017	-	762	protein_coding	- && sp|Q0P427|PPR35_DANRE Protein phosphatase 1 regulatory subunit 35 OS=Danio rerio OX=7955 GN=ppp1r35 PE=2 SV=1 && PF15503:Protein phosphatase 1 regulatory subunit 35 C-terminus	-
Cfu0230710	1664.02651200086	1981.91092958955	2171.3040970835	3983.36053668257	7846.2554083634	5962.10504341176	1939.0805128913	5930.57366281924	-1.6128612262299	2.51481885584988e-07	9.8103816875804e-06	Cfu0230710	chr15	16618755	16628540	-	1881	protein_coding	- && sp|A1L1P9|S47A1_DANRE Multidrug and toxin extrusion protein 1 OS=Danio rerio OX=7955 GN=slc47a1 PE=2 SV=1 && PF01554:MatE	-
novel.972	10.6304930494092	7.72976181587188	0.86956511697377	64.4016374194188	57.2897318926642	170.500507369469	6.40993999408496	97.3972922271841	-3.90434872035187	2.55839342909308e-07	9.9554784212125e-06	-	chr13	2319102	2325401	+	3961	-	- && - && -	-
novel.4551	128.983315666166	85.8003561561778	107.826074504748	268.340155914245	312.04619924515	332.88194295944	107.53658210903	304.422766039612	-1.49992568390727	2.56076809409898e-07	9.9554784212125e-06	-	chr6	1494716	1506160	-	4893	-	- && - && -	-
Cfu0125860	262.927528088722	288.320115732021	186.086935032387	60.8237686738955	71.9168974822806	89.3097895744839	245.778192951043	74.0168185768867	1.7345262362633	2.61895688915434e-07	1.01643236399381e-05	Cfu0125860	chr5	34433517	34440878	-	927	protein_coding	- && - && -	-
novel.964	279.22761743115	259.719997013295	326.956483982138	659.520472091455	644.814216408923	618.402633871805	288.634699475527	640.912440790728	-1.1516765728043	2.63836364630219e-07	1.0222198365903e-05	-	chr12	37382534	37386042	-	3202	-	- && - && -	-
novel.4970	161.583494351021	101.259879787922	182.608674564492	545.028672234711	390.057749056437	491.203842659661	148.484016234478	475.430087983603	-1.67959551846366	2.69648322705776e-07	1.04296119103698e-05	-	chr8	4163127	4168218	-	5092	-	- && - && -	-
novel.3981	4.96089675639098	10.0486903606334	4.34782558486885	34.5860645400582	62.1654537558697	113.667004912979	6.45247090063109	70.1395077363025	-3.43684474300652	2.7465655615659e-07	1.06052870232077e-05	-	chr4	13407970	13410049	+	1537	-	- && - && -	-
novel.1675	206.231565158539	177.784521765053	170.434762926859	437.692609869013	444.909620017499	660.351171399214	184.816949950151	514.317800428575	-1.47524755188384	2.80345083373871e-07	1.08065902223253e-05	-	chr17	18683772	18686644	+	2730	-	- && - && -	-
novel.4547	6625.63196792847	5235.36767789002	6039.12973738283	23841.7246972519	12641.527860826	16096.0598028558	5966.70979440044	17526.4374536446	-1.5545269547919	2.82378446849792e-07	1.08665533277577e-05	-	chr6	1032476	1034486	-	1402	-	- && P33248.2 RecName: Full=Thymosin beta-12 && PF01290:Thymosin beta-4 family	-
Cfu0172910	43.2306717342643	40.9677376241209	50.4347767844787	116.877045687093	168.212404280589	165.087792849804	44.877728714288	150.059080939162	-1.74240549191829	2.88340595021264e-07	1.10772468793389e-05	Cfu0172910	chr9	37412418	37422016	-	1341	protein_coding	- && - && -	-
novel.1010	95.6744374446832	77.2976181587188	86.0869465804033	248.06556635628	201.123526857225	266.576190093535	86.3530007279351	238.588427769013	-1.46501456495856	2.92094388148323e-07	1.12025340129128e-05	-	chr13	25905956	25906897	+	633	-	- && - && -	-
Cfu0179240	100.635334201074	103.578808332683	101.739118685931	234.946714289361	277.916146202712	376.183659116765	101.984420406563	296.348839869613	-1.53792376021414	2.93953613853231e-07	1.12548603364714e-05	Cfu0179240	chr24	7375418	7393647	-	2529	protein_coding	- && sp|Q4G0U5|PCDP1_HUMAN Cilia- and flagella-associated protein 221 OS=Homo sapiens OX=9606 GN=CFAP221 PE=1 SV=2 && -	-
novel.1865	267.179725308486	272.08761591869	427.826037551095	905.200792617386	859.345978389963	866.03432314651	322.364459592757	876.860364717953	-1.44477826170478	2.97163645716345e-07	1.1358643352146e-05	-	chr18	354407	358425	-	2944	-	- && Q95254.1 RecName: Full=Growth hormone secretagogue receptor type 1; Short=GHS-R; AltName: Full=GH-releasing peptide receptor; Short=GHRP; AltName: Full=Ghrelin receptor && PF00001:7 transmembrane receptor (rhodopsin family)	-
novel.4073	138.905109178947	130.632974688235	126.95650707817	308.889335030175	292.543311792328	366.711408707351	132.164863648451	322.714685176618	-1.28671880856786	3.06674274162708e-07	1.17025050625545e-05	-	chr4	4287497	4288113	-	568	-	- && - && -	-
Cfu0001600	1.41739907325457	0.772976181587188	2.60869535092131	19.0819666427907	43.8814967688492	48.7144306769912	1.59969020192102	37.2259646962104	-4.56334010791011	3.10191083500119e-07	1.18168774071076e-05	Cfu0001600	chr17	3778325	3782488	-	1137	protein_coding	- && sp|Q9GMY7|PEPA_RHIFE Pepsin A OS=Rhinolophus ferrumequinum OX=59479 GN=PGA PE=2 SV=1 && PF07966:A1 Propeptide|PF00026:Eukaryotic aspartyl protease	-
Cfu0191030	43.9393712708916	37.102856716185	35.6521697959246	195.590158088605	109.703741922123	139.377398881392	38.8981325943337	148.223766297373	-1.92868461470291	3.11414132953227e-07	1.18436314811961e-05	Cfu0191030	chr8	3475803	3478633	-	270	protein_coding	- && - && -	-
Cfu0077700	1074.38849752696	1538.2226013585	854.782509985216	333.934416248838	437.596037222691	395.128159935595	1155.79786962356	388.886204469041	1.57170182248937	3.13298712757999e-07	1.18954133960854e-05	Cfu0077700	chr1	34923555	34965043	+	2055	protein_coding	- && sp|Q8WWI5|CTL1_HUMAN Choline transporter-like protein 1 OS=Homo sapiens OX=9606 GN=SLC44A1 PE=1 SV=1 && PF04515:Plasma-membrane choline transporter	-
Cfu0052910	136.779010569066	178.55749794664	151.304330353436	17.8893437276163	29.2543311792328	50.0676093069076	155.546946289714	32.4037614045856	2.27091869321233	3.15452226002561e-07	1.19572166266271e-05	Cfu0052910	chr13	5654733	5674298	-	3180	protein_coding	- && sp|Q99K41|EMIL1_MOUSE EMILIN-1 OS=Mus musculus OX=10090 GN=Emilin1 PE=1 SV=1 && PF01391:Collagen triple helix repeat (20 copies)|PF00386:C1q domain|PF07546:EMI domain	-
Cfu0181240	334.506181288078	249.671306652662	267.826056027921	635.668013787967	670.411756190752	852.502536847346	284.001181322887	719.527435608688	-1.34019946236388	3.19289928890755e-07	1.20825471759775e-05	Cfu0181240	chr3	42323406	42324249	-	255	protein_coding	- && sp|Q9CPX9|APC11_MOUSE Anaphase-promoting complex subunit 11 OS=Mus musculus OX=10090 GN=Anapc11 PE=3 SV=1 && PF12861:Anaphase-promoting complex subunit 11 RING-H2 finger	-
novel.4837	52.443765710419	17.7784521765053	51.3043419014524	194.397535173431	177.963848007	251.691225164455	40.5088532627922	208.017536114962	-2.36038995219227	3.28633161045366e-07	1.24154551190279e-05	-	chr7	25159356	25197564	-	3726	-	- && - && -	-
Cfu0010830	922.018097152095	889.695585006853	1017.39118685931	423.38113488692	481.47753399154	451.961662392085	943.03495633942	452.273443756848	1.06001590233372	3.37180963430354e-07	1.26986917554618e-05	Cfu0010830	chr14	5906426	5919780	-	780	protein_coding	- && - && PF04103:CD20-like family	-
novel.1125	308.284298432868	233.438806839331	279.13040254858	770.434403202676	560.708014268629	775.37135494211	273.61783594026	702.171257471138	-1.35929392758257	3.37402786291777e-07	1.26986917554618e-05	-	chr14	12720315	12723708	+	3346	-	- && - && -	-
novel.4135	160.166095277766	150.730355409502	180.869544330544	395.950807837908	351.051974150794	399.187695825345	163.921998339271	382.063492604682	-1.22144039784756	3.3780541318447e-07	1.26986917554618e-05	-	chr4	21178366	21184065	-	4800	-	- && - && PF01498:Transposase	-
novel.295	89.2961416150377	72.6597610691956	106.0869442708	382.831955770989	255.975397818287	236.806260235374	89.3476156516778	291.871204608217	-1.70969368505666	3.38798052908928e-07	1.26998764514709e-05	-	chr1	35329819	35345700	-	6101	-	- && Q3KNV8.1 RecName: Full=Polycomb group RING finger protein 3; AltName: Full=RING finger protein 3A && -	-
novel.1094	60.2394606133191	139.135712685694	196.521716436072	441.270478614536	733.796140412423	1098.78104749214	131.965629911695	757.949222173031	-2.5233592562947	3.38953744274846e-07	1.26998764514709e-05	-	chr14	1496773	1504233	+	5607	-	- && - && -	-
Cfu0206400	634.286085281418	500.888565668498	587.826019074269	81.0983582318607	157.242030088376	209.742687637045	574.333556674728	149.361025319094	1.94509096280576	3.39578815421255e-07	1.27023700643513e-05	Cfu0206400	chr6	35869575	35910182	+	4497	protein_coding	- && sp|Q3U962|CO5A2_MOUSE Collagen alpha-2(V) chain OS=Mus musculus OX=10090 GN=Col5a2 PE=1 SV=1 && PF00093:von Willebrand factor type C domain|PF01391:Collagen triple helix repeat (20 copies)|PF01410:Fibrillar collagen C-terminal domain	-
Cfu0057480	24.0957842453276	17.7784521765053	7.82608605276393	131.188520669186	69.4790365506779	124.492433952311	16.566774158199	108.386663724058	-2.69905126003753	3.45733224011739e-07	1.28964559960725e-05	Cfu0057480	chr10	20920686	20924062	+	234	protein_coding	- && - && -	-
Cfu0034030	56.6959629301827	61.0651183453878	46.9565163165836	151.463110227152	216.969622912643	411.366303494592	54.9058658640514	259.933012211462	-2.24091193661417	3.45901515086148e-07	1.28964559960725e-05	Cfu0034030	chr20	13017024	13027042	+	1239	protein_coding	- && sp|Q68US5|EVA1C_PANTR Protein eva-1 homolog C OS=Pan troglodytes OX=9598 GN=EVA1C PE=3 SV=1 && PF14851:FAM176 family|PF02140:Galactose binding lectin domain	-
novel.1502	62.3655592232009	55.6542850742775	64.347818656059	153.8483560575	179.182778472801	236.806260235374	60.7892209845125	189.945798255225	-1.64275107507072	3.51017556959358e-07	1.30657811750027e-05	-	chr16	5996199	6000464	+	4093	-	- && - && -	-
Cfu0082120	2948.1900723695	2956.63389457099	2483.47797407709	1437.11061278518	1307.91238980487	1127.19779872038	2796.10064700586	1290.74026710347	1.11507588871177	3.53675219828331e-07	1.31431953015617e-05	Cfu0082120	chr1	18704565	18715558	-	1575	protein_coding	- && sp|Q9PT92|CATA_DANRE Catalase OS=Danio rerio OX=7955 GN=cat PE=2 SV=1 && PF06628:Catalase-related immune-responsive|PF00199:Catalase	-
Cfu0009530	1616.54364304683	1732.23962293689	663.478184250987	325.586055842617	310.827268779348	369.417765967183	1337.42048341157	335.277030196383	1.99641426179756	3.60833119891774e-07	1.33726232220312e-05	Cfu0009530	chr14	1941871	1954921	+	1179	protein_coding	- && sp|P24268|CATD_RAT Cathepsin D OS=Rattus norvegicus OX=10116 GN=Ctsd PE=1 SV=1 && PF00026:Eukaryotic aspartyl protease	-
novel.3515	0	0.772976181587188	0.86956511697377	93.0245873836049	3.6567913974041	156.968721070305	0.547513766186986	84.5500332837713	-7.32073017473889	3.61024959694286e-07	1.33726232220312e-05	-	chr27	1712408	1716357	+	966	-	- && - && -	-
Cfu0049360	146.700804081848	176.238569401879	170.434762926859	354.209005806803	440.033898154293	558.862774155482	164.458045470195	451.03522603886	-1.45533874856865	3.63077475603967e-07	1.34267821587984e-05	Cfu0049360	chr13	19307160	19319870	+	3666	protein_coding	- && sp|Q8N157|AHI1_HUMAN Jouberin OS=Homo sapiens OX=9606 GN=AHI1 PE=1 SV=1 && PF00018:SH3 domain|PF00400:WD domain, G-beta repeat	-
novel.722	7.08699536627283	10.0486903606334	23.4782581582918	100.180324874651	69.4790365506779	113.667004912979	13.537981295066	94.4421221127696	-2.8166580556885	3.71825169516793e-07	1.37279542700007e-05	-	chr11	18059453	18063064	-	3612	-	- && P03934.1 RecName: Full=Transposable element Tc1 transposase && -	-
Cfu0043300	240.249142916649	190.152140670448	185.217369915413	71.5573749104653	48.7572186320547	73.0716460154868	205.20621783417	64.4620798526689	1.67251568562896	3.76876933679034e-07	1.38919158876212e-05	Cfu0043300	chr11	30723536	30734192	+	1164	protein_coding	- && sp|Q96S86|HPLN3_HUMAN Hyaluronan and proteoglycan link protein 3 OS=Homo sapiens OX=9606 GN=HAPLN3 PE=2 SV=1 && PF00193:Extracellular link domain|PF07686:Immunoglobulin V-set domain	-
Cfu0109890	462.780797417616	470.742494586597	433.912993369911	217.057370561745	174.307056609595	205.683151747296	455.812095124708	199.015859639545	1.19583004721168	3.7750613799753e-07	1.38925923891227e-05	Cfu0109890	chr14	22439757	22454801	-	1266	protein_coding	- && sp|P41252|SYIC_HUMAN Isoleucine--tRNA ligase, cytoplasmic OS=Homo sapiens OX=9606 GN=IARS1 PE=1 SV=2 && PF00133:tRNA synthetases class I (I, L, M and V)|PF08264:Anticodon-binding domain of tRNA	-
novel.4705	21.2609860988185	32.4649996266619	44.3478209656623	144.307372736105	132.863420772349	119.079719432645	32.6912688970476	132.0835043137	-2.02192118052384	3.81441497119965e-07	1.40147398529876e-05	-	chr7	16584830	16586411	+	1582	-	- && - && -	-
Cfu0001140	141.031207788829	396.536781154227	29.5652139771082	4.77049166069769	2.43786093160273	16.2381435589971	189.044400973388	7.81549871709916	4.61077538673385	3.86268422520967e-07	1.41691979570877e-05	Cfu0001140	chr17	1601182	1602714	+	1533	protein_coding	- && sp|Q08C75|VACHA_DANRE Probable vesicular acetylcholine transporter-A OS=Danio rerio OX=7955 GN=slc18a3a PE=2 SV=1 && PF07690:Major Facilitator Superfamily	-
Cfu0189190	210.483762378303	133.724879414583	212.1738885416	655.942603345932	498.542560512759	481.731592250246	185.460843444829	545.405585369646	-1.55668418902499	3.87773850532285e-07	1.41811128359499e-05	Cfu0189190	chr8	12792730	12801494	-	960	protein_coding	- && sp|E3TDS3|MTG1_ICTPU Mitochondrial ribosome-associated GTPase 1 OS=Ictalurus punctatus OX=7998 GN=mtg1 PE=2 SV=1 && PF01926:50S ribosome-binding GTPase	-
Cfu0179480	4747.57819586617	4421.42375867871	5459.12980436133	2502.12287603594	2443.95558393174	2230.03838210226	4876.0439196354	2392.03894735665	1.02735581554313	3.87840310599342e-07	1.41811128359499e-05	Cfu0179480	chr24	4507198	4517117	-	1350	protein_coding	- && sp|Q28IX8|TBA_XENTR Tubulin alpha chain OS=Xenopus tropicalis OX=8364 GN=tuba PE=2 SV=1 && PF03953:Tubulin C-terminal domain|PF00091:Tubulin/FtsZ family, GTPase domain	-
Cfu0053120	878.078725881204	983.225702978903	679.130356356515	381.639332855815	281.572937600116	251.691225164455	846.811595072207	304.967831873462	1.47283051657139	3.89832111436218e-07	1.42310621354637e-05	Cfu0053120	chr13	4723889	4750493	-	1734	protein_coding	- && sp|P97363|SPTC2_MOUSE Serine palmitoyltransferase 2 OS=Mus musculus OX=10090 GN=Sptlc2 PE=1 SV=2 && PF00155:Aminotransferase class I and II	-
novel.2004	126.857217056284	108.216665422206	133.913028013961	295.770482963257	292.543311792328	297.699298581613	122.995636830817	295.337697779066	-1.26426733309485	3.92845243553835e-07	1.4318075920104e-05	-	chr19	19922975	19929431	+	1348	-	- && Q9DCM4.2 RecName: Full=Dynein light chain 4, axonemal && PF01221:Dynein light chain type 1	-
Cfu0024170	170.087888790548	268.995711192341	113.913030323564	45.319670776628	35.3489835082396	39.2421802675763	184.332210102151	39.970278184148	2.20550140865832	3.9679744847376e-07	1.4438982993022e-05	Cfu0024170	chr26	19955285	19982708	-	924	protein_coding	- && - && -	-
Cfu0225800	1060.92320633104	957.717488986525	994.782493817993	496.131132712559	518.045447965581	438.429876092921	1004.47439637852	484.20215225702	1.05241895824701	4.04879651391996e-07	1.47095493795658e-05	Cfu0225800	chr18	31385110	31393060	+	1131	protein_coding	- && sp|Q9D8V0|HM13_MOUSE Minor histocompatibility antigen H13 OS=Mus musculus OX=10090 GN=Hm13 PE=1 SV=1 && PF04258:Signal peptide peptidase	-
Cfu0029210	71.5786531993556	102.805832151096	98.260858218036	215.86474764657	312.04619924515	385.65590952618	90.8817811894959	304.522285472634	-1.74496357279424	4.09865521903304e-07	1.48669402944926e-05	Cfu0029210	chr26	1045869	1046771	-	903	protein_coding	- && - && PF00096:Zinc finger, C2H2 type|PF13465:Zinc-finger double domain	-
novel.5009	0.708699536627283	2.31892854476156	5.21739070184262	21.4672124731396	60.9465232900683	73.0716460154868	2.74833959441049	51.8284605928982	-4.27277917574538	4.12146272862879e-07	1.49258641460517e-05	-	chr8	17296077	17297696	-	1620	-	- && - && -	-
Cfu0069880	2816.37195855682	3488.44150750298	1262.60854984591	692.913913716339	516.826517499779	673.882957698378	2522.4740053019	627.874462971499	2.00643231517012	4.16322843405925e-07	1.5053148533515e-05	Cfu0069880	chr2	16498191	16529976	+	5301	protein_coding	- && sp|Q149M9|NWD1_HUMAN NACHT domain- and WD repeat-containing protein 1 OS=Homo sapiens OX=9606 GN=NWD1 PE=1 SV=3 && PF05729:NACHT domain|PF01299:Lysosome-associated membrane glycoprotein (Lamp)	-
novel.276	482.62438444318	391.125947883117	561.739065565056	1160.42209646471	1235.99549232259	1020.29668695698	478.496465963784	1138.90475858143	-1.25157336657775	4.18567498386399e-07	1.5110286691749e-05	-	chr1	29125266	29130779	-	1996	-	- && - && PF15811:Small VCP/p97-interacting protein	-
Cfu0020190	152.370400374866	181.649402672989	193.913021085151	364.942612043373	552.175501008019	608.93038346239	175.977608044335	508.682832171261	-1.53163554148108	4.24861736147653e-07	1.53132020050809e-05	Cfu0020190	chr3	30543508	30576675	-	2520	protein_coding	- && sp|Q7T019|DZIP1_DANRE Zinc finger protein Dzip1 OS=Danio rerio OX=7955 GN=dzip1 PE=2 SV=2 && PF13815:Iguana/Dzip1-like DAZ-interacting protein N-terminal	-
novel.5111	300.488603529968	275.952496826626	373.913000298721	788.323746930293	663.098173395943	810.553999319937	316.784700218438	753.991973215391	-1.25162183407114	4.2583025285742e-07	1.53238250644562e-05	-	chr9	14240862	14242735	+	1874	-	- && - && -	-
novel.3470	122.60501983652	121.357260509188	146.956504768567	312.467203775698	298.637964121335	319.350156660276	130.306261704759	310.151774852436	-1.25224424581586	4.29299904828948e-07	1.54242776232619e-05	-	chr26	2327268	2330587	-	3288	-	- && - && -	-
Cfu0078110	669.012362576155	669.397373254504	876.52163790956	1476.46716898593	2153.85013307101	2446.54696288889	738.310457913407	2025.62142164861	-1.45618726754854	4.32998856342625e-07	1.5532638785174e-05	Cfu0078110	chr1	32904288	32957735	+	4740	protein_coding	- && sp|Q09429|ABCC8_RAT ATP-binding cassette sub-family C member 8 OS=Rattus norvegicus OX=10116 GN=Abcc8 PE=1 SV=4 && PF00664:ABC transporter transmembrane region|PF00005:ABC transporter	-
Cfu0030720	634.286085281418	695.678563428469	485.217335271364	242.102451780408	175.525987075397	248.984867904622	605.060661327084	222.204435586809	1.4459865804907	4.4484912626299e-07	1.59326042182664e-05	Cfu0030720	chr20	27045136	27053906	+	1530	protein_coding	- && sp|Q9UHG3|PCYOX_HUMAN Prenylcysteine oxidase 1 OS=Homo sapiens OX=9606 GN=PCYOX1 PE=1 SV=3 && PF07156:Prenylcysteine lyase|PF13450:NAD(P)-binding Rossmann-like domain	-
novel.52	79.3743481022557	52.5623803479288	94.782597750141	184.856551852035	390.057749056437	510.148343478491	75.5731087334418	361.687548128988	-2.25906837628169	4.46772448405226e-07	1.59763298649058e-05	-	chr1	17464709	18560552	+	9682	-	- && P49919.2 RecName: Full=Cyclin-dependent kinase inhibitor 1C; AltName: Full=Cyclin-dependent kinase inhibitor p57; AltName: Full=p57Kip2 && PF02234:Cyclin-dependent kinase inhibitor	-
Cfu0199320	320.332190555532	303.006663182178	390.434737521223	683.372930394944	956.860415654073	1119.07872694088	337.924530419644	919.770690996633	-1.44469129006575	4.5645239717133e-07	1.62744990056622e-05	Cfu0199320	chr16	5082467	5095812	+	738	protein_coding	- && sp|Q3T106|SRSF7_BOVIN Serine/arginine-rich splicing factor 7 OS=Bos taurus OX=9913 GN=SRSF7 PE=2 SV=1 && PF00076:RNA recognition motif. (a.k.a. RRM, RBD, or RNP domain)	-
novel.710	9.21309397615468	3.09190472634875	13.9130418715803	54.8606540980234	73.135827948082	81.1907177949853	8.73934685802792	69.7290666136969	-3.00517309884767	4.56541809155015e-07	1.62744990056622e-05	-	chr11	11292430	11296319	-	2600	-	- && - && -	-
Cfu0206900	3720.67256729324	3271.23520047698	3141.73876762623	1310.69258377669	1773.54382774099	1512.85370824656	3377.88217846548	1532.36337325475	1.14042963725504	4.61573863280239e-07	1.64281289085798e-05	Cfu0206900	chr6	32674218	32689313	+	921	protein_coding	- && sp|O46560|PDXK_PIG Pyridoxal kinase OS=Sus scrofa OX=9823 GN=PDXK PE=1 SV=1 && PF08543:Phosphomethylpyrimidine kinase	-
Cfu0211250	596.725009840172	352.477138803758	525.217330652157	65.5942603345932	146.271655896164	148.849649290806	491.473159765362	120.238521840521	2.03271878886076	4.62878425406588e-07	1.64488187953469e-05	Cfu0211250	chr6	15269544	15354189	-	1734	protein_coding	- && sp|Q5M9B3|ITGBL_XENLA Integrin beta-like protein 1 OS=Xenopus laevis OX=8355 GN=itgbl1 PE=2 SV=1 && PF07974:EGF-like domain	-
Cfu0028480	213.318560524812	166.962855222833	163.478241991069	394.758184922734	725.263627151813	1070.36429626389	181.253219246238	730.128702779479	-2.00923301439847	4.66758027236927e-07	1.65459406163088e-05	Cfu0028480	chr26	3430649	3474852	+	1137	protein_coding	- && sp|A9LMC0|DPF3_DANRE Zinc finger protein DPF3 OS=Danio rerio OX=7955 GN=dpf3 PE=2 SV=1 && PF00628:PHD-finger|PF14051:N-terminal domain of DPF2/REQ.	-
novel.2364	444.354609465307	632.294516538319	525.217330652157	1262.98766716971	1136.04319412687	1308.52373512918	533.955485551928	1235.85153214192	-1.21084476536015	4.67066520497306e-07	1.65459406163088e-05	-	chr2	22300876	22306605	-	4420	-	- && - && -	-
novel.1910	152.370400374866	140.681665048868	290.434749069239	645.208997109362	639.938494545718	687.414743997543	194.495604830991	657.520745217541	-1.758954146471	4.73153484862007e-07	1.673550498634e-05	-	chr18	12702650	12717159	-	14510	-	- && - && -	-
Cfu0041000	7.08699536627283	2.31892854476156	8.6956511697377	38.1639332855815	64.6033146874724	62.2462169761554	6.03385836025737	55.0044883164031	-3.19430360456896	4.74013104810108e-07	1.67398758426961e-05	Cfu0041000	chr11	22015015	22033683	-	2451	protein_coding	- && sp|Q8IYF3|TEX11_HUMAN Testis-expressed protein 11 OS=Homo sapiens OX=9606 GN=TEX11 PE=1 SV=3 && PF08631:Meiosis protein SPO22/ZIP4 like	-
novel.3424	33.3088782214823	10.8216665422206	62.6086884221115	213.479501816221	223.06427524165	334.235121589356	35.5797443952715	256.926299549076	-2.85619084615811	4.77041351217469e-07	1.68206999236262e-05	-	chr26	3043055	3046360	+	3174	-	- && - && -	-
Cfu0135300	454.985102514716	325.422972448206	154.782590821331	56.0532770131978	54.8518709610615	79.8375391650689	311.730221928084	63.5808957131094	2.29625991301324	4.90484283205989e-07	1.72679319705167e-05	Cfu0135300	chr22	24893257	24901928	+	636	protein_coding	- && - && PF00811:Ependymin	-
novel.4374	9.21309397615468	38.6488090793594	27.8260837431606	129.995897754012	168.212404280589	165.087792849804	25.2293289328916	154.432031628135	-2.61831879721846	4.92283213282835e-07	1.73044777738663e-05	-	chr5	11621938	11657866	-	3604	-	- && - && -	-
Cfu0237960	525.146356640817	531.034636750398	386.956477053328	176.508191445814	136.520212169753	205.683151747296	481.045823481514	172.903851787621	1.47767889730945	4.97821878660405e-07	1.74721651024284e-05	Cfu0237960	chr23	23194647	23209358	-	2196	protein_coding	- && sp|Q28433|TAP1_GORGO Antigen peptide transporter 1 OS=Gorilla gorilla gorilla OX=9595 GN=TAP1 PE=2 SV=2 && PF00005:ABC transporter|PF00664:ABC transporter transmembrane region	-
Cfu0052650	570.503126984963	497.023684760562	709.565135450596	1861.68437058727	1283.53378048884	1438.42888360116	592.363982398707	1527.88234489242	-1.36738348729269	5.00164393464059e-07	1.75273325124085e-05	Cfu0052650	chr13	6873613	6878627	-	531	protein_coding	- && sp|Q12974|TP4A2_HUMAN Protein tyrosine phosphatase type IVA 2 OS=Homo sapiens OX=9606 GN=PTP4A2 PE=1 SV=1 && PF00782:Dual specificity phosphatase, catalytic domain	-
Cfu0042240	141.031207788829	109.762617785381	159.999981523174	361.36474329785	340.081599958581	343.707371998771	136.931269032461	348.384571751734	-1.34824412073373	5.05527973896046e-07	1.76880349389504e-05	Cfu0042240	chr11	26435397	26442040	-	1503	protein_coding	- && sp|Q96DC7|TMCO6_HUMAN Transmembrane and coiled-coil domain-containing protein 6 OS=Homo sapiens OX=9606 GN=TMCO6 PE=1 SV=2 && -	-
Cfu0110080	996.43154849796	660.121659075458	336.521700268849	110.913931111221	135.301281703952	185.38547229855	664.358302614089	143.866895037908	2.20869652754655	5.06429873301902e-07	1.76923726705148e-05	Cfu0110080	chr14	23114062	23140855	-	1599	protein_coding	- && sp|P83456|PPB_GADMO Alkaline phosphatase OS=Gadus morhua OX=8049 PE=1 SV=1 && PF00245:Alkaline phosphatase	-
Cfu0059810	202.688067475403	250.444282834249	257.391274624236	44.1270478614536	54.8518709610615	93.3693254642332	236.841208311296	64.1160814289161	1.88950174065205	5.09956809581583e-07	1.77882633747146e-05	Cfu0059810	chr10	29064428	29107498	+	2328	protein_coding	- && sp|Q4LFA9|SEM3G_MOUSE Semaphorin-3G OS=Mus musculus OX=10090 GN=Sema3g PE=2 SV=1 && PF01403:Sema domain	-
novel.4525	30.4740800749732	16.2324998133309	39.9999953807934	125.225406093314	117.017324716931	143.436934771141	28.9021917563658	128.559888527129	-2.15657535021411	5.1421353648892e-07	1.79092778872397e-05	-	chr6	39566579	39570268	+	1061	-	- && - && -	-
Cfu0229270	148.118203155102	139.135712685694	168.695632692911	317.237695436396	430.282454427882	504.735628958826	151.983182844569	417.418592941035	-1.45754380726133	5.182120624846e-07	1.80209433288796e-05	Cfu0229270	chr15	9806831	9812146	-	768	protein_coding	- && sp|Q6ZUT1|NKAP1_HUMAN Uncharacterized protein NKAPD1 OS=Homo sapiens OX=9606 GN=NKAPD1 PE=1 SV=2 && PF15692:NF-kappa-B-activating protein	-
novel.247	1673.94830551364	2366.08009183838	1499.99982677975	680.987684564595	782.553359044477	730.716460154868	1846.67607471059	731.419167921313	1.33624388133408	5.25793954459963e-07	1.82566899332564e-05	-	chr1	20729297	20748943	-	3024	-	- && Q9DEX7.1 RecName: Full=Fatty acid desaturase 2; AltName: Full=Acyl-CoA 6-desaturase; AltName: Full=Delta(5)/Delta(6) fatty acid desaturase; Short=D5D/D6D fatty acid desaturase; Short=Delta-5/Delta-6 fatty acid desaturase && PF00487:Fatty acid desaturase	-
novel.3944	109.139728640602	78.0705943403059	90.4347721652721	213.479501816221	291.324381326527	326.116049809858	92.5483650487266	276.973310984202	-1.57974445003342	5.28988990444844e-07	1.83396289781815e-05	-	chr4	1054195	1055718	+	1490	-	- && - && -	-
Cfu0227070	353.641068777014	636.932373627843	280.869532782528	66.7868832497676	104.828020058918	123.139255322394	423.814325062462	98.2513862103599	2.11064329325511	5.31623687517356e-07	1.83780355095572e-05	Cfu0227070	chr15	781256	836051	+	2622	protein_coding	- && sp|P51788|CLCN2_HUMAN Chloride channel protein 2 OS=Homo sapiens OX=9606 GN=CLCN2 PE=1 SV=2 && PF00654:Voltage gated chloride channel	-
Cfu0166600	183.553179986466	234.984759202505	139.130418715803	63.2090145042444	43.8814967688492	36.5358230077434	185.889452634925	47.875444760279	1.9543735514996	5.31712938719106e-07	1.83780355095572e-05	Cfu0166600	chr9	13207128	13233703	-	828	protein_coding	- && sp|Q71RH2|TLC3B_HUMAN Ceramide synthase OS=Homo sapiens OX=9606 GN=TLCD3B PE=2 SV=1 && PF03798:TLC domain	-
Cfu0128150	593.181512157036	544.17523183738	441.739079422675	64.4016374194188	80.4494107428902	193.504544078048	526.365274472364	112.785197413452	2.22575838884462	5.40873954461148e-07	1.86535282286215e-05	Cfu0128150	chr5	24085293	24091259	+	456	protein_coding	- && - && -	-
novel.5265	306.158199822986	213.341426118064	479.999944569521	1240.3278317814	998.304051491319	1101.48740475197	333.166523503524	1113.37309600823	-1.74143017103069	5.41323863645526e-07	1.86535282286215e-05	-	chr9	31760482	31762344	-	1681	-	- && - && -	-
Cfu0010840	367.106359972933	512.483208392305	258.26083974121	121.647537347791	102.390159127315	117.726540802729	379.283469368816	113.921412425945	1.7358032666665	5.42283172730338e-07	1.86583149733829e-05	Cfu0010840	chr14	5923432	5972414	-	2451	protein_coding	- && sp|Q5EA85|SEM4A_BOVIN Semaphorin-4A OS=Bos taurus OX=9913 GN=SEMA4A PE=2 SV=1 && PF01437:Plexin repeat|PF01403:Sema domain	-
Cfu0069160	255.131833185822	228.800949749808	280.869532782528	516.405722270525	621.654537558697	740.188710564283	254.934105239386	626.082990131168	-1.29613788316818	5.4603145272357e-07	1.8758902310109e-05	Cfu0069160	chr2	18799840	18803532	+	906	protein_coding	- && - && PF13837:Myb/SANT-like DNA-binding domain	-
Cfu0046610	2146.65089644404	2345.98271111711	1844.34761310137	1073.36062365698	1001.96084288872	983.760863949239	2112.32707355417	1019.69411016498	1.0507035326906	5.57589146612558e-07	1.91270738482797e-05	Cfu0046610	chr13	28094003	28125978	-	1542	protein_coding	- && sp|Q16851|UGPA_HUMAN UTP--glucose-1-phosphate uridylyltransferase OS=Homo sapiens OX=9606 GN=UGP2 PE=1 SV=5 && PF01704:UTP--glucose-1-phosphate uridylyltransferase	-
Cfu0053790	18854.2424724322	19397.8372769305	21593.0409846927	10448.5693598431	7234.35231453111	6684.70243178713	19948.3735780185	8122.54136872045	1.29622350405342	5.68019150390061e-07	1.94555113513873e-05	Cfu0053790	chr10	3365114	3367936	-	1338	protein_coding	- && sp|Q9YHC3|TBB1_GADMO Tubulin beta-1 chain OS=Gadus morhua OX=8049 PE=2 SV=1 && PF03953:Tubulin C-terminal domain|PF00091:Tubulin/FtsZ family, GTPase domain	-
novel.2162	417.42402707347	360.206900619629	495.652116675049	974.372921697503	905.665336090415	1208.38851651537	424.427681456049	1029.47559143443	-1.27848385665913	5.72324063480562e-07	1.9562022581378e-05	-	chr2	672892	674865	+	404	-	- && - && -	-
novel.3868	8.5043944395274	10.8216665422206	8.6956511697377	44.1270478614536	57.2897318926642	59.5398597163226	9.34057071716191	53.6522131568135	-2.52082006166945	5.72849098148783e-07	1.9562022581378e-05	-	chr3	20774228	20774771	-	429	-	- && - && -	-
novel.269	5.66959629301827	8.50273799745906	13.0434767546066	73.9426207408141	39.0057749056437	97.4288613539824	9.07193701502796	70.1257523334801	-2.96119201441577	5.73800464651979e-07	1.95651333846776e-05	-	chr1	27073199	27075175	-	1074	-	- && - && -	-
novel.4844	270.723222991622	268.995711192341	341.739090970692	864.651613501456	633.843842216711	671.176600438546	293.819341718218	723.224018718904	-1.30040767238054	5.75236508965925e-07	1.95847364122935e-05	-	chr7	26790077	26793861	-	3785	-	- && - && -	-
Cfu0133180	55.2785638569281	43.2866661688825	27.8260837431606	129.995897754012	285.22972899752	177.266400519051	42.1304379229904	197.497342423528	-2.22495768985246	5.80900798257058e-07	1.97480222044249e-05	Cfu0133180	chr5	5455956	5507597	+	1236	protein_coding	- && - && -	-
Cfu0207120	474.82868954028	616.062016724989	383.478216585433	143.114749820931	112.141602853726	198.917258597714	491.4563076169	151.391203757457	1.70060313623974	5.832053004339e-07	1.97967733548779e-05	Cfu0207120	chr6	31358076	31409854	-	5040	protein_coding	- && sp|P39061|COIA1_MOUSE Collagen alpha-1(XVIII) chain OS=Mus musculus OX=10090 GN=Col18a1 PE=1 SV=4 && PF06482:Collagenase NC10 and Endostatin|PF01392:Fz domain|PF01391:Collagen triple helix repeat (20 copies)	-
novel.4361	36.1436763679914	30.9190472634875	33.913039561977	121.647537347791	103.609089593116	104.194754503565	33.658587731152	109.817127148157	-1.70593800178166	5.92884483421104e-07	2.00953380125874e-05	-	chr5	8039852	8041815	-	1816	-	- && - && -	-
Cfu0202370	301.906002603223	256.628092286946	353.043437491351	613.008178399653	930.043945406443	936.399611902164	303.859177460507	826.483911902753	-1.44376035850494	5.9517872734907e-07	2.01131497713223e-05	Cfu0202370	chr25	13199604	13228349	+	2763	protein_coding	- && sp|Q68FE8|Z280D_MOUSE Zinc finger protein 280D OS=Mus musculus OX=10090 GN=Znf280d PE=1 SV=1 && -	-
novel.968	101.344033737701	108.989641603793	105.217379153826	275.495893405291	237.691440831266	378.890016376598	105.183684831774	297.359116871052	-1.49847323613237	5.97483918790005e-07	2.01610931232064e-05	-	chr13	1017391	1020712	+	3049	-	- && - && -	-
Cfu0031860	214.735959598067	265.903806465993	156.521721055279	31.008195794535	54.8518709610615	67.6589314958211	212.387162373113	51.1729994171392	2.05755519838201	5.99642698296131e-07	2.0203961314591e-05	Cfu0031860	chr20	22906591	22936123	+	1098	protein_coding	- && sp|Q9PU17|LPA11_XENLA Lysophosphatidic acid receptor 1-A OS=Xenopus laevis OX=8355 GN=lpar1-a PE=2 SV=1 && PF00001:7 transmembrane receptor (rhodopsin family)	-
Cfu0030630	129.692015202793	176.238569401879	60.8695581881639	19.0819666427907	18.2839569870205	23.0040367085792	122.266714264279	20.1233201127968	2.60647702368279	6.01201687242289e-07	2.02265236286263e-05	Cfu0030630	chr20	27239649	27258612	+	1557	protein_coding	- && sp|Q5EBF1|5NTC_XENTR Cytosolic purine 5'-nucleotidase OS=Xenopus tropicalis OX=8364 GN=nt5c2 PE=2 SV=1 && PF05761:5' nucleotidase family	-
novel.2263	364.980261363051	309.190472634875	413.043430562541	1034.00406745622	816.683412086916	772.664997682277	362.404721520156	874.450825741805	-1.27138200730706	6.15132683526447e-07	2.06611153890732e-05	-	chr2	33871331	33873843	+	2492	-	- && - && -	-
Cfu0014060	692.399447284856	246.579401926313	105.217379153826	16.6967208124419	17.0650265212191	55.4803238265733	348.065409454998	29.7473570534115	3.55439445324639	6.15936166459641e-07	2.06611153890732e-05	Cfu0014060	chr3	1548703	1553065	+	1671	protein_coding	- && sp|Q6NWF6|K2C8_DANRE Keratin, type II cytoskeletal 8 OS=Danio rerio OX=7955 GN=krt8 PE=1 SV=1 && PF16208:Keratin type II head|PF00038:Intermediate filament protein	-
Cfu0145070	825.634960170785	520.212970208177	1241.73898703854	50.0901624373257	202.342457323027	167.794150109636	862.528972472502	140.075589956663	2.62296943085113	6.26947069406e-07	2.09994951391762e-05	Cfu0145070	chr21	5382258	5402898	-	1890	protein_coding	- && sp|Q9UKG4|S13A4_HUMAN Solute carrier family 13 member 4 OS=Homo sapiens OX=9606 GN=SLC13A4 PE=1 SV=2 && PF00939:Sodium:sulfate symporter transmembrane region	-
Cfu0132560	280.645016504404	278.271425371388	133.913028013961	39.3565562007559	41.4436358372465	70.365288755654	230.943156629917	50.3884935978855	2.20094863690439	6.31212273819606e-07	2.11112657992343e-05	Cfu0132560	chr5	7366804	7378216	-	2763	protein_coding	- && sp|Q9NZ08|ERAP1_HUMAN Endoplasmic reticulum aminopeptidase 1 OS=Homo sapiens OX=9606 GN=ERAP1 PE=1 SV=3 && PF17900:Peptidase M1 N-terminal domain|PF01433:Peptidase family M1 domain|PF11838:ERAP1-like C-terminal domain	-
novel.1037	90.7135406882922	94.3030941536369	101.739118685931	214.672124731396	253.537536886684	239.512617495207	95.5852511759534	235.907426371096	-1.3041094037883	6.32430257418023e-07	2.11209417686609e-05	-	chr13	8628568	8636978	-	1659	-	- && Q80YG3.1 RecName: Full=Kelch domain-containing protein 1 && PF07646:Kelch motif	-
novel.4817	1.41739907325457	0	6.08695581881639	21.4672124731396	78.0115498112875	109.60746902323	2.50145163069032	69.6954104358858	-4.83803419328274	6.37213966032886e-07	2.12494974039383e-05	-	chr7	21301658	21305957	-	4300	-	- && - && -	-
Cfu0082860	613.0250991826	731.235467781479	589.565149308216	285.036876726687	310.827268779348	250.338046534538	644.608572090765	282.067397346858	1.19187069048542	6.38572514844254e-07	2.12636232871198e-05	Cfu0082860	chr1	15948043	15959701	+	1152	protein_coding	- && sp|Q7ZW02|CHPT1_DANRE Cholinephosphotransferase 1 OS=Danio rerio OX=7955 GN=chpt1 PE=2 SV=1 && PF01066:CDP-alcohol phosphatidyltransferase	-
Cfu0056970	5.66959629301827	13.1405950869822	26.0869535092131	60.8237686738955	153.585238690972	204.32997311738	14.9657149630712	139.579660160749	-3.23152268448517	6.42275822457488e-07	2.13556710967115e-05	Cfu0056970	chr10	17415367	17418376	-	1539	protein_coding	- && sp|P49182|HEP2_MOUSE Heparin cofactor 2 OS=Mus musculus OX=10090 GN=Serpind1 PE=1 SV=1 && PF00079:Serpin (serine protease inhibitor)	-
Cfu0104980	3298.996343	3466.02519823695	3003.4779140274	1076.9384924025	1667.49687721627	1369.41677347542	3256.16648508812	1371.28404769806	1.24771585920749	6.6711932254324e-07	2.21493354052568e-05	Cfu0104980	chr12	23394992	23422343	+	1932	protein_coding	- && sp|Q6PCB7|S27A1_HUMAN Long-chain fatty acid transport protein 1 OS=Homo sapiens OX=9606 GN=SLC27A1 PE=1 SV=1 && PF00501:AMP-binding enzyme	-
novel.1656	383.40644931536	425.90987605454	670.434705186777	1134.18439233087	1686.99976466909	1907.98186818216	493.250343518892	1576.38867506071	-1.67667827830596	6.69034991304848e-07	2.21805580280556e-05	-	chr17	9083211	9092677	+	4582	-	- && Q90635.1 RecName: Full=Dihydropyrimidinase-related protein 2; Short=DRP-2; AltName: Full=Collapsin response mediator protein CRMP-62 && PF01979:Amidohydrolase family	-
novel.5096	33.3088782214823	39.4217852609466	35.6521697959246	134.76638941471	97.5144372641093	193.504544078048	36.1276110927845	141.928456918956	-1.97283841238594	6.72578319575058e-07	2.2265573103487e-05	-	chr9	9585299	9587716	+	2386	-	- && - && -	-
novel.2323	24.8044837819549	17.7784521765053	39.1304302638197	132.381143584361	91.4197849351025	173.206864629302	27.23778874076	132.335931049588	-2.28464432778657	6.91403743296845e-07	2.28555164735467e-05	-	chr2	1429044	1435975	-	2091	-	- && A5WV69.1 RecName: Full=Acyl-CoA-binding domain-containing protein 5-B && PF00887:Acyl CoA binding protein	-
Cfu0109400	20.5522865621912	10.8216665422206	9.56521628671147	66.7868832497676	69.4790365506779	90.6629682044003	13.6463897970411	75.6429626682819	-2.45859477572094	7.03079464508296e-07	2.32077449365924e-05	Cfu0109400	chr14	20649919	20652795	-	786	protein_coding	- && - && PF10545:Alcohol dehydrogenase transcription factor Myb/SANT-like	-
Cfu0011980	1012.02293830376	1459.37903083661	850.434684400347	342.282776655059	438.814967688492	412.719482124509	1107.27888451357	397.939075489353	1.47667616590941	7.07859605390108e-07	2.3308645524757e-05	Cfu0011980	chr14	10198929	10304642	+	5007	protein_coding	- && sp|A7MBS7|THS7A_DANRE Thrombospondin type-1 domain-containing protein 7A OS=Danio rerio OX=7955 GN=thsd7aa PE=1 SV=2 && PF00090:Thrombospondin type 1 domain	-
novel.4509	407.502233560688	300.687734637416	536.521677172816	1190.23766934407	1092.16169735802	1066.30476037414	414.903881790307	1116.23470902541	-1.42841396176671	7.08185993826982e-07	2.3308645524757e-05	-	chr6	33671943	33682994	+	7857	-	- && - && -	-
novel.4469	343.719275264232	198.654878667907	412.173865445567	923.090136345002	923.949293077436	1271.98791212144	318.182673125902	1039.67578051463	-1.70843574178802	7.15144633741414e-07	2.35036624352326e-05	-	chr6	15806400	15821516	+	871	-	- && - && -	-
Cfu0202690	2.12609860988185	9.27571417904625	9.56521628671147	58.4385228435467	59.727592824267	55.4803238265733	6.98900969187986	57.882146498129	-3.06776093406058	7.17645465435107e-07	2.35258840098154e-05	Cfu0202690	chr25	11510443	11520617	-	612	protein_coding	- && sp|Q8CCS6|PABP2_MOUSE Polyadenylate-binding protein 2 OS=Mus musculus OX=10090 GN=Pabpn1 PE=1 SV=3 && PF00076:RNA recognition motif. (a.k.a. RRM, RBD, or RNP domain)	-
Cfu0115400	625.072991305264	497.023684760562	708.695570333623	1342.8934024864	1649.21292022925	1330.17459320784	610.264082133149	1440.76030530783	-1.23963135469829	7.19041075111398e-07	2.35258840098154e-05	Cfu0115400	chr7	33360534	33379053	+	2382	protein_coding	- && sp|Q9BUJ2|HNRL1_HUMAN Heterogeneous nuclear ribonucleoprotein U-like protein 1 OS=Homo sapiens OX=9606 GN=HNRNPUL1 PE=1 SV=2 && PF13671:AAA domain|PF00622:SPRY domain|PF02037:SAP domain	-
Cfu0169790	1715.05287863803	1636.39057642008	1781.73892467926	3203.3851501585	6353.06558775672	7971.57530883765	1711.06079324579	5842.67534891762	-1.77169585848542	7.19703263404309e-07	2.35258840098154e-05	Cfu0169790	chr9	24372080	24380460	+	2724	protein_coding	- && sp|Q66I22|SRRT_DANRE Serrate RNA effector molecule homolog OS=Danio rerio OX=7955 GN=srrt PE=2 SV=1 && PF12066:Domain of unknown function (DUF3546)|PF04959:Arsenite-resistance protein 2	-
Cfu0226900	459.945999271107	475.38035167612	347.826046789508	34.5860645400582	103.609089593116	124.492433952311	427.717465912245	87.5625293618284	2.29093246427418	7.19958460661808e-07	2.35258840098154e-05	Cfu0226900	chr10	314957	329752	-	2496	protein_coding	- && sp|Q29RQ1|CO7_BOVIN Complement component C7 OS=Bos taurus OX=9913 GN=C7 PE=2 SV=1 && PF00084:Sushi repeat (SCR repeat)|PF00090:Thrombospondin type 1 domain|PF18434:Kazal-type serine protease inhibitor domain|PF00057:Low-density lipoprotein receptor domain class A|PF01823:MAC/Perforin domain	-
Cfu0236480	759.01720372782	651.618921077999	821.739035540213	1406.10241699064	2657.26841544698	2577.80528999078	744.125053448677	2213.7253741428	-1.57284232465031	7.27659479394406e-07	2.37434139739842e-05	Cfu0236480	chr23	27564713	27571644	-	1998	protein_coding	- && sp|Q8N5D0|WDTC1_HUMAN WD and tetratricopeptide repeats protein 1 OS=Homo sapiens OX=9606 GN=WDTC1 PE=1 SV=2 && PF00400:WD domain, G-beta repeat	-
Cfu0090400	43249.0979222166	29152.7966885608	18907.8239034777	6799.14323940938	4696.53908473267	10658.9880678517	30436.572838085	7384.89013066457	2.04319684056421	7.30549623227764e-07	2.38035674513883e-05	Cfu0090400	chr4	8605228	8606711	-	828	protein_coding	- && sp|O42364|APOEB_DANRE Apolipoprotein Eb OS=Danio rerio OX=7955 GN=apoeb PE=2 SV=1 && PF01442:Apolipoprotein A1/A4/E domain	-
novel.1488	136.070311032438	139.135712685694	234.782581582918	434.11474112349	538.767265884204	661.704350029131	169.996201767017	544.862119012275	-1.68168664324124	7.35558389314853e-07	2.39143176196137e-05	-	chr16	2293646	2309485	+	7079	-	- && Q8BXA7.3 RecName: Full=PH domain leucine-rich repeat-containing protein phosphatase 2; AltName: Full=PH domain leucine-rich repeat-containing protein phosphatase-like; Short=PHLPP-like && PF00481:Protein phosphatase 2C|PF13855:Leucine rich repeat	-
novel.5273	6.37829582964555	18.5514283580925	6.08695581881639	113.29917694157	46.3193577004519	112.313826283063	10.3388933355181	90.6441203083617	-3.12963278538838	7.36051634952714e-07	2.39143176196137e-05	-	chr9	37275632	37276986	-	844	-	- && - && -	-
Cfu0054450	4147.30968834286	3218.67282012905	2798.26054642159	940.979480072619	1316.44490306548	1503.38145783715	3388.08101829783	1253.60194699175	1.434671723699	7.44390772399195e-07	2.4142099335697e-05	Cfu0054450	chr10	5791329	5820648	+	2124	protein_coding	- && sp|P33121|ACSL1_HUMAN Long-chain-fatty-acid--CoA ligase 1 OS=Homo sapiens OX=9606 GN=ACSL1 PE=1 SV=1 && PF00501:AMP-binding enzyme	-
Cfu0141970	248.753537356176	268.222735010754	132.173897780013	46.5122936918024	39.0057749056437	67.6589314958211	216.383390048981	51.0590000310891	2.08734966844046	7.45185495917834e-07	2.4142099335697e-05	Cfu0141970	chr21	19524537	19551747	+	783	protein_coding	- && sp|Q0VC33|TSN11_BOVIN Tetraspanin-11 OS=Bos taurus OX=9913 GN=TSPAN11 PE=2 SV=1 && PF00335:Tetraspanin family	-
novel.1680	49.6089675639098	43.2866661688825	89.5652070482983	289.807368387384	198.685665925623	215.155402156711	60.8202802603636	234.549478823239	-1.95151223541557	7.46405354988434e-07	2.4147221889761e-05	-	chr17	20796491	20808631	+	5618	-	- && - && -	-
Cfu0068350	581.842319571	653.164873441174	288.695618835292	71.5573749104653	136.520212169753	143.436934771141	507.900937282488	117.171507283786	2.11751496891056	7.50499600342819e-07	2.42260908649116e-05	Cfu0068350	chr2	20923601	21154042	-	3546	protein_coding	- && sp|Q05920|PYC_MOUSE Pyruvate carboxylase, mitochondrial OS=Mus musculus OX=10090 GN=Pc PE=1 SV=1 && PF00682:HMGL-like|PF00364:Biotin-requiring enzyme|PF02436:Conserved carboxylase domain|PF02785:Biotin carboxylase C-terminal domain|PF00289:Biotin carboxylase, N-terminal domain|PF02786:Carbamoyl-phosphate synthase L chain, ATP binding domain	-
novel.3093	0.708699536627283	0	4.34782558486885	11.9262291517442	78.0115498112875	124.492433952311	1.68550837383204	71.4767376384475	-5.45519497592296	7.50973664853479e-07	2.42260908649116e-05	-	chr23	24414012	24414583	-	529	-	- && - && -	-
Cfu0106720	180.718381839957	143.00059359363	278.260837431606	654.749980430758	563.145875200231	596.751775793142	200.659937621731	604.882543808044	-1.59332593780428	7.67557769047659e-07	2.47260146479475e-05	Cfu0106720	chr12	29800905	29818729	+	960	protein_coding	- && sp|Q80T41|GABR2_MOUSE Gamma-aminobutyric acid type B receptor subunit 2 OS=Mus musculus OX=10090 GN=Gabbr2 PE=1 SV=2 && PF18455:Gamma-aminobutyric acid type B receptor subunit 2 coiled-coil domain|PF00003:7 transmembrane sweet-taste receptor of 3 GCPR	-
novel.1018	82.9178457853921	46.3785708952313	261.739100209105	1574.26224803024	865.44063071897	658.997992769298	130.345172296576	1032.90029050617	-2.98807960800392	7.7467551799034e-07	2.49200075044615e-05	-	chr13	30743461	30745544	+	2039	-	- && - && -	-
Cfu0116700	8206.74063414394	7003.93718136151	8216.52079028515	3794.92611608501	2625.57622333614	2006.76390816605	7809.0662019302	2809.08874919574	1.47491899813359	7.78449610826256e-07	2.50060444901434e-05	Cfu0116700	chr7	26196597	26272390	+	2343	protein_coding	- && sp|P15943|APLP2_RAT Amyloid-like protein 2 OS=Rattus norvegicus OX=10116 GN=Aplp2 PE=1 SV=2 && PF00014:Kunitz/Bovine pancreatic trypsin inhibitor domain|PF02177:Amyloid A4 N-terminal heparin-binding|PF12925:E2 domain of amyloid precursor protein|PF12924:Copper-binding of amyloid precursor, CuBD|PF10515:Beta-amyloid precursor protein C-terminus	-
novel.2548	35.4349768313642	54.1083327111031	137.391288481856	214.672124731396	928.825014940641	749.660960973698	75.6448660081077	631.052700215245	-3.06288440047398	7.85243901563694e-07	2.51887193981144e-05	-	chr20	29811556	29820937	+	9382	-	- && - && -	-
novel.1139	124.022418909775	129.859998506648	172.173893160807	370.905726619245	332.768017163773	508.795164848575	142.01877019241	404.156302877198	-1.50958139748307	7.91892898216139e-07	2.53662256114502e-05	-	chr14	18876942	18886677	+	3891	-	- && - && -	-
Cfu0127150	199.853269328894	223.390116478697	172.173893160807	76.327866571163	73.135827948082	67.6589314958211	198.472426322799	72.3742086716887	1.45499286465136	7.99037108295468e-07	2.55512367645815e-05	Cfu0127150	chr5	29031630	29061753	+	2550	protein_coding	- && sp|Q9Y487|VPP2_HUMAN V-type proton ATPase 116 kDa subunit a2 OS=Homo sapiens OX=9606 GN=ATP6V0A2 PE=1 SV=2 && PF01496:V-type ATPase 116kDa subunit family	-
novel.4147	482.62438444318	455.282970954854	459.999946879124	1121.06554026396	850.813465129354	1219.2139455547	465.969100759053	1063.697650316	-1.1904983489441	8.00403151897909e-07	2.55512367645815e-05	-	chr4	25383102	25388378	-	1840	-	- && Q28BZ2.1 RecName: Full=Histidine triad nucleotide-binding protein 3; Short=HINT-3 && -	-
Cfu0039220	224.657753110849	187.833212125687	238.260842050813	38.1639332855815	71.9168974822806	75.7780032753197	216.917269095783	61.9529446810606	1.81067097584631	8.01113422908364e-07	2.55512367645815e-05	Cfu0039220	chr11	13103851	13160309	+	4131	protein_coding	- && sp|Q5MD89|VGFR3_DANRE Vascular endothelial growth factor receptor 3 OS=Danio rerio OX=7955 GN=flt4 PE=2 SV=1 && PF17988:VEGFR-2 Transmembrane domain|PF13927:Immunoglobulin domain|PF07679:Immunoglobulin I-set domain|PF07714:Protein tyrosine kinase	-
Cfu0229930	1392.59458947261	1394.44903158329	1319.13028244921	665.483586667327	572.897318926642	400.540874455261	1368.7246345017	546.30726001641	1.32438723542283	8.02162557706161e-07	2.55512367645815e-05	Cfu0229930	chr15	12458548	12477056	-	2256	protein_coding	- && sp|Q6DEL2|CLPT1_DANRE Cleft lip and palate transmembrane protein 1 homolog OS=Danio rerio OX=7955 GN=clptm1 PE=2 SV=1 && PF05602:Cleft lip and palate transmembrane protein 1 (CLPTM1)	-
Cfu0160330	553.494338105908	456.055947136441	217.391279243443	23.8524583034884	37.7868444398424	106.901111763397	408.980521495264	56.1801381689094	2.86884096724504	8.12530994931361e-07	2.58453040807328e-05	Cfu0160330	chr28	10234525	10248294	+	1068	protein_coding	- && sp|Q6UXZ3|CLM5_HUMAN CMRF35-like molecule 5 OS=Homo sapiens OX=9606 GN=CD300LD PE=1 SV=1 && PF07686:Immunoglobulin V-set domain	-
Cfu0109330	362.854162753169	537.218446203095	11.304346520659	5.96311457587211	17.0650265212191	12.1786076692478	303.792318492308	11.735582922113	4.69544790137271	8.14012314362215e-07	2.58562598680724e-05	Cfu0109330	chr14	20442391	20503578	-	5178	protein_coding	- && sp|P12107|COBA1_HUMAN Collagen alpha-1(XI) chain OS=Homo sapiens OX=9606 GN=COL11A1 PE=1 SV=4 && PF01391:Collagen triple helix repeat (20 copies)|PF01410:Fibrillar collagen C-terminal domain	-
Cfu0234030	86.4613434685285	152.276307772676	79.9999907615869	307.696712115001	436.377106756889	346.413729258604	106.245880667597	363.495849376831	-1.77401306388349	8.15865915048999e-07	2.58755980726158e-05	Cfu0234030	chr15	30069456	30073813	+	1218	protein_coding	- && sp|P13731|SERPH_CHICK Serpin H1 OS=Gallus gallus OX=9031 GN=SERPINH1 PE=1 SV=2 && PF00079:Serpin (serine protease inhibitor)	-
Cfu0239890	380.571651168851	606.786302545942	357.39126307622	162.196716463721	151.147377759369	140.730577511308	448.249738930338	151.358223911466	1.56601509352757	8.16896601861591e-07	2.58755980726158e-05	Cfu0239890	chr23	14558953	14581104	+	888	protein_coding	- && sp|Q9JLJ4|ELOV2_MOUSE Elongation of very long chain fatty acids protein 2 OS=Mus musculus OX=10090 GN=Elovl2 PE=1 SV=1 && PF01151:GNS1/SUR4 family	-
Cfu0187170	213.318560524812	565.045588740234	10.4347814036852	13.1188520669186	4.87572186320547	9.47225040941496	262.932976889577	9.15560811317969	4.84364351024289	8.18173811244903e-07	2.58800097206437e-05	Cfu0187170	chr8	19110064	19111584	-	1521	protein_coding	- && sp|Q08C75|VACHA_DANRE Probable vesicular acetylcholine transporter-A OS=Danio rerio OX=7955 GN=slc18a3a PE=2 SV=1 && PF07690:Major Facilitator Superfamily	-
Cfu0232430	10036.6028377156	13820.8141267789	5013.91246447076	1551.60241264192	1382.26714821875	3135.31488551635	9623.77647632175	2023.06148212567	2.25020373230617	8.27319230816539e-07	2.61329462034174e-05	Cfu0232430	chr15	23247217	23258895	+	1938	protein_coding	- && sp|P07722|MAG_RAT Myelin-associated glycoprotein OS=Rattus norvegicus OX=10116 GN=Mag PE=1 SV=1 && PF13927:Immunoglobulin domain|PF07686:Immunoglobulin V-set domain	-
Cfu0114490	180.718381839957	143.773569775217	167.826067575938	573.651622198897	365.67913974041	983.760863949239	164.106006397037	641.030541962849	-1.96516295365986	8.569823529961e-07	2.70323850959643e-05	Cfu0114490	chr7	38374341	38387076	+	1326	protein_coding	- && sp|Q52L34|MTHSD_XENLA Methenyltetrahydrofolate synthase domain-containing protein OS=Xenopus laevis OX=8355 GN=mthfsd PE=2 SV=1 && PF01812:5-formyltetrahydrofolate cyclo-ligase family	-
novel.1143	520.185459884426	636.159397446255	346.956481672534	1423.99176071826	1217.71153533557	1592.69124741163	501.100446334405	1411.46484782182	-1.49347269388343	8.63593080554025e-07	2.72031820374518e-05	-	chr14	19573597	19574177	+	386	-	- && - && -	-
novel.2381	601.685906596563	496.250708578974	844.347728581531	1549.21716681157	1650.43185069505	1971.58126378823	647.42811458569	1723.74342709828	-1.41307140026171	8.73211407750109e-07	2.74673513662777e-05	-	chr2	29877013	29883682	-	3833	-	- && - && -	-
novel.3040	48.9002680272825	77.2976181587188	47.8260814335574	244.487697610756	164.555612883184	186.738650928466	58.0079892065196	198.593987140802	-1.7753254617366	8.74394863878337e-07	2.74673513662777e-05	-	chr23	26905073	26905852	+	749	-	- && - && -	-
novel.3816	571.21182652159	561.180707832298	724.347742439151	1437.11061278518	1227.46297906198	1702.29871643486	618.91342559768	1455.62410276067	-1.23402430835134	8.82590729109699e-07	2.76865668305405e-05	-	chr3	42764532	42769969	+	5385	-	- && - && -	-
Cfu0054300	1010.60553923051	1083.71260658524	836.521642528767	490.168018136687	418.093149769869	385.65590952618	976.946596114837	431.305692477579	1.17929895788251	8.96565640571834e-07	2.80862153767565e-05	Cfu0054300	chr10	5202587	5213708	+	1542	protein_coding	- && sp|Q27245|YH24_CAEEL Putative aminopeptidase W07G4.4 OS=Caenorhabditis elegans OX=6239 GN=lap-2 PE=3 SV=1 && PF00883:Cytosol aminopeptidase family, catalytic domain	-
Cfu0007070	456.40250158797	290.639044276783	325.21735374819	3.57786874552326	29.2543311792328	66.3057528659047	357.419633204314	33.0459842635536	3.44140429815561	8.97905308365613e-07	2.80894916480869e-05	Cfu0007070	chr17	23647451	23649377	+	645	protein_coding	- && sp|P24774|RET4A_ONCMY Retinol-binding protein 4-A OS=Oncorhynchus mykiss OX=8022 GN=rbp4a PE=1 SV=2 && PF00061:Lipocalin / cytosolic fatty-acid binding protein family	-
Cfu0241570	68.0351555162192	54.1083327111031	69.5652093579016	151.463110227152	307.170477381944	223.27447393621	63.9028991950746	227.302687181769	-1.83082990005417	9.01336598605846e-07	2.81203641887932e-05	Cfu0241570	chr23	3960836	3972946	-	2571	protein_coding	- && sp|Q95KD7|CC191_MACFA Coiled-coil domain-containing protein 191 OS=Macaca fascicularis OX=9541 GN=CCDC191 PE=2 SV=1 && -	-
Cfu0027120	637.120883427928	514.02916075548	806.086863434685	236.139337204536	279.135076668513	189.445008188299	652.412302539364	234.906474020449	1.47261602582359	9.01365057100218e-07	2.81203641887932e-05	Cfu0027120	chr26	8273077	8413257	+	1161	protein_coding	- && sp|Q5T1Q4|S35F1_HUMAN Solute carrier family 35 member F1 OS=Homo sapiens OX=9606 GN=SLC35F1 PE=1 SV=2 && PF06027:Solute carrier family 35	-
Cfu0009390	26.9305823918368	38.6488090793594	33.0434744450033	84.6762269773839	187.71529173341	159.675078330138	32.8742886387331	144.022199013644	-2.13185582624132	9.04618109795981e-07	2.81831913302603e-05	Cfu0009390	chr14	1778058	1788964	+	1263	protein_coding	- && - && -	-
novel.3171	16.3000893424275	8.50273799745906	17.3913023394754	50.0901624373257	99.9522981957121	102.841575873648	14.0647098931207	84.294678835562	-2.58391706303849	9.13222590957256e-07	2.84123411575115e-05	-	chr24	26490367	26492157	+	1769	-	- && - && -	-
novel.2562	1.41739907325457	0.772976181587188	3.47826046789508	58.4385228435467	18.2839569870205	39.2421802675763	1.88954524091228	38.6548866993811	-4.38696513304663	9.15882264518174e-07	2.84561616693126e-05	-	chr20	1310852	1313430	-	2309	-	- && - && -	-
Cfu0061090	308.284298432868	427.455828417715	321.739093280295	152.655733142326	96.295506798308	110.960647653147	352.493073376959	119.970629197927	1.55401435278437	9.2077823883482e-07	2.85692489574629e-05	Cfu0061090	chr10	35409227	35439600	-	2346	protein_coding	- && sp|F1RBC8|ABCD1_DANRE ATP-binding cassette sub-family D member 1 OS=Danio rerio OX=7955 GN=abcd1 PE=2 SV=1 && PF06472:ABC transporter transmembrane region 2|PF00005:ABC transporter	-
Cfu0117440	447.189407611816	510.164279847544	379.130391000564	190.819666427907	93.8576458667052	97.4288613539824	445.494692819974	127.368724549532	1.80491125601716	9.41762209185288e-07	2.91805148821539e-05	Cfu0117440	chr7	19607750	19624719	-	861	protein_coding	- && sp|P00491|PNPH_HUMAN Purine nucleoside phosphorylase OS=Homo sapiens OX=9606 GN=PNP PE=1 SV=2 && PF01048:Phosphorylase superfamily	-
novel.2612	60.9481601499463	94.3030941536369	113.04346520659	269.532778829419	254.756467352486	400.540874455261	89.4315731700578	308.276706879055	-1.78716914839565	9.4866796711285e-07	2.93544973823776e-05	-	chr20	27416151	27417751	-	606	-	- && - && -	-
novel.1019	52.443765710419	77.2976181587188	36.5217349128983	184.856551852035	204.78031825463	194.857722707965	55.421039594012	194.83153093821	-1.81123438888505	9.66902633249898e-07	2.98780796032642e-05	-	chr13	30923443	30935802	+	6022	-	- && - && -	-
Cfu0042440	553.494338105908	853.365704472255	126.086941961197	70.3647519952909	42.6625663030478	79.8375391650689	510.982328179787	64.2882858211359	2.9917294709555	9.73126873937107e-07	3.00201492651719e-05	Cfu0042440	chr11	28018880	28036027	+	2034	protein_coding	- && sp|Q15582|BGH3_HUMAN Transforming growth factor-beta-induced protein ig-h3 OS=Homo sapiens OX=9606 GN=TGFBI PE=1 SV=1 && PF02469:Fasciclin domain	-
novel.5177	652.0035736971	510.164279847544	696.52165869599	1345.27864831675	1354.23174750532	1855.20790161542	619.563170746878	1518.23943247916	-1.2930009400997	9.74140181932765e-07	3.00201492651719e-05	-	chr9	2792153	2800725	-	2294	-	- && - && PF01101:HMG14 and HMG17	-
novel.3539	396.871740511279	491.612851489451	393.912997989118	818.139319809653	1121.41602853726	1200.26944473587	427.465863329949	1046.60826436093	-1.29154058154656	9.77287682191473e-07	3.00763920921254e-05	-	chr27	12230844	12232946	+	2069	-	- && Q38PU5.1 RecName: Full=Glutamate receptor 4; Short=GluR-4; Short=GluR4; AltName: Full=AMPA-selective glutamate receptor 4; AltName: Full=GluR-D; AltName: Full=Glutamate receptor ionotropic, AMPA 4; Short=GluA4; Flags: Precursor && -	-
novel.43	115.518024470247	152.276307772676	222.608669945285	444.848347360059	502.199351910163	512.854700738324	163.467667396069	486.634133336182	-1.57579307005015	9.91893845519068e-07	3.04584182563851e-05	-	chr1	14418743	14421263	+	1872	-	- && - && -	-
Cfu0149240	175.048785546939	61.0651183453878	319.130397929374	7.15573749104653	29.2543311792328	17.5913221889135	185.081433940567	18.0004636197309	3.36236695584791	9.93498370155564e-07	3.04584182563851e-05	Cfu0149240	chr19	15755087	15757725	+	1710	protein_coding	- && sp|Q8TEU8|WFKN2_HUMAN WAP, Kazal, immunoglobulin, Kunitz and NTR domain-containing protein 2 OS=Homo sapiens OX=9606 GN=WFIKKN2 PE=1 SV=1 && PF00014:Kunitz/Bovine pancreatic trypsin inhibitor domain|PF07679:Immunoglobulin I-set domain|PF00095:WAP-type (Whey Acidic Protein) 'four-disulfide core'|PF01759:UNC-6/NTR/C345C module	-
novel.2662	341.59317665435	407.358447696448	247.826058337525	794.286861506165	852.032395595155	1186.7376584367	332.259227562774	944.352305179341	-1.50617355260788	9.93718785834664e-07	3.04584182563851e-05	-	chr21	6635334	6638272	+	2918	-	- && - && -	-
novel.3730	839.80895090333	736.64630105259	873.912942558639	1592.15159175785	1572.42030088376	1891.74372462316	816.78939817152	1685.43853908826	-1.04502043188469	1.01543144687907e-06	3.10820422562191e-05	-	chr3	5094068	5095633	+	1566	-	- && - && -	-
novel.1603	188.514076742857	231.892854476156	256.521709507262	645.208997109362	454.66106374391	667.117064548796	225.642880242092	588.995708467356	-1.38486525769136	1.01945861112046e-06	3.11633698826784e-05	-	chr16	25492091	25496207	-	4117	-	- && - && -	-
novel.211	208.357663768421	181.649402672989	202.608672254888	429.344249462792	407.122775577656	525.033308407572	197.538579565433	453.833444482673	-1.19941278426003	1.02578251684073e-06	3.13145929939715e-05	-	chr1	8813108	8814754	-	1515	-	- && - && -	-
Cfu0161810	99.9266346644469	119.038331964427	122.608681493302	270.725401744594	302.294755518739	487.144306769912	113.857882707392	353.388154677748	-1.63382493039114	1.06081440072519e-06	3.23406191899369e-05	Cfu0161810	chr22	28788348	28791710	+	795	protein_coding	- && - && -	-
Cfu0100360	24.8044837819549	34.0109519898363	63.4782535390852	124.03278317814	238.910371297068	259.810296943953	40.7645631036255	207.584483806387	-2.35303249446937	1.06497731856906e-06	3.24110853392924e-05	Cfu0100360	chr12	5555338	5568585	+	1155	protein_coding	- && - && -	-
novel.4272	136.070311032438	102.032855969509	115.652160557511	283.844253811512	279.135076668513	294.99294132178	117.91844251982	285.990757267268	-1.27706817169915	1.06597598530496e-06	3.24110853392924e-05	-	chr5	24060066	24061741	+	511	-	- && - && -	-
Cfu0098350	210.483762378303	424.363923691366	127.826072195144	47.7049166069769	40.2247053714451	55.4803238265733	254.224586088271	47.8033152683318	2.41249323462964	1.07280743403029e-06	3.25752462912562e-05	Cfu0098350	chr4	42260752	42273296	-	1029	protein_coding	- && sp|O35350|CAN1_MOUSE Calpain-1 catalytic subunit OS=Mus musculus OX=10090 GN=Capn1 PE=1 SV=1 && PF00648:Calpain family cysteine protease	-
Cfu0089550	46.0654698807734	48.6974994399928	76.5217302936918	157.426224803024	193.809944062417	209.742687637045	57.094899871486	186.992952167495	-1.71504350234625	1.08449652504231e-06	3.28862726253831e-05	Cfu0089550	chr4	5984946	6076597	-	14001	protein_coding	- && sp|Q8TE73|DYH5_HUMAN Dynein axonemal heavy chain 5 OS=Homo sapiens OX=9606 GN=DNAH5 PE=1 SV=3 && PF12774:Hydrolytic ATP binding site of dynein motor region|PF18198:Dynein heavy chain AAA lid domain|PF12775:P-loop containing dynein motor region|PF17852:Dynein heavy chain AAA lid domain|PF12781:ATP-binding dynein motor region|PF12780:P-loop containing dynein motor region D4|PF12777:Microtubule…	-
novel.4309	1.41739907325457	3.86488090793594	2.60869535092131	20.2745895579652	39.0057749056437	58.1866810864062	2.63032511070394	39.155681850005	-3.90244390985158	1.11032500934275e-06	3.36246626997099e-05	-	chr5	40531909	40533768	+	1453	-	- && P03934.1 RecName: Full=Transposable element Tc1 transposase && -	-
novel.787	14.1739907325457	13.9135712685694	21.7391279243443	69.1721290801165	75.5736888796847	366.711408707351	16.6088966418198	170.485742222384	-3.36125734147991	1.11590019187338e-06	3.37485612550218e-05	-	chr12	4385805	4394574	+	3996	-	- && - && -	-
Cfu0105190	1243.05898724425	1474.06557828677	741.739044778626	378.061464110292	432.720315359485	345.060550628688	1152.95453676988	385.280776699488	1.58135517577249	1.12802456361943e-06	3.40699371187206e-05	Cfu0105190	chr12	23915344	23949071	-	7368	protein_coding	- && sp|Q9R172|NOTC3_RAT Neurogenic locus notch homolog protein 3 OS=Rattus norvegicus OX=10116 GN=Notch3 PE=2 SV=2 && PF07684:NOTCH protein|PF11936:Domain of unknown function (DUF3454)|PF00008:EGF-like domain|PF06816:NOTCH protein|PF12796:Ankyrin repeats (3 copies)|PF07645:Calcium-binding EGF domain|PF00066:LNR domain|PF13857:Ankyrin repeats (many copies)	-
novel.3357	201.979367938776	122.903212872363	281.739097899502	591.540965926513	680.163199917163	730.716460154868	202.20722623688	667.473541999515	-1.72373741104803	1.1297442233661e-06	3.4076621846174e-05	-	chr25	4838640	4839334	-	616	-	- && - && -	-
novel.826	185.679278596348	211.795473754889	119.99998614238	40.5491791159303	57.2897318926642	44.6548947872419	172.491579497873	47.4979352652788	1.8612454135035	1.14722451883799e-06	3.45580493138178e-05	-	chr12	22504856	22523437	+	382	-	- && - && -	-
novel.1026	470.576492320516	393.444876427879	476.521684101626	1538.483560575	833.748438608135	1489.84967153798	446.84768428334	1287.36055690704	-1.52652184324838	1.16239455465357e-06	3.49687028524949e-05	-	chr13	33795898	33809421	+	4208	-	- && Q9UL68.3 RecName: Full=Myelin transcription factor 1-like protein; Short=MyT1-L; Short=MyT1L && PF01530:Zinc finger, C2HC type	-
novel.2523	269.305823918368	130.632974688235	275.652142080685	644.016374194188	726.482557617614	909.336039303836	225.196980229096	759.944990371879	-1.75470201010122	1.18138663807582e-06	3.54930994844894e-05	-	chr20	18646150	18650932	+	4763	-	- && - && -	-
Cfu0220530	62.3655592232009	47.9245232584056	67.8260791239541	149.077864396803	180.401708938602	190.798186818216	59.3720538685202	173.425920051207	-1.54687644656271	1.19061724384954e-06	3.57034560776268e-05	Cfu0220530	chr18	11243422	11250437	+	1767	protein_coding	- && sp|Q7T2L7|I17RD_CHICK Interleukin-17 receptor D OS=Gallus gallus OX=9031 GN=IL17RD PE=2 SV=1 && PF08357:SEFIR domain|PF16742:N-terminus of interleukin 17 receptor D	-
Cfu0193720	120.478921226638	119.038331964427	119.99998614238	265.954910083896	293.762242258129	426.251268423673	119.839079777815	328.656140255233	-1.45443038761206	1.19152808173586e-06	3.57034560776268e-05	Cfu0193720	chr16	23800523	23809217	+	1866	protein_coding	- && sp|Q15696|U2AFM_HUMAN U2 small nuclear ribonucleoprotein auxiliary factor 35 kDa subunit-related protein 2 OS=Homo sapiens OX=9606 GN=ZRSR2 PE=1 SV=2 && PF00642:Zinc finger C-x8-C-x5-C-x3-H type (and similar)	-
Cfu0128720	218.98815681783	188.606188307274	253.913014156341	437.692609869013	675.287478053957	660.351171399214	220.502453093815	591.110419774061	-1.42285614962209	1.1952207144347e-06	3.57669798794583e-05	Cfu0128720	chr5	22171523	22190440	+	5598	protein_coding	- && sp|A8C754|THADA_CHICK Thyroid adenoma-associated protein homolog OS=Gallus gallus OX=9031 GN=THADA PE=2 SV=1 && PF10350:Putative death-receptor fusion protein (DUF2428)	-
Cfu0024950	773.191194460366	994.82034570271	503.478202727813	223.020485137617	292.543311792328	194.857722707965	757.163247630296	236.807173212637	1.67663506090017	1.20021989998869e-06	3.58693839493335e-05	Cfu0024950	chr26	16538173	16543929	-	1128	protein_coding	- && sp|Q2KIR8|TDH_BOVIN L-threonine 3-dehydrogenase, mitochondrial OS=Bos taurus OX=9913 GN=TDH PE=2 SV=1 && PF01370:NAD dependent epimerase/dehydratase family	-
Cfu0210120	519.476760347799	508.618327484369	345.217351438587	187.241797682384	171.869195677993	129.905148471977	457.770813090252	163.005380610784	1.4889370974599	1.20440466155916e-06	3.59472115719685e-05	Cfu0210120	chr6	19490771	19501511	-	744	protein_coding	- && sp|Q6Y1H2|HACD2_HUMAN Very-long-chain (3R)-3-hydroxyacyl-CoA dehydratase 2 OS=Homo sapiens OX=9606 GN=HACD2 PE=1 SV=1 && PF04387:Protein tyrosine phosphatase-like protein, PTPLA	-
Cfu0017810	48.1915684906552	66.4759516164981	45.217386082636	9.54098332139537	7.3135827948082	5.41271451966569	53.2949687299298	7.42242687862309	2.83587375735018	1.20690638974147e-06	3.59746684428444e-05	Cfu0017810	chr3	18921123	18950024	+	627	protein_coding	- && sp|Q68EF4|GRM4_MOUSE Metabotropic glutamate receptor 4 OS=Mus musculus OX=10090 GN=Grm4 PE=1 SV=2 && PF01094:Receptor family ligand binding region	-
Cfu0133850	467.03299463738	653.937849622761	618.260798168351	1082.90160697837	3077.79942614845	2803.78612118683	579.743880809497	2321.49571810455	-2.00162396883824	1.22756416861859e-06	3.65425286477653e-05	Cfu0133850	chr5	2023694	2059295	-	7035	protein_coding	- && sp|O00763|ACACB_HUMAN Acetyl-CoA carboxylase 2 OS=Homo sapiens OX=9606 GN=ACACB PE=1 SV=3 && PF01039:Carboxyl transferase domain|PF00364:Biotin-requiring enzyme|PF02785:Biotin carboxylase C-terminal domain|PF00289:Biotin carboxylase, N-terminal domain|PF02786:Carbamoyl-phosphate synthase L chain, ATP binding domain|PF08326:Acetyl-CoA carboxylase, central region	-
Cfu0215170	153.079099911493	167.73583140442	180.869544330544	331.549170418489	585.086623584656	491.203842659661	167.228158548819	469.279878887602	-1.4889718095077	1.24158944032841e-06	3.69117237142339e-05	Cfu0215170	chr13	1059203	1086020	+	5634	protein_coding	- && sp|Q8IYD8|FANCM_HUMAN Fanconi anemia group M protein OS=Homo sapiens OX=9606 GN=FANCM PE=1 SV=2 && PF16783:FANCM to MHF binding domain|PF00271:Helicase conserved C-terminal domain|PF00270:DEAD/DEAH box helicase	-
Cfu0121850	3123.94755745306	4412.14804449967	1894.78238988585	565.303261792676	1101.91314108444	838.970750548182	3143.62599727953	835.395717808431	1.91199526129092	1.24483642256643e-06	3.69599409378959e-05	Cfu0121850	chr22	960119	967840	-	405	protein_coding	- && sp|P63040|CPLX1_MOUSE Complexin-1 OS=Mus musculus OX=10090 GN=Cplx1 PE=1 SV=1 && PF05835:Synaphin protein	-
novel.213	2.83479814650913	3.86488090793594	2.60869535092131	28.6229499641861	35.3489835082396	33.8294657479106	3.10279146845546	32.6004664067788	-3.38983444395873	1.25587749905791e-06	3.72391420613741e-05	-	chr1	9184663	9187969	-	1274	-	- && - && -	-
novel.2331	3.54349768313642	1.54595236317438	5.21739070184262	31.008195794535	43.8814967688492	35.182644377827	3.4356135827178	36.6907789804037	-3.43093421369114	1.25846741607656e-06	3.7267349536236e-05	-	chr2	6800622	6801927	-	840	-	- && - && -	-
novel.5125	28.3479814650913	40.9677376241209	36.5217349128983	115.684422771919	102.390159127315	155.615542440389	35.2791513340369	124.563374779874	-1.82062917068689	1.26208936459386e-06	3.73147981608237e-05	-	chr9	18564137	18568758	+	4479	-	- && Q58D85.1 RecName: Full=Proteinase-activated receptor 3; Short=PAR-3; AltName: Full=Coagulation factor II receptor-like 2; AltName: Full=Thrombin receptor-like 2; Flags: Precursor && PF00001:7 transmembrane receptor (rhodopsin family)	-
Cfu0025620	321.040890092159	337.790591353601	366.956479362931	646.401620024537	763.050471591655	709.065602076205	341.929320269564	706.172564564132	-1.04672184453451	1.26335112271179e-06	3.73147981608237e-05	Cfu0025620	chr26	13780426	13804603	+	7521	protein_coding	- && sp|A2AWL7|MGAP_MOUSE MAX gene-associated protein OS=Mus musculus OX=10090 GN=Mga PE=2 SV=1 && PF16059:Domain of unknown function (DUF4801)|PF00907:T-box	-
Cfu0240060	284.897213724168	304.552615545352	249.565188571472	571.266376368548	655.784590601135	572.394560454647	279.671672613664	599.81517580811	-1.10036225215624	1.28662578072436e-06	3.79529573683711e-05	Cfu0240060	chr23	12503629	12511722	+	813	protein_coding	- && sp|Q8TCF1|ZFAN1_HUMAN AN1-type zinc finger protein 1 OS=Homo sapiens OX=9606 GN=ZFAND1 PE=1 SV=1 && PF01428:AN1-like Zinc finger	-
novel.4869	214.02726006144	176.238569401879	239.999972284761	548.606540980234	474.163951196732	866.03432314651	210.088600582693	629.601605107825	-1.58326947951126	1.31107163802302e-06	3.86239666626392e-05	-	chr7	40222709	40226308	-	1756	-	- && - && -	-
Cfu0118770	1643.47422543867	2069.2572381089	1111.30421949248	589.155720096164	586.305554050457	615.696276611972	1608.01189434668	597.052516919531	1.42955538526097	1.31306501858178e-06	3.86326490525297e-05	Cfu0118770	chr7	15548007	15553585	-	936	protein_coding	- && sp|Q1LUM3|ENDUC_DANRE Poly(U)-specific endoribonuclease-C OS=Danio rerio OX=7955 GN=endouc PE=2 SV=1 && PF09412:Endoribonuclease XendoU	-
Cfu0029850	140.322508252202	133.724879414583	118.260855908433	275.495893405291	316.921921108355	315.290620770526	130.769414525073	302.569478428058	-1.20884311279145	1.32022895419953e-06	3.87932391542119e-05	Cfu0029850	chr20	31244824	31247009	-	306	protein_coding	- && sp|Q7ZV26|SOSSC_DANRE SOSS complex subunit C OS=Danio rerio OX=7955 GN=inip PE=3 SV=1 && PF15925:SOSS complex subunit C	-
Cfu0063580	43.2306717342643	43.2866661688825	51.3043419014524	116.877045687093	176.744917541198	139.377398881392	45.9405599348664	144.333120703228	-1.65331305263301	1.34221230430734e-06	3.9363971100776e-05	Cfu0063580	chr2	43550854	43556089	+	1263	protein_coding	- && - && PF00096:Zinc finger, C2H2 type	-
novel.5116	360.728064143287	438.277494959935	472.173858516757	1060.24177159006	859.345978389963	898.510610264505	423.726472539993	939.36612008151	-1.14924158819812	1.34311399438079e-06	3.9363971100776e-05	-	chr9	15693663	15695168	+	1446	-	- && - && -	-
Cfu0208560	1552.05198521375	2610.34056521993	1037.39118454971	562.918015962327	465.631437936122	458.727555541667	1733.26124499446	495.759003146705	1.80573688254865	1.34697803377531e-06	3.94036479798714e-05	Cfu0208560	chr6	25203642	25231594	-	2334	protein_coding	- && sp|Q9R1V7|ADA23_MOUSE Disintegrin and metalloproteinase domain-containing protein 23 OS=Mus musculus OX=10090 GN=Adam23 PE=1 SV=1 && PF08516:ADAM cysteine-rich|PF00200:Disintegrin|PF01421:Reprolysin (M12B) family zinc metalloprotease|PF01562:Reprolysin family propeptide	-
Cfu0150230	9940.21970073427	3833.18888449086	3834.78216585433	481.819657730466	808.150898826306	1671.17560794678	5869.39691702649	987.048721501185	2.57230142661729	1.34793290807457e-06	3.94036479798714e-05	Cfu0150230	chr19	18915239	18933672	+	4350	protein_coding	- && sp|P02457|CO1A1_CHICK Collagen alpha-1(I) chain OS=Gallus gallus OX=9031 GN=COL1A1 PE=1 SV=3 && PF01391:Collagen triple helix repeat (20 copies)|PF01410:Fibrillar collagen C-terminal domain|PF00093:von Willebrand factor type C domain	-
Cfu0026160	394.745641901397	755.970705592269	160.869546640147	40.5491791159303	67.0411756190752	90.6629682044003	437.195298044605	66.0844409798019	2.72799884324352	1.35955841966494e-06	3.96894646403443e-05	Cfu0026160	chr26	12491650	12501475	+	3519	protein_coding	- && sp|Q28178|TSP1_BOVIN Thrombospondin-1 OS=Bos taurus OX=9913 GN=THBS1 PE=2 SV=2 && PF13385:Concanavalin A-like lectin/glucanases superfamily|PF05735:Thrombospondin C-terminal region|PF02412:Thrombospondin type 3 repeat|PF00090:Thrombospondin type 1 domain|PF00093:von Willebrand factor type C domain	-
Cfu0144590	1089.97988733276	674.035230344028	760.869477352049	238.524583034884	87.7629935376984	258.457118314037	841.628198342946	194.91489829554	2.11112093885395	1.36120047572741e-06	3.96894646403443e-05	Cfu0144590	chr21	7710929	7724527	+	1440	protein_coding	- && sp|Q9WTR6|XCT_MOUSE Cystine/glutamate transporter OS=Mus musculus OX=10090 GN=Slc7a11 PE=1 SV=1 && PF13520:Amino acid permease	-
Cfu0069530	383.40644931536	283.682258642498	373.043435181747	820.524565640002	702.103948301587	895.804253004672	346.710714379868	806.144255648754	-1.21713006062779	1.36790007615822e-06	3.98337406300467e-05	Cfu0069530	chr2	17624726	17627704	-	1221	protein_coding	- && sp|O75807|PR15A_HUMAN Protein phosphatase 1 regulatory subunit 15A OS=Homo sapiens OX=9606 GN=PPP1R15A PE=1 SV=1 && PF10488:Phosphatase-1 catalytic subunit binding region	-
Cfu0113710	538.611647836735	542.629279474206	576.52167255361	285.036876726687	226.721066639054	196.210901337881	552.587533288184	235.989614901207	1.22618790362077	1.37123507664766e-06	3.98797945629128e-05	Cfu0113710	chr7	41991019	41997220	+	543	protein_coding	- && sp|P84085|ARF5_HUMAN ADP-ribosylation factor 5 OS=Homo sapiens OX=9606 GN=ARF5 PE=1 SV=2 && PF00025:ADP-ribosylation factor family	-
Cfu0219900	335.214880824705	353.250114985345	131.304332663039	73.9426207408141	42.6625663030478	54.1271451966569	273.256442824363	56.9107774135063	2.26351704164676	1.38098850768558e-06	4.01121604473731e-05	Cfu0219900	chr18	8469397	8479573	-	1290	protein_coding	- && sp|Q15904|VAS1_HUMAN V-type proton ATPase subunit S1 OS=Homo sapiens OX=9606 GN=ATP6AP1 PE=1 SV=2 && PF05827:Vacuolar ATP synthase subunit S1 (ATP6S1)	-
Cfu0058850	267.179725308486	350.158210258996	123.478246610275	31.008195794535	56.0708014268629	59.5398597163226	246.938727392586	48.8729523125735	2.33982020054383	1.39350335046254e-06	4.04240391576143e-05	Cfu0058850	chr10	25044176	25051314	-	1764	protein_coding	- && sp|Q9YHT4|HEM0_DANRE 5-aminolevulinate synthase, erythroid-specific, mitochondrial OS=Danio rerio OX=7955 GN=alas2 PE=2 SV=1 && PF09029:5-aminolevulinate synthase presequence|PF00155:Aminotransferase class I and II	-
novel.3767	20.5522865621912	12.367618905395	21.7391279243443	85.8688498925584	69.4790365506779	79.8375391650689	18.2196777973102	78.3951418694351	-2.10696351181969	1.39570158527955e-06	4.04362307694431e-05	-	chr3	29437309	29439784	+	2476	-	- && - && PF09004:Domain of unknown function (DUF1891)	-
Cfu0042580	4576.07290800237	6571.84349585427	2918.26053256397	1005.38111749204	1456.62190663263	1661.70335753737	4688.72564547354	1374.56879388735	1.77037884847177	1.4005525794002e-06	4.04950679856477e-05	Cfu0042580	chr11	28352969	28362109	+	873	protein_coding	- && sp|P20112|SPRC_PIG SPARC OS=Sus scrofa OX=9823 GN=SPARC PE=1 SV=2 && PF10591:Secreted protein acidic and rich in cysteine Ca binding region|PF09289:Follistatin/Osteonectin-like EGF domain|PF00050:Kazal-type serine protease inhibitor domain	-
Cfu0227420	291.275509553813	327.741900992968	292.173879303187	72.7499978256397	106.046950524719	133.964684361726	303.730429949989	104.253877570695	1.54541831740316	1.4012935190918e-06	4.04950679856477e-05	Cfu0227420	chr15	2675408	2696860	-	1068	protein_coding	- && sp|Q9QZ65|KCJ13_CAVPO Inward rectifier potassium channel 13 OS=Cavia porcellus OX=10141 GN=KCNJ13 PE=2 SV=1 && PF17655:Inward rectifier potassium channel C-terminal domain|PF01007:Inward rectifier potassium channel transmembrane domain	-
Cfu0226280	50.3176671005371	47.9245232584056	105.217379153826	280.266385065989	247.442884557677	236.806260235374	67.8198565042563	254.838509953013	-1.91424960729104	1.40898789387202e-06	4.06657508506744e-05	Cfu0226280	chr20	369088	404228	-	4704	protein_coding	- && sp|E9PZQ0|RYR1_MOUSE Ryanodine receptor 1 OS=Mus musculus OX=10090 GN=Ryr1 PE=1 SV=1 && PF00520:Ion transport protein|PF08454:RyR and IP3R Homology associated|PF06459:Ryanodine Receptor TM 4-6|PF13833:EF-hand domain pair	-
Cfu0091380	65.9090569063373	69.5678563428469	50.4347767844787	14.3114749820931	9.75144372641093	6.76589314958211	61.9705633445543	10.276270619362	2.58353741524271	1.42359778852733e-06	4.10353415772841e-05	Cfu0091380	chr4	11886723	11895588	+	1101	protein_coding	- && sp|Q867B2|CXCR3_CAPHI C-X-C chemokine receptor type 3 OS=Capra hircus OX=9925 GN=CXCR3 PE=2 SV=1 && PF00001:7 transmembrane receptor (rhodopsin family)	-
Cfu0189610	423.093623366488	450.64511386533	605.217321413744	1041.15980494727	1524.88201271751	1189.44401569654	492.985352881854	1251.82861112044	-1.34497372606459	1.43402362468601e-06	4.12835434129542e-05	Cfu0189610	chr8	11527856	11562259	+	5586	protein_coding	- && sp|O14981|BTAF1_HUMAN TATA-binding protein-associated factor 172 OS=Homo sapiens OX=9606 GN=BTAF1 PE=1 SV=2 && PF12054:Domain of unknown function (DUF3535)|PF00176:SNF2 family N-terminal domain|PF00271:Helicase conserved C-terminal domain	-
Cfu0184240	442.228510855425	351.70416262217	381.739086351485	878.963088483549	763.050471591655	837.617571918266	391.890586609693	826.54371066449	-1.07627249234739	1.44320983742558e-06	4.14954757681036e-05	Cfu0184240	chr8	29760849	29784695	+	777	protein_coding	- && sp|Q6DGZ0|GPT11_DANRE G patch domain-containing protein 11 OS=Danio rerio OX=7955 GN=gpatch11 PE=2 SV=1 && PF01585:G-patch domain|PF13821:Domain of unknown function (DUF4187)	-
Cfu0100910	1473.38633664812	1170.285938923	1456.52157093107	2506.89336769663	4031.00305040512	3749.65798349841	1366.7312821674	3429.18480053339	-1.32709437488389	1.45114855356099e-06	4.16710499414616e-05	Cfu0100910	chr12	7531186	7536879	+	1074	protein_coding	- && sp|Q13247|SRSF6_HUMAN Serine/arginine-rich splicing factor 6 OS=Homo sapiens OX=9606 GN=SRSF6 PE=1 SV=2 && PF00076:RNA recognition motif. (a.k.a. RRM, RBD, or RNP domain)	-
Cfu0138440	130.40071473942	267.449758829167	86.956511697377	35.7786874552326	25.5975397818287	21.6508580786628	161.602328421988	27.6756951052414	2.54340234818467	1.45333783284321e-06	4.16812891959057e-05	Cfu0138440	chr19	27736382	27814549	+	1854	protein_coding	- && sp|P25122|KCNC1_RAT Potassium voltage-gated channel subfamily C member 1 OS=Rattus norvegicus OX=10116 GN=Kcnc1 PE=1 SV=1 && PF11404:Potassium voltage-gated channel|PF00520:Ion transport protein|PF02214:BTB/POZ domain	-
Cfu0215530	85.7526439319013	108.216665422206	108.695639621721	251.643435101803	232.815718968061	255.750761054204	100.888316325276	246.736638374689	-1.29158585143864	1.46890936708057e-06	4.20418336434909e-05	Cfu0215530	chr9	729411	742797	+	2169	protein_coding	- && - && PF07111:Alpha helical coiled-coil rod protein (HCR)	-
novel.486	9.92179351278196	5.41083327111031	0.86956511697377	32.2008187097094	81.6683412086916	104.194754503565	5.40073063362202	72.6879714739885	-3.72556683805771	1.46960637323903e-06	4.20418336434909e-05	-	chr10	3576461	3579249	-	2771	-	- && - && -	-
Cfu0029560	759.01720372782	669.397373254504	886.956419313246	1496.7417585439	1663.84008581887	1899.86279640266	771.790332098523	1686.81488025514	-1.12811929696927	1.5047171159246e-06	4.29921876475793e-05	Cfu0029560	chr26	222219	238845	-	4545	protein_coding	- && sp|Q9R0I7|YLPM1_MOUSE YLP motif-containing protein 1 OS=Mus musculus OX=10090 GN=Ylpm1 PE=2 SV=2 && PF13671:AAA domain	-
novel.2953	270.723222991622	416.634161875494	140.869548949751	1125.83603192465	1668.71580768207	844.383465067848	276.075644605622	1212.97843489152	-2.1349681726297	1.51624444247674e-06	4.32671861420934e-05	-	chr22	31052966	31067111	-	5789	-	- && Q95SX7.1 RecName: Full=Probable RNA-directed DNA polymerase from transposon BS; AltName: Full=Reverse transcriptase && -	-
novel.2599	0	0	0	42.9344249462792	6.09465232900683	29.7699298581613	0	26.2663357111491	-7.51442004238938	1.59033029597635e-06	4.53146665582114e-05	-	chr20	15671932	15673467	-	1440	-	- && - && -	-
Cfu0176710	2946.06397375962	3885.75126483879	2457.39102056787	1437.11061278518	1162.8596643745	968.875899020158	3096.40208638876	1189.61539205995	1.37993651821125	1.59695584094108e-06	4.53994583631537e-05	Cfu0176710	chr24	16999981	17005078	-	1404	protein_coding	- && sp|Q16352|AINX_HUMAN Alpha-internexin OS=Homo sapiens OX=9606 GN=INA PE=1 SV=2 && PF04732:Intermediate filament head (DNA binding) region|PF00038:Intermediate filament protein	-
Cfu0110820	294.110307700322	459.920828044377	157.391286172252	28.6229499641861	63.3843842216711	74.4248246454032	303.807473972317	55.4773862770868	2.45612908158313	1.61430350601597e-06	4.57932509937892e-05	Cfu0110820	chr14	26139222	26162643	+	1596	protein_coding	- && sp|Q9R210|TFEB_MOUSE Transcription factor EB OS=Mus musculus OX=10090 GN=Tfeb PE=1 SV=2 && PF15951:MITF/TFEB/TFEC/TFE3 N-terminus|PF00010:Helix-loop-helix DNA-binding domain|PF11851:Domain of unknown function (DUF3371)	-
Cfu0076610	297.653805383459	217.979283207587	89.5652070482983	25.0450812186629	1.21893046580137	23.0040367085792	201.732765213115	16.4226827976811	3.62179794430176	1.61487627902819e-06	4.57932509937892e-05	Cfu0076610	chr1	40413005	40455545	+	2928	protein_coding	- && sp|Q9JMI9|TRPC3_RAT Short transient receptor potential channel 3 OS=Rattus norvegicus OX=10116 GN=Trpc3 PE=2 SV=3 && PF00520:Ion transport protein|PF08344:Transient receptor ion channel II	-
novel.743	86.4613434685285	58.7461898006263	108.695639621721	282.651630896338	215.750692446842	313.93744214061	84.6343909636253	270.77992182793	-1.67900751683005	1.61684828509927e-06	4.57932509937892e-05	-	chr11	27676752	27677931	-	1180	-	- && - && -	-
Cfu0019540	148.118203155102	134.497855596171	47.8260814335574	10.7336062365698	20.7218179186232	16.2381435589971	110.14738006161	15.89785590473	2.79537610006141	1.62715368566716e-06	4.60278063098611e-05	Cfu0019540	chr3	26946671	26970732	-	4086	protein_coding	- && sp|Q62190|RON_MOUSE Macrophage-stimulating protein receptor OS=Mus musculus OX=10090 GN=Mst1r PE=1 SV=3 && PF01403:Sema domain|PF07714:Protein tyrosine kinase|PF01833:IPT/TIG domain	-
novel.614	451.441604831579	358.660948256455	910.434677471537	2207.54501598785	1973.44842413241	1924.22001174115	573.512410186524	2035.07115062047	-1.82776630761028	1.63220501140807e-06	4.60568268016539e-05	-	chr11	8939512	8942287	+	2225	-	- && - && -	-
Cfu0152020	1257.2329779768	2230.03628387904	1557.39112450002	3441.90973319338	9634.426401694	7016.23119611665	1681.55346211862	6697.52244366801	-1.99384323501693	1.63222980267041e-06	4.60568268016539e-05	Cfu0152020	chr19	26068681	26104446	+	4491	protein_coding	- && sp|Q9UKJ3|GPTC8_HUMAN G patch domain-containing protein 8 OS=Homo sapiens OX=9606 GN=GPATCH8 PE=1 SV=2 && PF01585:G-patch domain|PF12171:Zinc-finger double-stranded RNA-binding	-
Cfu0181100	44.6480708075188	68.7948801612597	100.869553568957	170.545076869942	403.465984180252	595.398597163226	71.4375015125786	389.803219404474	-2.44966192437225	1.63705016953755e-06	4.61356034768184e-05	Cfu0181100	chr3	42618714	42626969	+	2430	protein_coding	- && sp|Q4QY64|ATAD5_MOUSE ATPase family AAA domain-containing protein 5 OS=Mus musculus OX=10090 GN=Atad5 PE=1 SV=1 && PF00004:ATPase family associated with various cellular activities (AAA)	-
Cfu0081640	1335.1899270058	2111.7709280962	1393.04331739198	614.200801314827	271.821493873705	196.210901337881	1613.33472416466	360.744398842138	2.16028242164386	1.65217042915786e-06	4.6504099096952e-05	Cfu0081640	chr1	20756599	20772320	-	1338	protein_coding	- && sp|A0A0C5PRW9|FADS2_TACFU Fatty acid desaturase 2 OS=Tachysurus fulvidraco OX=1234273 GN=FADS2 PE=2 SV=1 && PF00487:Fatty acid desaturase|PF00173:Cytochrome b5-like Heme/Steroid binding domain	-
Cfu0205620	119.061522153384	156.914164862199	144.347809417646	281.459007981163	605.808441503279	502.029271698993	140.107832144409	463.098907061145	-1.72499569418401	1.68096286575811e-06	4.71515232517826e-05	Cfu0205620	chr6	40169191	40194287	+	1860	protein_coding	- && sp|Q96EQ9|PRDM9_MOUSE Histone-lysine N-methyltransferase PRDM9 OS=Mus musculus OX=10090 GN=Prdm9 PE=1 SV=2 && PF00856:SET domain	-
Cfu0227300	164.41829249753	194.017021578384	244.347797869629	418.610643226222	588.74341498206	684.70838673771	200.927703981848	564.020814981997	-1.48973652291267	1.68139143284508e-06	4.71515232517826e-05	Cfu0227300	chr15	2483205	2503149	-	4431	protein_coding	- && sp|Q5DU05|CE164_MOUSE Centrosomal protein of 164 kDa OS=Mus musculus OX=10090 GN=Cep164 PE=1 SV=2 && PF00397:WW domain	-
novel.2580	177.883583693448	261.265949376469	165.217372225016	446.040970275234	615.55988522969	782.137248091692	201.455635098311	614.579367865539	-1.60842868857117	1.6852282822897e-06	4.72009197341314e-05	-	chr20	9818652	9821203	-	2066	-	- && Q5RJS8.1 RecName: Full=Protein-tyrosine sulfotransferase 2; AltName: Full=Tyrosylprotein sulfotransferase 2; Short=TPST-2 && -	-
Cfu0163330	177.174884156821	180.876426491402	217.391279243443	345.860645400582	1137.26212459268	1081.18972530322	191.814196630555	854.770831765493	-2.15593165443018	1.69519782849511e-06	4.7421751800079e-05	Cfu0163330	chr9	2893364	2909518	-	2508	protein_coding	- && sp|Q6NSI4|RADX_HUMAN RPA-related protein RADX OS=Homo sapiens OX=9606 GN=RADX PE=1 SV=2 && PF17659:Family of unknown function (DUF5521)	-
Cfu0162470	287.02331233405	287.547139550434	358.260828193193	595.118834672036	927.60608447484	1092.01515434255	310.943760025892	871.580024496476	-1.48707450053154	1.70021942371061e-06	4.75037965030104e-05	Cfu0162470	chr22	30924095	30928242	-	1032	protein_coding	- && sp|P61799|APTX_DANRE Aprataxin OS=Danio rerio OX=7955 GN=aptx PE=2 SV=1 && PF16278:C2HE / C2H2 / C2HC zinc-binding finger|PF17913:FHA domain|PF11969:Scavenger mRNA decapping enzyme C-term binding	-
novel.1533	446.480708075188	374.120471888199	653.912967964275	1160.42209646471	1311.56918120227	1415.42484689258	491.504715975887	1295.80537485319	-1.39907723489153	1.70852584040234e-06	4.76618381527362e-05	-	chr16	21918467	21939380	+	8832	-	- && Q6UUV9.2 RecName: Full=CREB-regulated transcription coactivator 1; AltName: Full=Mucoepidermoid carcinoma translocated protein 1; AltName: Full=Transducer of regulated cAMP response element-binding protein 1; Short=TORC-1; Short=Transducer of CREB protein 1 && PF12884:Transducer of regulated CREB activity, N terminus|PF12886:Transducer of regulated CREB activity, C terminus|PF12885:Transduce…	-
Cfu0187550	302.61470213985	289.866068095195	274.782576963711	135.959012329884	90.2008544693011	79.8375391650689	289.087782399586	101.999135321418	1.50079670301129	1.71006727048466e-06	4.76618381527362e-05	Cfu0187550	chr8	17877826	17891120	+	1473	protein_coding	- && sp|Q9NRA2|S17A5_HUMAN Sialin OS=Homo sapiens OX=9606 GN=SLC17A5 PE=1 SV=2 && PF07690:Major Facilitator Superfamily	-
Cfu0135890	119.770221690011	160.006069588548	134.782593130934	484.204903560815	382.744166261629	290.933405432031	138.186294803164	385.960825084825	-1.4828767289165	1.72187989621132e-06	4.79323310643012e-05	Cfu0135890	chr22	20647324	20668097	-	1155	protein_coding	- && sp|Q61510|TRI25_MOUSE E3 ubiquitin/ISG15 ligase TRIM25 OS=Mus musculus OX=10090 GN=Trim25 PE=1 SV=2 && PF13445:RING-type zinc-finger	-
Cfu0138410	2182.79457281203	2428.69116254694	2862.60836507765	4498.57363603792	9603.95314004897	10242.2090498374	2491.36470014554	8114.91194197476	-1.70365641305	1.74514507430515e-06	4.85205799815674e-05	Cfu0138410	chr19	27676272	27686470	+	1503	protein_coding	- && sp|Q1RMR2|RU17_BOVIN U1 small nuclear ribonucleoprotein 70 kDa OS=Bos taurus OX=9913 GN=SNRNP70 PE=2 SV=1 && PF12220:U1 small nuclear ribonucleoprotein of 70kDa MW N terminal|PF00076:RNA recognition motif. (a.k.a. RRM, RBD, or RNP domain)	-
Cfu0099260	301.197303066595	211.022497573302	310.434746759636	113.29917694157	67.0411756190752	60.893038346239	274.218182466511	80.4111303022948	1.767276065081	1.75250157609351e-06	4.86656206899813e-05	Cfu0099260	chr12	1948801	2016373	-	1872	protein_coding	- && sp|O70247|SC5A6_RAT Sodium-dependent multivitamin transporter OS=Rattus norvegicus OX=10116 GN=Slc5a6 PE=1 SV=1 && PF00474:Sodium:solute symporter family	-
novel.1366	14.8826902691729	28.6001187187259	10.4347814036852	63.2090145042444	248.661815023479	112.313826283063	17.972530130528	141.394885270262	-2.97345102476577	1.79896966096993e-06	4.9895081706633e-05	-	chr15	24985299	24989945	+	4350	-	- && - && -	-
Cfu0152140	109.848428177229	258.947020831708	191.304325734229	54.8606540980234	37.7868444398424	28.4167512282449	186.699924914389	40.3547499220369	2.20590588169774	1.81028715620531e-06	5.01478206986325e-05	Cfu0152140	chr19	26555307	26598182	+	4092	protein_coding	- && sp|P78357|CNTP1_HUMAN Contactin-associated protein 1 OS=Homo sapiens OX=9606 GN=CNTNAP1 PE=1 SV=1 && PF02210:Laminin G domain|PF00008:EGF-like domain|PF00754:F5/8 type C domain	-
Cfu0232880	3420.18396376327	4061.98983424067	3477.39090277811	2014.3401037296	1717.47302631413	1545.32999536455	3653.18823359402	1759.04770846943	1.05420796720877	1.82808464885371e-06	5.05792325655474e-05	Cfu0232880	chr15	24425403	24455231	-	4905	protein_coding	- && sp|P35573|GDE_HUMAN Glycogen debranching enzyme OS=Homo sapiens OX=9606 GN=AGL PE=1 SV=3 && PF14702:Central domain of human glycogen debranching enzyme|PF14701:Glycogen debranching enzyme, glucanotransferase domain|PF14699:N-terminal domain from the human glycogen debranching enzyme|PF06202:Amylo-alpha-1,6-glucosidase	-
novel.3675	345.845373874114	294.503925184718	288.695618835292	688.143422055641	593.619136845266	673.882957698378	309.681639298041	651.881838866428	-1.07316903928464	1.83812872870162e-06	5.07953361808759e-05	-	chr28	9871756	9873803	-	2048	-	- && - && -	-
novel.1530	435.850215025779	516.348089300241	526.956460886105	1019.69259247413	927.60608447484	1113.66601242122	493.051588404042	1020.3215631234	-1.04943929985454	1.84968286652968e-06	5.10525939726754e-05	-	chr16	19487157	19536999	+	5662	-	- && Q9P0L2.2 RecName: Full=Serine/threonine-protein kinase MARK1; AltName: Full=MAP/microtubule affinity-regulating kinase 1; AltName: Full=PAR1 homolog c; Short=Par-1c; Short=Par1c && PF02149:Kinase associated domain 1|PF00069:Protein kinase domain	-
Cfu0221080	204.105466548658	371.02856716185	66.0869488900065	9.54098332139537	24.3786093160273	35.182644377827	213.740327533505	23.0340790050832	3.2195674354318	1.89792160690796e-06	5.22571805156269e-05	Cfu0221080	chr18	14756605	14760182	-	375	protein_coding	- && - && PF00095:WAP-type (Whey Acidic Protein) 'four-disulfide core'	-
Cfu0137320	1387.63369271622	1972.6352154105	638.260795858747	91.8319644684305	202.342457323027	364.005051447518	1332.84323466182	219.393157746325	2.60404690729662	1.92840726934592e-06	5.29683170612732e-05	Cfu0137320	chr22	13955906	13988544	-	1635	protein_coding	- && sp|Q16880|CGT_HUMAN 2-hydroxyacylsphingosine 1-beta-galactosyltransferase OS=Homo sapiens OX=9606 GN=UGT8 PE=1 SV=2 && PF00201:UDP-glucoronosyl and UDP-glucosyl transferase	-
novel.2857	194.183673035876	180.876426491402	544.34776322558	1384.6352045175	1739.41377469855	1113.66601242122	306.469287584286	1412.57166387909	-2.20556577985777	1.93487741084228e-06	5.30678444771722e-05	-	chr22	27416312	27421692	+	4129	-	- && - && -	-
novel.1994	491.128778882707	407.358447696448	330.434744450033	1137.7622610764	842.280951868744	1004.05854339799	409.640657009729	994.700585447709	-1.27922299446194	1.93669748564626e-06	5.30678444771722e-05	-	chr19	15918399	15923508	+	3248	-	- && - && -	-
novel.2748	473.411290467025	346.29332935106	711.304265684544	1314.27045252221	1545.60383063613	1603.51667645096	510.336295167543	1487.79698653644	-1.54412691379881	1.96448632408383e-06	5.37645156060632e-05	-	chr21	18936662	18939207	-	2546	-	- && - && -	-
Cfu0208180	352.932369240387	354.023091166932	83.4782512294819	47.7049166069769	14.6271655896164	37.8890016376598	263.477903878934	33.407027944751	2.98037151661854	1.96842225197213e-06	5.38074847074545e-05	Cfu0208180	chr6	26963799	26978138	+	1449	protein_coding	- && sp|Q60754|MARCO_MOUSE Macrophage receptor MARCO OS=Mus musculus OX=10090 GN=Marco PE=1 SV=1 && PF00530:Scavenger receptor cysteine-rich domain|PF01391:Collagen triple helix repeat (20 copies)	-
novel.5261	47.482868954028	58.7461898006263	38.2608651468459	152.655733142326	126.768768443342	204.32997311738	48.1633079671667	161.251491567683	-1.74026443812379	1.99559418118088e-06	5.44427337545528e-05	-	chr9	30684615	30687671	-	1306	-	- && - && -	-
novel.1722	386.241247461869	292.184996639957	625.217319104141	1317.84832126774	1257.93624070701	1308.52373512918	434.547854401989	1294.76943236798	-1.57579200970041	1.9964490151386e-06	5.44427337545528e-05	-	chr17	9936245	9951287	-	3245	-	- && - && -	-
Cfu0057080	14.1739907325457	9.27571417904625	28.6956488601344	69.1721290801165	120.674116114335	112.313826283063	17.3817845905754	100.720023825838	-2.54335552019834	2.00209638195531e-06	5.45313509159397e-05	Cfu0057080	chr10	19624140	19625348	+	549	protein_coding	- && - && PF01498:Transposase	-
Cfu0078780	216.862058207949	213.341426118064	229.565190881075	409.069659904827	580.21090172145	535.858737446903	219.922891735696	508.379766357727	-1.20889119399352	2.00780648885336e-06	5.46214628899424e-05	Cfu0078780	chr1	29957461	29983344	+	3849	protein_coding	- && sp|Q8CG73|FTM_MOUSE Protein fantom OS=Mus musculus OX=10090 GN=Rpgrip1l PE=1 SV=2 && PF11618:First C2 domain of RPGR-interacting protein 1|PF18111:Retinitis pigmentosa G-protein regulator interacting C-terminal|PF00168:C2 domain	-
novel.5114	796.578279169066	1021.10153587667	748.695565714416	1782.97125818576	1796.70350659121	2349.11810153491	855.458460253386	1976.26428877063	-1.20776872533255	2.01269335686628e-06	5.46889904602268e-05	-	chr9	15405629	15412194	+	6560	-	- && - && -	-
Cfu0154230	215.444659134694	149.184403046327	32.1739093280295	9.54098332139537	6.09465232900683	18.9445008188299	132.267657169684	11.5267121564107	3.53001647271166	2.02054647602054e-06	5.48368597901375e-05	Cfu0154230	chr27	11664630	11665603	+	753	protein_coding	- && sp|Q02105|C1QC_MOUSE Complement C1q subcomponent subunit C OS=Mus musculus OX=10090 GN=C1qc PE=1 SV=2 && PF00386:C1q domain	-
novel.3689	19.1348874889366	17.0054759949181	33.913039561977	113.29917694157	110.922672387924	78.4843605351525	23.3511343486106	100.902069954882	-2.11993001486859	2.02400642278684e-06	5.48626134113482e-05	-	chr28	13630722	13633650	-	2907	-	- && - && -	-
Cfu0170900	931.939890664877	1263.04308071346	586.086888840321	189.627043512733	341.300530424383	266.576190093535	927.023286739554	265.834588010217	1.80239436427325	2.02631997825848e-06	5.48626134113482e-05	Cfu0170900	chr9	29121066	29127967	+	1500	protein_coding	- && sp|O55026|ENTP2_MOUSE Ectonucleoside triphosphate diphosphohydrolase 2 OS=Mus musculus OX=10090 GN=Entpd2 PE=1 SV=2 && PF01150:GDA1/CD39 (nucleoside phosphatase) family	-
novel.694	502.467971468744	363.298805345978	402.608649158856	935.016365496747	961.736137517278	1477.67106386873	422.791808657859	1124.80785562759	-1.41104782088832	2.06335544686999e-06	5.57989214365806e-05	-	chr11	1192784	1288848	-	2202	-	- && P35072.1 RecName: Full=Transposable element Tcb1 transposase; AltName: Full=Transposable element Barney transposase && PF01498:Transposase	-
Cfu0185720	227.492551257358	238.849640110441	201.739107137915	466.315559833199	518.045447965581	442.48941198267	222.693766168571	475.616806593817	-1.09439390131233	2.06819071994867e-06	5.58431116658021e-05	Cfu0185720	chr8	23703428	23719471	-	3531	protein_coding	- && sp|Q8IX21|SLF2_HUMAN SMC5-SMC6 complex localization factor protein 2 OS=Homo sapiens OX=9606 GN=SLF2 PE=1 SV=2 && PF14816:Family of unknown function, FAM178	-
Cfu0182070	1028.32302764619	1019.5555835135	843.478163464557	485.39752647599	442.471759085896	487.144306769912	963.785591541415	471.671197443933	1.03128233052235	2.06990032688173e-06	5.58431116658021e-05	Cfu0182070	chr8	39843395	39848055	-	1017	protein_coding	- && sp|Q9Y394|DHRS7_HUMAN Dehydrogenase/reductase SDR family member 7 OS=Homo sapiens OX=9606 GN=DHRS7 PE=1 SV=1 && PF00106:short chain dehydrogenase	-
Cfu0095800	1131.79315999377	1011.82582169763	1322.6085429171	578.422113859595	563.145875200231	527.739665667405	1155.4091748695	556.435884909077	1.05374480950944	2.1183417623026e-06	5.70822828199622e-05	Cfu0095800	chr4	26593235	26612112	-	1185	protein_coding	- && sp|P21839|ODBB_BOVIN 2-oxoisovalerate dehydrogenase subunit beta, mitochondrial OS=Bos taurus OX=9913 GN=BCKDHB PE=1 SV=2 && PF02779:Transketolase, pyrimidine binding domain|PF02780:Transketolase, C-terminal domain	-
Cfu0062090	314.662594262514	119.038331964427	44.3478209656623	9.54098332139537	21.9407483844246	13.5317862991642	159.349582397534	15.0045060016614	3.40966315718424	2.12315871367466e-06	5.71443770711275e-05	Cfu0062090	chr10	38825124	38832757	-	2058	protein_coding	- && sp|O94769|ECM2_HUMAN Extracellular matrix protein 2 OS=Homo sapiens OX=9606 GN=ECM2 PE=2 SV=1 && PF13855:Leucine rich repeat	-
Cfu0031150	754.765006508057	576.640231464042	200.869542020941	32.2008187097094	28.0354007134314	123.139255322394	510.75825999768	61.1251582485118	3.06684584243642	2.16208432953965e-06	5.81232670292201e-05	Cfu0031150	chr20	25751088	25754614	+	327	protein_coding	- && - && PF05825:Beta-microseminoprotein (PSP-94)	-
Cfu0055130	99.2179351278196	251.990235197423	71.3043395918492	19.0819666427907	26.8164702476301	14.8849649290806	140.837503305697	20.2611339398338	2.79482454773017	2.18166995890181e-06	5.85805429460494e-05	Cfu0055130	chr10	7951315	8036499	+	4161	protein_coding	- && sp|Q5TCQ9|MAGI3_HUMAN Membrane-associated guanylate kinase, WW and PDZ domain-containing protein 3 OS=Homo sapiens OX=9606 GN=MAGI3 PE=1 SV=3 && PF00625:Guanylate kinase|PF00595:PDZ domain	-
Cfu0001950	895.087514760259	2546.1835421482	24.3478232752656	7.15573749104653	7.3135827948082	17.5913221889135	1155.20629339457	10.6868808249227	6.75897665064817	2.20221789377199e-06	5.9062549007142e-05	Cfu0001950	chr17	5924144	5937460	-	471	protein_coding	- && sp|Q6WL85|PMP22_HORSE Peripheral myelin protein 22 OS=Equus caballus OX=9796 GN=PMP22 PE=2 SV=1 && PF00822:PMP-22/EMP/MP20/Claudin family	-
Cfu0194700	53.1524652470462	38.6488090793594	57.3912977202688	155.040978972675	142.61486449876	139.377398881392	49.7308573488915	145.677747450942	-1.55210509259625	2.21817900293046e-06	5.94205477781478e-05	Cfu0194700	chr16	21412534	21422274	-	402	protein_coding	- && - && -	-
novel.2761	1674.65700505027	835.58725229575	3651.30392617286	13599.4791017339	8660.50095951871	9211.08693384109	2053.84939450629	10490.3556650312	-2.35278246253836	2.23272858100793e-06	5.9739936609251e-05	-	chr21	26786457	26788582	-	1763	-	- && - && -	-
Cfu0042040	60.9481601499463	52.5623803479288	61.7391233051377	170.545076869942	142.61486449876	154.262363810472	58.4165546010043	155.807435059725	-1.41581765452167	2.24258210294588e-06	5.9933072582019e-05	Cfu0042040	chr11	25860192	25881733	-	786	protein_coding	- && sp|Q7ZYZ7|PCGF1_DANRE Polycomb group RING finger protein 1 OS=Danio rerio OX=7955 GN=pcgf1 PE=3 SV=1 && PF16207:RAWUL domain RING finger- and WD40-associated ubiquitin-like|PF13923:Zinc finger, C3HC4 type (RING finger)	-
novel.3598	888.709218930613	546.494160382142	1580.86938265831	3299.98760628762	4672.16047541664	3470.90318573562	1005.35758732369	3814.35042247996	-1.92398918004571	2.26757326292439e-06	6.05298341768656e-05	-	chr28	2363702	2364870	+	1138	-	- && - && -	-
Cfu0090970	14.8826902691729	20.8703569028541	31.3043442110557	73.9426207408141	107.26588099052	113.667004912979	22.3524637943609	98.2918355481046	-2.14380207025823	2.27285372136841e-06	6.05996625850899e-05	Cfu0090970	chr4	10537102	10578054	+	3252	protein_coding	- && sp|Q8K561|OTOAN_MOUSE Otoancorin OS=Mus musculus OX=10090 GN=Otoa PE=2 SV=1 && PF06060:Pre-pro-megakaryocyte potentiating factor precursor (Mesothelin)	-
Cfu0078860	430.889318269388	459.147851862789	440.869514305702	217.057370561745	218.188553378445	173.206864629302	443.635561479293	202.81759618983	1.12798894047471	2.28067102892107e-06	6.07368866636438e-05	Cfu0078860	chr1	29461526	29471726	+	1293	protein_coding	- && sp|Q6NVR8|LS14A_XENTR Protein LSM14 homolog A OS=Xenopus tropicalis OX=8364 GN=lsm14a PE=2 SV=1 && PF09532:FDF domain|PF12701:Scd6-like Sm domain	-
Cfu0077430	2054.51995668249	2378.44771074378	1546.08677797936	939.786857157444	788.648011373484	635.993956060719	1993.01814846854	788.142941530549	1.3382014407176	2.2951983362006e-06	6.10242037501901e-05	Cfu0077430	chr1	36319146	36340987	-	2889	protein_coding	- && sp|Q5DRA2|PCDGM_PANTR Protocadherin gamma-C5 OS=Pan troglodytes OX=9598 GN=PCDHGC5 PE=3 SV=1 && PF15974:Cadherin C-terminal cytoplasmic tail, catenin-binding region|PF16492:Cadherin cytoplasmic C-terminal|PF08266:Cadherin-like|PF00028:Cadherin domain	-
novel.5052	70.161254126101	103.578808332683	110.434769855669	242.102451780408	245.005023626075	301.758834471362	94.7249441048177	262.955436625948	-1.47473235735772	2.29682620631239e-06	6.10242037501901e-05	-	chr8	35848061	35883762	-	5936	-	- && P58365.1 RecName: Full=Cadherin-23; AltName: Full=Otocadherin; Flags: Precursor && PF00028:Cadherin domain	-
novel.690	326.00178684855	247.3523781079	640.869491209669	1218.86061930826	1545.60383063613	1618.40164138004	404.74121872204	1460.95536377481	-1.85251930485844	2.3015482660149e-06	6.10783106347455e-05	-	chr11	719760	727489	-	7710	-	- && - && -	-
Cfu0143440	12.7565916592911	23.1892854476156	15.6521721055279	208.709010155524	114.579463785328	47.3612520470748	17.1993497374782	123.549908662642	-2.84710499579668	2.34709750868353e-06	6.2214497249405e-05	Cfu0143440	chr21	13176031	13180083	-	1317	protein_coding	- && - && -	-
novel.440	1.41739907325457	6.95678563428469	4.34782558486885	22.659835388314	58.5086623584656	79.8375391650689	4.24067009746937	53.6686789706162	-3.6700585560794	2.3551509267425e-06	6.23552939777704e-05	-	chr10	28252728	28255213	+	2486	-	- && - && -	-
Cfu0114540	10179.7601441143	16929.7243291226	7604.34694793562	4273.16790506995	2988.81750214495	3721.24123227016	11571.2771403908	3661.07554649502	1.66021623236786	2.37620030409963e-06	6.28107522562635e-05	Cfu0114540	chr7	38207174	38214478	+	1353	protein_coding	- && sp|Q2T9S0|TBB3_BOVIN Tubulin beta-3 chain OS=Bos taurus OX=9913 GN=TUBB3 PE=1 SV=1 && PF03953:Tubulin C-terminal domain|PF00091:Tubulin/FtsZ family, GTPase domain	-
novel.5058	223.949053574221	162.324998133309	233.913016465944	982.721282103724	494.885769115355	541.271451966569	206.729022724492	672.959501061882	-1.70325235024496	2.37787704755937e-06	6.28107522562635e-05	-	chr8	39161854	39164618	-	2765	-	- && Q53H47.2 RecName: Full=Histone-lysine N-methyltransferase SETMAR; AltName: Full=SET domain and mariner transposase fusion protein; Short=Metnase; Includes: RecName: Full=Histone-lysine N-methyltransferase; Includes: RecName: Full=Transposon Hsmar1 transposase && -	-
Cfu0183180	361.436763679914	297.595829911067	388.695607287275	104.950816535349	157.242030088376	140.730577511308	349.242733626086	134.307808045011	1.37915199302132	2.41138310402679e-06	6.36219094372173e-05	Cfu0183180	chr8	35747039	35773405	+	1224	protein_coding	- && sp|Q8CD91|SMOC2_MOUSE SPARC-related modular calcium-binding protein 2 OS=Mus musculus OX=10090 GN=Smoc2 PE=1 SV=1 && PF10591:Secreted protein acidic and rich in cysteine Ca binding region|PF00086:Thyroglobulin type-1 repeat|PF07648:Kazal-type serine protease inhibitor domain|PF16597:Thyroglobulin_1 repeat associated disordered domain	-
Cfu0161500	332.380082678196	541.856303292618	162.608676874095	77.5204894863374	68.2601060848765	82.5438964249018	345.615020948303	76.1081639987052	2.18392182188105	2.42134561997407e-06	6.38107339919703e-05	Cfu0161500	chr28	13670401	13685742	+	2163	protein_coding	- && sp|O93510|GELS_CHICK Gelsolin OS=Gallus gallus OX=9031 GN=GSN PE=2 SV=1 && PF00626:Gelsolin repeat	-
Cfu0015210	38.2697749778733	27.8271425371388	61.7391233051377	120.454914432617	287.667589929123	189.445008188299	42.6120136067166	199.189170850013	-2.22810380845508	2.43028464906722e-06	6.39721802936757e-05	Cfu0015210	chr3	5833293	5836064	-	819	protein_coding	- && - && PF00096:Zinc finger, C2H2 type	-
novel.3892	21.2609860988185	20.0973807212669	20.8695628073705	82.2909811470351	62.1654537558697	96.075682724066	20.742643209152	80.1773725423236	-1.94903173994465	2.44021270515873e-06	6.41592572871965e-05	-	chr3	33253935	33257380	-	1837	-	- && Q8K0W9.1 RecName: Full=DPH3 homolog; AltName: Full=CSL-type zinc finger-containing protein 2; AltName: Full=DelGEF-interacting protein 1; Short=DelGIP1 && -	-
Cfu0036580	124.022418909775	77.2976181587188	49.5652116675049	10.7336062365698	14.6271655896164	16.2381435589971	83.6284162453327	13.8663051283944	2.59850897515551	2.46405965332212e-06	6.47114419116686e-05	Cfu0036580	chr20	1820559	1823097	-	2430	protein_coding	- && sp|Q5DRC1|PCDGA_PANTR Protocadherin gamma-A10 OS=Pan troglodytes OX=9598 GN=PCDHGA10 PE=3 SV=1 && PF16492:Cadherin cytoplasmic C-terminal|PF00028:Cadherin domain|PF08266:Cadherin-like	-
Cfu0182320	334.506181288078	325.422972448206	308.695616525688	147.885241481628	156.023099622575	143.436934771141	322.874923420657	149.115091958448	1.11444964185062	2.49053090085076e-06	6.53311929389259e-05	Cfu0182320	chr8	39215454	39221820	-	615	protein_coding	- && sp|Q8N755|S66A3_HUMAN Solute carrier family 66 member 3 OS=Homo sapiens OX=9606 GN=SLC66A3 PE=2 SV=1 && PF04193:PQ loop repeat	-
novel.844	215.444659134694	218.752259389174	241.739102518708	547.41391806506	418.093149769869	535.858737446903	225.312007014192	500.455268427277	-1.15164068327744	2.51254171930427e-06	6.5832645532416e-05	-	chr12	27934333	27944295	+	9943	-	- && - && -	-
novel.3047	81.5004467121376	124.449165235537	56.5217326032951	298.155728793605	248.661815023479	474.965699100664	87.4904481836566	340.594414305916	-1.95893850638311	2.54461620556156e-06	6.65414006002511e-05	-	chr23	914135	916096	-	1940	-	- && - && -	-
novel.1783	7.79569490290011	7.72976181587188	7.82608605276393	23.8524583034884	70.6979670164793	128.55196984206	7.78384759051197	74.3674650540093	-3.25370951915117	2.54691126906624e-06	6.65414006002511e-05	-	chr18	4712268	4722657	+	396	-	- && - && -	-
Cfu0227470	22.6783851720731	26.2811901739644	34.7826046789508	73.9426207408141	125.549837977541	143.436934771141	27.9140600083294	114.309797829832	-2.0367315505904	2.54836916514174e-06	6.65414006002511e-05	Cfu0227470	chr15	3083318	3090093	-	2067	protein_coding	- && sp|Q8NCX0|CC150_HUMAN Coiled-coil domain-containing protein 150 OS=Homo sapiens OX=9606 GN=CCDC150 PE=1 SV=2 && -	-
Cfu0059580	2655.49716374243	2742.51949227134	2577.39100671025	1074.55324657215	1292.06629374945	1491.2028501679	2658.46922090801	1285.94079682983	1.04805238832524	2.55211895782524e-06	6.65628915800682e-05	Cfu0059580	chr10	28422754	28426878	-	1350	protein_coding	- && sp|P18288|TBAT_ONCMY Tubulin alpha chain, testis-specific OS=Oncorhynchus mykiss OX=8022 PE=2 SV=1 && PF00091:Tubulin/FtsZ family, GTPase domain|PF03953:Tubulin C-terminal domain	-
Cfu0081500	55.9872633935554	88.8922608825266	58.2608628372426	163.389339378896	231.59678850226	273.342083243117	67.7134623711082	222.776070374758	-1.71706378264726	2.56722275548874e-06	6.68801227125777e-05	Cfu0081500	chr1	21139965	21164178	-	5253	protein_coding	- && sp|Q9NQX4|MYO5C_HUMAN Unconventional myosin-Vc OS=Homo sapiens OX=9606 GN=MYO5C PE=1 SV=2 && PF01843:DIL domain|PF00063:Myosin head (motor domain)	-
novel.2486	1.41739907325457	1.54595236317438	3.47826046789508	23.8524583034884	32.9111225766369	31.1231084880777	2.14720396810801	29.2955631227344	-3.7984257203737	2.57918592568344e-06	6.71149033270234e-05	-	chr20	2817186	2835026	+	1367	-	- && - && -	-
novel.2369	425.21972197637	357.114995893281	663.478184250987	1901.04092678803	1266.46875396762	1221.92030281453	481.937634040212	1463.14332785673	-1.60279196150743	2.59296574740065e-06	6.73963657064378e-05	-	chr2	24241475	24243246	-	1772	-	- && - && -	-
Cfu0062570	37.561075441246	46.3785708952313	71.3043395918492	133.573766499535	207.218179186232	277.401619132867	51.7479953094421	206.064521606211	-1.99622228423959	2.64146526408454e-06	6.85785896130988e-05	Cfu0062570	chr10	40447523	40484178	-	2514	protein_coding	- && sp|Q59H18|TNI3K_HUMAN Serine/threonine-protein kinase TNNI3K OS=Homo sapiens OX=9606 GN=TNNI3K PE=1 SV=3 && PF12796:Ankyrin repeats (3 copies)|PF07714:Protein tyrosine kinase|PF00023:Ankyrin repeat	-
Cfu0191460	1542.8388912376	1562.18486298771	1343.47810572447	739.426207408141	793.52373323669	607.577204832474	1482.83395331659	713.509048492435	1.05507939286359	2.65971436056523e-06	6.89736416218186e-05	Cfu0191460	chr8	1463457	1494568	-	1878	protein_coding	- && sp|Q60967|PAPS1_MOUSE Bifunctional 3'-phosphoadenosine 5'-phosphosulfate synthase 1 OS=Mus musculus OX=10090 GN=Papss1 PE=1 SV=1 && PF14306:PUA-like domain|PF01747:ATP-sulfurylase|PF01583:Adenylylsulphate kinase	-
Cfu0078520	5066.49298734845	5283.29220114843	5463.4776299462	2099.01633070698	1474.90586361965	668.470243178713	5271.08760614769	1414.13081250178	1.89793877646711	2.66673663236775e-06	6.90086446716807e-05	Cfu0078520	chr1	30751115	30760865	+	1422	protein_coding	- && sp|P43004|EAA2_HUMAN Excitatory amino acid transporter 2 OS=Homo sapiens OX=9606 GN=SLC1A2 PE=1 SV=2 && PF00375:Sodium:dicarboxylate symporter family	-
Cfu0223540	437.267614099034	443.688328231046	354.782567725298	197.975403918954	141.395934032959	117.726540802729	411.912836685126	152.36595958488	1.4333987723936	2.66713268550355e-06	6.90086446716807e-05	Cfu0223540	chr18	22518963	22532106	+	2106	protein_coding	- && sp|Q9Y6Y1|CMTA1_HUMAN Calmodulin-binding transcription activator 1 OS=Homo sapiens OX=9606 GN=CAMTA1 PE=1 SV=4 && PF12796:Ankyrin repeats (3 copies)	-
Cfu0088810	304.032101213104	221.844164115523	292.173879303187	555.762278471281	628.968120353505	707.712423446289	272.683381543938	630.814274090358	-1.20965461586831	2.67548493541454e-06	6.91460839615146e-05	Cfu0088810	chr4	3989155	3992758	+	897	protein_coding	- && sp|Q5HZH2|TSR3_MOUSE 18S rRNA aminocarboxypropyltransferase OS=Mus musculus OX=10090 GN=Tsr3 PE=1 SV=1 && PF04068:Possible Fer4-like domain in RNase L inhibitor, RLI|PF04034:Ribosome biogenesis protein, C-terminal	-
novel.5122	63.7829582964555	63.3840468901494	66.0869488900065	166.967208124419	158.460960554178	156.968721070305	64.4179846922038	160.798963249634	-1.32034217974875	2.70676725908015e-06	6.98751507074459e-05	-	chr9	17910075	17916995	+	781	-	- && - && -	-
Cfu0109470	473.411290467025	506.299398939608	399.130388690961	195.590158088605	112.141602853726	188.091829558383	459.613692699198	165.274530166905	1.47631211974745	2.71250386098563e-06	6.99438495582723e-05	Cfu0109470	chr14	20761093	20776454	-	2190	protein_coding	- && sp|O94769|ECM2_HUMAN Extracellular matrix protein 2 OS=Homo sapiens OX=9606 GN=ECM2 PE=2 SV=1 && PF13855:Leucine rich repeat|PF00093:von Willebrand factor type C domain	-
Cfu0018140	53.1524652470462	39.4217852609466	79.1304256446131	306.504089199826	154.804169156774	209.742687637045	57.2348920508686	223.683648664548	-1.96945593053114	2.75329605529179e-06	7.08350816578067e-05	Cfu0018140	chr3	20537657	20547577	-	1407	protein_coding	- && sp|Q6DHI2|DRC2_DANRE Dynein regulatory complex subunit 2 OS=Danio rerio OX=7955 GN=ccdc65 PE=2 SV=2 && PF14772:Sperm tail|PF14775:Sperm tail C-terminal domain	-
novel.987	190.640175352739	178.55749794664	200.869542020941	485.39752647599	383.96309672743	391.068624045846	190.022405106773	420.143082416422	-1.14537601442795	2.78992511547359e-06	7.16610631451279e-05	-	chr13	14434943	14439177	+	4159	-	- && - && -	-
novel.3977	9.92179351278196	3.86488090793594	6.08695581881639	33.3934416248838	52.4140100294588	64.9525742359883	6.6245434131781	50.2533419634436	-2.91230384976422	2.79170302715488e-06	7.16610631451279e-05	-	chr4	10940766	10941980	+	957	-	- && - && -	-
Cfu0243160	761.852001874329	643.889159262127	674.782530771646	362.557366213024	340.081599958581	327.469228439774	693.507897302701	343.369398203793	1.01403547036744	2.89145775363137e-06	7.40545311833763e-05	Cfu0243160	chr19	1538932	1546410	-	1722	protein_coding	- && sp|Q9QYT7|PIGQ_MOUSE Phosphatidylinositol N-acetylglucosaminyltransferase subunit Q OS=Mus musculus OX=10090 GN=Pigq PE=1 SV=3 && PF05024:N-acetylglucosaminyl transferase component (Gpi1)	-
Cfu0222420	173.631386473684	97.3949988799856	13.9130418715803	4.77049166069769	7.3135827948082	4.05953588974927	94.9798090750834	5.38120344841838	4.13926984576532	2.90098594987906e-06	7.42149870169847e-05	Cfu0222420	chr18	18878745	18892398	-	1731	protein_coding	- && sp|O94769|ECM2_HUMAN Extracellular matrix protein 2 OS=Homo sapiens OX=9606 GN=ECM2 PE=2 SV=1 && PF13855:Leucine rich repeat	-
novel.3575	282.062415577659	355.569043530106	358.260828193193	127.610651923663	153.585238690972	100.135218613815	331.964095766986	127.110369742817	1.38291504711648	2.90676484778353e-06	7.42792729585853e-05	-	chr27	8339948	8340818	-	871	-	- && Q13492.2 RecName: Full=Phosphatidylinositol-binding clathrin assembly protein; AltName: Full=Clathrin assembly lymphoid myeloid leukemia protein && -	-
novel.4634	138.905109178947	130.632974688235	118.260855908433	276.688516320466	277.916146202712	319.350156660276	129.266313258538	291.318273061151	-1.17067665919786	2.99582593428127e-06	7.64692134942299e-05	-	chr6	32702073	32705037	-	2770	-	- && - && PF09004:Domain of unknown function (DUF1891)	-
novel.1659	3372.70109480924	3686.3234099893	2613.04317650618	8641.74564335386	6054.42762363539	7695.52686833469	3224.02256043491	7463.90004510798	-1.2110028456981	3.06846768564083e-06	7.82356060252573e-05	-	chr17	9770796	9771641	+	810	-	- && - && -	-
Cfu0118630	2462.02219024318	2401.63699619139	1849.56500380321	1137.7622610764	1088.50490596062	960.75682724066	2237.74139674593	1062.34133142589	1.07475533440862	3.08427940371798e-06	7.85506903457537e-05	Cfu0118630	chr7	15956677	15965649	+	1191	protein_coding	- && sp|Q9DEX3|CATD_CLUHA Cathepsin D OS=Clupea harengus OX=7950 GN=ctsd PE=1 SV=1 && PF07966:A1 Propeptide|PF00026:Eukaryotic aspartyl protease	-
Cfu0094520	119.061522153384	132.951903232996	108.695639621721	264.762287168722	264.507911078897	338.294657479106	120.2363550027	289.188285242241	-1.26470621645721	3.10095169526268e-06	7.88869624221019e-05	Cfu0094520	chr4	21258245	21271883	+	1437	protein_coding	- && sp|P54823|DDX6_MOUSE Probable ATP-dependent RNA helicase DDX6 OS=Mus musculus OX=10090 GN=Ddx6 PE=1 SV=1 && PF00271:Helicase conserved C-terminal domain|PF00270:DEAD/DEAH box helicase	-
Cfu0231600	105.596230957465	105.897736877445	108.695639621721	34.5860645400582	37.7868444398424	31.1231084880777	106.72986915221	34.4986724893261	1.62743480234059	3.10821694653235e-06	7.89834391228886e-05	Cfu0231600	chr15	19957628	19958680	+	1053	protein_coding	- && sp|Q3SX17|P2Y14_BOVIN P2Y purinoceptor 14 OS=Bos taurus OX=9913 GN=P2RY14 PE=2 SV=1 && PF00001:7 transmembrane receptor (rhodopsin family)	-
Cfu0118200	86.4613434685285	61.838094526975	71.3043395918492	9.54098332139537	10.9703741922123	21.6508580786628	73.2012591957842	14.0540718640901	2.3935517656801	3.12482383665125e-06	7.93168175412493e-05	Cfu0118200	chr7	17254257	17256241	-	1341	protein_coding	- && sp|Q6UX72|B3GN9_HUMAN UDP-GlcNAc:betaGal beta-1,3-N-acetylglucosaminyltransferase 9 OS=Homo sapiens OX=9606 GN=B3GNT9 PE=2 SV=1 && PF01762:Galactosyltransferase	-
novel.4485	152.370400374866	108.216665422206	248.695623454498	672.639324158374	476.601812128334	545.330987856318	169.76089641719	564.857374714342	-1.73590634656604	3.12972987756322e-06	7.93527832836346e-05	-	chr6	22730558	22734728	+	1236	-	- && Q8N6R1.1 RecName: Full=Stress-associated endoplasmic reticulum protein 2; AltName: Full=Ribosome-associated membrane protein RAMP4-2 >Q3T073.1 RecName: Full=Stress-associated endoplasmic reticulum protein 2; AltName: Full=Ribosome-associated membrane protein RAMP4-2 >Q6TAW2.2 RecName: Full=Stress-associated endoplasmic reticulum protein 2; AltName: Full=Ribosome-associated membrane protein R…	-
Cfu0012020	231.036048940494	1401.40581721757	55.6521674863213	29.8155728793605	40.2247053714451	37.8890016376598	562.698011214796	35.9764266294885	3.96760274475871	3.15665724761809e-06	7.9946387285722e-05	Cfu0012020	chr14	10719582	10746684	+	2052	protein_coding	- && - && PF01391:Collagen triple helix repeat (20 copies)	-
novel.652	197.727170719012	85.8003561561778	327.826049099111	1172.34832561646	867.878491650573	749.660960973698	203.784525324767	929.962592746909	-2.19112609910663	3.19561912244449e-06	8.08431209140769e-05	-	chr11	21311363	21314032	+	2643	-	- && - && -	-
Cfu0010890	328.127885458432	334.698686627252	334.782570034902	169.352453954768	146.271655896164	143.436934771141	332.536380706862	153.020348207358	1.11894354791898	3.20334991207398e-06	8.08638113295622e-05	Cfu0010890	chr14	6085263	6090157	-	762	protein_coding	- && sp|O96011|PX11B_HUMAN Peroxisomal membrane protein 11B OS=Homo sapiens OX=9606 GN=PEX11B PE=1 SV=1 && PF05648:Peroxisomal biogenesis factor 11 (PEX11)	-
Cfu0090310	880.913524027713	1272.31879489251	333.043439800954	150.270487311977	99.9522981957121	225.980831196043	828.758586240393	158.734538901244	2.38544316412398	3.20354808107706e-06	8.08638113295622e-05	Cfu0090310	chr4	8176312	8187249	+	924	protein_coding	- && - && PF13927:Immunoglobulin domain	-
Cfu0205650	150.953001301611	316.920234450747	161.739111757121	46.5122936918024	48.7572186320547	64.9525742359883	209.87078250316	53.4073621866151	1.97654604972428	3.22088015995703e-06	8.12111723701804e-05	Cfu0205650	chr6	40031906	40060081	+	792	protein_coding	- && sp|Q28145|NXPH2_BOVIN Neurexophilin-2 OS=Bos taurus OX=9913 GN=NXPH2 PE=1 SV=1 && PF06312:Neurexophilin	-
novel.2754	401.123937731042	495.477732397387	498.26081202597	1008.95898623756	864.221700253169	1048.71343818523	464.954160718133	973.964708225319	-1.0670871406801	3.22929422784884e-06	8.13331546223324e-05	-	chr21	23169489	23177162	-	5889	-	- && Q6BEA0.1 RecName: Full=Plexin-A4; Flags: Precursor && -	-
novel.510	10.6304930494092	10.8216665422206	15.6521721055279	48.8975395221513	58.5086623584656	67.6589314958211	12.3681105657192	58.3550444588127	-2.24389416102754	3.23309395857944e-06	8.13387786504116e-05	-	chr10	15916732	15970555	-	1957	-	- && - && -	-
Cfu0213760	51.7350661737917	64.9299992533238	52.1739070184262	127.610651923663	177.963848007	211.095866266962	56.2796574818472	172.223455399208	-1.61219274644816	3.24125216025276e-06	8.14539203100868e-05	Cfu0213760	chr6	2244784	2262806	+	1836	protein_coding	- && sp|Q6P3R8|NEK5_HUMAN Serine/threonine-protein kinase Nek5 OS=Homo sapiens OX=9606 GN=NEK5 PE=2 SV=1 && -	-
novel.4067	240.249142916649	186.287259762512	325.21735374819	623.741784636223	611.903093832286	902.570146154254	250.584585475784	712.738341540921	-1.50851153150222	3.25887406388534e-06	8.18063717824993e-05	-	chr4	2598580	2600363	-	1762	-	- && - && -	-
Cfu0223270	110.557127713856	105.897736877445	115.652160557511	218.249993476919	292.543311792328	300.405655841446	110.702341716271	270.399653703564	-1.28808575578406	3.27233624561782e-06	8.20537411621676e-05	Cfu0223270	chr18	21563596	21576198	-	2826	protein_coding	- && sp|Q60821|ZBT17_MOUSE Zinc finger and BTB domain-containing protein 17 OS=Mus musculus OX=10090 GN=Zbtb17 PE=1 SV=2 && PF00651:BTB/POZ domain|PF00096:Zinc finger, C2H2 type	-
Cfu0187180	91.4222402249195	245.033449563138	10.4347814036852	3.57786874552326	2.43786093160273	8.11907177949853	115.630157063914	4.71160048554151	4.6301668435763	3.29056683804969e-06	8.2420001759652e-05	Cfu0187180	chr8	19098632	19108158	-	1905	protein_coding	- && sp|B2ZGJ1|CLAT_DANRE Choline O-acetyltransferase OS=Danio rerio OX=7955 GN=chat PE=2 SV=1 && PF00755:Choline/Carnitine o-acyltransferase	-
Cfu0059750	226.075152184103	205.611664302192	291.304314186213	31.008195794535	91.4197849351025	51.4207879368241	240.997043557503	57.9495895554872	2.05563198498485	3.31568444392842e-06	8.29297009701627e-05	Cfu0059750	chr10	28751189	28798676	+	1779	protein_coding	- && sp|Q8WWT9|S13A3_HUMAN Solute carrier family 13 member 3 OS=Homo sapiens OX=9606 GN=SLC13A3 PE=1 SV=1 && PF00939:Sodium:sulfate symporter transmembrane region	-
novel.1831	19.1348874889366	13.9135712685694	31.3043442110557	77.5204894863374	92.6387154009039	110.960647653147	21.4509343228539	93.7066175134626	-2.13302646379537	3.31820902619918e-06	8.29297009701627e-05	-	chr18	18395025	18398445	+	3421	-	- && - && -	-
novel.5020	1812.85341469259	1959.49462032352	2552.17361831802	4475.91380064961	4674.59833634824	7193.4975966357	2108.17388444471	5448.00324454452	-1.36977355363656	3.32885121038578e-06	8.31043502500591e-05	-	chr8	24509907	24534440	-	8742	-	- && Q5TEA3.1 RecName: Full=Uncharacterized protein C20orf194 && -	-
Cfu0137120	311.827796116005	877.327966101458	286.08692348437	100.180324874651	123.111977045938	63.5993956060719	491.747561900611	95.6305658422204	2.36125647100981	3.3332588129169e-06	8.31231416471151e-05	Cfu0137120	chr22	14388761	14411175	+	2670	protein_coding	- && sp|Q8AXC6|KIT_TAKRU Mast/stem cell growth factor receptor Kit OS=Takifugu rubripes OX=31033 GN=kit PE=3 SV=1 && PF07679:Immunoglobulin I-set domain|PF13927:Immunoglobulin domain|PF07714:Protein tyrosine kinase	-
Cfu0024480	946.113881397423	922.160584633515	773.043388989682	392.372939092385	279.135076668513	165.087792849804	880.439285006873	278.8652695369	1.65754972232386	3.34065128115298e-06	8.32162454405938e-05	Cfu0024480	chr26	18423245	18457511	-	936	protein_coding	- && sp|Q99JY8|PLPP3_MOUSE Phospholipid phosphatase 3 OS=Mus musculus OX=10090 GN=Plpp3 PE=1 SV=1 && PF01569:PAP2 superfamily	-
Cfu0060450	278.518917894522	279.817377734562	319.999963046347	623.741784636223	571.678388460841	829.498500138767	292.778752891811	674.97289107861	-1.20494043641349	3.36782216836853e-06	8.3801290563682e-05	Cfu0060450	chr10	31849209	31856951	-	921	protein_coding	- && sp|Q9UNQ2|DIM1_HUMAN Probable dimethyladenosine transferase OS=Homo sapiens OX=9606 GN=DIMT1 PE=1 SV=1 && PF00398:Ribosomal RNA adenine dimethylase	-
Cfu0038940	216.153358671321	149.184403046327	386.956477053328	772.819649033025	950.765763325066	867.387501776427	250.764746256992	863.657638044839	-1.78520336743488	3.38877172431948e-06	8.42304211215279e-05	Cfu0038940	chr11	12165390	12198370	+	2502	protein_coding	- && sp|Q96AA8|JKIP2_HUMAN Janus kinase and microtubule-interacting protein 2 OS=Homo sapiens OX=9606 GN=JAKMIP2 PE=1 SV=1 && PF16034:JAKMIP CC3 domain	-
Cfu0189360	577.590122351236	930.663322630974	87.8260768143508	58.4385228435467	34.1300530424383	78.4843605351525	532.02650726552	57.0176454737125	3.22342046229235	3.3982530741406e-06	8.43738751803273e-05	Cfu0189360	chr8	12145505	12155416	-	348	protein_coding	- && - && PF01387:Synuclein	-
Cfu0158470	21068.2198248559	35273.9950705497	8897.39027687562	1916.5450246853	3163.12455875455	6132.60555078123	21746.5350574271	3737.42504474036	2.54073063329912	3.43116056576346e-06	8.50980204440114e-05	Cfu0158470	chr28	2998957	3010216	-	687	protein_coding	- && sp|P37301|MYP0_CHICK Myelin protein P0 OS=Gallus gallus OX=9031 GN=MPZ PE=2 SV=1 && PF07686:Immunoglobulin V-set domain	-
Cfu0165770	153.079099911493	151.503331591089	112.173900089616	28.6229499641861	29.2543311792328	54.1271451966569	138.918777197399	37.3348087800253	1.90278024361164	3.44629996101148e-06	8.53803921713333e-05	Cfu0165770	chr9	9352712	9376683	+	945	protein_coding	- && sp|A8KB34|ACY2_DANRE Aspartoacylase OS=Danio rerio OX=7955 GN=aspa PE=2 SV=1 && PF04952:Succinylglutamate desuccinylase / Aspartoacylase family	-
Cfu0034870	189.931475816112	343.201424624711	139.999983832777	59.6311457587211	60.9465232900683	46.0080734171584	224.3776280912	55.5285808219826	2.01359497657598	3.45425313433365e-06	8.54843079805769e-05	Cfu0034870	chr20	9286748	9302001	+	954	protein_coding	- && sp|F1R4U0|TXTPB_DANRE Tricarboxylate transport protein B, mitochondrial OS=Danio rerio OX=7955 GN=slc25a1b PE=3 SV=2 && PF00153:Mitochondrial carrier protein	-
novel.192	114.100625396993	113.627498693317	111.304334972643	410.262282820001	238.910371297068	281.461155022616	113.010819687651	310.211269713228	-1.45713477655057	3.46502590578431e-06	8.56577001904918e-05	-	chr1	5436906	5438283	-	881	-	- && - && -	-
novel.3456	10.6304930494092	6.1838094526975	17.3913023394754	39.3565562007559	96.295506798308	102.841575873648	11.4018682805274	79.4978796242373	-2.8082111028804	3.47715551550297e-06	8.5793070882593e-05	-	chr26	17399235	17455945	+	2335	-	- && - && -	-
Cfu0160140	495.380976102471	435.958566415174	505.21733296176	841.991778113142	1201.86543928015	1201.62262336578	478.852291826468	1081.82661358636	-1.17568339811232	3.47804649139299e-06	8.5793070882593e-05	Cfu0160140	chr28	9844571	9853577	+	1908	protein_coding	- && sp|Q8IWZ8|SUGP1_HUMAN SURP and G-patch domain-containing protein 1 OS=Homo sapiens OX=9606 GN=SUGP1 PE=1 SV=2 && PF01805:Surp module|PF01585:G-patch domain	-
Cfu0053060	206.231565158539	294.503925184718	128.695637312118	31.008195794535	49.976149097856	64.9525742359883	209.810375885125	48.6456397094598	2.11265531120871	3.51112101772622e-06	8.65150870055769e-05	Cfu0053060	chr13	5340540	5345427	-	750	protein_coding	- && sp|Q8UVX8|IOD2_NEOFS Type II iodothyronine deiodinase OS=Neoceratodus forsteri OX=7892 GN=dio2 PE=2 SV=3 && PF00837:Iodothyronine deiodinase	-
novel.3910	2.12609860988185	2.31892854476156	0.86956511697377	13.1188520669186	48.7572186320547	40.5953588974927	1.77153075720573	34.157143198822	-4.24777885697375	3.57990290226891e-06	8.81144282535735e-05	-	chr3	38050720	38056168	-	1631	-	- && - && -	-
Cfu0188640	348.680172020623	376.43940043296	269.565186261869	134.76638941471	136.520212169753	144.790113401057	331.561586238484	138.692238328507	1.25841484850123	3.61467901069559e-06	8.87912085007025e-05	Cfu0188640	chr8	14434043	14440933	-	576	protein_coding	- && - && PF04103:CD20-like family	-
novel.4498	204.814166085285	160.779045770135	201.739107137915	380.446709940641	463.193577004519	600.811311682892	189.110772997778	481.48386620935	-1.34765574883579	3.61520727571783e-06	8.87912085007025e-05	-	chr6	29878433	29882667	+	4205	-	- && - && -	-
Cfu0007950	6.37829582964555	12.367618905395	7.82608605276393	42.9344249462792	56.0708014268629	51.4207879368241	8.85733359593483	50.1420047699887	-2.50245247635852	3.62703696780559e-06	8.8914996016977e-05	Cfu0007950	chr17	27427267	27428039	-	609	protein_coding	- && sp|Q15013|MD2BP_HUMAN MAD2L1-binding protein OS=Homo sapiens OX=9606 GN=MAD2L1BP PE=1 SV=1 && PF06581:Mad1 and Cdc20-bound-Mad2 binding	-
novel.4243	32.600178684855	41.7407138057081	21.7391279243443	161.004093548547	86.544063071897	144.790113401057	32.0266734716358	130.7794233405	-2.02629467393575	3.62806649535042e-06	8.8914996016977e-05	-	chr5	7861264	7861833	+	547	-	- && - && -	-
Cfu0092510	170.087888790548	228.800949749808	205.21736760581	69.1721290801165	56.0708014268629	86.603432314651	201.368735382055	70.6154542738768	1.51386570832168	3.69064733592678e-06	9.03513373099923e-05	Cfu0092510	chr4	14846546	14850071	+	636	protein_coding	- && sp|Q9NWM8|FKB14_HUMAN Peptidyl-prolyl cis-trans isomerase FKBP14 OS=Homo sapiens OX=9606 GN=FKBP14 PE=1 SV=1 && PF00254:FKBP-type peptidyl-prolyl cis-trans isomerase|PF13499:EF-hand domain pair	-
Cfu0040330	20.5522865621912	6.95678563428469	20.8695628073705	76.327866571163	73.135827948082	139.377398881392	16.1262116679488	96.2803644668788	-2.57746082776111	3.70482251879026e-06	9.06008371449967e-05	Cfu0040330	chr11	19692892	19706862	+	1947	protein_coding	- && sp|Q95MN7|AIPL1_SAIBB Aryl-hydrocarbon-interacting protein-like 1 OS=Saimiri boliviensis boliviensis OX=39432 GN=AIPL1 PE=2 SV=1 && PF00254:FKBP-type peptidyl-prolyl cis-trans isomerase	-
Cfu0141060	125.439817983029	1163.32915328872	26.9565186261869	5.96311457587211	4.87572186320547	2.70635725983285	438.575163299311	4.51506456630347	6.59785887289935	3.74290274093062e-06	9.14337669570195e-05	Cfu0141060	chr21	24321303	24335928	-	1779	protein_coding	- && sp|Q90944|EPYC_CHICK Epiphycan OS=Gallus gallus OX=9031 GN=EPYC PE=2 SV=1 && PF13855:Leucine rich repeat	-
Cfu0020570	904.300608736413	789.208681400519	859.999900687059	373.290972449594	418.093149769869	466.846627321166	851.169730274663	419.410249846876	1.02170544505975	3.77954138718468e-06	9.22297315115248e-05	Cfu0020570	chr3	32559814	32570853	-	1584	protein_coding	- && sp|P41440|S19A1_HUMAN Reduced folate transporter OS=Homo sapiens OX=9606 GN=SLC19A1 PE=1 SV=3 && PF01770:Reduced folate carrier	-
novel.2581	849.730744416112	677.900111251963	813.043384370475	2083.51223280971	1411.52147939798	1786.19579148968	780.224746679517	1760.40983456579	-1.17394455335563	3.79059131468253e-06	9.2400233944078e-05	-	chr20	10067931	10075691	-	4298	-	- && Q5BJC2.1 RecName: Full=Protein kish-A; AltName: Full=Transmembrane protein 167; AltName: Full=Transmembrane protein 167A; Flags: Precursor && -	-
Cfu0155910	1386.21629364297	2173.60902262317	1360.86940806395	732.270469917095	598.494858708471	461.4339128015	1640.2315747767	597.399747142355	1.45675202035436	3.81321963650937e-06	9.28523064166302e-05	Cfu0155910	chr27	6278633	6455922	+	3546	protein_coding	- && sp|Q29RK2|PYC_BOVIN Pyruvate carboxylase, mitochondrial OS=Bos taurus OX=9913 GN=PC PE=2 SV=2 && PF00289:Biotin carboxylase, N-terminal domain|PF00682:HMGL-like|PF00364:Biotin-requiring enzyme|PF02785:Biotin carboxylase C-terminal domain|PF02786:Carbamoyl-phosphate synthase L chain, ATP binding domain|PF02436:Conserved carboxylase domain	-
Cfu0160530	355.767167386896	337.790591353601	588.695584191242	2492.58189271454	910.541057953621	1562.92131755347	427.417780977247	1655.34808940721	-1.95387379571871	3.82514792517183e-06	9.30431435959175e-05	Cfu0160530	chr28	11036575	11040169	+	519	protein_coding	- && - && -	-
Cfu0139440	76.5395499557466	40.1947614425338	20.8695628073705	1.19262291517442	3.6567913974041	0	45.8679580685503	1.61647143752617	4.79828066426613	3.86218963051045e-06	9.38437807336531e-05	Cfu0139440	chr19	31240851	31243715	+	1764	protein_coding	- && sp|P35763|PERF_RAT Perforin-1 OS=Rattus norvegicus OX=10116 GN=Prf1 PE=2 SV=1 && PF01823:MAC/Perforin domain|PF00168:C2 domain	-
Cfu0095690	235.996945696885	427.455828417715	98.260858218036	44.1270478614536	21.9407483844246	52.7739665667405	253.904544110879	39.6139209375396	2.68260658865413	3.88313097046393e-06	9.42519185285604e-05	Cfu0095690	chr4	26131694	26183929	+	738	protein_coding	- && sp|Q8BFU0|RSPO2_MOUSE R-spondin-2 OS=Mus musculus OX=10090 GN=Rspo2 PE=1 SV=1 && PF15913:Furin-like repeat, cysteine-rich	-
Cfu0059630	165.126992034157	222.61714029711	87.8260768143508	26.2377041338373	46.3193577004519	28.4167512282449	158.523403048539	33.6579376875114	2.23543949484059	3.89934215035601e-06	9.454449736199e-05	Cfu0059630	chr10	28516316	28531299	+	831	protein_coding	- && sp|A5PLL7|PDES1_HUMAN Plasmanylethanolamine desaturase OS=Homo sapiens OX=9606 GN=PEDS1 PE=1 SV=3 && PF10520:B domain of TMEM189, localisation domain	-
Cfu0080080	170.796588327175	47.9245232584056	22.608693041318	7.15573749104653	3.6567913974041	4.05953588974927	80.4432682089663	4.95735492606663	4.01712741844719	3.94593191561433e-06	9.55143474716811e-05	Cfu0080080	chr1	25918357	25936150	-	1821	protein_coding	- && sp|Q92122|KPYM_XENLA Pyruvate kinase PKM OS=Xenopus laevis OX=8355 GN=pkm PE=2 SV=1 && PF00224:Pyruvate kinase, barrel domain|PF02887:Pyruvate kinase, alpha/beta domain	-
Cfu0096080	141.739907325457	156.141188680612	117.391290791459	41.7418020311048	54.8518709610615	36.5358230077434	138.424128932509	44.3764986666366	1.63962563714744	3.94774157425934e-06	9.55143474716811e-05	Cfu0096080	chr4	27206894	27239763	+	726	protein_coding	- && sp|Q7ZUV1|PKHF2_DANRE Pleckstrin homology domain-containing family F member 2 OS=Danio rerio OX=7955 GN=plekhf2 PE=2 SV=1 && PF01363:FYVE zinc finger|PF00169:PH domain	-
Cfu0102650	852.565542562622	1033.46915478207	261.739100209105	126.418029008489	130.425559840746	185.38547229855	715.924599184599	147.409687049262	2.28095528172604	3.96271468068587e-06	9.57747289934525e-05	Cfu0102650	chr12	15103474	15104099	+	432	protein_coding	- && sp|P02018|HBA_CARAU Hemoglobin subunit alpha OS=Carassius auratus OX=7957 GN=hba PE=1 SV=1 && PF00042:Globin	-
novel.4654	131.109414276047	93.5301179720497	191.304325734229	831.258171876572	379.087374864225	419.485375274091	138.647952660776	543.276974004963	-1.97160794700905	3.9697350609201e-06	9.58425525376919e-05	-	chr6	42443824	42448999	-	5176	-	- && - && -	-
Cfu0104030	39.6871740511279	35.5569043530106	55.6521674863213	107.336062365698	158.460960554178	194.857722707965	43.6320819634866	153.551581875947	-1.8170160575818	3.98035349291064e-06	9.59970090024036e-05	Cfu0104030	chr12	20146781	20151499	+	849	protein_coding	- && - && -	-
Cfu0223530	143.157306398711	209.476545210128	109.565204738695	41.7418020311048	48.7572186320547	27.0635725983285	154.066352115845	39.1875310871626	1.97209113404799	4.00407210760363e-06	9.64667499398616e-05	Cfu0223530	chr18	22442304	22504259	+	3153	protein_coding	- && sp|Q9Y6Y1|CMTA1_HUMAN Calmodulin-binding transcription activator 1 OS=Homo sapiens OX=9606 GN=CAMTA1 PE=1 SV=4 && PF01833:IPT/TIG domain	-
Cfu0097310	470.576492320516	482.337137310405	468.695598048862	226.59835388314	235.253579899664	165.087792849804	473.869742559928	208.979908877536	1.17973187917812	4.05708020213572e-06	9.75556479711629e-05	Cfu0097310	chr4	35783290	35793560	-	1092	protein_coding	- && sp|Q02338|BDH_HUMAN D-beta-hydroxybutyrate dehydrogenase, mitochondrial OS=Homo sapiens OX=9606 GN=BDH1 PE=1 SV=3 && PF00106:short chain dehydrogenase	-
Cfu0047900	219.696856354458	185.514283580925	261.739100209105	422.188511971745	708.198600630594	728.010102895035	222.316746714829	619.465738499125	-1.47858534217512	4.05784826015566e-06	9.75556479711629e-05	Cfu0047900	chr13	23343289	23369636	+	1872	protein_coding	- && sp|Q9QY53|NPHP1_MOUSE Nephrocystin-1 OS=Mus musculus OX=10090 GN=Nphp1 PE=1 SV=1 && PF00018:SH3 domain	-
Cfu0242470	11.3391925860365	12.367618905395	49.5652116675049	107.336062365698	230.377858036458	198.917258597714	24.4240077196455	178.877059666623	-2.88133428927292	4.06755735839642e-06	9.76858046483737e-05	Cfu0242470	chr23	1179937	1186398	+	1542	protein_coding	- && - && -	-
novel.1815	486.167882126316	381.850233704071	439.999949188728	855.11063018006	848.375604197751	966.169541760326	436.006021673038	889.885258712712	-1.02888274877638	4.15010739369151e-06	9.95631776948587e-05	-	chr18	13958625	13960211	+	1587	-	- && - && -	-
novel.4092	3086.38648201182	3643.809720002	3911.30389614802	9927.39314591189	6250.67542862941	8564.26754874104	3547.16669938728	8247.44537442744	-1.2173298393571	4.16898790300167e-06	9.99107395974361e-05	-	chr4	10854506	10855644	-	1116	-	- && - && -	-
Cfu0079620	65.20035736971	76.5246419771316	99.9999884519836	186.04917476721	236.472510365465	324.762871179941	80.5749959329417	249.094852104205	-1.62953934624247	4.19000158001277e-06	0.000100308637825506	Cfu0079620	chr1	27292977	27312191	-	4818	protein_coding	- && sp|Q498G2|CE152_XENLA Centrosomal protein of 152 kDa OS=Xenopus laevis OX=8355 GN=cep152 PE=2 SV=1 && -	-
Cfu0047670	49.6089675639098	59.5191659822134	23.4782581582918	2.38524583034884	4.87572186320547	4.05953588974927	44.2021305681384	3.77350119443453	3.55659234794756	4.19742861112411e-06	0.000100380776974548	Cfu0047670	chr13	24224201	24231622	+	1125	protein_coding	- && sp|Q8TE04|PANK1_HUMAN Pantothenate kinase 1 OS=Homo sapiens OX=9606 GN=PANK1 PE=1 SV=2 && PF03630:Fumble	-
Cfu0050760	299.071204456713	486.974994399928	126.95650707817	76.327866571163	54.8518709610615	41.9485375274091	304.334235311604	57.7094250198779	2.39741923529219	4.21588527537845e-06	0.000100716259262534	Cfu0050760	chr13	15125182	15153815	+	7059	protein_coding	- && sp|Q01082|SPTB2_HUMAN Spectrin beta chain, non-erythrocytic 1 OS=Homo sapiens OX=9606 GN=SPTBN1 PE=1 SV=2 && PF15410:Pleckstrin homology domain|PF00435:Spectrin repeat|PF00307:Calponin homology (CH) domain	-
Cfu0054290	180.718381839957	183.968331217751	162.608676874095	330.356547503315	414.436358372465	420.838553904007	175.765129977268	388.543819926596	-1.14345925274253	4.24873608205901e-06	0.000101394548493461	Cfu0054290	chr10	5190133	5203032	-	954	protein_coding	- && sp|Q6GLT8|FAHD2_XENLA Fumarylacetoacetate hydrolase domain-containing protein 2 OS=Xenopus laevis OX=8355 GN=fahd2 PE=2 SV=1 && PF01557:Fumarylacetoacetate (FAA) hydrolase family	-
Cfu0093020	333.088782214823	290.639044276783	350.434742140429	622.549161721048	749.64223646784	642.759849210301	324.720856210678	671.65041579973	-1.04881704061558	4.26082301730005e-06	0.000101576412874691	Cfu0093020	chr4	15975699	15991164	+	3327	protein_coding	- && sp|A8MW92|P20L1_HUMAN PHD finger protein 20-like protein 1 OS=Homo sapiens OX=9606 GN=PHF20L1 PE=1 SV=2 && PF18104:Jumonji domain-containing protein 2A Tudor domain	-
novel.2375	0	0	0.86956511697377	45.319670776628	1.21893046580137	133.964684361726	0.289855038991257	60.1677618680517	-7.74712723549706	4.28086468059139e-06	0.000101947335529518	-	chr2	27456158	27466736	-	3289	-	- && - && -	-
Cfu0149310	45.3567703441461	19.3244045396797	21.7391279243443	125.225406093314	102.390159127315	148.849649290806	28.8067676027234	125.488404837145	-2.11614596652252	4.29634195688344e-06	0.000102208896574686	Cfu0149310	chr19	15946535	15954659	+	1227	protein_coding	- && sp|Q3SZ10|RL3L_BOVIN 60S ribosomal protein L3-like OS=Bos taurus OX=9913 GN=RPL3L PE=2 SV=3 && PF00297:Ribosomal protein L3	-
Cfu0072380	97.8005360545651	177.784521765053	133.913028013961	341.090153739885	365.67913974041	423.54491116384	136.499361944526	376.771401548045	-1.46524034599801	4.34648547283892e-06	0.000103293750374896	Cfu0072380	chr2	5907444	5914583	+	1983	protein_coding	- && - && PF13923:Zinc finger, C3HC4 type (RING finger)|PF13912:C2H2-type zinc finger	-
Cfu0068220	345.136674337487	535.672493839921	406.086909626751	192.012289343082	158.460960554178	156.968721070305	428.965359268053	169.147323655855	1.34185456602039	4.37022631122795e-06	0.000103749537574381	Cfu0068220	chr2	22411337	22449514	-	3249	protein_coding	- && sp|O60245|PCDH7_HUMAN Protocadherin-7 OS=Homo sapiens OX=9606 GN=PCDH7 PE=1 SV=2 && PF08266:Cadherin-like|PF00028:Cadherin domain|PF08374:Protocadherin	-
Cfu0224960	311.827796116005	359.433924438042	361.739088661088	608.237686738955	992.209399162312	979.70132805949	344.333603071712	860.049471320252	-1.32061882103592	4.39869194900094e-06	0.00010431642439638	Cfu0224960	chr18	27894133	27918336	-	2466	protein_coding	- && sp|P98175|RBM10_HUMAN RNA-binding protein 10 OS=Homo sapiens OX=9606 GN=RBM10 PE=1 SV=3 && PF17780:OCRE domain|PF00076:RNA recognition motif. (a.k.a. RRM, RBD, or RNP domain)|PF00641:Zn-finger in Ran binding protein and others	-
Cfu0151010	1011.31423876713	792.300586126867	753.912956416259	333.934416248838	426.625663030478	389.71544541593	852.509260436753	383.425174898415	1.15321502241633	4.47373013191947e-06	0.000105985462906505	Cfu0151010	chr19	21256560	21262892	-	876	protein_coding	- && sp|Q2HJA8|TMUB2_BOVIN Transmembrane and ubiquitin-like domain-containing protein 2 OS=Bos taurus OX=9913 GN=TMUB2 PE=2 SV=2 && PF00240:Ubiquitin family	-
Cfu0106480	8688.65631905049	2637.39473157548	3056.5213861628	329.16392458814	800.837316031498	1232.74573185386	4794.19081226293	787.582324157833	2.60605827432805	4.49163941221119e-06	0.000106299016807408	Cfu0106480	chr12	28810747	28828513	-	4059	protein_coding	- && sp|O93484|CO1A2_ONCMY Collagen alpha-2(I) chain OS=Oncorhynchus mykiss OX=8022 GN=col1a2 PE=2 SV=2 && PF01391:Collagen triple helix repeat (20 copies)|PF01410:Fibrillar collagen C-terminal domain	-
novel.2005	37.561075441246	22.4163092660284	42.6086907317147	116.877045687093	104.828020058918	142.083756141224	34.1953584796631	121.262940629078	-1.82735860113236	4.53275077827898e-06	0.000107049170249635	-	chr19	20058921	20061430	+	1221	-	- && - && -	-
Cfu0171810	2307.52569125843	3575.01483984074	789.565126212183	494.938509797385	387.619888124835	518.26741525799	2224.03521910379	466.941937726736	2.25202111584728	4.55474476694769e-06	0.000107457012691588	Cfu0171810	chr9	33023798	33043267	+	2622	protein_coding	- && sp|P79750|CSF11_TAKRU Macrophage colony-stimulating factor 1 receptor 1 OS=Takifugu rubripes OX=31033 GN=csf1r1 PE=3 SV=1 && PF07714:Protein tyrosine kinase	-
novel.4904	0	6.1838094526975	4.34782558486885	33.3934416248838	53.6329404952601	60.893038346239	3.51054501252212	49.3064734887943	-3.83165694417933	4.66056396194599e-06	0.000109839591903148	-	chr8	7681514	7682299	+	786	-	- && - && -	-
novel.3306	12.0478921226638	8.50273799745906	11.304346520659	42.9344249462792	56.0708014268629	56.8335024564897	10.6183255469273	51.9462429432106	-2.28878432287361	4.68671062716147e-06	0.000110341469765562	-	chr25	15630667	15639349	+	1812	-	- && - && -	-
novel.759	57.4046624668099	16.2324998133309	144.347809417646	478.241788984943	490.010047252149	594.04541853331	72.6616572325956	520.765751590134	-2.84384686009555	4.71743518039672e-06	0.00011094997756749	-	chr11	33615975	33616859	-	205	-	- && - && -	-
Cfu0150050	355.767167386896	411.996304785971	376.521695649642	688.143422055641	774.020845783868	856.562072737095	381.42838927417	772.908780192202	-1.01869058820371	4.7602801732575e-06	0.000111841995847516	Cfu0150050	chr19	18415331	18431357	+	3057	protein_coding	- && sp|E1BZR9|TCPR1_CHICK Tectonin beta-propeller repeat-containing protein 1 OS=Gallus gallus OX=9031 GN=TECPR1 PE=3 SV=1 && PF06398:Integral peroxisomal membrane peroxin|PF06462:Propeller	-
Cfu0028100	119.061522153384	196.335950123146	141.739114066725	285.036876726687	795.961594168292	786.196783981442	152.378862114418	622.39841829214	-2.03006544355342	4.76937652396361e-06	0.000111940072533028	Cfu0028100	chr26	4676317	4677471	-	1155	protein_coding	- && sp|Q6TLI7|AA2AR_HORSE Adenosine receptor A2a OS=Equus caballus OX=9796 GN=ADORA2A PE=2 SV=1 && PF00001:7 transmembrane receptor (rhodopsin family)	-
novel.3562	389.784745145006	262.038925558057	607.826016764665	1475.27454607076	1217.71153533557	1174.55905076745	419.883229155909	1289.18171072459	-1.61906443835298	4.78628997151384e-06	0.000112221229713546	-	chr27	3037371	3044547	-	7097	-	- && - && -	-
novel.1406	124.731118446402	112.854522511729	134.782593130934	307.696712115001	243.786093160273	335.588300219273	124.122744696355	295.690368498182	-1.25235406561711	4.79167476725704e-06	0.000112231780877165	-	chr15	4262953	4264526	-	1552	-	- && - && -	-
Cfu0143930	77.9569490290012	153.049283954263	52.1739070184262	11.9262291517442	20.7218179186232	9.47225040941496	94.3933800005635	14.0400991599275	2.74544167156253	4.82193024752279e-06	0.000112824238291575	Cfu0143930	chr21	10227625	10241171	-	1422	protein_coding	- && sp|P50579|MAP2_HUMAN Methionine aminopeptidase 2 OS=Homo sapiens OX=9606 GN=METAP2 PE=1 SV=1 && PF00557:Metallopeptidase family M24	-
Cfu0027720	144.574705471966	190.925116852035	46.0869511996098	26.2377041338373	7.3135827948082	9.47225040941496	127.195591174537	14.3411791126868	3.14381300363153	4.82791758359917e-06	0.000112848231864127	Cfu0027720	chr26	5971646	5987585	+	1299	protein_coding	- && sp|Q9GKN7|RHAG_BOVIN Ammonium transporter Rh type A OS=Bos taurus OX=9913 GN=RHAG PE=2 SV=1 && PF00909:Ammonium Transporter Family	-
novel.107	289.149410943932	196.335950123146	246.086928103577	1348.85651706227	538.767265884204	700.946530296707	243.857429723551	862.856771081061	-1.82309013617713	4.83820567109436e-06	0.000112972599155749	-	chr1	37452794	37458621	+	5828	-	- && - && -	-
novel.4502	38.2697749778733	13.1405950869822	81.7391209955344	214.672124731396	337.643739026979	278.754797762783	44.3831636867966	277.023553840386	-2.64579842711377	4.976264938898e-06	0.000116031448429794	-	chr6	32092767	32096660	+	3894	-	- && P35072.1 RecName: Full=Transposable element Tcb1 transposase; AltName: Full=Transposable element Barney transposase && PF01498:Transposase	-
novel.325	482.62438444318	500.11558948691	374.782565415695	956.483577969886	895.913892364004	1217.86076692478	452.507513115262	1023.41941241956	-1.17665583328973	4.97940877049987e-06	0.000116031448429794	-	chr1	46330332	46334559	-	4191	-	- && - && -	-
Cfu0001270	1332.35512885929	1310.19462779028	1578.26068730739	741.81145323849	680.163199917163	527.739665667405	1406.93681465232	649.904772941019	1.11364339846409	4.99069181415899e-06	0.000116175336672895	Cfu0001270	chr17	2180787	2193111	-	1329	protein_coding	- && sp|Q3ZCF5|OAT_BOVIN Ornithine aminotransferase, mitochondrial OS=Bos taurus OX=9913 GN=OAT PE=2 SV=1 && PF00202:Aminotransferase class-III	-
Cfu0100410	17.7174884156821	17.0054759949181	24.3478232752656	67.979506164942	68.2601060848765	90.6629682044003	19.6902625619553	75.6341934847396	-1.94497136466599	4.99600435179431e-06	0.000116180088929303	Cfu0100410	chr12	5670761	5709646	-	1917	protein_coding	- && - && PF15742:Domain of unknown function (DUF4686)	-
Cfu0130350	202.688067475403	230.346902112982	100.869553568957	41.7418020311048	51.1950795636574	46.0080734171584	177.968174385781	46.3149850039735	1.94334187384264	5.00745996286302e-06	0.000116327540281301	Cfu0130350	chr5	15658781	15665877	-	2064	protein_coding	- && sp|Q6NSJ0|MYORG_HUMAN Myogenesis-regulating glycosidase OS=Homo sapiens OX=9606 GN=MYORG PE=1 SV=2 && PF01055:Glycosyl hydrolases family 31	-
novel.969	3.54349768313642	0.772976181587188	3.47826046789508	25.0450812186629	29.2543311792328	41.9485375274091	2.59824477753956	32.0826499751016	-3.62603464227398	5.03663534789568e-06	0.00011688591603795	-	chr13	1942444	1957888	+	985	-	- && - && -	-
Cfu0156840	414.589228926961	369.482614798676	397.391258457013	184.856551852035	203.561387788828	178.619579148968	393.821034060883	189.012506263277	1.05872654956654	5.04276178529631e-06	0.000116908798453613	Cfu0156840	chr27	3429316	3443767	+	1473	protein_coding	- && sp|P47740|AL3A2_MOUSE Aldehyde dehydrogenase family 3 member A2 OS=Mus musculus OX=10090 GN=Aldh3a2 PE=1 SV=2 && PF00171:Aldehyde dehydrogenase family	-
novel.4109	0.708699536627283	1.54595236317438	0	58.4385228435467	9.75144372641093	35.182644377827	0.751550633267219	34.4575369825949	-5.48434206990002	5.0583368006531e-06	0.000117150462176429	-	chr4	17972837	17994083	-	3192	-	- && Q5R544.1 RecName: Full=Complement C1r subcomponent; AltName: Full=Complement component 1 subcomponent r; Contains: RecName: Full=Complement C1r subcomponent heavy chain; Contains: RecName: Full=Complement C1r subcomponent light chain; Flags: Precursor && PF07645:Calcium-binding EGF domain|PF00089:Trypsin	-
novel.2149	90.004841151665	81.1624990666547	113.04346520659	498.516378542908	193.809944062417	339.647836109022	94.7369351416366	343.991386238116	-1.86143890432346	5.09025510879192e-06	0.000117769757822233	-	chr19	27485643	27489540	-	3709	-	- && - && -	-
Cfu0019060	857.526439319013	993.274393339536	489.565160856233	292.192614217733	281.572937600116	215.155402156711	780.12199783826	262.973651324853	1.56852176574189	5.19614130576884e-06	0.000120073537417745	Cfu0019060	chr3	25271793	25284006	+	1530	protein_coding	- && sp|P10619|PPGB_HUMAN Lysosomal protective protein OS=Homo sapiens OX=9606 GN=CTSA PE=1 SV=2 && PF00450:Serine carboxypeptidase	-
Cfu0094030	320.332190555532	283.682258642498	360.869523544115	605.852440908606	722.82576622021	679.295672218044	321.627990914048	669.324626448954	-1.0576874294484	5.20038844288261e-06	0.000120073537417745	Cfu0094030	chr4	19663263	19683788	-	2241	protein_coding	- && sp|Q9H9A5|CNO10_HUMAN CCR4-NOT transcription complex subunit 10 OS=Homo sapiens OX=9606 GN=CNOT10 PE=1 SV=1 && -	-
novel.5057	90.7135406882922	106.670713059032	121.739116376328	481.819657730466	204.78031825463	396.481338565512	106.374456707884	361.027104850203	-1.76386329994569	5.24975165582812e-06	0.000121090367047159	-	chr8	38127653	38133913	-	6132	-	- && - && -	-
Cfu0183430	15741.6341075652	15887.7524363431	9810.43364969808	5976.23342793903	4825.74571410761	6220.56216172579	13813.2733978688	5674.18043459081	1.28361018444299	5.28753605405321e-06	0.000121838330777439	Cfu0183430	chr8	33961807	33972672	+	1584	protein_coding	- && sp|O13035|SAP_CHICK Prosaposin OS=Gallus gallus OX=9031 GN=PSAP PE=1 SV=1 && PF03489:Saposin-like type B, region 2|PF02199:Saposin A-type domain|PF05184:Saposin-like type B, region 1	-
Cfu0217620	342.301876190978	237.303687747267	376.521695649642	636.860636703141	937.357528201251	1170.49951487771	318.709086529296	914.905893260699	-1.52132089812012	5.33546419491848e-06	0.000122818281563797	Cfu0217620	chr18	1518887	1525827	+	1536	protein_coding	- && - && PF10523:BEN domain	-
novel.4411	219.696856354458	163.870950496484	193.043455968177	841.991778113142	344.957321821787	780.784069461776	192.203754273039	655.911056465568	-1.77054167142961	5.4102097219603e-06	0.000124412942069305	-	chr5	27118311	27124022	-	5712	-	- && - && -	-
novel.4526	3.54349768313642	5.41083327111031	0.86956511697377	28.6229499641861	67.0411756190752	28.4167512282449	3.27463202374017	41.3602922705021	-3.64116332966063	5.42466012922712e-06	0.000124619237695972	-	chr6	39497677	39499943	+	2186	-	- && - && -	-
Cfu0212390	326.710486385178	408.904400059622	384.347781702406	666.676209582502	1081.19132316581	986.467221209072	373.320889382402	911.444917985795	-1.28781450195153	5.44563301987606e-06	0.000124974805016187	Cfu0212390	chr6	11002454	11062325	-	4593	protein_coding	- && sp|Q9NYU1|UGGG2_HUMAN UDP-glucose:glycoprotein glucosyltransferase 2 OS=Homo sapiens OX=9606 GN=UGGT2 PE=1 SV=4 && PF18401:Thioredoxin-like domain|PF18402:Thioredoxin-like domain|PF18400:Thioredoxin-like domain|PF06427:UDP-glucose:Glycoprotein Glucosyltransferase|PF18403:Thioredoxin-like domain|PF18404:Glucosyltransferase 24	-
Cfu0032630	277.101518821268	358.660948256455	243.478232752656	108.528685280872	30.4732616450342	36.5358230077434	293.080233276793	58.5125899778833	2.32157120682193	5.51488024576098e-06	0.000126436412731191	Cfu0032630	chr20	19176579	19233431	-	3381	protein_coding	- && sp|E9QJQ6|MEG10_DANRE Multiple epidermal growth factor-like domains protein 10 OS=Danio rerio OX=7955 GN=megf10 PE=1 SV=1 && -	-
Cfu0074600	1128.95836184726	921.387608451928	811.304254136528	314.852449606047	169.43133474639	410.013124864676	953.883408145239	298.098969739038	1.67894407770006	5.57025320431582e-06	0.000127577309794315	Cfu0074600	chr1	49464837	49485405	+	1158	protein_coding	- && sp|C1ITJ8|HMR1_BOVIN Major histocompatibility complex class I-related gene protein OS=Bos taurus OX=9913 GN=MR1 PE=1 SV=1 && PF07654:Immunoglobulin C1-set domain|PF00129:Class I Histocompatibility antigen, domains alpha 1 and 2	-
Cfu0055230	698.069043577874	1094.53427312746	683.478181941383	293.385237132908	347.395182753389	188.091829558383	825.360499548905	276.290749814893	1.57801285552457	5.58692377530055e-06	0.000127830389760222	Cfu0055230	chr10	8272785	8298204	-	3120	protein_coding	- && sp|Q91V14|S12A5_MOUSE Solute carrier family 12 member 5 OS=Mus musculus OX=10090 GN=Slc12a5 PE=1 SV=2 && PF00324:Amino acid permease|PF03522:Solute carrier family 12	-
Cfu0128830	174.340086010312	213.341426118064	221.739104828311	388.795070346861	474.163951196732	526.386487037488	203.140205652229	463.115169527027	-1.18926757941533	5.61192560221153e-06	0.000128273390925725	Cfu0128830	chr5	21933921	21942111	+	1866	protein_coding	- && sp|O15287|FANCG_HUMAN Fanconi anemia group G protein OS=Homo sapiens OX=9606 GN=FANCG PE=1 SV=1 && -	-
Cfu0135810	204.105466548658	272.860592100277	137.391288481856	50.0901624373257	73.135827948082	56.8335024564897	204.78578237693	60.0198309472991	1.77115337825856	5.65389425015439e-06	0.000129102928645845	Cfu0135810	chr22	20835145	20850392	-	2877	protein_coding	- && sp|Q1RMU2|CYLD_BOVIN Ubiquitin carboxyl-terminal hydrolase CYLD OS=Bos taurus OX=9913 GN=CYLD PE=2 SV=1 && PF01302:CAP-Gly domain	-
Cfu0010540	1654.81341802471	1146.3236772938	1045.21727060247	2672.66795290588	3002.22573726877	3562.91933256994	1282.11812197366	3079.27100758153	-1.26374661617661	5.69363645742378e-06	0.000129880013993168	Cfu0010540	chr14	4809944	4821152	+	444	protein_coding	- && sp|Q9Y534|CSDC2_HUMAN Cold shock domain-containing protein C2 OS=Homo sapiens OX=9606 GN=CSDC2 PE=1 SV=1 && PF00313:'Cold-shock' DNA-binding domain	-
Cfu0152370	513.098464518153	558.861779287537	652.173837730328	1053.08603409901	1324.97741632609	1177.26540802729	574.711360512006	1185.10961948413	-1.04452337157281	5.73701955310052e-06	0.000130738512721608	Cfu0152370	chr27	17995059	18233390	+	4362	protein_coding	- && sp|Q8TEU7|RPGF6_HUMAN Rap guanine nucleotide exchange factor 6 OS=Homo sapiens OX=9606 GN=RAPGEF6 PE=1 SV=2 && PF00788:Ras association (RalGDS/AF-6) domain|PF00595:PDZ domain|PF00027:Cyclic nucleotide-binding domain|PF00618:RasGEF N-terminal motif|PF00617:RasGEF domain	-
Cfu0227200	788.073884729539	986.317607705251	535.652112055842	316.045072521222	293.762242258129	219.21493804646	770.014534830211	276.340750941937	1.47799550237304	5.74833288954696e-06	0.000130865200107074	Cfu0227200	chr15	1475699	1502441	+	1293	protein_coding	- && sp|Q08DK1|IGS11_BOVIN Immunoglobulin superfamily member 11 OS=Bos taurus OX=9913 GN=IGSF11 PE=2 SV=1 && PF13927:Immunoglobulin domain|PF07686:Immunoglobulin V-set domain	-
Cfu0198600	2238.07313666896	3806.13471813531	657.39122843217	273.110647574943	259.632189215691	558.862774155482	2233.86636107881	363.868536982039	2.61854081923852	5.84869596944581e-06	0.000132884008424681	Cfu0198600	chr16	7258184	7267146	-	897	protein_coding	- && sp|Q90839|DKK3_CHICK Dickkopf-related protein 3 OS=Gallus gallus OX=9031 GN=DKK3 PE=2 SV=1 && PF04706:Dickkopf N-terminal cysteine-rich region	-
Cfu0062410	43.2306717342643	87.3463085193522	52.1739070184262	138.344258160233	304.732616450342	332.88194295944	60.9169624240142	258.652939190005	-2.0857229152262	5.87112518955672e-06	0.000133134057345595	Cfu0062410	chr10	39763497	39779961	+	1176	protein_coding	- && sp|Q9Y2A9|B3GN3_HUMAN N-acetyllactosaminide beta-1,3-N-acetylglucosaminyltransferase 3 OS=Homo sapiens OX=9606 GN=B3GNT3 PE=1 SV=2 && PF01762:Galactosyltransferase	-
novel.4566	10.6304930494092	1.54595236317438	30.434779094082	69.1721290801165	281.572937600116	202.976794487463	14.2037415022219	184.573953722565	-3.70814329688503	5.8714092036069e-06	0.000133134057345595	-	chr6	9200083	9202965	-	2883	-	- && - && -	-
Cfu0018160	7704.27266267519	6832.33646904915	5970.43409314191	12368.6922532739	16989.4528323394	23129.8823211614	6835.68107495542	17496.0091355916	-1.3558254229092	5.89493298872433e-06	0.000133401453694087	Cfu0018160	chr3	20554871	20561120	+	657	protein_coding	- && sp|P05387|RLA2_HUMAN 60S acidic ribosomal protein P2 OS=Homo sapiens OX=9606 GN=RPLP2 PE=1 SV=1 && PF00428:60s Acidic ribosomal protein	-
Cfu0017820	311.827796116005	330.060829537729	293.043444420161	110.913931111221	158.460960554178	100.135218613815	311.644023357965	123.170036759738	1.33809773359027	5.95202966835015e-06	0.000134559652830306	Cfu0017820	chr3	19001698	19066317	+	2166	protein_coding	- && sp|Q14833|GRM4_HUMAN Metabotropic glutamate receptor 4 OS=Homo sapiens OX=9606 GN=GRM4 PE=2 SV=1 && PF07562:Nine Cysteines Domain of family 3 GPCR|PF00003:7 transmembrane sweet-taste receptor of 3 GCPR|PF01094:Receptor family ligand binding region	-
Cfu0059820	98.5092355911924	295.276901366306	125.217376844223	20.2745895579652	21.9407483844246	46.0080734171584	173.00117126724	29.407803786516	2.56198257955674	5.98040683227272e-06	0.000135066924117555	Cfu0059820	chr10	29125128	29143770	-	1944	protein_coding	- && sp|Q13214|SEM3B_HUMAN Semaphorin-3B OS=Homo sapiens OX=9606 GN=SEMA3B PE=1 SV=1 && PF01403:Sema domain	-
novel.2869	206.940264695167	280.590353916149	223.478235062259	534.295065998141	472.94502073093	550.743702375984	237.002951224525	519.327929701685	-1.13171102994647	5.99463170971296e-06	0.000135205649513871	-	chr22	30582805	30583752	+	908	-	- && - && -	-
Cfu0203810	55.9872633935554	105.897736877445	52.1739070184262	4.77049166069769	14.6271655896164	12.1786076692478	71.3529690964754	10.525421639854	2.76650630425473	5.99843909596341e-06	0.000135205649513871	Cfu0203810	chr25	5085065	5103939	+	2031	protein_coding	- && sp|Q9CZT5|VASN_MOUSE Vasorin OS=Mus musculus OX=10090 GN=Vasn PE=2 SV=2 && PF13855:Leucine rich repeat|PF00041:Fibronectin type III domain	-
novel.3427	27.639281928464	31.6920234450747	33.0434744450033	120.454914432617	78.0115498112875	105.547933133481	30.7915932728473	101.338132459128	-1.72047329629025	6.01841519069028e-06	0.000135521600675118	-	chr26	4466374	4467987	+	1614	-	- && - && -	-
Cfu0137090	65.9090569063373	57.2002374374519	58.2608628372426	16.6967208124419	9.75144372641093	12.1786076692478	60.4567190603439	12.8755907360335	2.22921685372148	6.09080318886562e-06	0.000137015961349526	Cfu0137090	chr22	14478891	14487823	+	1806	protein_coding	- && sp|Q5R5P4|RBM47_PONAB RNA-binding protein 47 OS=Pongo abelii OX=9601 GN=RBM47 PE=2 SV=2 && PF00076:RNA recognition motif. (a.k.a. RRM, RBD, or RNP domain)	-
Cfu0043600	161.583494351021	140.681665048868	142.608679183698	271.918024659768	471.726090265129	542.624630596485	148.291279527862	428.756248507127	-1.53073314340963	6.10023443318403e-06	0.000137092521456427	Cfu0043600	chr11	31423959	31429814	-	1065	protein_coding	- && sp|Q4V9P6|ADAL_DANRE Adenosine deaminase-like protein OS=Danio rerio OX=7955 GN=adal PE=2 SV=1 && PF00962:Adenosine/AMP deaminase	-
Cfu0030210	87.8787425417831	104.35178451427	104.347814036852	36.9713103704071	20.7218179186232	18.9445008188299	98.8594470309686	25.5458763692867	1.94613467791136	6.1486473976128e-06	0.00013804411427829	Cfu0030210	chr20	30173802	30182194	+	1668	protein_coding	- && sp|Q91ZR2|SNX18_MOUSE Sorting nexin-18 OS=Mus musculus OX=10090 GN=Snx18 PE=1 SV=1 && PF00787:PX domain|PF10456:WASP-binding domain of Sorting nexin protein|PF14604:Variant SH3 domain	-
novel.3489	54.5698643203008	41.7407138057081	74.7826000597442	169.352453954768	149.928447293568	219.21493804646	57.0310593952511	179.498613098265	-1.65600341759864	6.19455346171443e-06	0.00013887315399221	-	chr26	14564336	14566387	-	1476	-	- && - && -	-
novel.275	41.8132726610097	38.6488090793594	52.1739070184262	108.528685280872	130.425559840746	166.44097147972	44.2119962529318	135.131738867113	-1.6127296021747	6.20070723663829e-06	0.00013887315399221	-	chr1	29114762	29120774	-	6013	-	- && - && -	-
Cfu0197160	0.708699536627283	0.772976181587188	4.34782558486885	29.8155728793605	31.6921921108355	28.4167512282449	1.94316710102777	29.9748387394803	-4.00193344390982	6.20389238253902e-06	0.00013887315399221	Cfu0197160	chr16	12304274	12311072	-	1143	protein_coding	- && sp|Q9HB89|NMUR1_HUMAN Neuromedin-U receptor 1 OS=Homo sapiens OX=9606 GN=NMUR1 PE=2 SV=1 && PF00001:7 transmembrane receptor (rhodopsin family)	-
Cfu0171890	1109.82347435833	628.429635630383	1478.26069885541	56.0532770131978	242.567162694472	266.576190093535	1072.17126961471	188.398876600402	2.50944175066686	6.21633424349165e-06	0.000139014837462862	Cfu0171890	chr9	33237920	33255844	-	1713	protein_coding	- && sp|Q66J54|S226A_XENLA Solute carrier family 22 member 6-A OS=Xenopus laevis OX=8355 GN=slc22a6-a PE=2 SV=1 && PF00083:Sugar (and other) transporter	-
novel.2606	12.0478921226638	17.0054759949181	15.6521721055279	46.5122936918024	69.4790365506779	133.964684361726	14.9018467410366	83.3186715347354	-2.4828190871364	6.23551245064586e-06	0.000139306738374301	-	chr20	24587020	24589705	-	769	-	- && - && -	-
novel.1698	75.8308504191193	92.7571417904625	74.7826000597442	343.475399570233	153.585238690972	366.711408707351	81.123530756442	287.924015656185	-1.82687897654999	6.4035301934794e-06	0.000142920007056234	-	chr17	31054820	31063679	+	3500	-	- && - && -	-
Cfu0202190	806.500072681848	896.652370641138	638.260795858747	386.409824516513	258.41325874989	330.175585699607	780.471079727244	324.999556322003	1.26405413750603	6.41724227250264e-06	0.000143085628434831	Cfu0202190	chr25	13621225	13646757	+	954	protein_coding	- && sp|Q6QA33|DH12B_DANRE Very-long-chain 3-oxoacyl-CoA reductase-B OS=Danio rerio OX=7955 GN=hsd17b12b PE=2 SV=2 && PF00106:short chain dehydrogenase	-
Cfu0072250	802.956574998712	747.46796759481	761.739042469023	1289.22537130355	2258.67815312993	2327.46724345625	770.721195020848	1958.45692262991	-1.3452681041644	6.51383729051427e-06	0.000145097161114756	Cfu0072250	chr2	6532164	6546329	+	3879	protein_coding	- && sp|Q08211|DHX9_HUMAN ATP-dependent RNA helicase A OS=Homo sapiens OX=9606 GN=DHX9 PE=1 SV=4 && PF04408:Helicase associated domain (HA2)|PF07717:Oligonucleotide/oligosaccharide-binding (OB)-fold|PF00035:Double-stranded RNA binding motif|PF00270:DEAD/DEAH box helicase|PF00271:Helicase conserved C-terminal domain	-
Cfu0085060	37.561075441246	50.2434518031672	63.4782535390852	10.7336062365698	6.09465232900683	4.05953588974927	50.4275935944995	6.9625981517753	2.84172860342711	6.54977337917857e-06	0.000145754888417474	Cfu0085060	chr1	6025026	6082105	-	1485	protein_coding	- && sp|Q5RFW0|SCAR5_DANRE Scavenger receptor class A member 5 OS=Danio rerio OX=7955 GN=scara5 PE=3 SV=1 && PF01391:Collagen triple helix repeat (20 copies)|PF00530:Scavenger receptor cysteine-rich domain	-
Cfu0210250	828.469758317294	1501.11974464232	591.304279542164	230.176222628663	325.454434368965	297.699298581613	973.631260833925	284.443318526414	1.7755278622599	6.63888971052565e-06	0.000147335158711685	Cfu0210250	chr6	18956382	19004524	-	4914	protein_coding	- && sp|P02462|CO4A1_HUMAN Collagen alpha-1(IV) chain OS=Homo sapiens OX=9606 GN=COL4A1 PE=1 SV=4 && PF01413:C-terminal tandem repeated domain in type 4 procollagen|PF01391:Collagen triple helix repeat (20 copies)	-
Cfu0160110	925.561594835232	910.565941909707	336.521700268849	237.33196011971	80.4494107428902	87.9566109445675	724.216412337929	135.245993935723	2.4199413914005	6.64571080033492e-06	0.000147335158711685	Cfu0160110	chr28	9783811	9791389	-	1578	protein_coding	- && sp|P11602|LIPL_CHICK Lipoprotein lipase OS=Gallus gallus OX=9031 GN=LPL PE=1 SV=1 && PF01477:PLAT/LH2 domain|PF00151:Lipase	-
Cfu0019800	1433.69916259699	1738.42343238958	1026.95640314602	636.860636703141	288.886520394924	328.822407069691	1399.69299937753	418.189854722585	1.74252004672656	6.64669888924896e-06	0.000147335158711685	Cfu0019800	chr3	28532224	28589055	+	3174	protein_coding	- && sp|O00533|NCHL1_HUMAN Neural cell adhesion molecule L1-like protein OS=Homo sapiens OX=9606 GN=CHL1 PE=1 SV=4 && PF13927:Immunoglobulin domain|PF07679:Immunoglobulin I-set domain|PF00041:Fibronectin type III domain	-
novel.3506	126.148517519656	45.6055947136441	286.956488601344	738.233584492967	799.618385565696	1169.14633624779	152.903533611548	902.332768768818	-2.56221897838112	6.65523757732334e-06	0.000147380786972799	-	chr26	22551780	22603960	-	10601	-	- && P35072.1 RecName: Full=Transposable element Tcb1 transposase; AltName: Full=Transposable element Barney transposase && PF01498:Transposase	-
Cfu0101650	184.970579059721	238.849640110441	199.999976903967	382.831955770989	664.317103861745	589.98588264356	207.940065358043	545.711647425431	-1.39184419179716	6.70654258652488e-06	0.000148372468915696	Cfu0101650	chr12	9978703	9990849	+	1533	protein_coding	- && sp|Q92551|IP6K1_HUMAN Inositol hexakisphosphate kinase 1 OS=Homo sapiens OX=9606 GN=IP6K1 PE=1 SV=3 && PF03770:Inositol polyphosphate kinase	-
Cfu0154260	29.7653805383459	78.8435705218931	28.6956488601344	3.57786874552326	3.6567913974041	4.05953588974927	45.7681999734578	3.76473201089221	3.60657038099503	6.72516549931351e-06	0.000148639882362378	Cfu0154260	chr27	11577870	11583817	+	1170	protein_coding	- && sp|Q86XS5|ANGL5_HUMAN Angiopoietin-related protein 5 OS=Homo sapiens OX=9606 GN=ANGPTL5 PE=1 SV=3 && PF00147:Fibrinogen beta and gamma chains, C-terminal globular domain	-
novel.5136	4.96089675639098	0	1.73913023394754	42.9344249462792	28.0354007134314	39.2421802675763	2.23334233011284	36.7373353090956	-4.01024095168221	6.75279477477035e-06	0.000149105642293788	-	chr9	24233676	24235437	+	618	-	- && - && -	-
novel.817	248.044837819549	204.838688120605	374.782565415695	739.426207408141	631.405981285108	944.518683681663	275.888697118616	771.783624124971	-1.4847656263601	6.87289051516563e-06	0.000151610231800594	-	chr12	19412860	19415010	+	2108	-	- && - && -	-
novel.453	42.521972197637	64.1570230717366	31.3043442110557	107.336062365698	218.188553378445	332.88194295944	45.9944464934764	219.468852901194	-2.25201152771354	6.94033362040263e-06	0.000152949619698466	-	chr10	31658152	31660113	+	1231	-	- && - && -	-
Cfu0096580	9.21309397615468	2.31892854476156	3.47826046789508	31.008195794535	37.7868444398424	102.841575873648	5.00342766293711	57.2122053693418	-3.49674108205799	6.9887689053306e-06	0.000153719121096648	Cfu0096580	chr4	29942840	29956818	+	5529	protein_coding	- && sp|Q91Z83|MYH7_MOUSE Myosin-7 OS=Mus musculus OX=10090 GN=Myh7 PE=2 SV=1 && PF00063:Myosin head (motor domain)|PF02736:Myosin N-terminal SH3-like domain|PF01576:Myosin tail	-
Cfu0155870	147.409503618475	135.270831777758	187.826065266334	64.4016374194188	43.8814967688492	33.8294657479106	156.835466887522	47.3708666453928	1.72231664449969	6.99874549088753e-06	0.000153789824830198	Cfu0155870	chr27	6656269	6659964	-	981	protein_coding	- && sp|Q3MHX3|RBM4_BOVIN RNA-binding protein 4 OS=Bos taurus OX=9913 GN=RBM4 PE=2 SV=1 && PF00076:RNA recognition motif. (a.k.a. RRM, RBD, or RNP domain)	-
Cfu0046370	611.607700109345	559.634755469124	664.34774936796	274.303270490117	220.626414310047	120.432898062562	611.86340164881	205.120860954242	1.57500983581874	7.09258956023026e-06	0.000155551363903873	Cfu0046370	chr13	29432215	29442684	+	1101	protein_coding	- && sp|P31408|VATB2_BOVIN V-type proton ATPase subunit B, brain isoform OS=Bos taurus OX=9913 GN=ATP6V1B2 PE=1 SV=3 && PF00006:ATP synthase alpha/beta family, nucleotide-binding domain|PF02874:ATP synthase alpha/beta family, beta-barrel domain	-
Cfu0043010	298.362504920086	391.898924064704	386.956477053328	671.446701243199	820.34020348432	829.498500138767	359.072635346039	773.761801622095	-1.10798447482555	7.16090601256559e-06	0.000156898348211733	Cfu0043010	chr11	30161288	30175832	+	2121	protein_coding	- && sp|Q86UA1|PRP39_HUMAN Pre-mRNA-processing factor 39 OS=Homo sapiens OX=9606 GN=PRPF39 PE=1 SV=3 && -	-
novel.1531	68.0351555162192	53.3353565295159	35.6521697959246	156.233601887849	147.490586361965	193.504544078048	52.3408939472199	165.742910775954	-1.65772625048614	7.20689313272127e-06	0.000157753965849355	-	chr16	19627127	19634261	+	1915	-	- && - && -	-
novel.3126	352.932369240387	417.407138057081	479.999944569521	806.213090657909	856.908117458361	960.75682724066	416.779817288996	874.626011785643	-1.0698610502459	7.26285834568577e-06	0.000158826141688396	-	chr24	14861634	14876485	+	7166	-	- && P98196.3 RecName: Full=Probable phospholipid-transporting ATPase IH; AltName: Full=ATPase IS; AltName: Full=ATPase class VI type 11A; AltName: Full=P4-ATPase flippase complex alpha subunit ATP11A && PF16212:Phospholipid-translocating P-type ATPase C-terminal	-
Cfu0017510	7.79569490290011	6.1838094526975	8.6956511697377	48.8975395221513	42.6625663030478	35.182644377827	7.55838517511177	42.2475834010087	-2.48726569252967	7.43733224296576e-06	0.000162485347936379	Cfu0017510	chr3	17990101	17991668	-	291	protein_coding	- && sp|Q9UBY9|HSPB7_HUMAN Heat shock protein beta-7 OS=Homo sapiens OX=9606 GN=HSPB7 PE=1 SV=1 && PF00011:Hsp20/alpha crystallin family	-
Cfu0043350	311.827796116005	251.217259015836	279.13040254858	531.909820167792	572.897318926642	595.398597163226	280.72515256014	566.73524541922	-1.01296559749175	7.45648085550712e-06	0.000162747355179269	Cfu0043350	chr11	30853863	30855020	-	366	protein_coding	- && sp|Q505I4|CO040_RAT UPF0235 protein C15orf40 homolog OS=Rattus norvegicus OX=10116 PE=2 SV=1 && PF02594:Uncharacterised ACR, YggU family COG1872	-
novel.3769	14.8826902691729	4.63785708952313	13.9130418715803	64.4016374194188	65.8222451532738	56.8335024564897	11.1445297434255	62.3524616763941	-2.48480162721323	7.49077151455571e-06	0.000163339037924775	-	chr3	30043874	30048554	+	2479	-	- && - && -	-
novel.1048	213.318560524812	201.746783394256	256.521709507262	548.606540980234	446.1285504833	457.374376911751	223.86235114211	484.036489458428	-1.11356357403027	7.50581566716631e-06	0.00016351031199077	-	chr13	14333745	14337972	-	4196	-	- && - && -	-
Cfu0046330	48.9002680272825	142.227617412043	52.1739070184262	7.15573749104653	14.6271655896164	10.8254290393314	81.1005974859171	10.8694440399981	2.90072011648319	7.58563886157382e-06	0.000165091085769161	Cfu0046330	chr13	29567127	29567698	+	258	protein_coding	- && sp|O43301|HS12A_HUMAN Heat shock 70 kDa protein 12A OS=Homo sapiens OX=9606 GN=HSPA12A PE=1 SV=2 && -	-
novel.2170	0.708699536627283	8.50273799745906	2.60869535092131	27.4303270490117	126.768768443342	41.9485375274091	3.94004429500255	65.382544339921	-4.05717219064892	7.60865983808204e-06	0.000165346887206047	-	chr2	1974055	1976895	+	2416	-	- && P35072.1 RecName: Full=Transposable element Tcb1 transposase; AltName: Full=Transposable element Barney transposase && PF01498:Transposase	-
Cfu0109980	2116.17681636907	5817.41874262517	506.956463195708	269.532778829419	153.585238690972	497.969735809244	2813.51734072998	307.029251109878	3.19631941023239	7.61193294221216e-06	0.000165346887206047	Cfu0109980	chr14	22680080	22689838	-	1371	protein_coding	- && sp|P48676|PERI_XENLA Peripherin OS=Xenopus laevis OX=8355 GN=prph PE=2 SV=1 && PF04732:Intermediate filament head (DNA binding) region|PF00038:Intermediate filament protein	-
novel.3761	71.5786531993556	24.73523781079	67.8260791239541	283.844253811512	210.874970583636	186.738650928466	54.7133233780332	227.152625107872	-2.05429973058937	7.63108820422222e-06	0.000165604808233422	-	chr3	22957250	22973581	+	378	-	- && - && -	-
Cfu0234900	1462.04714406209	2313.51771149045	1663.47806877082	754.930305305409	743.547584138834	416.779018014258	1813.01430810779	638.418969152834	1.5053301541121	7.73498554870994e-06	0.000167561811718767	Cfu0234900	chr15	33103117	33154423	-	5022	protein_coding	- && sp|Q12756|KIF1A_HUMAN Kinesin-like protein KIF1A OS=Homo sapiens OX=9606 GN=KIF1A PE=1 SV=2 && PF00498:FHA domain|PF12423:Kinesin protein 1B|PF00225:Kinesin motor domain|PF16183:Kinesin-associated|PF12473:Kinesin protein|PF00169:PH domain	-
novel.4564	19.8435870255639	10.8216665422206	23.4782581582918	62.0163915890699	99.9522981957121	78.4843605351525	18.0478372420254	80.1510167733115	-2.15399138007999	7.7360023877547e-06	0.000167561811718767	-	chr6	8018767	8019481	-	560	-	- && - && -	-
novel.3775	12.0478921226638	5.41083327111031	9.56521628671147	26.2377041338373	95.0765763325066	89.3097895744839	9.00798056016187	70.2080233469426	-2.95856496763845	7.7660714871812e-06	0.000168053057881029	-	chr3	31594180	31623343	+	2367	-	- && Q95SX7.1 RecName: Full=Probable RNA-directed DNA polymerase from transposon BS; AltName: Full=Reverse transcriptase && -	-
Cfu0177240	513.80716405478	329.287853356142	697.391223812964	56.0532770131978	118.236255182733	179.972757778884	513.495413741295	118.087429991605	2.12234284697918	7.81570418543473e-06	0.000168966312062112	Cfu0177240	chr24	15586898	15609562	-	570	protein_coding	- && - && -	-
novel.4700	0	0.772976181587188	0	10.7336062365698	31.6921921108355	33.8294657479106	0.257658727195729	25.4184213651053	-6.50327336372998	7.97121185855768e-06	0.000172164550141669	-	chr7	11230826	11232784	+	1959	-	- && - && -	-
Cfu0007500	5502.34320237423	2288.00949749808	1579.99981754134	270.725401744594	681.382130382964	815.966713839603	3123.45083913788	589.358081989054	2.4062488897837	8.05111011204173e-06	0.000173725234609265	Cfu0007500	chr17	25095582	25115053	-	4344	protein_coding	- && sp|P02452|CO1A1_HUMAN Collagen alpha-1(I) chain OS=Homo sapiens OX=9606 GN=COL1A1 PE=1 SV=5 && PF01410:Fibrillar collagen C-terminal domain|PF00093:von Willebrand factor type C domain|PF01391:Collagen triple helix repeat (20 copies)	-
Cfu0125180	116.935423543502	139.135712685694	126.086941961197	230.176222628663	613.122024298087	473.612520470748	127.386026063464	438.970255799166	-1.78483309957147	8.07667924666368e-06	0.00017411176882168	Cfu0125180	chr5	37024715	37063915	-	5448	protein_coding	- && sp|Q9UL36|ZN236_HUMAN Zinc finger protein 236 OS=Homo sapiens OX=9606 GN=ZNF236 PE=1 SV=2 && PF00096:Zinc finger, C2H2 type	-
Cfu0130800	406.084834487433	376.43940043296	348.695611906482	172.930322700291	192.591013596616	139.377398881392	377.073282275625	168.299578392766	1.16284294316067	8.09914664789422e-06	0.000174430769141154	Cfu0130800	chr5	13667363	13689823	+	1788	protein_coding	- && sp|Q8HZR1|PGH1_CANLF Prostaglandin G/H synthase 1 OS=Canis lupus familiaris OX=9615 GN=PTGS1 PE=1 SV=2 && PF03098:Animal haem peroxidase	-
Cfu0198070	992.888050814824	943.030941536369	698.260788929937	349.438514146106	394.933470919643	439.783054722837	878.05992709371	394.718346596195	1.15427400742714	8.22699061906966e-06	0.000177016506763956	Cfu0198070	chr16	8512236	8521968	+	1263	protein_coding	- && sp|Q8K4Y7|CANT1_RAT Soluble calcium-activated nucleotidase 1 OS=Rattus norvegicus OX=10116 GN=Cant1 PE=1 SV=1 && PF06079:Apyrase	-
Cfu0168980	449.315506221697	375.666424251373	399.130388690961	196.78278100378	164.555612883184	207.036330377213	408.037439721344	189.458241421392	1.10767779300433	8.24728187668657e-06	0.000177117971408388	Cfu0168980	chr9	21208584	21246099	+	1752	protein_coding	- && sp|Q96I24|FUBP3_HUMAN Far upstream element-binding protein 3 OS=Homo sapiens OX=9606 GN=FUBP3 PE=1 SV=2 && PF00013:KH domain|PF09005:Domain of unknown function (DUF1897)	-
novel.4532	94.2570383714287	100.486903606334	141.739114066725	275.495893405291	270.602563407903	465.493448691249	112.161018681496	337.197301834815	-1.58877792389105	8.3294137246872e-06	0.000178713072019397	-	chr6	40281134	40335365	+	5383	-	- && Q6P2A1.1 RecName: Full=Histone-lysine N-methyltransferase PRDM9; AltName: Full=PR domain zinc finger protein 9; AltName: Full=PR domain-containing protein 9 && PF00856:SET domain	-
novel.1233	0	0	0	23.8524583034884	12.1893046580137	13.5317862991642	0	16.5245164202221	-6.84725252139061	8.3618935155842e-06	0.00017924085223839	-	chr14	14616130	14621817	-	1521	-	- && - && -	-
novel.465	91.4222402249195	71.1138087060213	112.173900089616	238.524583034884	218.188553378445	238.15943886529	91.5699830068524	231.62419175954	-1.34044073767136	8.37254068288921e-06	0.000179300087336111	-	chr10	37365174	37375284	+	2921	-	- && - && -	-
Cfu0146300	1.41739907325457	5.41083327111031	6.08695581881639	38.1639332855815	42.6625663030478	31.1231084880777	4.30506272106042	37.316536025569	-3.13874859912036	8.43255989963008e-06	0.000180415531323882	Cfu0146300	chr19	4052219	4073684	+	3927	protein_coding	- && sp|E9Q7P9|CDHR2_MOUSE Cadherin-related family member 2 OS=Mus musculus OX=10090 GN=Cdhr2 PE=1 SV=1 && PF00028:Cadherin domain	-
Cfu0143460	160.874794814393	192.47106921521	159.999981523174	60.8237686738955	71.9168974822806	39.2421802675763	171.115281850926	57.3276154745841	1.57406167595095	8.4540117599023e-06	0.000180704501367912	Cfu0143460	chr21	13162749	13170167	-	1422	protein_coding	- && sp|Q3UGP8|AG10B_MOUSE Putative Dol-P-Glc:Glc(2)Man(9)GlcNAc(2)-PP-Dol alpha-1,2-glucosyltransferase OS=Mus musculus OX=10090 GN=Alg10b PE=1 SV=1 && PF04922:DIE2/ALG10 family	-
Cfu0045320	189.222776279485	211.022497573302	259.130404858184	428.151626547617	575.335179858245	500.676093069076	219.791892903657	501.387633158313	-1.19081972558024	8.56106936655695e-06	0.000182821033430615	Cfu0045320	chr11	37911062	37922766	-	1470	protein_coding	- && sp|Q6P2A1|PRDM9_DANRE Histone-lysine N-methyltransferase PRDM9 OS=Danio rerio OX=7955 GN=prdm9 PE=2 SV=1 && PF00096:Zinc finger, C2H2 type|PF00856:SET domain	-
Cfu0141040	51.0263666371644	95.0760703352241	6.08695581881639	1.19262291517442	0	0	50.7297975970683	0.397540971724807	6.82142075744674	8.65170114383821e-06	0.00018458315113913	Cfu0141040	chr21	24355300	24361282	-	1032	protein_coding	- && sp|P51890|LUM_CHICK Lumican OS=Gallus gallus OX=9031 GN=LUM PE=1 SV=1 && PF01462:Leucine rich repeat N-terminal domain|PF12799:Leucine Rich repeats (2 copies)|PF13855:Leucine rich repeat	-
Cfu0029220	38.9784745145006	64.9299992533238	64.347818656059	150.270487311977	219.407483844246	155.615542440389	56.0854308079611	175.097837865537	-1.64564430836835	8.66573648976565e-06	0.000184709320512409	Cfu0029220	chr26	1030553	1039203	-	1590	protein_coding	- && - && PF00096:Zinc finger, C2H2 type	-
Cfu0075760	107.722329567347	402.720590606925	2.60869535092131	4.77049166069769	7.3135827948082	2.70635725983285	171.017205175064	4.93014390511291	5.11128490716246	8.7113267605799e-06	0.000185507213966169	Cfu0075760	chr1	43305643	43318245	-	1821	protein_coding	- && sp|Q5PR34|CTR2_DANRE Cationic amino acid transporter 2 OS=Danio rerio OX=7955 GN=slc7a2 PE=2 SV=1 && PF13906:C-terminus of AA_permease|PF13520:Amino acid permease	-
Cfu0124620	359.310665070033	444.461304412633	259.130404858184	144.307372736105	137.739142635554	101.488397243732	354.30079144695	127.844970871797	1.46965658023471	8.81978856899907e-06	0.00018764120806805	Cfu0124620	chr5	38892213	38927269	+	2751	protein_coding	- && sp|Q00993|UFO_MOUSE Tyrosine-protein kinase receptor UFO OS=Mus musculus OX=10090 GN=Axl PE=1 SV=2 && PF07679:Immunoglobulin I-set domain|PF00041:Fibronectin type III domain|PF07714:Protein tyrosine kinase	-
novel.594	400.415238194415	214.887378481238	873.912942558639	2211.12288473338	2138.0040370156	1990.52576460706	496.405186411431	2113.21756211868	-2.090384574664	8.85018835310984e-06	0.00018811199412596	-	chr11	1254068	1259085	+	4806	-	- && - && -	-
Cfu0046800	778.152091216757	257.401068468533	590.43471442519	7.15573749104653	45.1004272346506	113.667004912979	541.995958036827	55.3077232128922	3.29628547330331	8.9542025731193e-06	0.00019014512522918	Cfu0046800	chr13	27558307	27571828	+	1389	protein_coding	- && sp|Q7RTY1|MOT9_HUMAN Monocarboxylate transporter 9 OS=Homo sapiens OX=9606 GN=SLC16A9 PE=1 SV=1 && PF07690:Major Facilitator Superfamily	-
Cfu0048540	360.01936460666	356.342019711693	343.478221204639	132.381143584361	180.401708938602	169.147328739553	353.279868507664	160.643393754172	1.13776993974965	9.02741240999021e-06	0.000191520933246649	Cfu0048540	chr13	21275473	21279882	-	915	protein_coding	- && sp|O54851|CXD2_MOUSE Gap junction delta-2 protein OS=Mus musculus OX=10090 GN=Gjd2 PE=1 SV=2 && PF00029:Connexin	-
novel.367	122.60501983652	240.395592473615	160.869546640147	502.094247288432	447.347480949102	474.965699100664	174.623386316761	474.802475779399	-1.44351801929877	9.19444498137196e-06	0.000194882816599574	-	chr10	4079003	4082331	+	3329	-	- && - && -	-
novel.3477	288.440711407304	153.049283954263	485.217335271364	970.795052951979	1194.55185648534	1194.8567302162	308.90244354431	1120.06787988451	-1.85904625204752	9.21269534548244e-06	0.000195087830765649	-	chr26	6631070	6635130	-	4061	-	- && - && -	-
Cfu0053140	221.82295496434	262.038925558057	267.826056027921	85.8688498925584	102.390159127315	121.786076692478	250.562645516772	103.348361904117	1.27921020183201	9.32003059288277e-06	0.000197058722907538	Cfu0053140	chr13	4663795	4674007	+	2313	protein_coding	- && sp|Q14DK5|HIPL1_MOUSE HHIP-like protein 1 OS=Mus musculus OX=10090 GN=Hhipl1 PE=2 SV=1 && PF03024:Folate receptor family|PF07995:Glucose / Sorbosone dehydrogenase|PF00530:Scavenger receptor cysteine-rich domain	-
novel.3826	76.5395499557466	64.9299992533238	84.3478163464557	207.516387240349	162.117751951582	193.504544078048	75.2724551851753	187.712894423327	-1.31928835095465	9.32309659449109e-06	0.000197058722907538	-	chr3	1442428	1446291	-	3491	-	- && - && -	-
Cfu0170790	1240.93288863437	1277.72962816362	1386.08679645619	618.971292975525	682.601060848765	424.898089793757	1301.58310441806	575.490147872682	1.1767364510412	9.44490922464074e-06	0.00019944806916992	Cfu0170790	chr9	28975486	29005652	-	3126	protein_coding	- && sp|Q03669|AT2A2_CHICK Sarcoplasmic/endoplasmic reticulum calcium ATPase 2 OS=Gallus gallus OX=9031 GN=ATP2A2 PE=2 SV=2 && PF00689:Cation transporting ATPase, C-terminus|PF00690:Cation transporter/ATPase, N-terminus|PF13246:Cation transport ATPase (P-type)|PF00122:E1-E2 ATPase	-
Cfu0176220	861.069937002149	902.063203912248	513.912984131498	254.028680932152	264.507911078897	339.647836109022	759.015375015298	286.061476040023	1.40878720158159	9.68343836320704e-06	0.000204295397675712	Cfu0176220	chr24	19492976	19513157	+	1083	protein_coding	- && - && PF07686:Immunoglobulin V-set domain	-
novel.1980	79.3743481022557	45.6055947136441	77.3912954106655	209.901633070698	162.117751951582	263.869832833702	67.4570794088551	211.963072618661	-1.65118051983857	9.71117343191045e-06	0.00020469065557177	-	chr19	10415281	10418327	+	1831	-	- && - && -	-
Cfu0039400	361.436763679914	444.461304412633	362.608653778062	196.78278100378	177.963848007	169.147328739553	389.502240623536	181.297985916777	1.10269764521819	9.74153132367463e-06	0.000205140413791048	Cfu0039400	chr11	13546138	13549341	+	672	protein_coding	- && sp|Q8BHH2|RAB9B_MOUSE Ras-related protein Rab-9B OS=Mus musculus OX=10090 GN=Rab9b PE=1 SV=1 && PF00071:Ras family	-
novel.1859	2729.91061508829	2072.34914283525	3663.47783781049	7124.729295252	5856.96088817557	7568.32807712255	2821.91253191135	6850.00608685004	-1.27950440238384	9.76577836889248e-06	0.000205460774693545	-	chr18	31268171	31270118	+	1915	-	- && - && -	-
Cfu0116680	253.00573457594	292.184996639957	299.999965355951	493.745886882211	784.99121997608	700.946530296707	281.730232190616	659.894545718333	-1.22811367845423	1.00439868156944e-05	0.000211118661875544	Cfu0116680	chr7	26314554	26351984	+	3807	protein_coding	- && sp|A2BID7|PRD10_DANRE PR domain zinc finger protein 10 OS=Danio rerio OX=7955 GN=prdm10 PE=3 SV=2 && PF16638:Unstructured region on methyltransferase between zinc-fingers	-
Cfu0169330	354.349768313642	308.417496453288	428.695602668069	144.307372736105	175.525987075397	113.667004912979	363.820955811666	144.500121574827	1.33038154513356	1.01116872016237e-05	0.000212345431234097	Cfu0169330	chr9	23694167	23707306	-	954	protein_coding	- && sp|Q80WN7|B4GT4_CRIGR Beta-1,4-galactosyltransferase 4 OS=Cricetulus griseus OX=10029 GN=B4GALT4 PE=2 SV=1 && PF13733:N-terminal region of glycosyl transferase group 7	-
Cfu0211310	4887.90070411837	5067.6318464856	5645.21673939372	8608.35220172898	13973.8188599469	16642.7439693421	5200.24976333256	13074.971677006	-1.33014692000484	1.01826270623755e-05	0.000213637903394471	Cfu0211310	chr6	15012917	15024543	+	3969	protein_coding	- && sp|O75533|SF3B1_HUMAN Splicing factor 3B subunit 1 OS=Homo sapiens OX=9606 GN=SF3B1 PE=1 SV=3 && PF08920:Splicing factor 3B subunit 1	-
Cfu0193430	472.702590930398	565.818564921821	317.391267695426	127.610651923663	174.307056609595	186.738650928466	451.970807849215	162.885453153908	1.47370322141378	1.02103367807106e-05	0.000214021833551798	Cfu0193430	chr16	24637846	24651190	+	1014	protein_coding	- && sp|P48059|LIMS1_HUMAN LIM and senescent cell antigen-like-containing domain protein 1 OS=Homo sapiens OX=9606 GN=LIMS1 PE=1 SV=4 && PF00412:LIM domain	-
Cfu0078380	290.566810017186	302.23368700059	330.434744450033	603.467195078257	641.157425011519	982.407685319323	307.74508048927	742.344101803033	-1.27010274294278	1.02617318258439e-05	0.00021490107450752	Cfu0078380	chr1	32149597	32162698	+	2811	protein_coding	- && sp|Q32PZ3|UN45A_RAT Protein unc-45 homolog A OS=Rattus norvegicus OX=10116 GN=Unc45a PE=2 SV=1 && PF11701:Myosin-binding striated muscle assembly central	-
Cfu0061850	487.585281199571	616.062016724989	553.912979512292	265.954910083896	288.886520394924	258.457118314037	552.52009247895	271.099516264286	1.02677258657205	1.03023072968598e-05	0.000215552322771373	Cfu0061850	chr10	38096247	38116462	-	1488	protein_coding	- && sp|Q1LY10|FSD1_DANRE Fibronectin type III and SPRY domain-containing protein 1 OS=Danio rerio OX=7955 GN=fsd1 PE=3 SV=1 && PF00041:Fibronectin type III domain|PF00622:SPRY domain	-
Cfu0181980	153.079099911493	97.3949988799856	173.913023394754	5.96311457587211	35.3489835082396	28.4167512282449	141.462374062078	23.2429497707855	2.60901465361333	1.0335589649609e-05	0.000215989582373166	Cfu0181980	chr8	40012329	40027035	+	1551	protein_coding	- && sp|Q6DEJ6|NLS1B_DANRE Sodium-dependent lysophosphatidylcholine symporter 1-B OS=Danio rerio OX=7955 GN=mfsd2ab PE=2 SV=1 && PF13347:MFS/sugar transport protein	-
Cfu0056130	253.00573457594	262.811901739644	213.043453658574	107.336062365698	110.922672387924	104.194754503565	242.953696658053	107.484496419062	1.17683666277472	1.03422000265742e-05	0.000215989582373166	Cfu0056130	chr10	11271144	11282294	+	1029	protein_coding	- && - && -	-
Cfu0228710	310.41039704275	353.250114985345	264.347795560026	51.2827853525001	68.2601060848765	138.024220251475	309.336102529374	85.8557038962839	1.85323546095677	1.05572834326404e-05	0.000220279171659212	Cfu0228710	chr15	7210782	7243078	-	2592	protein_coding	- && sp|Q2M3D2|EX3L2_HUMAN Exocyst complex component 3-like protein 2 OS=Homo sapiens OX=9606 GN=EXOC3L2 PE=1 SV=1 && PF06046:Exocyst complex component Sec6	-
Cfu0089000	265.053626698604	217.979283207587	266.956490910947	432.922118208315	798.399455099895	830.851678768683	249.996466939046	687.391084025631	-1.45895051675687	1.05757934338363e-05	0.000220424197636862	Cfu0089000	chr4	4356589	4368619	-	1887	protein_coding	- && sp|Q5M9H0|ANKS3_RAT Ankyrin repeat and SAM domain-containing protein 3 OS=Rattus norvegicus OX=10116 GN=Anks3 PE=1 SV=1 && PF00536:SAM domain (Sterile alpha motif)|PF12796:Ankyrin repeats (3 copies)	-
Cfu0183380	150.244301764984	251.990235197423	196.521716436072	398.336053668257	598.494858708471	713.125137965955	199.585417799493	569.985350114227	-1.51390830374971	1.05836179844107e-05	0.000220424197636862	Cfu0183380	chr8	34023255	34029505	+	819	protein_coding	- && sp|Q5PQT3|GLYAT_RAT Glycine N-acyltransferase OS=Rattus norvegicus OX=10116 GN=Glyat PE=2 SV=1 && PF08444:Aralkyl acyl-CoA:amino acid N-acyltransferase, C-terminal region|PF06021:Aralkyl acyl-CoA:amino acid N-acyltransferase	-
novel.108	58.8220615400645	102.032855969509	71.3043395918492	246.872943441105	174.307056609595	285.520690912365	77.3864190338075	235.566896987689	-1.60590306491105	1.06318927388085e-05	0.000221227023384009	-	chr1	37562747	37568973	+	1837	-	- && - && -	-
novel.2509	16.3000893424275	4.63785708952313	13.0434767546066	135.959012329884	46.3193577004519	63.5993956060719	11.3271410621857	81.959255212136	-2.85426419357523	1.08745759976046e-05	0.000226069910341427	-	chr20	11917528	11918866	+	1262	-	- && - && -	-
novel.432	692.399447284856	469.96951840501	1312.17376151342	2418.63927197373	3018.07183332418	2814.61155022616	824.847575734428	2750.44088517469	-1.73780254080951	1.08905355243755e-05	0.000226194930987098	-	chr10	22848005	22853467	+	5431	-	- && - && -	-
novel.2959	4.96089675639098	3.86488090793594	5.21739070184262	29.8155728793605	35.3489835082396	32.4762871179941	4.68105612205651	32.5469478351981	-2.79937428571026	1.09036472729797e-05	0.000226260629497607	-	chr23	785302	787698	+	2375	-	- && - && -	-
Cfu0063420	2391.15223658045	1803.35343164291	907.825982120616	215.86474764657	359.584487411403	619.755812501721	1700.77721678133	398.401682519898	2.09465438183328	1.10767568386093e-05	0.00022943434850272	Cfu0063420	chr2	43850632	43856754	+	777	protein_coding	- && sp|Q6PQZ1|AQP1_PIG Aquaporin-1 OS=Sus scrofa OX=9823 GN=AQP1 PE=2 SV=3 && PF00230:Major intrinsic protein	-
Cfu0191890	0.708699536627283	0.772976181587188	0	26.2377041338373	25.5975397818287	18.9445008188299	0.49389190607149	23.593248244832	-5.52101461412723	1.1076767122015e-05	0.00022943434850272	Cfu0191890	chr16	31778362	31779755	+	846	protein_coding	- && - && PF00059:Lectin C-type domain	-
Cfu0148580	75.8308504191193	64.9299992533238	63.4782535390852	158.618847718198	221.845344775849	156.968721070305	68.0797010705094	179.144304521451	-1.3950336346726	1.11631756166246e-05	0.000231013742537665	Cfu0148580	chr19	13402475	13405946	-	390	protein_coding	- && - && PF14542:GCN5-related N-acetyl-transferase	-
Cfu0096780	236.705645233513	264.357854102818	239.999972284761	107.336062365698	115.79839425113	74.4248246454032	247.02115720703	99.1864270874103	1.31394644277104	1.11763407086909e-05	0.000231075924307051	Cfu0096780	chr4	31009775	31066671	-	510	protein_coding	- && sp|Q0V9A8|VOPP1_XENTR Vesicular, overexpressed in cancer, prosurvival protein 1 OS=Xenopus tropicalis OX=8364 GN=vopp1 PE=2 SV=1 && -	-
Cfu0073490	11.3391925860365	9.27571417904625	14.7826069885541	21.4672124731396	156.023099622575	132.611505731809	11.7991712512123	103.367272609175	-3.13297343985165	1.11923252853794e-05	0.000231196234300984	Cfu0073490	chr2	2567875	2571897	-	756	protein_coding	- && sp|O15162|PLS1_HUMAN Phospholipid scramblase 1 OS=Homo sapiens OX=9606 GN=PLSCR1 PE=1 SV=1 && PF03803:Scramblase	-
Cfu0210010	54.5698643203008	97.3949988799856	77.3912954106655	232.561468459012	191.372083130815	212.449044896878	76.4520528703173	212.127532162235	-1.47387075746068	1.12135858216024e-05	0.000231425210835485	Cfu0210010	chr6	19831963	19840172	-	1233	protein_coding	- && - && PF01344:Kelch motif|PF13964:Kelch motif	-
Cfu0168490	1630.71763377938	2004.32723885558	1309.5650661625	666.676209582502	765.488332523258	815.966713839603	1648.20331293248	749.377085315121	1.13744121396236	1.12971798853129e-05	0.000232939040917199	Cfu0168490	chr9	19722827	19749761	+	1290	protein_coding	- && sp|Q58DH2|PISD_BOVIN Phosphatidylserine decarboxylase proenzyme, mitochondrial OS=Bos taurus OX=9913 GN=PISD PE=2 SV=1 && PF02666:Phosphatidylserine decarboxylase	-
novel.2215	365.688960899678	303.006663182178	526.956460886105	1456.19257942797	920.292501680032	929.633718752582	398.55069498932	1102.03959995353	-1.46804350450765	1.13198149739927e-05	0.000233194340537606	-	chr2	25774226	25778186	+	3941	-	- && - && -	-
Cfu0051690	778.860790753384	417.407138057081	678.260791239541	128.803274838838	213.312831515239	253.044403794371	624.842906683335	198.386836716149	1.65629975445991	1.13820453863762e-05	0.000234258221679117	Cfu0051690	chr13	11080725	11090331	-	1026	protein_coding	- && sp|Q14973|NTCP_HUMAN Sodium/bile acid cotransporter OS=Homo sapiens OX=9606 GN=SLC10A1 PE=1 SV=1 && PF01758:Sodium Bile acid symporter family	-
novel.3308	688.147250065092	584.369993279914	1028.69553337997	2895.6884380435	1699.18906932711	1878.21193832399	767.070925574992	2157.6964818982	-1.49242783522882	1.14019921545389e-05	0.000234258221679117	-	chr25	16587676	16589063	+	1352	-	- && - && -	-
novel.2203	126.148517519656	53.3353565295159	116.521725674485	3.57786874552326	9.75144372641093	24.3572153384956	98.6685332412192	12.5621759368099	2.98817524684102	1.14023590290983e-05	0.000234258221679117	-	chr2	15410466	15412845	+	1854	-	- && - && -	-
Cfu0049740	65.20035736971	22.4163092660284	18.2608674564492	0	1.21893046580137	0	35.2925113640626	0.406310155267122	6.29955809114228	1.16530221054319e-05	0.000238976268479565	Cfu0049740	chr13	18145567	18157056	-	822	protein_coding	- && - && PF05184:Saposin-like type B, region 1|PF03489:Saposin-like type B, region 2	-
Cfu0186790	150.953001301611	150.730355409502	185.217369915413	304.118843369478	385.182027193232	430.310804313422	162.300242208842	373.203891625377	-1.20166258496006	1.16956114965623e-05	0.000239633596636321	Cfu0186790	chr8	19920679	19941740	+	4221	protein_coding	- && sp|Q03468|ERCC6_HUMAN DNA excision repair protein ERCC-6 OS=Homo sapiens OX=9606 GN=ERCC6 PE=1 SV=1 && PF00176:SNF2 family N-terminal domain|PF00271:Helicase conserved C-terminal domain	-
Cfu0075880	2208.30775613061	1837.36438363274	2253.91278319601	596.311457587211	1103.13207155024	851.14935821743	2099.86164098646	850.197629118293	1.30448032675174	1.18227327082695e-05	0.000242020171002857	Cfu0075880	chr1	43004710	43023270	-	696	protein_coding	- && sp|P53788|SCN1B_RABIT Sodium channel subunit beta-1 OS=Oryctolagus cuniculus OX=9986 GN=SCN1B PE=2 SV=1 && PF07686:Immunoglobulin V-set domain	-
Cfu0003550	179.300982766703	112.854522511729	133.043462896987	22.659835388314	28.0354007134314	55.4803238265733	141.732989391806	35.3918533094396	2.00922858511566	1.19979378991347e-05	0.00024500322542535	Cfu0003550	chr17	13942029	13951811	-	1494	protein_coding	- && sp|G5E8K6|MOT6_MOUSE Monocarboxylate transporter 6 OS=Mus musculus OX=10090 GN=Slc16a5 PE=3 SV=1 && PF07690:Major Facilitator Superfamily	-
Cfu0189500	193.474973499248	153.82226013585	10.4347814036852	0	4.87572186320547	9.47225040941496	119.244005012928	4.78265742420681	4.65766662811331	1.2000773562144e-05	0.00024500322542535	Cfu0189500	chr8	11816233	11825959	+	1584	protein_coding	- && sp|Q16678|CP1B1_HUMAN Cytochrome P450 1B1 OS=Homo sapiens OX=9606 GN=CYP1B1 PE=1 SV=2 && PF00067:Cytochrome P450	-
novel.33	22.6783851720731	13.1405950869822	16.5217372225016	69.1721290801165	56.0708014268629	96.075682724066	17.4469058271856	73.7728710770151	-2.07439334255167	1.20869206512314e-05	0.000246540660422381	-	chr1	12352380	12430049	+	526	-	- && - && -	-
Cfu0209520	311.827796116005	248.125354289487	199.130411786993	94.2172102987793	109.703741922123	73.0716460154868	253.027854064162	92.3308660787964	1.45358080151791	1.21070808570889e-05	0.000246730591337611	Cfu0209520	chr6	22123690	22202210	+	2697	protein_coding	- && sp|P29320|EPHA3_HUMAN Ephrin type-A receptor 3 OS=Homo sapiens OX=9606 GN=EPHA3 PE=1 SV=2 && PF07699:Putative ephrin-receptor like|PF07714:Protein tyrosine kinase|PF14575:Ephrin type-A receptor 2 transmembrane domain|PF01404:Ephrin receptor ligand binding domain|PF00041:Fibronectin type III domain	-
Cfu0006720	340.175777581096	509.391303665957	206.956497839757	115.684422771919	110.922672387924	87.9566109445675	352.17452636227	104.85456870147	1.74743777153458	1.21754760364927e-05	0.000247727574593639	Cfu0006720	chr17	22020871	22041513	-	1152	protein_coding	- && sp|A4QNW7|PHIPL_DANRE Phytanoyl-CoA hydroxylase-interacting protein-like OS=Danio rerio OX=7955 GN=phyhipl PE=2 SV=1 && -	-
novel.5188	71.5786531993556	93.5301179720497	93.9130326331672	257.606549677675	192.591013596616	198.917258597714	86.3406012681908	216.371607290668	-1.32754396342336	1.21777878202387e-05	0.000247727574593639	-	chr9	4890036	4891339	-	1304	-	- && - && -	-
Cfu0095180	499.633173322235	445.23428059422	555.652109746239	889.696694720119	1123.85388946886	1441.13524086099	500.173187887565	1151.56194168332	-1.2029759255951	1.22986245327259e-05	0.000249962124886313	Cfu0095180	chr4	24580775	24587875	-	1086	protein_coding	- && sp|Q8TAD8|SNIP1_HUMAN Smad nuclear-interacting protein 1 OS=Homo sapiens OX=9606 GN=SNIP1 PE=1 SV=1 && PF00498:FHA domain	-
novel.990	42.521972197637	32.4649996266619	80.8695558785606	259.991795508024	171.869195677993	165.087792849804	51.9521759009532	198.98292801194	-1.94205349518581	1.23242132892705e-05	0.000250258556105249	-	chr13	15699582	15700812	+	988	-	- && - && -	-
[truncated: 2,365 more rows]
