# Supplementary material for: Heat Acclimation Enhances Brain Resilience to Acute Thermal Stress in Clarias fuscus by Modulating Cell Adhesion, Anti-Apoptotic Pathways, and Intracellular Degradation Mechanisms
Source: Animals (Basel). 2025 Apr 25;15(9):1220. doi: 10.3390/ani15091220 (PMC12071039; doi:10.3390/ani15091220)
Supplement: Supplementary file 1 [file animals-15-01220-s001.zip › Table S10.xlsx]

## Sheet: Sheet1
Cell adhesion molecules
Gene name	GeneID	chr	start	end	kegg	go	nr	trembl	swissprot	NT_T72vsNT_C_log2FoldChange	NT_T72vsNT_C_padj	NT_R72vsNT_C_log2FoldChange	NT_R72vsNT_C_padj	HT_T72vsHT_C_log2FoldChange	HT_T72vsHT_C_padj	HT_R72vsHT_C_log2FoldChange	HT_R72vsHT_C_padj
cadm1a	Cfu0154440	chr27	10231868	10596218	K06781//cell adhesion molecule 1	N/A	PREDICTED: cell adhesion molecule 1-like isoform X4 [Ictalurus punctatus]	cell adhesion molecule 1-like isoform X4 {ECO:0000313|RefSeq:XP_017348574.1} OS=Ictalurus punctatus (Channel catfish) (Silurus punctatus) Name=LOC108279108 {ECO:0000313|RefSeq:XP_017348574.1} PE=4	Cell adhesion molecule 1 {ECO:0000305} Synaptic cell adhesion molecule {ECO:0000305} Short=SynCAM {ECO:0000305} Tumor suppressor in lung cancer 1 homolog {ECO:0000303|PubMed:16814249} Short=TSLC-1 {ECO:0000303|PubMed:16814249} Precursor OS=Rattus norvegicus (Rat) Synonyms=SynCam1 {ECO:0000303|PubMed:27756895} PE=1	0.63959114028704	0.98762747875928	1.96171679076133	0.420358364442704	1.1707552763548	0.295310986748299	1.36970398064693	0.00100357938569587
cadm1b	Cfu0229490	chr15	10954319	11021964	K06781//cell adhesion molecule 1	N/A	hypothetical protein KOW79_014972 [Hemibagrus wyckioides]	cell adhesion molecule 1-like isoform X3 {ECO:0000313|RefSeq:XP_017345630.1} OS=Ictalurus punctatus (Channel catfish) (Silurus punctatus) Name=LOC108277410 {ECO:0000313|RefSeq:XP_017345630.1} PE=4	Cell adhesion molecule 1 Immunoglobulin superfamily member 4 Short=IgSF4 Nectin-like protein 2 Short=NECL-2 Spermatogenic immunoglobulin superfamily Short=SgIgSF Synaptic cell adhesion molecule Short=SynCAM Tumor suppressor in lung cancer 1 Short=TSLC-1 Precursor OS=Mus musculus (Mouse) Syncam {ECO:0000303|PubMed:12202822}, SynCam1 {ECO:0000305}, Tslc1 PE=1	-0.114264	0.996804249392772	1.62702543929955	0.531761151422828	1.4384382128182	0.470174156294389	2.19854324052535	0.0219191155911546
cdh1	Cfu0202790	chr25	11204917	11243211	K05689//cadherin 1, type 1, E-cadherin	GO:0005509//molecular_function calcium ion binding;GO:0007156//biological_process homophilic cell adhesion via plasma membrane adhesion molecules;GO:0016020//cellular_component membrane	PREDICTED: B-cadherin-like isoform X4 [Ictalurus punctatus]	B-cadherin-like isoform X4 {ECO:0000313|RefSeq:XP_017313946.1} OS=Ictalurus punctatus (Channel catfish) (Silurus punctatus) Name=LOC108259210 {ECO:0000313|RefSeq:XP_017313946.1} PE=4	Cadherin-1 Epithelial cadherin Short=E-cadherin Liver cell adhesion molecule Short=L-CAM Precursor OS=Gallus gallus (Chicken) Name=CDH1 PE=1	0.880396931223871	0.987823279028639	0.431291035669128	0.899618610284617	0.98499001142632	0.798717321284788	3.54473047622961	0.0429794935229488
cdh2	Cfu0065410	chr2	34669881	34763965	K06736//cadherin 2, type 1, N-cadherin	GO:0005509//molecular_function calcium ion binding;GO:0007155//biological_process cell adhesion;GO:0009966//biological_process regulation of signal transduction;GO:0007156//biological_process homophilic cell adhesion via plasma membrane adhesion molecules;GO:0016020//cellular_component membrane	hypothetical protein AMELA_G00059570 [Ameiurus melas]	cadherin-2-like isoform X1 {ECO:0000313|RefSeq:XP_017326818.1} OS=Ictalurus punctatus (Channel catfish) (Silurus punctatus) Name=LOC108267314 {ECO:0000313|RefSeq:XP_017326818.1} PE=4	Cadherin-2 Neural cadherin Short=N-cadherin ZNCAD Precursor OS=Danio rerio (Zebrafish) (Brachydanio rerio) Name=cdh2 PE=2	0.282828162701204	0.987823279028639	1.44746220006034	0.164327673193196	0.0485457373415065	0.956223970409563	1.25088651275457	3.03330575631042e-06
cntn1a	Cfu0080690	chr1	23860949	23947897	K06759//contactin 1	GO:0005515//molecular_function protein binding;GO:0007399//biological_process nervous system development;GO:0031175//biological_process neuron projection development	contactin-1a isoform X1 [Pangasianodon hypophthalmus] >XP_026775081.2 contactin-1a isoform X1 [Pangasianodon hypophthalmus]	Contactin-1a {ECO:0000313|EMBL:AHH42016.1} OS=Ictalurus punctatus (Channel catfish) (Silurus punctatus) Name=cntn1a {ECO:0000313|EMBL:AHH42016.1} PE=2	Contactin-1a F3/F11/contactin Neural cell recognition molecule F11 Precursor OS=Danio rerio (Zebrafish) (Brachydanio rerio) Name=cntn1a Synonyms=cntn1 PE=2	0.323544166494101	0.990058803580649	1.33453305602729	0.367423921510662	0.378966631418501	0.685522559239859	1.18140849897141	0.000586023846919232
cntnap1	Cfu0152140	chr19	26555307	26598182	K07379//contactin associated protein 1	GO:0016021//cellular_component integral component of membrane;GO:0030913//biological_process paranodal junction assembly;GO:0033270//cellular_component paranode region of axon	PREDICTED: contactin-associated protein 1 [Ictalurus punctatus]	contactin-associated protein 1 {ECO:0000313|RefSeq:XP_017340259.1} OS=Ictalurus punctatus (Channel catfish) (Silurus punctatus) Name=cntnap1 {ECO:0000313|RefSeq:XP_017340259.1} PE=4	Contactin-associated protein 1 Short=Caspr Short=Caspr1 Neurexin IV Neurexin-4 p190 Precursor OS=Homo sapiens (Human) Name=CNTNAP1 Synonyms=CASPR, NRXN4 PE=1	-2.12909	0.69366025930872	0.481111326717519	0.830508422331536	-0.0689793	0.974991930426479	2.11563388479063	0.000254415048304336
cntnap2a	Cfu0241020	chr23	6150347	6221407	K07380//contactin associated protein-like 2	N/A	contactin-associated protein-like 2 [Pangasianodon hypophthalmus]	contactin-associated protein-like 2 {ECO:0000313|RefSeq:XP_017308890.1} OS=Ictalurus punctatus (Channel catfish) (Silurus punctatus) Name=LOC108256479 {ECO:0000313|RefSeq:XP_017308890.1} PE=4	Contactin-associated protein-like 2 Cell recognition molecule Caspr2 Precursor OS=Mus musculus (Mouse) Name=Cntnap2 Synonyms=Kiaa0868 PE=1	-0.863352	0.96378268360312	0.404897207767343	0.85446075974551	0.126999678977379	0.964536108232159	2.07958307642493	0.000621037055017684
itga8	Cfu0239020	chr23	18077996	18187305	K06584//integrin alpha 8	GO:0007155//biological_process cell adhesion;GO:0008305//cellular_component integrin complex	PREDICTED: integrin alpha-8 [Ictalurus punctatus]	Integrin alpha-8 {ECO:0000313|EMBL:AHH42946.1} OS=Ictalurus punctatus (Channel catfish) (Silurus punctatus) Name=ITGA8 {ECO:0000313|EMBL:AHH42946.1} PE=2	Integrin alpha-8 Integrin alpha-8 heavy chain Integrin alpha-8 light chain Precursor OS=Homo sapiens (Human) Name=ITGA8 PE=1	-0.263604	0.993503275768777	0.45465154660661	0.831078295633294	0.406835935591488	0.826134434883798	2.42578770367094	1.26954116201371e-07
itgb8	Cfu0105520	chr12	25535181	25561480	K06591//integrin beta 8	GO:0004872//molecular_function signaling receptor activity;GO:0007155//biological_process cell adhesion;GO:0007160//biological_process cell-matrix adhesion;GO:0007229//biological_process integrin-mediated signaling pathway;GO:0008305//cellular_component integrin complex	integrin beta-8 [Pangasianodon hypophthalmus]	Integrin beta {ECO:0000256|RuleBase:RU000633} OS=Ictalurus punctatus (Channel catfish) (Silurus punctatus) Name=itgb8 {ECO:0000313|RefSeq:XP_017310629.1} PE=3	Integrin beta-8 Precursor OS=Homo sapiens (Human) Name=ITGB8 PE=2	0.503534347882317	0.990058803580649	1.52438098697989	0.539588632323177	0.20924306919559	0.83187730485678	1.17863747131058	0.000523456366793317
licama	Cfu0224180	chr18	24941524	25047351	K06550//L1 cell adhesion molecule	GO:0005515//molecular_function protein binding	neural cell adhesion molecule L1.2 isoform X3 [Pangasianodon hypophthalmus]	neural cell adhesion molecule L1 isoform X3 {ECO:0000313|RefSeq:XP_017343335.1} OS=Ictalurus punctatus (Channel catfish) (Silurus punctatus) Name=l1cam {ECO:0000313|RefSeq:XP_017343335.1} PE=4	Neural cell adhesion molecule L1 Short=N-CAM-L1 Short=NCAM-L1 L1-CAM Precursor OS=Takifugu rubripes (Japanese pufferfish) (Fugu rubripes) Name=l1cam PE=3	0.39142810195911	0.983749154475982	1.87400411738845	0.106924284331003	0.77824802913228	0.632133336298461	2.12668322015938	0.00212394676207778
mag	Cfu0232430	chr15	23247217	23258895	K06771//myelin associated glycoprotein	N/A	PREDICTED: myelin-associated glycoprotein-like isoform X1 [Ictalurus punctatus] >XP_017346398.1 PREDICTED: myelin-associated glycoprotein-like isoform X1 [Ictalurus punctatus] >XP_017346399.1 PREDICTED: myelin-associated glycoprotein-like isoform X1 [Ictalurus punctatus] >XP_017346400.1 PREDICTED: myelin-associated glycoprotein-like isoform X1 [Ictalurus punctatus] >XP_017346401.1 PREDICTED: myel…	Myelin-associated glycoprotein {ECO:0000313|EMBL:AHH42237.1} myelin-associated glycoprotein-like isoform X1 {ECO:0000313|RefSeq:XP_017346397.1, ECO:0000313|RefSeq:XP_017346398.1, ECO:0000313|RefSeq:XP_017346399.1} OS=Ictalurus punctatus (Channel catfish) (Silurus punctatus) ECO:0000313|RefSeq:XP_017346402.1} PE=2	Myelin-associated glycoprotein 1B236 {ECO:0000303|PubMed:2438699, ECO:0000303|PubMed:4020419} Brain neuron cytoplasmic protein 3 Sialic acid-binding Ig-like lectin 4a Short=Siglec-4a Precursor OS=Rattus norvegicus (Rat) Name=Mag PE=1	0.969883166695697	0.909554953098197	2.64964731655876	0.00591319071692534	-0.540547	0.613714089913418	1.68371917363769	0.000634088503325594
mpzl1l	Cfu0033650	chr20	14310623	14326173	K06770//myelin protein zero	GO:0016020//cellular_component membrane;GO:0005887//cellular_component integral component of plasma membrane;GO:0007165//biological_process signal transduction	myelin protein zero-like 1 like isoform X2 [Pangasianodon hypophthalmus]	myelin protein zero-like protein 1 isoform X1 {ECO:0000313|RefSeq:XP_017344718.1} OS=Ictalurus punctatus (Channel catfish) (Silurus punctatus) Name=mpzl1 {ECO:0000313|RefSeq:XP_017344718.1} PE=4	Myelin protein zero-like protein 1 Protein zero-related Precursor OS=Homo sapiens (Human) Name=MPZL1 Synonyms=PZR ORFNames=UNQ849/PRO1787 PE=1	0.872580341981623	0.979342323340819	2.29714465324728	0.273260021248229	0.968648642218375	0.408344956218454	1.97941227758794	0.000105561638090073
ncam1a	Cfu0154430	chr27	10849981	11177866	K06491//neural cell adhesion molecule	GO:0005515//molecular_function protein binding;GO:0007155//biological_process cell adhesion;GO:0016020//cellular_component membrane	PREDICTED: neural cell adhesion molecule 1 isoform X7 [Ictalurus punctatus]	neural cell adhesion molecule 1 isoform X7 {ECO:0000313|RefSeq:XP_017348471.1} OS=Ictalurus punctatus (Channel catfish) (Silurus punctatus) Name=ncam1 {ECO:0000313|RefSeq:XP_017348471.1} PE=4	Neural cell adhesion molecule 1 Short=N-CAM-1 Short=NCAM-1 Precursor OS=Gallus gallus (Chicken) Name=NCAM1 PE=1	0.00935343812596857	0.999759225556732	1.51899852567652	0.0694813327522777	0.432811624285212	0.759317417491466	1.84755	5.0877920256892e-05
ncam2	Cfu0209930	chr6	20644198	20846908	K06491//neural cell adhesion molecule	GO:0005515//molecular_function protein binding;GO:0007155//biological_process cell adhesion;GO:0016020//cellular_component membrane	LOW QUALITY PROTEIN: neural cell adhesion molecule 2 [Pangasianodon hypophthalmus]	neural cell adhesion molecule 2 isoform X1 {ECO:0000313|RefSeq:XP_017324619.1} OS=Ictalurus punctatus (Channel catfish) (Silurus punctatus) Name=ncam2 {ECO:0000313|RefSeq:XP_017324619.1} PE=4	Neural cell adhesion molecule 2 Short=N-CAM-2 Short=NCAM-2 Precursor OS=Homo sapiens (Human) Name=NCAM2 Synonyms=NCAM21 PE=1	-0.214889	0.992614055433017	1.61246701011505	0.13080145736393	1.30525046096456	0.317599470218978	2.00089746500377	1.35004023973928e-06
nectin1b	Cfu0116600	chr7	26794126	26876471	K06081//poliovirus receptor-related protein 1	GO:0005912//cellular_component adherens junction;GO:0007155//biological_process cell adhesion;GO:0016021//cellular_component integral component of membrane;GO:0042803//molecular_function protein homodimerization activity;GO:0045202//cellular_component synapse;GO:0046718//biological_process viral entry into host cell;GO:0046982//molecular_function protein heterodimerization activity;GO:0050839//mo…	nectin-1 [Clarias magur]	nectin-1 isoform X1 {ECO:0000313|RefSeq:XP_017320785.1} OS=Ictalurus punctatus (Channel catfish) (Silurus punctatus) Name=nectin1 {ECO:0000313|RefSeq:XP_017320785.1} PE=4	Nectin-1 Herpes virus entry mediator C Short=Herpesvirus entry mediator C Short=HveC Nectin cell adhesion molecule 1 {ECO:0000250|UniProtKB:Q15223} Poliovirus receptor-related protein 1 Precursor OS=Sus scrofa (Pig) Synonyms=HVEC, PRR1, PVRL1 PE=1	-0.220876	0.993503275768777	1.39933535784747	0.292219959032653	1.03133659109438	0.481406145813297	1.66769874093326	0.00152974506497919
nectin3b	Cfu0152660	chr27	16428697	16485901	K06592//poliovirus receptor-related protein 3	GO:0005911//cellular_component cell-cell junction;GO:0007155//biological_process cell adhesion;GO:0007286//biological_process spermatid development;GO:0042803//molecular_function protein homodimerization activity;GO:0046982//molecular_function protein heterodimerization activity;GO:0050839//molecular_function cell adhesion molecule binding	hypothetical protein AMELA_G00209760 [Ameiurus melas]	Poliovirus receptor-related protein 3-like protein {ECO:0000313|EMBL:AHH40639.1} OS=Ictalurus punctatus (Channel catfish) (Silurus punctatus) Name=pvrl3l {ECO:0000313|EMBL:AHH40639.1} PE=2	Nectin-3-like protein Nectin cell adhesion molecule 3 {ECO:0000250|UniProtKB:Q9NQS3} Poliovirus receptor-related protein 3-like Precursor OS=Danio rerio (Zebrafish) (Brachydanio rerio) ORFNames=si:dkey-62a13.5, zgc:113035 PE=2	-0.325586	0.993503275768777	1.73441115233927	0.374170635786747	0.724325770738827	0.656006660427424	1.89166492564614	7.53125352536588e-05
nlgn2b	Cfu0067330	chr2	25835620	25889045	K07378//neuroligin	N/A	neuroligin-2 isoform X1, partial [Clarias magur]	neuroligin-2 {ECO:0000313|RefSeq:XP_017327711.1, ECO:0000313|RefSeq:XP_017327713.1} OS=Ictalurus punctatus (Channel catfish) (Silurus punctatus) ECO:0000313|RefSeq:XP_017327713.1} PE=4	Neuroligin-2 Precursor OS=Mus musculus (Mouse) Name=Nlgn2 Synonyms=Kiaa1366 PE=1	0.242987586373872	1	2.69722845656711	0.242108754024309	1.60806377734164	0.657340652391707	2.58460309372759	0.0183002293040015
nlgn4xb	Cfu0214070	chr6	870576	886777	K07378//neuroligin	GO:0016020//cellular_component membrane;GO:0042043//molecular_function neurexin family protein binding	neuroligin-4, X-linked-like [Tachysurus fulvidraco] >XP_027001271.1 neuroligin-4, X-linked-like [Tachysurus fulvidraco] >XP_027001272.1 neuroligin-4, X-linked-like [Tachysurus fulvidraco]	neuroligin-4, X-linked-like {ECO:0000313|RefSeq:XP_017326172.1} OS=Ictalurus punctatus (Channel catfish) (Silurus punctatus) Name=LOC108266871 {ECO:0000313|RefSeq:XP_017326172.1} PE=4	Neuroligin-4, X-linked Short=Neuroligin X HNLX Precursor OS=Homo sapiens (Human) Name=NLGN4X Synonyms=KIAA1260, NLGN4 ORFNames=UNQ365/PRO701 PE=1	-0.723503	0.96378268360312	0.949440256904744	0.615134875416605	0.753934057045744	0.636878773324539	2.15209022113896	6.61082175502395e-05
nrxn3a	Cfu0053080	chr13	4947555	4958587	K07377//neurexin	GO:0016021//cellular_component integral component of membrane	neurexin 3a isoform X10 [Pangasianodon hypophthalmus]	neurexin 3 {ECO:0000313|RefSeq:XP_017332360.1} OS=Ictalurus punctatus (Channel catfish) (Silurus punctatus) Name=nrxn3 {ECO:0000313|RefSeq:XP_017332360.1} PE=4	Neurexin-3a Neurexin IIIa-alpha Neurexin-3a-alpha Precursor OS=Danio rerio (Zebrafish) (Brachydanio rerio) Name=nrxn3a PE=2	-1.67037	0.883677400745066	0.483051136442407	0.859515334432564	0.741750414703713	0.696016492119436	2.45849264736689	6.54694982941634e-05
Apoptosis
Gene name	GeneID	chr	start	end	kegg	go	nr	trembl	swissprot	NT_T72vsNT_C_log2FoldChange	NT_T72vsNT_C_padj	NT_R72vsNT_C_log2FoldChange	NT_R72vsNT_C_padj	HT_T72vsHT_C_log2FoldChange	HT_T72vsHT_C_padj	HT_R72vsHT_C_log2FoldChange	HT_R72vsHT_C_padj
tnfrsf1a	Cfu0093590	chr4	17570314	17577940	K03158//tumor necrosis factor receptor superfamily member 1A	GO:0005515//molecular_function protein binding;GO:0007165//biological_process signal transduction	PREDICTED: tumor necrosis factor receptor superfamily member 1A [Ictalurus punctatus] >XP_017328675.1 PREDICTED: tumor necrosis factor receptor superfamily member 1A [Ictalurus punctatus] >XP_017328684.1 PREDICTED: tumor necrosis factor receptor superfamily member 1A [Ictalurus punctatus]	tumor necrosis factor receptor superfamily member 1A {ECO:0000313|RefSeq:XP_017328669.1, ECO:0000313|RefSeq:XP_017328675.1, ECO:0000313|RefSeq:XP_017328684.1} OS=Ictalurus punctatus (Channel catfish) (Silurus punctatus) ECO:0000313|RefSeq:XP_017328675.1, ECO:0000313|RefSeq:XP_017328684.1} PE=4	Tumor necrosis factor receptor superfamily member 1A Tumor necrosis factor receptor 1 Short=TNF-R1 Tumor necrosis factor receptor type I Short=TNF-RI Short=TNFR-I p55 p60 Precursor OS=Bos taurus (Bovine) Name=TNFRSF1A Synonyms=TNFR1 PE=2	0.795426335504306	0.983119822052682	2.51393654449313	0.182676498161692	0.247730818426453	0.814306507251477	1.83959117876124	7.40175461190126e-05
dab2ipb	Cfu0165850	chr9	9744773	9886037	K19901//disabled homolog 2-interacting protein	GO:0043087//biological_process regulation of GTPase activity;GO:0005096//molecular_function GTPase activator activity;GO:0008285//biological_process negative regulation of cell proliferation;GO:0016525//biological_process negative regulation of angiogenesis;GO:0030948//biological_process negative regulation of vascular endothelial growth factor receptor signaling pathway;GO:0038026//biological_pr…	hypothetical protein HF521_013592 [Silurus meridionalis]	Disabled 2-interacting protein {ECO:0000313|EMBL:AHH40359.1} disabled homolog 2-interacting protein-like isoform X2 {ECO:0000313|RefSeq:XP_017315156.1} OS=Ictalurus punctatus (Channel catfish) (Silurus punctatus) Synonyms=LOC108259889 {ECO:0000313|RefSeq:XP_017315156.1} PE=2	Disabled homolog 2-interacting protein Short=DAB2 interaction protein Short=DAB2-interacting protein ASK-interacting protein 1 Short=AIP-1 DOC-2/DAB-2 interactive protein OS=Homo sapiens (Human) Name=DAB2IP Synonyms=AF9Q34, AIP1, KIAA1743 PE=1	-0.275549	0.989955615791051	0.681036085432914	0.662678548781652	0.847689743325208	0.466592830278945	1.82796373672302	1.04003044276039e-05
mapk9	Cfu0156260	chr27	4946949	4966747	K04440//c-Jun N-terminal kinase [EC:2.7.11.24]	GO:0004672//molecular_function protein kinase activity;GO:0005524//molecular_function ATP binding;GO:0006468//biological_process protein phosphorylation;GO:0004707//molecular_function MAP kinase activity	hypothetical protein KOW79_015744 [Hemibagrus wyckioides]	Mitogen-activated protein kinase {ECO:0000256|SAAS:SAAS00574127} EC=2.7.11.24 {ECO:0000256|SAAS:SAAS00574127} OS=Astyanax mexicanus (Blind cave fish) (Astyanax fasciatus mexicanus) PE=4	Mitogen-activated protein kinase 9 Short=MAP kinase 9 Short=MAPK 9 EC=2.7.11.24 JNK-55 Stress-activated protein kinase 1a Short=SAPK1a Stress-activated protein kinase JNK2 c-Jun N-terminal kinase 2 OS=Homo sapiens (Human) Name=MAPK9 Synonyms=JNK2, PRKM9, SAPK1A PE=1	-0.305744	0.986489688782219	0.335417933060266	0.766242706270128	0.653836323575737	0.620372060442947	1.1043279013779	0.0485928616182786
fosaa	Cfu0048260	chr13	22103770	22106553	K04379//proto-oncogene protein c-fos	GO:0003700//molecular_function DNA-binding transcription factor activity;GO:0006355//biological_process regulation of transcription, DNA-templated;GO:0003677//molecular_function DNA binding;GO:0006357//biological_process regulation of transcription by RNA polymerase II	PREDICTED: proto-oncogene c-Fos-like [Ictalurus punctatus]	Proto-oncogene c-Fos {ECO:0000313|EMBL:AHH40310.1} proto-oncogene c-Fos-like {ECO:0000313|RefSeq:XP_017330981.1} OS=Ictalurus punctatus (Channel catfish) (Silurus punctatus) Synonyms=LOC108269548 {ECO:0000313|RefSeq:XP_017330981.1} PE=2	Proto-oncogene c-Fos Cellular oncogene fos OS=Rattus norvegicus (Rat) Name=Fos PE=1	-0.665822	0.917610466707724	-1.26672	0.00637024173062543	-0.12122	0.949317634935759	-1.24916	0.0416010106246127
fosab	Cfu0086890	chr1	979088	981101	K04379//proto-oncogene protein c-fos	GO:0003677//molecular_function DNA binding;GO:0003700//molecular_function DNA-binding transcription factor activity;GO:0006357//biological_process regulation of transcription by RNA polymerase II;GO:0005667//cellular_component transcription factor complex;GO:0006355//biological_process regulation of transcription, DNA-templated	PREDICTED: proto-oncogene c-Fos-like [Ictalurus punctatus]	proto-oncogene c-Fos-like {ECO:0000313|RefSeq:XP_017317278.1} OS=Ictalurus punctatus (Channel catfish) (Silurus punctatus) Name=LOC108260991 {ECO:0000313|RefSeq:XP_017317278.1} PE=4	Proto-oncogene c-Fos Cellular oncogene fos OS=Takifugu rubripes (Japanese pufferfish) (Fugu rubripes) Name=fos PE=3	0.370245949569556	0.983119822052682	-0.908532	0.528056873900011	0.0610973364887933	0.982981660302868	-1.85609	0.0217269295266753
chuk	Cfu0187930	chr8	16659214	16676763	K04467//inhibitor of nuclear factor kappa-B kinase subunit alpha [EC:2.7.11.10]	GO:0008384//molecular_function IkappaB kinase activity;GO:0004672//molecular_function protein kinase activity;GO:0005524//molecular_function ATP binding;GO:0006468//biological_process protein phosphorylation	inhibitor of nuclear factor kappa-B kinase subunit alpha [Pangasianodon hypophthalmus] >XP_026796437.2 inhibitor of nuclear factor kappa-B kinase subunit alpha [Pangasianodon hypophthalmus] >XP_034158850.1 inhibitor of nuclear factor kappa-B kinase subunit alpha [Pangasianodon hypophthalmus] >XP_034158851.1 inhibitor of nuclear factor kappa-B kinase subunit alpha [Pangasianodon hypophthalmus]	Inhibitor of nuclear factor kappa-B kinase subunit alpha {ECO:0000313|EMBL:AUA60204.1} OS=Clarias batrachus (Walking catfish) (Silurus batrachus) PE=2	Inhibitor of nuclear factor kappa-B kinase subunit alpha Short=I kappa-B kinase alpha Short=IKK-A Short=IKK-alpha Short=IkBKA Short=IkappaB kinase EC=2.7.11.10 Conserved helix-loop-helix ubiquitous kinase I-kappa-B kinase 1 Short=IKK1 Nuclear factor NF-kappa-B inhibitor kinase alpha Short=NFKBIKA OS=Danio rerio (Zebrafish) (Brachydanio rerio) Name=chuk Synonyms=ikk1 ORFNames=zgc:56539 PE=1	1.97495608736699	0.0815520257420664	0.647852457379467	0.349893161617443	1.35882584609632	0.0101322807049001	0.452050670747653	0.197243708009257
ptpn13	Cfu0171290	chr9	30800190	30878183	K02374//tyrosine-protein phosphatase non-receptor type 13	GO:0004725//molecular_function protein tyrosine phosphatase activity;GO:0006470//biological_process protein dephosphorylation;GO:0005515//molecular_function protein binding;GO:0016311//biological_process dephosphorylation;GO:0016791//molecular_function phosphatase activity;GO:0005856//cellular_component cytoskeleton	tyrosine-protein phosphatase non-receptor type 13-like isoform X1, partial [Clarias magur]	Tyrosine-protein phosphatase non-receptor type 13 {ECO:0000256|PIRNR:PIRNR000933} EC=3.1.3.48 {ECO:0000256|PIRNR:PIRNR000933} OS=Ictalurus punctatus (Channel catfish) (Silurus punctatus) Name=ptpn13 {ECO:0000313|RefSeq:XP_017347794.1} PE=3	Tyrosine-protein phosphatase non-receptor type 13 EC=3.1.3.48 {ECO:0000269|PubMed:15611135, ECO:0000269|PubMed:19307596} Fas-associated protein-tyrosine phosphatase 1 Short=FAP-1 PTP-BAS Protein-tyrosine phosphatase 1E Short=PTP-E1 Short=hPTPE1 Protein-tyrosine phosphatase PTPL1 OS=Homo sapiens (Human) Name=PTPN13 Synonyms=PNP1, PTP1E, PTPL1 PE=1	1.16193678206204	0.821398257118768	-0.74419	0.396580596995098	-0.65025	0.484673420395018	-1.71635	6.01917426749259e-07
mapk3	Cfu0151790	chr19	24266484	24280848	K04371//mitogen-activated protein kinase 1/3 [EC:2.7.11.24]	GO:0004672//molecular_function protein kinase activity;GO:0005524//molecular_function ATP binding;GO:0006468//biological_process protein phosphorylation;GO:0004707//molecular_function MAP kinase activity	mitogen-activated protein kinase 3 [Clarias batrachus]	Mitogen-activated protein kinase {ECO:0000256|RuleBase:RU361165, ECO:0000256|SAAS:SAAS00574127} EC=2.7.11.24 {ECO:0000256|RuleBase:RU361165, ECO:0000256|SAAS:SAAS00574127} OS=Clarias batrachus (Walking catfish) (Silurus batrachus) Name=mapk3 {ECO:0000313|EMBL:AKC01948.1} PE=2	Mitogen-activated protein kinase 3 Short=MAP kinase 3 Short=MAPK 3 EC=2.7.11.24 ERT2 Extracellular signal-regulated kinase 1 Short=ERK-1 Insulin-stimulated MAP2 kinase MAP kinase isoform p44 Short=p44-MAPK MNK1 Microtubule-associated protein 2 kinase p44-ERK1 OS=Mus musculus (Mouse) Name=Mapk3 Synonyms=Erk1, Prkm3 PE=1	0.76363600630352	0.984413394456127	1.87263135220799	0.460149752021054	1.13239307423025	0.389268760309617	1.64679151466105	0.00386016602052542
bcl2a	Cfu0240230	chr23	11578992	11580342	K02161//apoptosis regulator Bcl-2	GO:0042981//biological_process regulation of apoptotic process;GO:0043066//biological_process negative regulation of apoptotic process	apoptosis regulator Bcl-2a [Pangasianodon hypophthalmus]	apoptosis regulator Bcl-2 {ECO:0000313|RefSeq:XP_017309129.1} OS=Ictalurus punctatus (Channel catfish) (Silurus punctatus) Name=bcl2 {ECO:0000313|RefSeq:XP_017309129.1} PE=4	Apoptosis regulator Bcl-2 OS=Gallus gallus (Chicken) Name=BCL2 Synonyms=BCL-2 PE=2	0.386469140633849	0.992614055433017	1.72979221403422	0.384699747633728	0.166746465890596	0.946075201288886	1.77042693716382	0.00703277483181416
bcl2l1	Cfu0222060	chr18	18262059	18290410	K04570//Bcl-2-like 1 (apoptosis regulator Bcl-X)	GO:0042981//biological_process regulation of apoptotic process	bcl-2-like protein 1 [Pangasianodon hypophthalmus] >XP_026776784.1 bcl-2-like protein 1 [Pangasianodon hypophthalmus] >XP_034168044.1 bcl-2-like protein 1 [Pangasianodon hypophthalmus]	Bcl-2-like protein 1 {ECO:0000313|EMBL:AGM39455.1} OS=Clarias batrachus (Walking catfish) (Silurus batrachus) PE=2	Bcl-2-like protein 1 Short=Bcl2-L-1 Apoptosis regulator Bcl-X OS=Mus musculus (Mouse) Name=Bcl2l1 Synonyms=Bcl2l, Bclx PE=1	0.434245715447666	0.969849470791264	0.519384217848005	0.615397297708005	0.925185296909144	0.408957797956296	1.39417533381013	0.00732602504302971
ctsd	Cfu0001600	chr17	3778325	3782488	N/A	GO:0004190//molecular_function aspartic-type endopeptidase activity;GO:0006508//biological_process proteolysis	pepsin A-like [Pangasianodon hypophthalmus]	pepsin A-like {ECO:0000313|RefSeq:XP_017338171.1} OS=Ictalurus punctatus (Channel catfish) (Silurus punctatus) Name=LOC108273458 {ECO:0000313|RefSeq:XP_017338171.1} PE=3	Pepsin A EC=3.4.23.1 Precursor OS=Rhinolophus ferrumequinum (Greater horseshoe bat) Name=PGA Synonyms=PGNA PE=2	0.31423594751352	0.993503275768777	-4.0339	0.0401520280850972	1.19505373027715	0.647324158558569	-3.36087	0.0467394319927352
ctso	Cfu0037250	chr11	2972159	2983170	K01374//cathepsin O [EC:3.4.22.42]	GO:0008234//molecular_function cysteine-type peptidase activity;GO:0006508//biological_process proteolysis	cathepsin O [Pangasianodon hypophthalmus]	cathepsin O {ECO:0000313|RefSeq:XP_017330673.1} OS=Ictalurus punctatus (Channel catfish) (Silurus punctatus) Name=ctso {ECO:0000313|RefSeq:XP_017330673.1} PE=3	Cathepsin O EC=3.4.22.42 Precursor OS=Mus musculus (Mouse) Name=Ctso PE=2	-0.710683	0.879985083922114	-1.55929	0.0382429087261046	-0.697862	0.47428448296324	-1.6096	1.38358384799492e-06
ctsf	Cfu0042870	chr11	29905004	29918126	K01373//cathepsin F [EC:3.4.22.41]	GO:0004869//molecular_function cysteine-type endopeptidase inhibitor activity;GO:0006508//biological_process proteolysis;GO:0008234//molecular_function cysteine-type peptidase activity	cathepsin F-like [Clarias magur]	Cathepsin F {ECO:0000313|EMBL:AHH38492.1} cathepsin W {ECO:0000313|RefSeq:XP_017329569.1} OS=Ictalurus punctatus (Channel catfish) (Silurus punctatus) Synonyms=ctsw {ECO:0000313|RefSeq:XP_017329569.1} PE=2	Cathepsin F EC=3.4.22.41 Precursor OS=Mus musculus (Mouse) Name=Ctsf PE=1	0.121544685708616	0.995442349234374	1.56374441432867	0.103229341834577	0.462311419742306	0.731373892270195	1.2204037991014	0.0387915516537498
napsa	Cfu0009530	chr14	1941871	1954921	K01379//cathepsin D [EC:3.4.23.5]	GO:0004190//molecular_function aspartic-type endopeptidase activity;GO:0006508//biological_process proteolysis	hypothetical protein AMELA_G00175760 [Ameiurus melas]	cathepsin D isoform X1 {ECO:0000313|RefSeq:XP_017336119.1} OS=Ictalurus punctatus (Channel catfish) (Silurus punctatus) Name=catd {ECO:0000313|RefSeq:XP_017336119.1} PE=3	Cathepsin D EC=3.4.23.5 Cathepsin D 12 kDa light chain Cathepsin D 9 kDa light chain Cathepsin D 34 kDa heavy chain Cathepsin D 30 kDa heavy chain Precursor OS=Rattus norvegicus (Rat) Name=Ctsd PE=1	0.862216630336433	0.752318310960557	2.91720712218227	6.29262735155497e-07	0.450465791935791	0.512332858616248	2.41611863260346	3.47305160167366e-07
gzm3	Cfu0211420	chr6	14698657	14705455	K01353//granzyme B [EC:3.4.21.79]	GO:0004252//molecular_function serine-type endopeptidase activity;GO:0006508//biological_process proteolysis	granzyme F-like [Pangasianodon hypophthalmus]	granzyme F-like isoform X2 {ECO:0000313|RefSeq:XP_017326427.1} OS=Ictalurus punctatus (Channel catfish) (Silurus punctatus) Name=LOC108267045 {ECO:0000313|RefSeq:XP_017326427.1} PE=3	Granzyme B(G,H) EC=3.4.21.79 CTLA-1 Cytotoxic cell protease 1 Short=CCP1 Fragmentin-2 Precursor OS=Mus musculus (Mouse) Name=Gzmb Synonyms=Ctla-1, Ctla1 PE=1	1.81515140924181	0.938592876579667	2.23430067176419	0.415780946209931	-3.66897	0.0248347662800708	-1.60413	0.234439687406652
casp6	Cfu0226030	chr8	769835	775664	K04396//caspase 6 [EC:3.4.22.59]	GO:0004197//molecular_function cysteine-type endopeptidase activity;GO:0006508//biological_process proteolysis;GO:0008234//molecular_function cysteine-type peptidase activity;GO:0006915//biological_process apoptotic process;GO:0097200//molecular_function cysteine-type endopeptidase activity involved in execution phase of apoptosis	hypothetical protein AMELA_G00054610 [Ameiurus melas]	caspase-6-like {ECO:0000313|RefSeq:XP_017318106.1} OS=Ictalurus punctatus (Channel catfish) (Silurus punctatus) Name=LOC108261848 {ECO:0000313|RefSeq:XP_017318106.1} PE=3	Caspase-6 Short=CASP-6 EC=3.4.22.59 Apoptotic protease Mch-2 Caspase-6 subunit p18 Caspase-6 subunit p11 Precursor OS=Mus musculus (Mouse) Name=Casp6 PE=1	-5.73983	1	-1.00776	0.816997192690573	-5.14464	0.00210916411038055	-5.58502	1.13381784937692e-05
lmnb2	Cfu0196390	chr16	15093727	15107635	K07611//lamin B	GO:0005198//molecular_function structural molecule activity;GO:0005882//cellular_component intermediate filament	lamin-B2, partial [Clarias magur]	lamin-B2 {ECO:0000313|RefSeq:XP_017333303.1} OS=Ictalurus punctatus (Channel catfish) (Silurus punctatus) Name=lmnb2 {ECO:0000313|RefSeq:XP_017333303.1} PE=3	Lamin-B2 Precursor OS=Gallus gallus (Chicken) Name=LMNB2 PE=2	0.642758861215391	0.96378268360312	1.72722117143177	0.183897343252122	0.436223038022057	0.712042419283917	1.41655495135561	0.00041794525953359
lmna	Cfu0093220	chr4	16565836	16590476	K12641//lamin A/C	GO:0005198//molecular_function structural molecule activity;GO:0005882//cellular_component intermediate filament	hypothetical protein KOW79_000680 [Hemibagrus wyckioides]	Lamin-A {ECO:0000313|EMBL:AHH39084.1} OS=Ictalurus punctatus (Channel catfish) (Silurus punctatus) Name=LMNA {ECO:0000313|EMBL:AHH39084.1} PE=2	Prelamin-A/C Lamin-A/C 70 kDa lamin Renal carcinoma antigen NY-REN-32 Precursor OS=Homo sapiens (Human) Name=LMNA Synonyms=LMN1 PE=1	1.56843570794365	0.88434176453106	1.32556481281211	0.548407372824107	0.656702493254906	0.572821491832553	1.27182422001189	0.034929016419549
Lysosome
Gene name	GeneID	chr	start	end	kegg	go	nr	trembl	swissprot	NT_T72vsNT_C_log2FoldChange	NT_T72vsNT_C_padj	NT_R72vsNT_C_log2FoldChange	NT_R72vsNT_C_padj	HT_T72vsHT_C_log2FoldChange	HT_T72vsHT_C_padj	HT_R72vsHT_C_log2FoldChange	HT_R72vsHT_C_padj
abcb9	Cfu0132390	chr5	7872473	7880160	K05656//ATP-binding cassette, subfamily B (MDR/TAP), member 9	GO:0005524//molecular_function ATP binding;GO:0016021//cellular_component integral component of membrane;GO:0042626//molecular_function ATPase activity, coupled to transmembrane movement of substances;GO:0055085//biological_process transmembrane transport;GO:0016887//molecular_function ATPase activity;GO:0005765//cellular_component lysosomal membrane;GO:0015440//molecular_function peptide-transpo…	PREDICTED: ATP-binding cassette sub-family B member 9 [Ictalurus punctatus]	ATP-binding cassette sub-family B member 9 {ECO:0000313|RefSeq:XP_017306684.1} OS=Ictalurus punctatus (Channel catfish) (Silurus punctatus) Name=abcb9 {ECO:0000313|RefSeq:XP_017306684.1} PE=4	ATP-binding cassette sub-family B member 9 ATP-binding cassette transporter 9 Short=ABC transporter 9 protein Short=mABCB9 TAP-like protein Short=TAPL OS=Mus musculus (Mouse) Name=Abcb9 Synonyms=Kiaa1520 PE=2	0.524860852088529	0.987823279028639	1.60931883837026	0.428008439138357	1.58169363031249	0.0531793658710426	1.74822235640702	0.00126739582739403
ap1m1	Cfu0160100	chr28	9738235	9756753	K12393//AP-1 complex subunit mu	GO:0006886//biological_process intracellular protein transport;GO:0016192//biological_process vesicle-mediated transport;GO:0030131//cellular_component clathrin adaptor complex	AP-1 complex subunit mu-1 [Danio rerio] >XP_017552652.1 AP-1 complex subunit mu-1 [Pygocentrus nattereri] >XP_022534536.1 AP-1 complex subunit mu-1 isoform X1 [Astyanax mexicanus] >XP_026781347.1 AP-1 complex subunit mu-1 [Pangasianodon hypophthalmus] >XP_027006649.1 AP-1 complex subunit mu-1 [Tachysurus fulvidraco] >XP_036412109.1 AP-1 complex subunit mu-1 [Colossoma macropomum]	AP-1 complex subunit mu-1 isoform X1 {ECO:0000313|RefSeq:XP_017351739.1} OS=Ictalurus punctatus (Channel catfish) (Silurus punctatus) Synonyms=ap1m1 {ECO:0000313|RefSeq:XP_017351739.1} PE=2	AP-1 complex subunit mu-1 AP-mu chain family member mu1A Adaptor protein complex AP-1 subunit mu-1 Adaptor-related protein complex 1 subunit mu-1 Clathrin assembly protein complex 1 mu-1 medium chain 1 Clathrin coat assembly protein AP47 Clathrin coat-associated protein AP47 Golgi adaptor HA1/AP1 adaptin mu-1 subunit Mu-adaptin 1 Mu1A-adaptin OS=Homo sapiens (Human) Name=AP1M1 Synonyms=CLTNM PE=1	0.559307792701455	0.983119822052682	1.58090973873298	0.311625870437847	0.713387373939085	0.578641824085637	1.1400665184449	0.0389392331266501
ap1m2	Cfu0009530	chr14	1941871	1954921	K01379//cathepsin D [EC:3.4.23.5]	GO:0004190//molecular_function aspartic-type endopeptidase activity;GO:0006508//biological_process proteolysis	hypothetical protein AMELA_G00175760 [Ameiurus melas]	cathepsin D isoform X1 {ECO:0000313|RefSeq:XP_017336119.1} OS=Ictalurus punctatus (Channel catfish) (Silurus punctatus) Name=catd {ECO:0000313|RefSeq:XP_017336119.1} PE=3	Cathepsin D EC=3.4.23.5 Cathepsin D 12 kDa light chain Cathepsin D 9 kDa light chain Cathepsin D 34 kDa heavy chain Cathepsin D 30 kDa heavy chain Precursor OS=Rattus norvegicus (Rat) Name=Ctsd PE=1	0.862216630336433	0.752318310960557	2.91720712218227	6.29262735155497e-07	0.450465791935791	0.512332858616248	2.41611863260346	3.47305160167366e-07
arsa	Cfu0119710	chr7	10520049	10531552	K01134//arylsulfatase A [EC:3.1.6.8]	GO:0008152//biological_process metabolic process;GO:0008484//molecular_function sulfuric ester hydrolase activity	arylsulfatase A [Tachysurus fulvidraco]	arylsulfatase A {ECO:0000313|RefSeq:XP_017321903.1} OS=Ictalurus punctatus (Channel catfish) (Silurus punctatus) Name=arsa {ECO:0000313|RefSeq:XP_017321903.1} PE=4	Arylsulfatase A Short=ASA EC=3.1.6.8 Cerebroside-sulfatase Precursor OS=Mus musculus (Mouse) Name=Arsa Synonyms=As2 PE=1	0.398733107161672	0.980276504919761	1.98691831560849	0.00702976054341847	0.19060849128475	0.826134434883798	1.44345092162934	3.49284357073107e-07
asah1b	Cfu0122250	chr22	2477810	2489218	K12348//acid ceramidase [EC:3.5.1.23]	N/A	hypothetical protein AMELA_G00276120 [Ameiurus melas]	Uncharacterized protein {ECO:0000313|Ensembl:ENSAMXP00000008513} OS=Astyanax mexicanus (Blind cave fish) (Astyanax fasciatus mexicanus) PE=4	Acid ceramidase Short=AC Short=ACDase Short=Acid CDase EC=3.5.1.23 {ECO:0000269|PubMed:7744740} Acylsphingosine deacylase N-acylsphingosine amidohydrolase Putative 32 kDa heart protein Short=PHP32 Acid ceramidase subunit alpha Acid ceramidase subunit beta Precursor OS=Homo sapiens (Human) Name=ASAH1 Synonyms=ASAH ORFNames=HSD-33, HSD33 PE=1	0.332837856131563	0.96378268360312	0.952508764172018	0.0782413127634691	0.186793936465778	0.806860292231449	1.15949596376173	0.000629248360554767
atp6ap1b	Cfu0219900	chr18	8469397	8479573	K03662//V-type H+-transporting ATPase S1 subunit	GO:0015991//biological_process ATP hydrolysis coupled proton transport;GO:0033180//cellular_component proton-transporting V-type ATPase, V1 domain;GO:0046933//molecular_function proton-transporting ATP synthase activity, rotational mechanism;GO:0046961//molecular_function proton-transporting ATPase activity, rotational mechanism	V-type proton ATPase subunit S1b [Pangasianodon hypophthalmus]	V-type proton ATPase subunit S1-like {ECO:0000313|RefSeq:XP_017342172.1} OS=Ictalurus punctatus (Channel catfish) (Silurus punctatus) Synonyms=LOC108275744 {ECO:0000313|RefSeq:XP_017342172.1} PE=2	V-type proton ATPase subunit S1 Short=V-ATPase subunit S1 Protein XAP-3 V-ATPase Ac45 subunit V-ATPase S1 accessory protein Vacuolar proton pump subunit S1 Precursor OS=Homo sapiens (Human) Name=ATP6AP1 Synonyms=ATP6IP1, ATP6S1, VATPS1, XAP3 PE=1	0.624193205064808	0.986489688782219	2.48177883311723	0.157504010994766	-0.178429	0.917917149072239	2.04940293084194	0.0011435398800695
cd164	Cfu0083630	chr1	13328419	13336207	K06546//CD164 antigen	N/A	hypothetical protein AMELA_G00018730 [Ameiurus melas]	sialomucin core protein 24 isoform X1 {ECO:0000313|RefSeq:XP_017348606.1} OS=Ictalurus punctatus (Channel catfish) (Silurus punctatus) Name=cd164 {ECO:0000313|RefSeq:XP_017348606.1} PE=4	Sialomucin core protein 24 Short=MUC-24 Endolyn Multi-glycosylated core protein 24 Short=MGC-24 Short=MGC-24v Precursor OS=Mus musculus (Mouse) Name=Cd164 PE=1	1.3364169260977	0.96378268360312	2.58030528379608	0.189755855860347	2.13112224479234	0.297699427741501	2.01635076543065	0.0214385690940364
cltcb	Cfu0037250	chr11	2972159	2983170	K01374//cathepsin O [EC:3.4.22.42]	GO:0008234//molecular_function cysteine-type peptidase activity;GO:0006508//biological_process proteolysis	cathepsin O [Pangasianodon hypophthalmus]	cathepsin O {ECO:0000313|RefSeq:XP_017330673.1} OS=Ictalurus punctatus (Channel catfish) (Silurus punctatus) Name=ctso {ECO:0000313|RefSeq:XP_017330673.1} PE=3	Cathepsin O EC=3.4.22.42 Precursor OS=Mus musculus (Mouse) Name=Ctso PE=2	-0.710683	0.879985083922114	-1.55929	0.0382429087261046	-0.697862	0.47428448296324	-1.6096	1.38358384799492e-06
ctns	Cfu0194270	chr16	22411425	22426318	K12386//cystinosin	N/A	cystinosin isoform X2 [Clarias magur]	cystinosin isoform X1 {ECO:0000313|RefSeq:XP_017334304.1, ECO:0000313|RefSeq:XP_017334305.1} OS=Ictalurus punctatus (Channel catfish) (Silurus punctatus) ECO:0000313|RefSeq:XP_017334305.1} PE=4	Cystinosin OS=Homo sapiens (Human) Name=CTNS PE=1	0.25383160790358	0.995103734741327	1.69477	0.375136076414489	8.86458321703112e-05	0.99993202973179	1.04715856559327	0.0187179186222556
fuca1	Cfu0106170	chr12	27913023	27920885	K01206//alpha-L-fucosidase [EC:3.2.1.51]	GO:0004560//molecular_function alpha-L-fucosidase activity;GO:0005975//biological_process carbohydrate metabolic process;GO:0006004//biological_process fucose metabolic process	alpha-L-fucosidase 1, tandem duplicate 2 [Pangasianodon hypophthalmus]	Alpha-L-fucosidase {ECO:0000256|PIRNR:PIRNR001092} EC=3.2.1.51 {ECO:0000256|PIRNR:PIRNR001092} OS=Ictalurus punctatus (Channel catfish) (Silurus punctatus) Synonyms=fuca1 {ECO:0000313|RefSeq:XP_017310377.1} PE=2	Tissue alpha-L-fucosidase EC=3.2.1.51 Alpha-L-fucosidase I Alpha-L-fucoside fucohydrolase 1 Short=Alpha-L-fucosidase 1 Precursor OS=Homo sapiens (Human) Name=FUCA1 ORFNames=Nbla10230 PE=1	-0.0997296	0.995103734741327	1.46854243690745	0.0305579323825318	-0.212681	0.815271837305604	1.1547518615468	0.00660141693115061
fuca2	Cfu0049060	chr13	19808803	19813158	K01206//alpha-L-fucosidase [EC:3.2.1.51]	GO:0004560//molecular_function alpha-L-fucosidase activity;GO:0005975//biological_process carbohydrate metabolic process;GO:0006004//biological_process fucose metabolic process	hypothetical protein AMELA_G00125750 [Ameiurus melas]	Alpha-L-fucosidase {ECO:0000256|PIRNR:PIRNR001092} EC=3.2.1.51 {ECO:0000256|PIRNR:PIRNR001092} OS=Ictalurus punctatus (Channel catfish) (Silurus punctatus) Synonyms=fuca2 {ECO:0000313|RefSeq:XP_017331783.1} PE=2	Plasma alpha-L-fucosidase EC=3.2.1.51 Alpha-L-fucoside fucohydrolase 2 Short=Alpha-L-fucosidase 2 Precursor OS=Homo sapiens (Human) Name=FUCA2 ORFNames=PSEC0151, UNQ227/PRO260 PE=1	0.0667416500416181	0.996804249392772	1.30879645475765	0.201706742557309	0.575484587845847	0.505945208022292	1.2246648909957	8.55823268892713e-05
gga1	Cfu0021430	chr3	35854751	35873804	K12404//ADP-ribosylation factor-binding protein GGA	GO:0005622//cellular_component intracellular;GO:0006886//biological_process intracellular protein transport;GO:0016192//biological_process vesicle-mediated transport;GO:0030131//cellular_component clathrin adaptor complex	hypothetical protein KOW79_010209 [Hemibagrus wyckioides]	ADP-ribosylation factor-binding protein GGA1 {ECO:0000313|RefSeq:XP_017337660.1} OS=Ictalurus punctatus (Channel catfish) (Silurus punctatus) Name=gga1 {ECO:0000313|RefSeq:XP_017337660.1} PE=4	ADP-ribosylation factor-binding protein GGA1 Gamma-adaptin-related protein 1 Golgi-localized, gamma ear-containing, ARF-binding protein 1 OS=Homo sapiens (Human) Name=GGA1 PE=1	0.773539976117637	0.983119822052682	1.04199009715357	0.685469184423182	0.405303390900653	0.625693300339398	1.09221219609839	0.0023576013000017
gnsa	Cfu0142920	chr21	15564511	15575481	K01137//N-acetylglucosamine-6-sulfatase [EC:3.1.6.14]	GO:0008152//biological_process metabolic process;GO:0008484//molecular_function sulfuric ester hydrolase activity;GO:0005764//cellular_component lysosome;GO:0008449//molecular_function N-acetylglucosamine-6-sulfatase activity;GO:0030203//biological_process glycosaminoglycan metabolic process	N-acetylglucosamine-6-sulfatase, partial [Clarias magur]	N-acetylglucosamine-6-sulfatase {ECO:0000256|PIRNR:PIRNR036666} EC=3.1.6.14 {ECO:0000256|PIRNR:PIRNR036666} Glucosamine-6-sulfatase {ECO:0000256|PIRNR:PIRNR036666} OS=Ictalurus punctatus (Channel catfish) (Silurus punctatus) Synonyms=gns {ECO:0000313|RefSeq:XP_017350066.1} PE=2	N-acetylglucosamine-6-sulfatase EC=3.1.6.14 Glucosamine-6-sulfatase Short=G6S Precursor OS=Homo sapiens (Human) Name=GNS PE=1	0.173374825657999	0.992703271628763	1.8160212603129	0.0211490500848008	0.264995358201683	0.788314564460406	1.44299428483362	4.87110903031187e-06
gusb	Cfu0167270	chr9	15773657	15789645	K01195//beta-glucuronidase [EC:3.2.1.31]	GO:0004553//molecular_function hydrolase activity, hydrolyzing O-glycosyl compounds;GO:0005975//biological_process carbohydrate metabolic process	hypothetical protein AMELA_G00254150 [Ameiurus melas]	Beta-glucuronidase {ECO:0000256|RuleBase:RU361154} EC=3.2.1.31 {ECO:0000256|RuleBase:RU361154} OS=Ictalurus punctatus (Channel catfish) (Silurus punctatus) Synonyms=gusb {ECO:0000313|RefSeq:XP_017315127.1} PE=2	Beta-glucuronidase EC=3.2.1.31 Precursor OS=Felis catus (Cat) (Felis silvestris catus) Name=GUSB PE=1	-0.144398	0.993503275768777	0.878234309383348	0.357994160603653	0.00455703475189335	0.998064337767874	1.03651332043866	0.0166715262668684
lamp1a	Cfu0211090	chr6	16131379	16136120	K06528//lysosomal-associated membrane protein 1/2	GO:0016020//cellular_component membrane	lysosome-associated membrane glycoprotein 1b [Pangasianodon hypophthalmus]	Uncharacterized protein {ECO:0000313|Ensembl:ENSPNAP00000034228} OS=Pygocentrus nattereri (Red-bellied piranha) PE=3	Lysosome-associated membrane glycoprotein 1 Short=LAMP-1 Short=Lysosome-associated membrane protein 1 Lysosome membrane glycoprotein LEP100 Precursor OS=Gallus gallus (Chicken) Name=LAMP1 PE=2	0.0901848925915293	0.995851509462523	1.92703288357156	0.0401520280850972	0.036998774292573	0.973709093523423	1.58424132563341	6.26561275986623e-07
lamp1b	Cfu0178720	chr24	9467344	9481852	K06528//lysosomal-associated membrane protein 1/2	GO:0016020//cellular_component membrane	lysosome-associated membrane glycoprotein 1, partial [Clarias magur]	Lysosome-associated membrane glycoprotein 1 {ECO:0000313|EMBL:AHH39686.1} OS=Ictalurus punctatus (Channel catfish) (Silurus punctatus) Name=LAMP1 {ECO:0000313|EMBL:AHH39686.1} PE=2	Lysosome-associated membrane glycoprotein 1 Short=LAMP-1 Short=Lysosome-associated membrane protein 1 CD107 antigen-like family member A Chromaffin granule-associated membrane glycoprotein IIA Precursor OS=Bos taurus (Bovine) Name=LAMP1 PE=1	0.739690865831157	0.971383045240394	2.3827035167798	0.149296560988378	0.462411748373874	0.679435726389747	2.48842634825803	1.7521405246443e-08
laptm4b	Cfu0106040	chr12	27641715	27651026	K12387//lysosomal-associated transmembrane protein	GO:0016021//cellular_component integral component of membrane	lysosomal-associated transmembrane protein 4B [Tachysurus fulvidraco]	Lysosomal-associated Transmembrane protein 4B {ECO:0000313|EMBL:AHH37909.1, ECO:0000313|RefSeq:XP_017309721.1} OS=Ictalurus punctatus (Channel catfish) (Silurus punctatus) Synonyms=laptm4b {ECO:0000313|RefSeq:XP_017309721.1} PE=2	Lysosomal-associated transmembrane protein 4B {ECO:0000250|UniProtKB:Q86VI4} OS=Rattus norvegicus (Rat) Name=Laptm4b {ECO:0000312|RGD:1311853} PE=2	-0.0216156	0.999500334476331	1.11395383986783	0.22290542304756	0.612105631875602	0.608721087383829	1.24948271007664	0.0104833123609578
lgmn	Cfu0181940	chr8	40097566	40110637	K01369//legumain [EC:3.4.22.34]	GO:0006508//biological_process proteolysis;GO:0008233//molecular_function peptidase activity	hypothetical protein AMELA_G00043030 [Ameiurus melas]	legumain {ECO:0000313|RefSeq:XP_017318847.1} OS=Ictalurus punctatus (Channel catfish) (Silurus punctatus) Name=lgmn {ECO:0000313|RefSeq:XP_017318847.1} PE=4	Legumain EC=3.4.22.34 Asparaginyl endopeptidase Protease, cysteine 1 Precursor OS=Bos taurus (Bovine) Name=LGMN Synonyms=PRSC1 PE=1	-0.0580772	0.99629009926606	1.51087163611404	0.00219768337386162	0.636721235754492	0.370482055570894	1.49758554913482	6.68486906520556e-06
m6pr	Cfu0093700	chr4	17764157	17768403	K10089//cation-dependent mannose-6-phosphate receptor	GO:0000323//cellular_component lytic vacuole;GO:0005537//molecular_function mannose binding;GO:0015578//molecular_function mannose transmembrane transporter activity;GO:0015761//biological_process mannose transmembrane transport;GO:0016021//cellular_component integral component of membrane	Cation-dependent mannose-6-phosphate receptor [Bagarius yarrelli]	Cation-dependent Mannose-6-phosphate receptor {ECO:0000313|EMBL:AHH38434.1, ECO:0000313|RefSeq:XP_017328863.1, ECO:0000313|RefSeq:XP_017328869.1} OS=Ictalurus punctatus (Channel catfish) (Silurus punctatus) ECO:0000313|RefSeq:XP_017328869.1} PE=2	Cation-dependent mannose-6-phosphate receptor Short=CD Man-6-P receptor Short=CD-MPR Precursor OS=Rattus norvegicus (Rat) Name=M6pr PE=1	0.230060655164652	0.990130983838323	1.88744432658515	0.0316082383351417	0.129378047530136	0.902010395920712	1.36749266734601	4.99304439650158e-06
nagpa	Cfu0096060	chr4	27157470	27189680	K01125//N-acetylglucosamine-1-phosphodiester alpha-N-acetylglucosaminidase [EC:3.1.4.45]	N/A	N-acetylglucosamine-1-phosphodiester alpha-N-acetylglucosaminidase isoform X1 [Pangasianodon hypophthalmus]	N-acetylglucosamine-1-phosphodiester alpha-N-acetylglucosaminidase isoform X1 {ECO:0000313|RefSeq:XP_017333148.1, ECO:0000313|RefSeq:XP_017333156.1} OS=Ictalurus punctatus (Channel catfish) (Silurus punctatus) ECO:0000313|RefSeq:XP_017333156.1} PE=4	N-acetylglucosamine-1-phosphodiester alpha-N-acetylglucosaminidase EC=3.1.4.45 Mannose 6-phosphate-uncovering enzyme Phosphodiester alpha-GlcNAcase Precursor OS=Bos taurus (Bovine) Name=NAGPA PE=1	0.348039891439369	0.992614055433017	1.74029102746884	0.38711473844489	-0.268375	0.817349659189671	1.19311643143732	0.00959785283626426
ncoa7	Cfu0084000	chr1	11289033	11309920	N/A	N/A	nuclear receptor coactivator 7-like isoform X1, partial [Clarias magur]	nuclear receptor coactivator 7-like isoform X1 {ECO:0000313|RefSeq:XP_017310086.1} OS=Ictalurus punctatus (Channel catfish) (Silurus punctatus) Name=LOC108257128 {ECO:0000313|RefSeq:XP_017310086.1} PE=4	Nuclear receptor coactivator 7 140 kDa estrogen receptor-associated protein Estrogen nuclear receptor coactivator 1 OS=Homo sapiens (Human) Name=NCOA7 Synonyms=ERAP140, ESNA1 ORFNames=Nbla00052, Nbla10993 PE=1	-0.35305	0.987471207141607	1.03084286541472	0.467848916411884	0.997266230860387	0.549029179606574	1.67170310378189	0.0177837630400024
neu1	Cfu0011340	chr14	7876061	7886650	K01186//sialidase-1 [EC:3.2.1.18]	GO:0004308//molecular_function exo-alpha-sialidase activity	sialidase-1-like [Pangasianodon hypophthalmus]	sialidase-1-like {ECO:0000313|RefSeq:XP_017336911.1} OS=Ictalurus punctatus (Channel catfish) (Silurus punctatus) Name=LOC108272740 {ECO:0000313|RefSeq:XP_017336911.1} PE=4	Sialidase-1 EC=3.2.1.18 Acetylneuraminyl hydrolase G9 sialidase Lysosomal sialidase N-acetyl-alpha-neuraminidase 1 Precursor OS=Homo sapiens (Human) Name=NEU1 Synonyms=NANH PE=1	0.580636188159689	0.987823279028639	1.32269065627975	0.575241600819115	0.974526006390036	0.298533339794678	1.48503552864654	0.00223874086583334
scarb2a	Cfu0130280	chr5	15867377	15880507	K12384//lysosome membrane protein 2	GO:0004872//molecular_function signaling receptor activity;GO:0005764//cellular_component lysosome;GO:0016020//cellular_component membrane	hypothetical protein AMELA_G00239640 [Ameiurus melas]	lysosome membrane protein 2 {ECO:0000313|RefSeq:XP_017307538.1} OS=Ictalurus punctatus (Channel catfish) (Silurus punctatus) Name=scarb2 {ECO:0000313|RefSeq:XP_017307538.1} PE=3	Lysosome membrane protein 2 85 kDa lysosomal membrane sialoglycoprotein Short=LGP85 CD36 antigen-like 2 Lysosome membrane protein II Short=LIMP II Scavenger receptor class B member 2 OS=Rattus norvegicus (Rat) Name=Scarb2 Synonyms=Cd36l2, Limpii PE=1	0.24287242023212	0.992614055433017	1.76219057723585	0.186042575683215	0.385476145476188	0.701995886930136	1.90316186355656	0.000168765553104127
scarb2b	Cfu0172110	chr9	33984473	34029813	K12384//lysosome membrane protein 2	GO:0016020//cellular_component membrane;GO:0004872//molecular_function signaling receptor activity;GO:0005764//cellular_component lysosome	lysosome membrane protein 2-like, partial [Clarias magur]	lysosome membrane protein 2-like {ECO:0000313|RefSeq:XP_017347672.1} OS=Ictalurus punctatus (Channel catfish) (Silurus punctatus) Name=LOC108278698 {ECO:0000313|RefSeq:XP_017347672.1} PE=3	Lysosome membrane protein 2 85 kDa lysosomal membrane sialoglycoprotein Short=LGP85 CD36 antigen-like 2 Lysosome membrane protein II Short=LIMP II Scavenger receptor class B member 2 OS=Rattus norvegicus (Rat) Name=Scarb2 Synonyms=Cd36l2, Limpii PE=1	-0.7623	0.900626027044505	1.55423368252445	0.0492296249201206	1.37827230756372	0.00226455271460599	2.05562774671922	4.92935452622386e-11
scarb2c	Cfu0172130	chr9	34042765	34067507	K12384//lysosome membrane protein 2	GO:0016020//cellular_component membrane;GO:0004872//molecular_function signaling receptor activity;GO:0005764//cellular_component lysosome	hypothetical protein AMELA_G00203520 [Ameiurus melas]	Lysosome membrane protein 2 {ECO:0000313|EMBL:AHH37159.1} lysosome membrane protein 2-like {ECO:0000313|RefSeq:XP_017347673.1} OS=Ictalurus punctatus (Channel catfish) (Silurus punctatus) Synonyms=LOC108278699 {ECO:0000313|RefSeq:XP_017347673.1} PE=2	Lysosome membrane protein 2 85 kDa lysosomal membrane sialoglycoprotein Short=LGP85 CD36 antigen-like 2 Lysosome membrane protein II Short=LIMP II Scavenger receptor class B member 2 OS=Rattus norvegicus (Rat) Name=Scarb2 Synonyms=Cd36l2, Limpii PE=1	0.0498285543723087	0.996804249392772	2.00192100406928	0.00437636269247549	0.970839644454489	0.419924706469661	2.25385529717298	1.28604435122326e-08
slc11a2	Cfu0099780	chr12	3743102	3764958	K12347//natural resistance-associated macrophage protein 1	GO:0016020//cellular_component membrane;GO:0030001//biological_process metal ion transport;GO:0046873//molecular_function metal ion transmembrane transporter activity	hypothetical protein AMELA_G00005340 [Ameiurus melas]	natural resistance-associated macrophage protein large transcript isoform X1 {ECO:0000313|RefSeq:XP_017351938.1, ECO:0000313|RefSeq:XP_017351939.1} OS=Ictalurus punctatus (Channel catfish) (Silurus punctatus) ECO:0000313|RefSeq:XP_017351939.1} PE=3	Natural resistance-associated macrophage protein 2 Short=NRAMP 2 Divalent cation transporter 1 Divalent metal transporter 1 Short=DMT-1 Solute carrier family 11 member 2 OS=Homo sapiens (Human) Name=SLC11A2 Synonyms=DCT1, DMT1, NRAMP2 ORFNames=OK/SW-cl.20 PE=1	1.07757510851907	0.961458771000688	1.0175994005961	0.674807134603974	0.599814008970937	0.545813038656941	1.00897781013642	0.0160906547897974
slc17a5	Cfu0187550	chr8	17877826	17891120	K12301//MFS transporter, ACS family, solute carrier family 17 (sodium-dependent inorganic phosphate cotransporter), member 5	GO:0016021//cellular_component integral component of membrane;GO:0055085//biological_process transmembrane transport	Elongation factor 1-alpha 1 [Clarias magur]	Sialin {ECO:0000313|EMBL:AHH42301.1, ECO:0000313|RefSeq:XP_017320087.1} OS=Ictalurus punctatus (Channel catfish) (Silurus punctatus) Synonyms=slc17a5 {ECO:0000313|RefSeq:XP_017320087.1} PE=2	Sialin H(+)/nitrate cotransporter H(+)/sialic acid cotransporter Short=AST Membrane glycoprotein HP59 Solute carrier family 17 member 5 Vesicular H(+)/Aspartate-glutamate cotransporter OS=Homo sapiens (Human) Name=SLC17A5 PE=1	-0.385352	0.992146197763309	2.40723926701538	0.151071473930975	0.28700131297792	0.83408070438115	1.76084638954332	1.65658270625787e-05
sort1a	Cfu0112320	chr14	32178960	32208761	K12388//sortilin	GO:0016021//cellular_component integral component of membrane	sortilin, partial [Clarias magur]	Sortilin {ECO:0000256|SAAS:SAAS00711445} OS=Ictalurus punctatus (Channel catfish) (Silurus punctatus) ECO:0000313|RefSeq:XP_017305946.1, ECO:0000313|RefSeq:XP_017305947.1} PE=2	Sortilin Precursor OS=Danio rerio (Zebrafish) (Brachydanio rerio) Name=sort1 PE=2	0.278488076178591	0.986489688782219	0.740941335761353	0.417239750595691	0.239080989797068	0.805473266390911	1.18206868837929	0.00127064155850212
sort1b	Cfu0058540	chr10	24360485	24381738	K12388//sortilin	GO:0016021//cellular_component integral component of membrane	hypothetical protein AMELA_G00261690 [Ameiurus melas]	Sortilin {ECO:0000256|SAAS:SAAS00711445} OS=Ictalurus punctatus (Channel catfish) (Silurus punctatus) Name=LOC108265432 {ECO:0000313|RefSeq:XP_017323215.1} PE=4	Sortilin Precursor OS=Danio rerio (Zebrafish) (Brachydanio rerio) Name=sort1 PE=2	0.0414638437925551	0.996804249392772	1.60061573931044	0.00437636269247549	0.938811677982092	0.427795505311112	1.94592014882511	0.000340099655964094
wdr7	Cfu0171150	chr9	30232765	30393027	N/A	GO:0005515//molecular_function protein binding	WD repeat-containing protein 7 isoform X2 [Pangasianodon hypophthalmus]	WD repeat-containing protein 7 {ECO:0000313|RefSeq:XP_017347502.1} OS=Ictalurus punctatus (Channel catfish) (Silurus punctatus) Name=wdr7 {ECO:0000313|RefSeq:XP_017347502.1} PE=4	WD repeat-containing protein 7 Rabconnectin-3 beta TGF-beta resistance-associated protein TRAG OS=Homo sapiens (Human) Name=WDR7 Synonyms=KIAA0541, TRAG PE=1	0.245362723428615	0.990058803580649	1.42742625855694	0.191712695435257	0.764623874723143	0.551406953228488	1.5271685665687	0.00422265735273785
tpp1	Cfu0051240	chr13	12659720	12666691	K01279//tripeptidyl-peptidase I [EC:3.4.14.9]	GO:0006508//biological_process proteolysis;GO:0008236//molecular_function serine-type peptidase activity	tripeptidyl-peptidase 1 [Pangasianodon hypophthalmus]	tripeptidyl-peptidase 1 {ECO:0000313|RefSeq:XP_017331944.1} OS=Ictalurus punctatus (Channel catfish) (Silurus punctatus) Name=tpp1 {ECO:0000313|RefSeq:XP_017331944.1} PE=4	Tripeptidyl-peptidase 1 Short=TPP-1 EC=3.4.14.9 Lysosomal pepstatin-insensitive protease Short=LPIC Tripeptidyl aminopeptidase Tripeptidyl-peptidase I Short=TPP-I Precursor OS=Canis lupus familiaris (Dog) (Canis familiaris) Name=TPP1 Synonyms=CLN2 PE=3	-0.228686	0.990058803580649	1.1762013676835	0.0479831930894679	-0.0325036	0.982915422113454	1.10039579929245	0.00369130547067568
smpd1	Cfu0032770	chr20	18719652	18725429	K12350//sphingomyelin phosphodiesterase [EC:3.1.4.12]	GO:0016787//molecular_function hydrolase activity	sphingomyelin phosphodiesterase [Clarias magur]	Sphingomyelin phosphodiesterase {ECO:0000256|PIRNR:PIRNR000948} EC=3.1.4.12 {ECO:0000256|PIRNR:PIRNR000948} OS=Ictalurus punctatus (Channel catfish) (Silurus punctatus) Name=smpd1 {ECO:0000313|RefSeq:XP_017344566.1} PE=3	Sphingomyelin phosphodiesterase EC=3.1.4.12 {ECO:0000269|PubMed:15877209, ECO:0000269|PubMed:1718266, ECO:0000269|PubMed:1840600, ECO:0000269|PubMed:18815062, ECO:0000269|PubMed:26084044, ECO:0000269|PubMed:8702487} Acid sphingomyelinase {ECO:0000303|PubMed:27349982} Short=aSMase Precursor OS=Homo sapiens (Human) Name=SMPD1 Synonyms=ASM PE=1	0.1855375965301	0.995442349234374	1.86651197169309	0.354493018291568	0.210437260948997	0.83165032002569	1.01472689583085	0.00314033585289131
Phagosome
Gene name	GeneID	chr	start	end	kegg	go	nr	trembl	swissprot	NT_T72vsNT_C_log2FoldChange	NT_T72vsNT_C_padj	NT_R72vsNT_C_log2FoldChange	NT_R72vsNT_C_padj	HT_T72vsHT_C_log2FoldChange	HT_T72vsHT_C_padj	HT_R72vsHT_C_log2FoldChange	HT_R72vsHT_C_padj
atp6ap1b	Cfu0219900	chr18	8469397	8479573	K03662//V-type H+-transporting ATPase S1 subunit	GO:0015991//biological_process ATP hydrolysis coupled proton transport;GO:0033180//cellular_component proton-transporting V-type ATPase, V1 domain;GO:0046933//molecular_function proton-transporting ATP synthase activity, rotational mechanism;GO:0046961//molecular_function proton-transporting ATPase activity, rotational mechanism	V-type proton ATPase subunit S1b [Pangasianodon hypophthalmus]	V-type proton ATPase subunit S1-like {ECO:0000313|RefSeq:XP_017342172.1} OS=Ictalurus punctatus (Channel catfish) (Silurus punctatus) Synonyms=LOC108275744 {ECO:0000313|RefSeq:XP_017342172.1} PE=2	V-type proton ATPase subunit S1 Short=V-ATPase subunit S1 Protein XAP-3 V-ATPase Ac45 subunit V-ATPase S1 accessory protein Vacuolar proton pump subunit S1 Precursor OS=Homo sapiens (Human) Name=ATP6AP1 Synonyms=ATP6IP1, ATP6S1, VATPS1, XAP3 PE=1	0.624193205064808	0.986489688782219	2.48177883311723	0.157504010994766	-0.178429	0.917917149072239	2.04940293084194	0.0011435398800695
atp6v1ab	Cfu0241800	chr23	3583393	3595206	K02145//V-type H+-transporting ATPase subunit A [EC:3.6.3.14]	GO:0046034//biological_process ATP metabolic process;GO:0005524//molecular_function ATP binding;GO:0015992//biological_process proton transmembrane transport	V-type proton ATPase catalytic subunit A [Clarias magur]	V-type proton ATPase catalytic subunit A {ECO:0000313|RefSeq:XP_017309168.1} OS=Ictalurus punctatus (Channel catfish) (Silurus punctatus) Name=atp6v1a {ECO:0000313|RefSeq:XP_017309168.1} PE=3	V-type proton ATPase catalytic subunit A Short=V-ATPase subunit A EC=3.6.3.14 V-ATPase 69 kDa subunit Vacuolar proton pump subunit alpha OS=Mus musculus (Mouse) Name=Atp6v1a Synonyms=Atp6a1, Atp6a2, Atp6v1a1 PE=1	-0.663129	0.907953190280279	0.944784847952444	0.0762772306132286	0.543596068377587	0.621823774972154	1.14330759299625	0.0106819179605191
atp6v1ba	Cfu0046370	chr13	29432215	29442684	K02147//V-type H+-transporting ATPase subunit B	GO:0015992//biological_process proton transmembrane transport;GO:0046034//biological_process ATP metabolic process;GO:0005524//molecular_function ATP binding	V-type proton ATPase subunit B, brain isoform [Bagarius yarrelli]	ATPase, H+ transporting, lysosomal, V1 subunit B, member a {ECO:0000313|Ensembl:ENSMMOP00000009296} OS=Mola mola (Ocean sunfish) (Tetraodon mola) PE=4	V-type proton ATPase subunit B, brain isoform Short=V-ATPase subunit B 2 Endomembrane proton pump 58 kDa subunit HO57 Vacuolar proton pump subunit B 2 OS=Homo sapiens (Human) Name=ATP6V1B2 Synonyms=ATP6B2, VPP3 PE=1	0.619949259249082	0.95024137180253	2.63678664821997	9.59965674143864e-05	0.617284006641794	0.66368643211444	2.16935622563643	1.65862022093584e-05
atpv0e2	Cfu0126690	chr5	31031334	31035118	K02153//V-type H+-transporting ATPase subunit e	GO:0015078//molecular_function proton transmembrane transporter activity;GO:0015991//biological_process ATP hydrolysis coupled proton transport;GO:0033179//cellular_component proton-transporting V-type ATPase, V0 domain	ATPase H+ transporting V0 subunit e2 [Pygocentrus nattereri] >XP_026868346.1 ATPase H+ transporting V0 subunit e2 [Electrophorus electricus] >XP_026868347.1 ATPase H+ transporting V0 subunit e2 [Electrophorus electricus]	V-type proton ATPase subunit {ECO:0000256|PIRNR:PIRNR038097} OS=Ictalurus punctatus (Channel catfish) (Silurus punctatus) Name=LOC108280382 {ECO:0000313|RefSeq:XP_017350786.1} PE=3	V-type proton ATPase subunit e 2 Short=V-ATPase subunit e 2 Lysosomal 9 kDa H(+)-transporting ATPase V0 subunit e2 Vacuolar proton pump subunit e 2 OS=Homo sapiens (Human) Name=ATP6V0E2 Synonyms=ATP6V0E2L, C7orf32 PE=2	-0.228279	0.990130983838323	1.69125886926326	0.0914210632966667	0.786293491599362	0.606297015997732	1.43784538444596	0.0455105600980004
calr3b	Cfu0160070	chr28	9606731	9611476	K08057//calreticulin	GO:0005509//molecular_function calcium ion binding;GO:0005783//cellular_component endoplasmic reticulum;GO:0006457//biological_process protein folding;GO:0051082//molecular_function unfolded protein binding	calreticulin 3b [Pangasianodon hypophthalmus]	Calreticulin {ECO:0000313|EMBL:AHH38453.1} calreticulin-like {ECO:0000313|RefSeq:XP_017351704.1} OS=Ictalurus punctatus (Channel catfish) (Silurus punctatus) Synonyms=LOC108280796 {ECO:0000313|RefSeq:XP_017351704.1} PE=2	Calreticulin CRP55 Calregulin Endoplasmic reticulum resident protein 60 Short=ERp60 HACBP grp60 Precursor OS=Homo sapiens (Human) Name=CALR Synonyms=CRTC PE=1	1.21897766004971	0.365834282581559	0.590232632019948	0.467579167530148	1.34239477894673	0.000446178204176232	1.13813383197453	0.00010802449289823
canx	Cfu0039080	chr11	12731306	12756707	K08054//calnexin	GO:0005509//molecular_function calcium ion binding;GO:0005783//cellular_component endoplasmic reticulum;GO:0006457//biological_process protein folding;GO:0051082//molecular_function unfolded protein binding	calnexin, partial [Clarias magur]	Calnexin {ECO:0000313|EMBL:AAQ18011.1} calnexin precursor {ECO:0000313|RefSeq:NP_001187109.1} OS=Ictalurus punctatus (Channel catfish) (Silurus punctatus) Synonyms=canx {ECO:0000313|RefSeq:NP_001187109.1} PE=2	Calnexin IP90 Major histocompatibility complex class I antigen-binding protein p88 p90 Precursor OS=Homo sapiens (Human) Name=CANX PE=1	0.79634374642491	0.868489178452949	1.05529016993232	0.296639056645274	0.690913917739877	0.365596777546567	1.41374049092768	3.3787764536155e-05
mhc1uxa2	Cfu0133740	chr5	2498721	2517082	N/A	N/A	hypothetical protein KOW79_018429 [Hemibagrus wyckioides]	BOLA class I histocompatibility antigen, alpha chain BL3-7-like isoform X2 {ECO:0000313|RefSeq:XP_017306865.1} OS=Ictalurus punctatus (Channel catfish) (Silurus punctatus) Name=LOC108255434 {ECO:0000313|RefSeq:XP_017306865.1} PE=3	Major histocompatibility complex class I-related gene protein Short=MHC class I-related gene protein Class I histocompatibility antigen-like protein Precursor OS=Mus musculus (Mouse) Name=Mr1 Synonyms=Mr1a PE=1	0.355993498435358	0.992614055433017	1.68524884320168	0.37864121043905	-0.642232	0.713327602343184	1.47187524660889	0.049541644319035
pikfyve	Cfu0211290	chr6	15059075	15090620	K00921//1-phosphatidylinositol-3-phosphate 5-kinase [EC:2.7.1.150]	GO:0035556//biological_process intracellular signal transduction;GO:0046872//molecular_function metal ion binding;GO:0005524//molecular_function ATP binding;GO:0016307//molecular_function phosphatidylinositol phosphate kinase activity;GO:0046488//biological_process phosphatidylinositol metabolic process	1-phosphatidylinositol 3-phosphate 5-kinase isoform X2 [Pangasianodon hypophthalmus]	1-phosphatidylinositol 3-phosphate 5-kinase isoform X1 {ECO:0000313|RefSeq:XP_017324858.1} OS=Ictalurus punctatus (Channel catfish) (Silurus punctatus) Name=pikfyve {ECO:0000313|RefSeq:XP_017324858.1} PE=4	1-phosphatidylinositol 3-phosphate 5-kinase Short=Phosphatidylinositol 3-phosphate 5-kinase EC=2.7.1.150 FYVE finger-containing phosphoinositide kinase PIKfyve Phosphatidylinositol 3-phosphate 5-kinase type III Short=PIPkin-III Short=Type III PIP kinase p235 OS=Mus musculus (Mouse) Name=Pikfyve Synonyms=Kiaa0981, Pip5k3 PE=1	-0.250919	0.986489688782219	-1.39056	0.0177364795669481	-0.49033	0.581196139599874	-1.53653	5.65295999432147e-06
rab5aa	Cfu0108970	chr14	19351017	19376011	K07887//Ras-related protein Rab-5A	GO:0003924//molecular_function GTPase activity;GO:0005525//molecular_function GTP binding	RAB5A, member RAS oncogene family, a [Notolabrus celidotus] >XP_034560837.1 RAB5A, member RAS oncogene family, a [Notolabrus celidotus] >XP_034560838.1 RAB5A, member RAS oncogene family, a [Notolabrus celidotus] >XP_034560839.1 RAB5A, member RAS oncogene family, a [Notolabrus celidotus]	Rab5a protein {ECO:0000313|EMBL:AAI65915.1} OS=Danio rerio (Zebrafish) (Brachydanio rerio) Synonyms=rab5a {ECO:0000313|EMBL:AAI65915.1} PE=2	Ras-related protein Rab-5A OS=Mus musculus (Mouse) Name=Rab5a Synonyms=nnyRab5a PE=1	0.708102612204202	0.983749154475982	1.65115943835762	0.462087865530461	0.523490632741871	0.629633826036916	1.43926689376086	8.62117583397782e-05
rab5ab	Cfu0238040	chr23	22616746	22627017	K07887//Ras-related protein Rab-5A	GO:0003924//molecular_function GTPase activity;GO:0005525//molecular_function GTP binding	hypothetical protein AMELA_G00226080 [Ameiurus melas]	Ras-related protein Rab-5A {ECO:0000313|EMBL:ADO28716.1, ECO:0000313|RefSeq:NP_001187496.1} EC=3.6.5.1 {ECO:0000313|EMBL:ADO28716.1, ECO:0000313|RefSeq:NP_001187496.1} EC=3.6.5.2 {ECO:0000313|EMBL:ADO28716.1, ECO:0000313|RefSeq:NP_001187496.1} EC=3.6.5.3 {ECO:0000313|EMBL:ADO28716.1, ECO:0000313|RefSeq:NP_001187496.1} EC=3.6.5.4 {ECO:0000313|EMBL:ADO28716.1, ECO:0000313|RefSeq:NP_001187496.1} ras…	Ras-related protein Rab-5A OS=Mus musculus (Mouse) Name=Rab5a Synonyms=nnyRab5a PE=1	0.759752215541978	0.916300578638676	1.74682365558834	0.0569551143825286	0.42256786809228	0.667707270161726	1.12174912303084	0.00421306477876526
rab5b	Cfu0212080	chr6	12578099	12594998	K07888//Ras-related protein Rab-5B	GO:0003924//molecular_function GTPase activity;GO:0005525//molecular_function GTP binding	ras-related protein Rab-5B-like [Tachysurus fulvidraco]	Ras-related protein Rab-5B {ECO:0000313|EMBL:AHH39767.1} ras-related protein Rab-5B-like {ECO:0000313|RefSeq:XP_017325093.1} OS=Ictalurus punctatus (Channel catfish) (Silurus punctatus) Synonyms=LOC108266395 {ECO:0000313|RefSeq:XP_017325093.1} PE=2	Ras-related protein Rab-5B OS=Gallus gallus (Chicken) Name=RAB5B ORFNames=RCJMB04_32j11 PE=2	0.248281372420683	0.988450716681955	0.996730574233878	0.257550771805851	0.585202236309455	0.518779449238677	1.38143785149183	0.000156845582236183
tap1	Cfu0237960	chr23	23194647	23209358	K05653//ATP-binding cassette, subfamily B (MDR/TAP), member 2	GO:0005524//molecular_function ATP binding;GO:0016021//cellular_component integral component of membrane;GO:0042626//molecular_function ATPase activity, coupled to transmembrane movement of substances;GO:0055085//biological_process transmembrane transport;GO:0016887//molecular_function ATPase activity;GO:0015440//molecular_function peptide-transporting ATPase activity;GO:0019885//biological_proce…	antigen peptide transporter 1 [Pangasianodon hypophthalmus] >XP_026780510.2 antigen peptide transporter 1 [Pangasianodon hypophthalmus] >XP_026780511.2 antigen peptide transporter 1 [Pangasianodon hypophthalmus] >XP_026780512.2 antigen peptide transporter 1 [Pangasianodon hypophthalmus] >XP_034154151.1 antigen peptide transporter 1 [Pangasianodon hypophthalmus]	antigen Peptide transporter 1 {ECO:0000313|EMBL:AHH41691.1, ECO:0000313|RefSeq:XP_017308572.1, ECO:0000313|RefSeq:XP_017308573.1} OS=Ictalurus punctatus (Channel catfish) (Silurus punctatus) ECO:0000313|RefSeq:XP_017308573.1, ECO:0000313|RefSeq:XP_017308574.1} PE=2	Antigen peptide transporter 1 Short=APT1 ATP-binding cassette sub-family B member 2 Peptide transporter TAP1 OS=Gorilla gorilla gorilla (Western lowland gorilla) Name=TAP1 PE=2	0.411624811079842	0.992057438172269	2.43823811309114	0.22620302387311	0.350751863489147	0.691162358940332	1.80507072757098	1.20715704949192e-09
tfr1a	Cfu0160970	chr28	12589386	12607649	K06503//transferrin receptor	N/A	transferrin receptor protein 1-like [Pangasianodon hypophthalmus] >XP_026802056.2 transferrin receptor protein 1-like [Pangasianodon hypophthalmus]	transferrin receptor protein 1-like {ECO:0000313|RefSeq:XP_017351000.1} OS=Ictalurus punctatus (Channel catfish) (Silurus punctatus) Name=LOC108280488 {ECO:0000313|RefSeq:XP_017351000.1} PE=4	Transferrin receptor protein 1 Short=TR Short=TfR Short=TfR1 Short=Trfr OS=Cricetulus griseus (Chinese hamster) (Cricetulus barabensis griseus) Name=TFRC PE=2	0.797737757202998	0.983119822052682	2.42611404341309	0.207996548381526	0.00986509100270423	0.995045184902247	2.29934267295156	3.7339058017936e-06
tfr1b	Cfu0242610	chr23	736821	750210	K06503//transferrin receptor	N/A	transferrin receptor 1b [Pangasianodon hypophthalmus]	Transferrin receptor protein 1 {ECO:0000313|EMBL:AHH42443.1} transferrin receptor protein 1-like {ECO:0000313|RefSeq:XP_017309204.1, ECO:0000313|RefSeq:XP_017309205.1} OS=Ictalurus punctatus (Channel catfish) (Silurus punctatus) ECO:0000313|RefSeq:XP_017309205.1} PE=2	Transferrin receptor protein 1 Short=TR Short=TfR Short=TfR1 Short=Trfr OS=Pongo abelii (Sumatran orangutan) (Pongo pygmaeus abelii) Name=TFRC PE=2	0.335162399502033	0.983119822052682	1.12069111475055	0.271823829044608	0.734748829308017	0.43323656049981	1.68598831166478	1.90760307123986e-05
tubb4b	Cfu0166440	chr9	12927646	12930501	K07375//tubulin beta	GO:0005200//molecular_function structural constituent of cytoskeleton;GO:0005525//molecular_function GTP binding;GO:0005874//cellular_component microtubule;GO:0007017//biological_process microtubule-based process;GO:0003924//molecular_function GTPase activity	beta-tubulin family protein [Pangasianodon hypophthalmus] >XP_026854349.1 beta-tubulin family protein [Electrophorus electricus]	Tubulin beta chain {ECO:0000256|RuleBase:RU000352} OS=Scleropages formosus (Asian bonytongue) (Osteoglossum formosum) Name=tubb4b {ECO:0000313|RefSeq:XP_018588384.1} PE=3	Tubulin beta-4B chain Tubulin beta-2 chain Tubulin beta-2C chain OS=Homo sapiens (Human) Name=TUBB4B Synonyms=TUBB2C PE=1	-0.269061	0.990130983838323	0.710034057029672	0.496115533001129	-0.289321	0.855547061435949	1.27203989637516	0.0462256998328873
tubb5	Cfu0091080	chr4	10849861	10855642	K07375//tubulin beta	GO:0005874//cellular_component microtubule;GO:0007017//biological_process microtubule-based process;GO:0003924//molecular_function GTPase activity;GO:0005200//molecular_function structural constituent of cytoskeleton;GO:0005525//molecular_function GTP binding	hypothetical protein HF521_017303 [Silurus meridionalis]	Tubulin beta chain {ECO:0000256|RuleBase:RU000352} OS=Ictalurus punctatus (Channel catfish) (Silurus punctatus) ECO:0000313|RefSeq:XP_017324862.1} PE=2	Tubulin beta chain Tubulin beta-5 chain OS=Xenopus laevis (African clawed frog) Name=tubb Synonyms=tubb5 PE=2	-0.540754	0.972807171371263	1.16844888954249	0.335894196123966	0.34819916544681	0.783281741161213	1.07356881904509	0.0438949348694172
Ribosome
Gene name	GeneID	chr	start	end	kegg	go	nr	trembl	swissprot	NT_T72vsNT_C_log2FoldChange	NT_T72vsNT_C_padj	NT_R72vsNT_C_log2FoldChange	NT_R72vsNT_C_padj	HT_T72vsHT_C_log2FoldChange	HT_T72vsHT_C_padj	HT_R72vsHT_C_log2FoldChange	HT_R72vsHT_C_padj
mrpl30	Cfu0210520	chr6	17979984	17984978	K02907//large subunit ribosomal protein L30	GO:0003735//molecular_function structural constituent of ribosome;GO:0006412//biological_process translation;GO:0015934//cellular_component large ribosomal subunit	hypothetical protein KOW79_005252 [Hemibagrus wyckioides]	39S ribosomal protein L30, mitochondrial {ECO:0000313|RefSeq:XP_017325608.1} OS=Ictalurus punctatus (Channel catfish) (Silurus punctatus) Name=mrpl30 {ECO:0000313|RefSeq:XP_017325608.1} PE=4	39S ribosomal protein L30, mitochondrial Short=L30mt Short=MRP-L30 Precursor OS=Macaca fascicularis (Crab-eating macaque) (Cynomolgus monkey) Name=MRPL30 ORFNames=QtsA-17076 PE=2	-0.555138	0.89441025923637	-0.481049	0.602277056276736	-0.695437	0.275898085856399	-1.19768	3.08736308248189e-05
mrps15	Cfu0094860	chr4	23339712	23348645	K02956//small subunit ribosomal protein S15	GO:0003735//molecular_function structural constituent of ribosome;GO:0005840//cellular_component ribosome;GO:0006412//biological_process translation;GO:0005622//cellular_component intracellular	28S ribosomal protein S15, mitochondrial [Pangasianodon hypophthalmus]	28S ribosomal protein S15, mitochondrial {ECO:0000313|RefSeq:XP_017330993.1} OS=Ictalurus punctatus (Channel catfish) (Silurus punctatus) Name=mrps15 {ECO:0000313|RefSeq:XP_017330993.1} PE=3	28S ribosomal protein S15, mitochondrial Short=MRP-S15 Short=S15mt Precursor OS=Danio rerio (Zebrafish) (Brachydanio rerio) Name=mrps15 ORFNames=zgc:92862 PE=2	-0.18714	0.990058803580649	-0.956206	0.289568829535504	-0.270938	0.695981811244422	-1.07956	0.00218271612147364
rpl10	Cfu0222320	chr18	18675355	18677899	K02866//large subunit ribosomal protein L10e	GO:0003735//molecular_function structural constituent of ribosome;GO:0005622//cellular_component intracellular;GO:0005840//cellular_component ribosome;GO:0006412//biological_process translation	hypothetical protein KOW79_012761 [Hemibagrus wyckioides]	60S ribosomal protein l10 {ECO:0000313|EMBL:ADO28812.1} EC=3.6.5.3 {ECO:0000313|EMBL:ADO28812.1, ECO:0000313|RefSeq:NP_001187039.1} ribosomal protein L10 {ECO:0000313|EMBL:AAK95135.1, ECO:0000313|RefSeq:NP_001187039.1} OS=Ictalurus punctatus (Channel catfish) (Silurus punctatus) Synonyms=rl10 {ECO:0000313|RefSeq:NP_001187039.1} PE=2	60S ribosomal protein L10 {ECO:0000305} Protein QM {ECO:0000303|Ref.1} Ribosomal protein L10 {ECO:0000250|UniProtKB:P27635} OS=Danio rerio (Zebrafish) (Brachydanio rerio) Synonyms=QM {ECO:0000303|Ref.1} PE=2	-0.228341	0.990130983838323	-0.626214	0.60807889037682	-0.844142	0.428548575970502	-1.09134	0.0477890631333629
rpl10a	Cfu0058290	chr10	23708161	23711438	K02865//large subunit ribosomal protein L10Ae	N/A	60S ribosomal protein L10a [Pangasianodon hypophthalmus]	Ribosomal protein {ECO:0000256|RuleBase:RU000659} OS=Pygocentrus nattereri (Red-bellied piranha) PE=3	60S ribosomal protein L10a OS=Ictalurus punctatus (Channel catfish) (Silurus punctatus) Name=rpl10a PE=2	-0.253213	0.990058803580649	-0.87413	0.486484046564189	-0.551921	0.608912717451287	-1.13933	0.0257112605001243
rpl11	Cfu0107800	chr12	33556676	33560545	K02868//large subunit ribosomal protein L11e	GO:0003735//molecular_function structural constituent of ribosome;GO:0005840//cellular_component ribosome;GO:0006412//biological_process translation	60S ribosomal protein L11 isoform X1 [Tachysurus fulvidraco] >XP_034154316.1 60S ribosomal protein L11 [Pangasianodon hypophthalmus] >KAF5908657.1 60S ribosomal protein L11 [Clarias magur]	Uncharacterized protein {ECO:0000313|Ensembl:ENSAMXP00000050523} OS=Astyanax mexicanus (Blind cave fish) (Astyanax fasciatus mexicanus) PE=3	60S ribosomal protein L11 OS=Ictalurus punctatus (Channel catfish) (Silurus punctatus) Name=rpl11 PE=2	-0.578077	0.97767026371967	-1.31137	0.364035608665338	-0.601721	0.601950688239551	-1.22886	0.0183794889769165
rpl12	Cfu0166390	chr9	12784147	12787814	K02870//large subunit ribosomal protein L12e	GO:0003735//molecular_function structural constituent of ribosome;GO:0005840//cellular_component ribosome;GO:0006412//biological_process translation	60S ribosomal protein L12, partial [Clarias magur]	Ribosomal protein L12 {ECO:0000313|EMBL:SBS55883.1} OS=Nothobranchius furzeri (Turquoise killifish) Name=RPL12 {ECO:0000313|EMBL:SBS55883.1} PE=3	60S ribosomal protein L12 Large ribosomal subunit protein uL11 {ECO:0000303|PubMed:24524803} OS=Homo sapiens (Human) Name=RPL12 PE=1	-0.984515	0.913088386124878	-1.70408	0.210185627998644	-0.584264	0.590630834403549	-1.16709	0.019403664539628
rpl13	Cfu0199830	chr16	3386781	3391402	K02873//large subunit ribosomal protein L13e	GO:0003735//molecular_function structural constituent of ribosome;GO:0005622//cellular_component intracellular;GO:0005840//cellular_component ribosome;GO:0006412//biological_process translation	hypothetical protein HF521_022396 [Silurus meridionalis]	60S ribosomal protein L13 {ECO:0000256|RuleBase:RU000572} OS=Ictalurus punctatus (Channel catfish) (Silurus punctatus) Name=RL13 {ECO:0000313|EMBL:ADO29437.1} PE=2	60S ribosomal protein L13 OS=Ictalurus punctatus (Channel catfish) (Silurus punctatus) Name=rpl13 PE=2	-0.276503	0.990058803580649	-1.33409	0.308998975759647	-0.647534	0.59832565327376	-1.38112	0.0106191406419463
rpl13a	Cfu0046840	chr13	27300211	27304253	K02872//large subunit ribosomal protein L13Ae	GO:0003735//molecular_function structural constituent of ribosome;GO:0005840//cellular_component ribosome;GO:0006412//biological_process translation;GO:0015934//cellular_component large ribosomal subunit	hypothetical protein PHYPO_G00012690 [Pangasianodon hypophthalmus]	Uncharacterized protein {ECO:0000313|Ensembl:ENSPNAP00000020111} OS=Pygocentrus nattereri (Red-bellied piranha) PE=3	60S ribosomal protein L13a 23 kDa highly basic protein Large ribosomal subunit protein uL13 {ECO:0000303|PubMed:24524803} OS=Homo sapiens (Human) Name=RPL13A PE=1	-1.04101	0.917610466707724	-1.86903	0.183897343252122	-1.0014	0.370482055570894	-1.51245	0.00863105478393008
rpl14	Cfu0242990	chr19	791376	794551	K02875//large subunit ribosomal protein L14e	GO:0003735//molecular_function structural constituent of ribosome;GO:0005622//cellular_component intracellular;GO:0005840//cellular_component ribosome;GO:0006412//biological_process translation	hypothetical protein KOW79_001975 [Hemibagrus wyckioides]	60S ribosomal protein L14 {ECO:0000313|RefSeq:NP_001187043.1} Ribosomal protein L14 {ECO:0000313|EMBL:AAK95141.1} OS=Ictalurus punctatus (Channel catfish) (Silurus punctatus) Name=rpl14 {ECO:0000313|RefSeq:NP_001187043.1} PE=2	60S ribosomal protein L14 OS=Bos taurus (Bovine) Name=RPL14 PE=2	-1.13488	0.8919065653113	-1.73328	0.246277131662982	-0.877369	0.371673482248613	-1.46863	0.00325291626797326
rpl15	Cfu0012270	chr14	12742246	12747998	K02877//large subunit ribosomal protein L15e	GO:0003735//molecular_function structural constituent of ribosome;GO:0005840//cellular_component ribosome;GO:0006412//biological_process translation	60S ribosomal protein L15 [Pangasianodon hypophthalmus]	Ribosomal protein L15 {ECO:0000256|RuleBase:RU000663} OS=Ictalurus punctatus (Channel catfish) (Silurus punctatus) Name=RL15 {ECO:0000313|EMBL:ADO28804.1} PE=2	60S ribosomal protein L15 OS=Hydra vulgaris (Hydra) (Hydra attenuata) Name=RPL15 PE=2	0.0140794079044988	0.999673236990863	-0.773894	0.456710404944647	-0.864373	0.437132966800434	-1.2591	0.0214738684545843
rpl17	Cfu0153330	chr27	14167710	14171922	K02880//large subunit ribosomal protein L17e	GO:0003735//molecular_function structural constituent of ribosome;GO:0005840//cellular_component ribosome;GO:0006412//biological_process translation;GO:0015934//cellular_component large ribosomal subunit	60S ribosomal protein L17 [Bagarius yarrelli]	Uncharacterized protein {ECO:0000313|Ensembl:ENSAMXP00000029166} OS=Astyanax mexicanus (Blind cave fish) (Astyanax fasciatus mexicanus) PE=3	60S ribosomal protein L17 60S ribosomal protein L23 Large ribosomal subunit protein uL22 {ECO:0000303|PubMed:24524803} PD-1 OS=Homo sapiens (Human) Name=RPL17 PE=1	-1.00451	0.941425748303121	-2.35179	0.106924284331003	-0.810056	0.517940078285869	-1.73444	0.00227845991005839
rpl18	Cfu0093560	chr4	17530373	17536243	K02883//large subunit ribosomal protein L18e	GO:0003735//molecular_function structural constituent of ribosome;GO:0005622//cellular_component intracellular;GO:0005840//cellular_component ribosome;GO:0006412//biological_process translation	hypothetical protein KOW79_000712 [Hemibagrus wyckioides]	60S ribosomal protein L18 {ECO:0000313|EMBL:KKF27597.1} OS=Larimichthys crocea (Large yellow croaker) (Pseudosciaena crocea) ORFNames=EH28_01814 {ECO:0000313|EMBL:KKF27597.1} PE=4	60S ribosomal protein L18 OS=Ictalurus punctatus (Channel catfish) (Silurus punctatus) Name=rpl18 PE=2	-0.792245	0.948156535007035	-1.64625	0.186030124863167	-0.861446	0.441095567035592	-1.55336	0.00344687307240852
rpl18a	Cfu0082490	chr1	17249502	17251823	K02882//large subunit ribosomal protein L18Ae	GO:0003735//molecular_function structural constituent of ribosome;GO:0005840//cellular_component ribosome;GO:0006412//biological_process translation	60S ribosomal protein L18a [Pangasianodon hypophthalmus]	60S ribosomal protein L18a {ECO:0000256|PIRNR:PIRNR002190} OS=Astyanax mexicanus (Blind cave fish) (Astyanax fasciatus mexicanus) PE=3	60S ribosomal protein L18a OS=Ictalurus punctatus (Channel catfish) (Silurus punctatus) Name=rpl18a PE=2	0.38808941482361	0.969406496306886	-0.500605	0.589736211912553	-0.780233	0.465395730111213	-1.44509	0.00439627070082344
rpl19	Cfu0008810	chr17	31045263	31048796	K02885//large subunit ribosomal protein L19e	GO:0003735//molecular_function structural constituent of ribosome;GO:0005622//cellular_component intracellular;GO:0005840//cellular_component ribosome;GO:0006412//biological_process translation	60S ribosomal protein L19 [Pangasianodon hypophthalmus]	Ribosomal protein L19 {ECO:0000256|RuleBase:RU000574} OS=Ictalurus furcatus (Blue catfish) (Pimelodus furcatus) Name=RL19 {ECO:0000313|EMBL:ADO28165.1} PE=2	60S ribosomal protein L19 OS=Ictalurus punctatus (Channel catfish) (Silurus punctatus) Name=rpl19 PE=2	-0.630824	0.966770935541501	-1.34829	0.322470046796066	-0.488672	0.681527606197113	-1.17061	0.0248969358873595
rpl21	Cfu0241650	chr23	3858423	3861649	K02889//large subunit ribosomal protein L21e	GO:0003735//molecular_function structural constituent of ribosome;GO:0005622//cellular_component intracellular;GO:0005840//cellular_component ribosome;GO:0006412//biological_process translation	60S ribosomal protein L21 [Clarias magur]	60S ribosomal protein L21 {ECO:0000313|EMBL:ADO28771.1, ECO:0000313|RefSeq:NP_001187047.1} EC=3.6.5.3 {ECO:0000313|EMBL:ADO28771.1, ECO:0000313|RefSeq:NP_001187047.1} Ribosomal protein L21 {ECO:0000313|EMBL:AAK95147.1} OS=Ictalurus punctatus (Channel catfish) (Silurus punctatus) {ECO:0000313|RefSeq:NP_001187047.1} PE=2	60S ribosomal protein L21 Large ribosomal subunit protein eL21 {ECO:0000303|PubMed:24524803} OS=Homo sapiens (Human) Name=RPL21 PE=1	-0.124519	0.995442349234374	-1.2878	0.27936049251105	-0.924627	0.379961581227717	-1.62703	0.00254835942921535
rpl22	Cfu0222850	chr18	19824114	19827524	K02891//large subunit ribosomal protein L22e	GO:0003735//molecular_function structural constituent of ribosome;GO:0005622//cellular_component intracellular;GO:0005840//cellular_component ribosome;GO:0006412//biological_process translation	60S ribosomal protein L22-like [Tachysurus fulvidraco]	60S ribosomal protein L22 {ECO:0000313|RefSeq:XP_017342449.1} OS=Ictalurus punctatus (Channel catfish) (Silurus punctatus) Name=rpl22 {ECO:0000313|RefSeq:XP_017342449.1} PE=4	60S ribosomal protein L22 OS=Macaca fascicularis (Crab-eating macaque) (Cynomolgus monkey) Name=RPL22 ORFNames=QflA-13079 PE=2	-0.816144	0.93557299019333	-1.18603	0.359544794587679	-0.588399	0.474140440485197	-1.15607	0.00162810031296553
rpl22l1	Cfu0243670	chr23	182557	183662	K02891//large subunit ribosomal protein L22e	GO:0003735//molecular_function structural constituent of ribosome;GO:0005622//cellular_component intracellular;GO:0005840//cellular_component ribosome;GO:0006412//biological_process translation	60S ribosomal protein L22-like 1 [Ictalurus punctatus] >ADO28981.1 60S ribosomal protein l22-like 1 [Ictalurus punctatus]	60S ribosomal protein l22-like 1 {ECO:0000313|EMBL:ADO28981.1, ECO:0000313|RefSeq:NP_001187683.1} EC=3.6.5.3 {ECO:0000313|EMBL:ADO28981.1, ECO:0000313|RefSeq:NP_001187683.1} OS=Ictalurus punctatus (Channel catfish) (Silurus punctatus) Synonyms=rl22l {ECO:0000313|RefSeq:NP_001187683.1} PE=2	60S ribosomal protein L22-like 1 OS=Xenopus tropicalis (Western clawed frog) (Silurana tropicalis) Name=rpl22l1 PE=2	-2.45699	0.277796307307245	-2.59668	0.0459364568000048	-1.63534	0.00741038214822771	-1.77389	9.78061167814473e-05
rpl23	Cfu0138880	chr19	28683306	28691512	K02894//large subunit ribosomal protein L23e	GO:0003735//molecular_function structural constituent of ribosome;GO:0005840//cellular_component ribosome;GO:0006412//biological_process translation	60S ribosomal protein L23, partial [Clarias magur]	F-box only protein 47 {ECO:0000313|EMBL:ELK01583.1} OS=Pteropus alecto (Black flying fox) ORFNames=PAL_GLEAN10019637 {ECO:0000313|EMBL:ELK01583.1} PE=3	60S ribosomal protein L23 60S ribosomal protein L17 Large ribosomal subunit protein uL14 {ECO:0000303|PubMed:24524803} OS=Homo sapiens (Human) Name=RPL23 PE=1	-0.956144	0.942089103577187	-1.90507	0.200125620515275	-0.636314	0.578703933773366	-1.41941	0.00822454042816858
rpl23a	Cfu0155020	chr27	8746541	8749867	K02893//large subunit ribosomal protein L23Ae	GO:0003735//molecular_function structural constituent of ribosome;GO:0005840//cellular_component ribosome;GO:0006412//biological_process translation	PREDICTED: 60S ribosomal protein L23a [Ictalurus punctatus] >KAF4077393.1 hypothetical protein AMELA_G00207650 [Ameiurus melas]	Uncharacterized protein {ECO:0000313|Ensembl:ENSTRUP00000043745} OS=Takifugu rubripes (Japanese pufferfish) (Fugu rubripes) Name=rpl23a {ECO:0000313|Ensembl:ENSTRUP00000043745} PE=3	60S ribosomal protein L23a Large ribosomal subunit protein uL23 {ECO:0000303|PubMed:24524803} OS=Homo sapiens (Human) Name=RPL23A PE=1	-0.572246	0.977447288720609	-1.49968	0.280004976502517	-1.03735	0.312469664456879	-1.6689	0.0027370145044744
rpl24	Cfu0178460	chr24	10048273	10051570	K02896//large subunit ribosomal protein L24e	N/A	hypothetical protein HF521_012979 [Silurus meridionalis]	60S ribosomal protein l24 {ECO:0000313|EMBL:ADO29329.1} EC=3.6.5.3 {ECO:0000313|EMBL:ADO29329.1} OS=Ictalurus punctatus (Channel catfish) (Silurus punctatus) Name=RL24 {ECO:0000313|EMBL:ADO29329.1} PE=2	60S ribosomal protein L24 OS=Ictalurus punctatus (Channel catfish) (Silurus punctatus) Name=rpl24 PE=2	-0.607388	0.96378268360312	-1.2299	0.308315850128303	-0.935621	0.298533339794678	-1.48165	0.00182149404174108
rpl26	Cfu0077610	chr1	35447870	35453075	K02898//large subunit ribosomal protein L26e	GO:0003735//molecular_function structural constituent of ribosome;GO:0006412//biological_process translation;GO:0015934//cellular_component large ribosomal subunit	60S ribosomal protein L26 [Pangasianodon hypophthalmus] >XP_026774772.1 60S ribosomal protein L26 [Pangasianodon hypophthalmus] >XP_026865438.1 60S ribosomal protein L26 [Electrophorus electricus]	Uncharacterized protein {ECO:0000313|Ensembl:ENSAMXP00000053943} OS=Astyanax mexicanus (Blind cave fish) (Astyanax fasciatus mexicanus) PE=3	60S ribosomal protein L26 Large ribosomal subunit protein uL24 {ECO:0000303|PubMed:24524803} OS=Homo sapiens (Human) Name=RPL26 PE=1	0.0199261625100793	0.999500334476331	-0.965707	0.409092738090826	-0.809572	0.430646692574746	-1.45808	0.00650925371312299
rpl27a	Cfu0045280	chr11	37845743	37849184	K02900//large subunit ribosomal protein L27Ae	N/A	hypothetical protein PHYPO_G00228120 [Pangasianodon hypophthalmus]	60S ribosomal protein l27a {ECO:0000313|EMBL:ADO28770.1} EC=3.6.5.3 {ECO:0000313|EMBL:ADO28770.1} OS=Ictalurus punctatus (Channel catfish) (Silurus punctatus) Name=RL27A {ECO:0000313|EMBL:ADO28770.1} PE=2	60S ribosomal protein L27a OS=Macaca fascicularis (Crab-eating macaque) (Cynomolgus monkey) Name=RPL27A ORFNames=QtsA-16525 PE=2	-0.819324	0.951259957800278	-1.66546	0.22212850278367	-0.627191	0.576295584699326	-1.3476	0.0101635039875728
rpl28	Cfu0172780	chr9	37058694	37063024	K02903//large subunit ribosomal protein L28e	GO:0003735//molecular_function structural constituent of ribosome;GO:0005622//cellular_component intracellular;GO:0005840//cellular_component ribosome;GO:0006412//biological_process translation	hypothetical protein AMELA_G00202700 [Ameiurus melas]	Uncharacterized protein {ECO:0000313|Ensembl:ENSAMXP00000032902} OS=Astyanax mexicanus (Blind cave fish) (Astyanax fasciatus mexicanus) PE=4	60S ribosomal protein L28 OS=Mus musculus (Mouse) Name=Rpl28 PE=1	-0.516433	0.976878874640936	-1.25556	0.302283795444691	-0.890421	0.3768574695678	-1.48358	0.0037707281136719
rpl3	Cfu0138850	chr19	28594825	28598407	N/A	GO:0003735//molecular_function structural constituent of ribosome;GO:0005622//cellular_component intracellular;GO:0005840//cellular_component ribosome;GO:0006412//biological_process translation	60S ribosomal protein l3 [Ictalurus punctatus]	60S ribosomal protein l3 {ECO:0000313|EMBL:ADO28780.1} EC=3.6.5.3 {ECO:0000313|EMBL:ADO28780.1} OS=Ictalurus punctatus (Channel catfish) (Silurus punctatus) Name=RL3 {ECO:0000313|EMBL:ADO28780.1} PE=2	60S ribosomal protein L3 J1 protein OS=Mus musculus (Mouse) Name=Rpl3 PE=1	-0.338727	0.988325630416498	-1.36598	0.287147517030343	-0.552574	0.608238278935829	-1.17209	0.0213232208186959
rpl30	Cfu0106050	chr12	27661015	27673201	K02908//large subunit ribosomal protein L30e	GO:0003735//molecular_function structural constituent of ribosome;GO:0005622//cellular_component intracellular;GO:0005840//cellular_component ribosome;GO:0006412//biological_process translation	60S ribosomal protein L30, partial [Clarias magur]	60S ribosomal protein L30 {ECO:0000313|EMBL:AWP21614.1} OS=Scophthalmus maximus (Turbot) (Psetta maxima) ORFNames=SMAX5B_015573 {ECO:0000313|EMBL:AWP21614.1} PE=3	60S ribosomal protein L30 OS=Ictalurus punctatus (Channel catfish) (Silurus punctatus) Name=rpl30 PE=3	-0.479128	0.981364186464546	-1.14541	0.344316320130146	-0.7566	0.47993201515354	-1.32051	0.0113920689927649
rpl31	Cfu0213820	chr6	2118304	2122042	K02910//large subunit ribosomal protein L31e	GO:0003735//molecular_function structural constituent of ribosome;GO:0005840//cellular_component ribosome;GO:0006412//biological_process translation	hypothetical protein KOW79_005399 [Hemibagrus wyckioides]	Uncharacterized protein {ECO:0000313|Ensembl:ENSPNAP00000031900} OS=Pygocentrus nattereri (Red-bellied piranha) PE=4	60S ribosomal protein L31 OS=Ictalurus punctatus (Channel catfish) (Silurus punctatus) Name=rpl31 PE=2	-0.374362	0.98762747875928	-1.47631	0.243500325848824	-0.836117	0.479826436736285	-1.57081	0.00505117053737805
rpl32	Cfu0101830	chr12	12214824	12221374	K02912//large subunit ribosomal protein L32e	GO:0003735//molecular_function structural constituent of ribosome;GO:0005622//cellular_component intracellular;GO:0005840//cellular_component ribosome;GO:0006412//biological_process translation	hypothetical protein PHYPO_G00115170 [Pangasianodon hypophthalmus]	60S ribosomal protein L32 {ECO:0000313|EMBL:AHH43022.1} OS=Ictalurus punctatus (Channel catfish) (Silurus punctatus) Name=rpl32 {ECO:0000313|EMBL:AHH43022.1} PE=2	60S ribosomal protein L32 OS=Ictalurus punctatus (Channel catfish) (Silurus punctatus) Name=rpl32 PE=2	-0.752781	0.95608848014777	-1.74554	0.155177387390896	-0.844866	0.382199631364172	-1.78292	0.000260526887308731
rpl34	Cfu0069650	chr2	17156302	17160063	K02915//large subunit ribosomal protein L34e	GO:0003735//molecular_function structural constituent of ribosome;GO:0005622//cellular_component intracellular;GO:0005840//cellular_component ribosome;GO:0006412//biological_process translation	hypothetical protein KOW79_006340 [Hemibagrus wyckioides]	60S ribosomal protein L34 isoform X1 {ECO:0000313|RefSeq:XP_017326445.1, ECO:0000313|RefSeq:XP_017326446.1} OS=Ictalurus punctatus (Channel catfish) (Silurus punctatus) ECO:0000313|RefSeq:XP_017326446.1} PE=4	60S ribosomal protein L34 OS=Danio rerio (Zebrafish) (Brachydanio rerio) Name=rpl34 PE=3	-0.912337	0.943282431472497	-1.68386	0.246732794681595	-0.584779	0.569306190326945	-1.2969	0.00897044771410346
rpl35	Cfu0172890	chr9	37295576	37300262	K02918//large subunit ribosomal protein L35e	GO:0003735//molecular_function structural constituent of ribosome;GO:0005622//cellular_component intracellular;GO:0005840//cellular_component ribosome;GO:0006412//biological_process translation	60S ribosomal protein L35 [Tachysurus fulvidraco]	Uncharacterized protein {ECO:0000313|Ensembl:ENSAMXP00000050336} OS=Astyanax mexicanus (Blind cave fish) (Astyanax fasciatus mexicanus) PE=3	60S ribosomal protein L35 OS=Danio rerio (Zebrafish) (Brachydanio rerio) Name=rpl35 PE=2	-1.18525	0.899200010960753	-2.06949	0.179063185336513	-0.841858	0.43134738394928	-1.50799	0.00304203000221069
rpl35a	Cfu0115760	chr7	31451563	31457810	K02917//large subunit ribosomal protein L35Ae	GO:0003735//molecular_function structural constituent of ribosome;GO:0005622//cellular_component intracellular;GO:0005840//cellular_component ribosome;GO:0006412//biological_process translation	hypothetical protein LDENG_00024880 [Lucifuga dentata]	Uncharacterized protein {ECO:0000313|EMBL:CDQ77583.1} OS=Oncorhynchus mykiss (Rainbow trout) (Salmo gairdneri) ORFNames=GSONMT00018528001 {ECO:0000313|EMBL:CDQ77583.1} PE=3	60S ribosomal protein L35a OS=Ictalurus punctatus (Channel catfish) (Silurus punctatus) Name=rpl35a PE=3	-0.79593	0.917739201399398	-1.16709	0.316400410193918	-0.817239	0.385471732215673	-1.14792	0.0213232208186959
rpl36	Cfu0196380	chr16	15107035	15112131	K02920//large subunit ribosomal protein L36e	GO:0003735//molecular_function structural constituent of ribosome;GO:0005622//cellular_component intracellular;GO:0005840//cellular_component ribosome;GO:0006412//biological_process translation	60S ribosomal protein L36, partial [Clarias magur]	60S ribosomal protein L36 {ECO:0000256|RuleBase:RU000665} OS=Astyanax mexicanus (Blind cave fish) (Astyanax fasciatus mexicanus) PE=3	60S ribosomal protein L36 OS=Ictalurus punctatus (Channel catfish) (Silurus punctatus) Name=rpl36 PE=3	-1.16962	0.868489178452949	-1.88716	0.171514944884064	-0.585595	0.593822340137302	-1.33317	0.00886760219480816
rpl36a	Cfu0163420	chr9	3023668	3027635	K02929//large subunit ribosomal protein L44e	GO:0003735//molecular_function structural constituent of ribosome;GO:0005622//cellular_component intracellular;GO:0005840//cellular_component ribosome;GO:0006412//biological_process translation	unnamed protein product [Menidia menidia]	Ribosomal protein L36A {ECO:0000313|EMBL:SBS40815.1} OS=Nothobranchius furzeri (Turquoise killifish) Name=RPL36A {ECO:0000313|EMBL:SBS40815.1} PE=3	60S ribosomal protein L36a OS=Danio rerio (Zebrafish) (Brachydanio rerio) Name=rpl36a PE=3	-1.00952	0.915059498340562	-1.63769	0.242150308979377	-0.702407	0.52344539006558	-1.29224	0.0116555748671303
rpl37	Cfu0172710	chr9	36804737	36807474	K02922//large subunit ribosomal protein L37e	GO:0003735//molecular_function structural constituent of ribosome;GO:0005622//cellular_component intracellular;GO:0005840//cellular_component ribosome;GO:0006412//biological_process translation	60S ribosomal protein L37 [Danio rerio] >NP_001187061.1 60S ribosomal protein L37 [Ictalurus punctatus] >XP_017573495.1 60S ribosomal protein L37 isoform X1 [Pygocentrus nattereri] >XP_017573496.1 60S ribosomal protein L37 isoform X2 [Pygocentrus nattereri] >XP_026784500.1 60S ribosomal protein L37 [Pangasianodon hypophthalmus] >XP_026886020.1 60S ribosomal protein L37 [Electrophorus electricus] …	Ribosomal protein L37 {ECO:0000256|RuleBase:RU000576} OS=Danio rerio (Zebrafish) (Brachydanio rerio) ECO:0000313|ZFIN:ZDB-GENE-040625-39} PE=2	60S ribosomal protein L37 OS=Ictalurus punctatus (Channel catfish) (Silurus punctatus) Name=rpl37 PE=3	-0.476158	0.983119822052682	-1.63675	0.178497671027978	-0.850283	0.4435291353632	-1.76405	0.00156075971468521
rpl38	Cfu0000670	chr17	495610	498722	K02923//large subunit ribosomal protein L38e	GO:0003735//molecular_function structural constituent of ribosome;GO:0005622//cellular_component intracellular;GO:0005840//cellular_component ribosome;GO:0006412//biological_process translation	hypothetical protein AMELA_G00118740 [Ameiurus melas]	Ribosomal protein L38, isoform CRA_a {ECO:0000313|EMBL:EAW89140.1} OS=Homo sapiens (Human) ORFNames=hCG_1986031 {ECO:0000313|EMBL:EAW89140.1} PE=3	60S ribosomal protein L38 Large ribosomal subunit protein eL38 {ECO:0000303|PubMed:24524803} OS=Homo sapiens (Human) Name=RPL38 PE=1	-0.675645	0.96378268360312	-1.64678	0.17174670436449	-0.472151	0.66368643211444	-1.46604	0.00319464979131309
rpl39	Cfu0040920	chr11	21797356	21799712	K02924//large subunit ribosomal protein L39e	GO:0003735//molecular_function structural constituent of ribosome;GO:0005622//cellular_component intracellular;GO:0005840//cellular_component ribosome;GO:0006412//biological_process translation	60S ribosomal protein L39 [Astyanax mexicanus]	Ribosomal protein L39 {ECO:0000313|Ensembl:ENSDARP00000052760} Zgc:92371 {ECO:0000313|EMBL:AAH72550.1} OS=Danio rerio (Zebrafish) (Brachydanio rerio) Synonyms=zgc:92371 {ECO:0000313|EMBL:AAH72550.1} PE=1	60S ribosomal protein L39 OS=Ictalurus punctatus (Channel catfish) (Silurus punctatus) Name=rpl39 PE=3	-0.973123	0.92896605781312	-1.91991	0.15660613808232	-0.978976	0.324437674455881	-1.87672	0.000331128930106334
rpl4	Cfu0117860	chr7	18525363	18528577	K02930//large subunit ribosomal protein L4e	GO:0003735//molecular_function structural constituent of ribosome;GO:0005840//cellular_component ribosome;GO:0006412//biological_process translation	60S ribosomal protein L4 [Pangasianodon hypophthalmus]	60S ribosomal protein L4-B {ECO:0000313|EMBL:AHH43064.1} OS=Ictalurus punctatus (Channel catfish) (Silurus punctatus) Name=rpl4-b {ECO:0000313|EMBL:AHH43064.1} PE=2	60S ribosomal protein L4-A L1A OS=Xenopus laevis (African clawed frog) Name=rpl4-a Synonyms=rpl-4, rpl1a PE=2	0.307874043876857	0.986489688782219	-0.63759	0.492300342453824	-0.655123	0.547636476237547	-1.13214	0.0350945047231564
rpl5b	Cfu0016320	chr3	12934496	12943432	K02932//large subunit ribosomal protein L5e	GO:0003735//molecular_function structural constituent of ribosome;GO:0005622//cellular_component intracellular;GO:0005840//cellular_component ribosome;GO:0006412//biological_process translation;GO:0008097//molecular_function 5S rRNA binding	60S ribosomal protein L5b [Pangasianodon hypophthalmus]	60S ribosomal protein l5 {ECO:0000313|EMBL:ADO29334.1} EC=3.6.5.3 {ECO:0000313|EMBL:ADO29334.1} OS=Ictalurus punctatus (Channel catfish) (Silurus punctatus) Name=RL5 {ECO:0000313|EMBL:ADO29334.1} PE=2	60S ribosomal protein L5-B OS=Xenopus laevis (African clawed frog) Name=rpl5-b PE=2	-0.0698188	0.99629009926606	-0.845212	0.478334937051603	-0.750652	0.488219402623182	-1.30196	0.0135298204859871
rpl6	Cfu0056710	chr10	14527314	14532401	K02934//large subunit ribosomal protein L6e	GO:0003735//molecular_function structural constituent of ribosome;GO:0005622//cellular_component intracellular;GO:0005840//cellular_component ribosome;GO:0006412//biological_process translation	60S ribosomal protein L6 [Pangasianodon hypophthalmus]	60S ribosomal protein L6 isoform X1 {ECO:0000313|RefSeq:XP_017323447.1} OS=Ictalurus punctatus (Channel catfish) (Silurus punctatus) Name=rpl6 {ECO:0000313|RefSeq:XP_017323447.1} PE=4	60S ribosomal protein L6 Large ribosomal subunit protein eL6 {ECO:0000303|PubMed:24524803} Neoplasm-related protein C140 Tax-responsive enhancer element-binding protein 107 Short=TaxREB107 OS=Homo sapiens (Human) Name=RPL6 Synonyms=TXREB1 PE=1	-0.619086	0.96859647531143	-1.22578	0.367155193346244	-0.675361	0.544603419303224	-1.18158	0.0284807510317566
rpl7	Cfu0126490	chr5	31566502	31572282	K02937//large subunit ribosomal protein L7e	N/A	ribosomal protein L7, partial [Ictalurus punctatus]	Ribosomal protein L7 {ECO:0000313|EMBL:ALK16250.1} Fragment OS=Tachysurus fulvidraco (Yellow catfish) (Pimelodus fulvidraco) Name=RPL7 {ECO:0000313|EMBL:ALK16250.1} PE=2	60S ribosomal protein L7 OS=Gallus gallus (Chicken) Name=RPL7 ORFNames=RCJMB04_20k1 PE=2	0.458288567637761	0.96378268360312	-0.374865	0.709288774606562	-0.541404	0.605420249924693	-1.01919	0.044045185375745
rpl7a	Cfu0166540	chr9	13128883	13133078	K02936//large subunit ribosomal protein L7Ae	N/A	hypothetical protein KOW79_021956 [Hemibagrus wyckioides]	Uncharacterized protein {ECO:0000313|Ensembl:ENSAMXP00000052785} OS=Astyanax mexicanus (Blind cave fish) (Astyanax fasciatus mexicanus) PE=4	60S ribosomal protein L7a OS=Ictalurus punctatus (Channel catfish) (Silurus punctatus) Name=rpl7a PE=2	-0.361701	0.987450200181666	-1.21118	0.302256528998307	-0.769597	0.493176863702358	-1.41289	0.0075168965499963
rpl8	Cfu0209740	chr6	21339048	21341343	K02938//large subunit ribosomal protein L8e	GO:0003735//molecular_function structural constituent of ribosome;GO:0005622//cellular_component intracellular;GO:0005840//cellular_component ribosome;GO:0006412//biological_process translation	hypothetical protein HF521_016319 [Silurus meridionalis]	60S ribosomal protein L8 isoform X1 {ECO:0000313|RefSeq:XP_017324508.1} 60S ribosomal protein l8 {ECO:0000313|EMBL:ADO29331.1} EC=3.6.5.3 {ECO:0000313|EMBL:ADO29331.1} OS=Ictalurus punctatus (Channel catfish) (Silurus punctatus) Synonyms=rpl8 {ECO:0000313|RefSeq:XP_017324508.1} PE=2	60S ribosomal protein L8 OS=Ictalurus punctatus (Channel catfish) (Silurus punctatus) Name=rpl8 PE=2	-0.957265	0.917610466707724	-1.57076	0.252601879997132	-0.724754	0.536471794265793	-1.30026	0.0109995314961083
rpl9	Cfu0136840	chr22	15369696	15373618	K02940//large subunit ribosomal protein L9e	GO:0003735//molecular_function structural constituent of ribosome;GO:0005840//cellular_component ribosome;GO:0006412//biological_process translation;GO:0019843//molecular_function rRNA binding	60S ribosomal protein L9 [Ictalurus punctatus] >Q90YW0.1 RecName: Full=60S ribosomal protein L9 [Ictalurus punctatus] >AAK95134.1 ribosomal protein L9 [Ictalurus punctatus]	Uncharacterized protein {ECO:0000313|Ensembl:ENSAMXP00000029946} OS=Astyanax mexicanus (Blind cave fish) (Astyanax fasciatus mexicanus) PE=4	60S ribosomal protein L9 OS=Ictalurus punctatus (Channel catfish) (Silurus punctatus) Name=rpl9 PE=2	-0.821173	0.951259957800278	-1.52675	0.266071967309332	-0.695484	0.513035512239694	-1.37134	0.00358723044475734
rplp0	Cfu0167230	chr9	15707060	15711680	K02941//large subunit ribosomal protein LP0	GO:0005622//cellular_component intracellular;GO:0042254//biological_process ribosome biogenesis	hypothetical protein KOW79_022021 [Hemibagrus wyckioides]	60S acidic ribosomal protein P0 {ECO:0000256|PIRNR:PIRNR039087} OS=Ictalurus punctatus (Channel catfish) (Silurus punctatus) Synonyms=L10E {ECO:0000313|RefSeq:XP_017314840.1} PE=3	60S acidic ribosomal protein P0 60S ribosomal protein L10E OS=Ictalurus punctatus (Channel catfish) (Silurus punctatus) Name=rplp0 PE=2	-0.696816	0.96378268360312	-1.61864	0.244149036802497	-0.884714	0.484673420395018	-1.3833	0.0195892848383441
rplp1	Cfu0105660	chr12	25946392	25949205	K02942//large subunit ribosomal protein LP1	N/A	hypothetical protein HF521_011678 [Silurus meridionalis]	Ribosomal protein, large, P1 {ECO:0000313|EMBL:AAH62852.1, ECO:0000313|Ensembl:ENSDARP00000033600} OS=Danio rerio (Zebrafish) (Brachydanio rerio) ECO:0000313|ZFIN:ZDB-GENE-030131-8663} PE=1	60S acidic ribosomal protein P1 OS=Gallus gallus (Chicken) Name=RPLP1 PE=3	-1.706	0.807909582186742	-2.63775	0.12804433164966	-0.580497	0.640005875603591	-1.37133	0.0138297292566987
rplp2	Cfu0018160	chr3	20554871	20561120	K02943//large subunit ribosomal protein LP2	N/A	60S acidic ribosomal protein family [Pimephales promelas]	Ribosomal protein, large P2 {ECO:0000313|EMBL:SBQ40840.1} Fragment OS=Nothobranchius kadleci Name=RPLP2 {ECO:0000313|EMBL:SBQ40840.1} PE=3	60S acidic ribosomal protein P2 Large ribosomal subunit protein P2 {ECO:0000303|PubMed:24524803} Renal carcinoma antigen NY-REN-44 OS=Homo sapiens (Human) Name=RPLP2 Synonyms=D11S2243E, RPP2 PE=1	-1.4807	0.861327181845746	-2.78576	0.0884785233612061	-0.420779	0.722422645084429	-1.7958	7.53991883684974e-05
rplp2l	Cfu0192010	chr16	31273667	31276750	K02943//large subunit ribosomal protein LP2	GO:0003735//molecular_function structural constituent of ribosome;GO:0005622//cellular_component intracellular;GO:0005840//cellular_component ribosome;GO:0006412//biological_process translation	60S acidic ribosomal protein P2, partial [Clarias magur]	60S acidic ribosomal protein P2-like {ECO:0000313|RefSeq:XP_017315430.1} OS=Ictalurus punctatus (Channel catfish) (Silurus punctatus) Name=LOC108260028 {ECO:0000313|RefSeq:XP_017315430.1} PE=3	60S acidic ribosomal protein P2 OS=Rattus norvegicus (Rat) Name=Rplp2 Synonyms=Rp2 PE=1	-1.49322	0.829206227723374	-2.2067	0.166342613909341	-0.812545	0.486551711702903	-1.43543	0.00594626211749865
rps10	Cfu0019320	chr3	25932368	25935927	K02947//small subunit ribosomal protein S10e	N/A	PREDICTED: 40S ribosomal protein S10 isoform X1 [Sinocyclocheilus anshuiensis]	Ribosomal protein S10 {ECO:0000313|EMBL:AAH55098.1, ECO:0000313|Ensembl:ENSDARP00000045900} OS=Danio rerio (Zebrafish) (Brachydanio rerio) ECO:0000313|ZFIN:ZDB-GENE-040426-1481} PE=1	40S ribosomal protein S10 OS=Ictalurus punctatus (Channel catfish) (Silurus punctatus) Name=rps10 PE=2	-0.462855	0.983119822052682	-1.33185	0.321736424097072	-0.708956	0.556009125750338	-1.37822	0.00814644378251209
rps12	Cfu0224390	chr18	25959856	25963990	K02951//small subunit ribosomal protein S12e	GO:0003735//molecular_function structural constituent of ribosome;GO:0005622//cellular_component intracellular;GO:0005840//cellular_component ribosome;GO:0006412//biological_process translation	40S ribosomal protein S12 [Betta splendens]	40S ribosomal protein S12 {ECO:0000256|RuleBase:RU000670} OS=Pygocentrus nattereri (Red-bellied piranha) PE=3	40S ribosomal protein S12 Small ribosomal subunit protein eS12 {ECO:0000303|PubMed:24524803} OS=Homo sapiens (Human) Name=RPS12 PE=1	-0.879762	0.961458771000688	-2.27756	0.139301997960313	-0.600487	0.633482386032802	-1.72602	0.0021428477703129
rps13	Cfu0200210	chr16	1737917	1742540	K02953//small subunit ribosomal protein S13e	GO:0003735//molecular_function structural constituent of ribosome;GO:0005622//cellular_component intracellular;GO:0005840//cellular_component ribosome;GO:0006412//biological_process translation	40S ribosomal protein S13 [Pangasianodon hypophthalmus] >XP_027034248.1 40S ribosomal protein S13 [Tachysurus fulvidraco] >XP_028812087.1 40S ribosomal protein S13 [Denticeps clupeoides] >XP_028812090.1 40S ribosomal protein S13 [Denticeps clupeoides] >XP_030650017.1 40S ribosomal protein S13 [Chanos chanos] >XP_039512652.1 40S ribosomal protein S13 [Pimephales promelas] >XP_041918194.1 40S ribos…	40S ribosomal protein S13 {ECO:0000313|EMBL:ROJ33151.1} OS=Anabarilius grahami (Kanglang fish) (Barilius grahami) ORFNames=DPX16_17973 {ECO:0000313|EMBL:ROJ33151.1} PE=3	40S ribosomal protein S13 OS=Ictalurus punctatus (Channel catfish) (Silurus punctatus) Name=rps13 PE=2	-0.919478	0.932332921225017	-1.62791	0.24181191052793	-0.785395	0.487420379618607	-1.48497	0.00483884164844647
rps14	Cfu0156380	chr27	4468808	4471891	K02955//small subunit ribosomal protein S14e	GO:0003735//molecular_function structural constituent of ribosome;GO:0005840//cellular_component ribosome;GO:0006412//biological_process translation	40S ribosomal protein S14 [Xenopus tropicalis] >NP_001020241.1 40S ribosomal protein S14 [Homo sapiens] >NP_001020242.1 40S ribosomal protein S14 [Homo sapiens] >NP_001025790.1 40S ribosomal protein S14 [Gallus gallus] >NP_001080235.1 40S ribosomal protein S14 [Xenopus laevis] >NP_001187077.1 40S ribosomal protein S14 [Ictalurus punctatus] >NP_001231448.1 40S ribosomal protein S14 [Cricetulus gri…	40S ribosomal protein S14 {ECO:0000313|EMBL:JAN01971.1} OS=Daphnia magna PE=3	40S ribosomal protein S14 Small ribosomal subunit protein uS11 {ECO:0000303|PubMed:24524803} OS=Homo sapiens (Human) Name=RPS14 ORFNames=PRO2640 PE=1	-1.22918	0.882174072536081	-1.91503	0.211301010282817	-0.749426	0.549029179606574	-1.22845	0.0252360543692058
rps15a	Cfu0243120	chr19	1281468	1287743	K02957//small subunit ribosomal protein S15Ae	GO:0003735//molecular_function structural constituent of ribosome;GO:0005840//cellular_component ribosome;GO:0006412//biological_process translation	hypothetical protein PHYPO_G00048540 [Pangasianodon hypophthalmus]	40S ribosomal protein S15a isoform X3 {ECO:0000313|RefSeq:XP_017338055.1, ECO:0000313|RefSeq:XP_017338056.1, ECO:0000313|RefSeq:XP_017338058.1} 40S ribosomal protein s15a {ECO:0000313|EMBL:ADO28748.1} EC=3.6.5.3 {ECO:0000313|EMBL:ADO28748.1} OS=Ictalurus punctatus (Channel catfish) (Silurus punctatus) ECO:0000313|RefSeq:XP_017338056.1, ECO:0000313|RefSeq:XP_017338058.1} PE=2	40S ribosomal protein S15a Small ribosomal subunit protein uS8 {ECO:0000303|PubMed:24524803} OS=Homo sapiens (Human) Name=RPS15A ORFNames=OK/SW-cl.82 PE=1	-0.485868	0.983119822052682	-1.38795	0.287906781652407	-0.817345	0.442620005249858	-1.5481	0.00347812911376345
rps16	Cfu0140310	chr21	26641353	26645313	K02960//small subunit ribosomal protein S16e	GO:0003735//molecular_function structural constituent of ribosome;GO:0005840//cellular_component ribosome;GO:0006412//biological_process translation	40S ribosomal protein S16 [Ictalurus punctatus] >ADO28449.1 40S ribosomal protein s16 [Ictalurus punctatus]	40S ribosomal protein S16 {ECO:0000313|EMBL:ADO28449.1, ECO:0000313|RefSeq:NP_001187219.1} EC=3.6.5.3 {ECO:0000313|EMBL:ADO28449.1} OS=Ictalurus punctatus (Channel catfish) (Silurus punctatus) Synonyms=rps16 {ECO:0000313|RefSeq:NP_001187219.1} PE=2	40S ribosomal protein S16 OS=Heteropneustes fossilis (Stinging catfish) Name=rps16 PE=2	-0.776494	0.960836812039015	-1.53018	0.303724101056923	-0.765161	0.507225857761649	-1.34168	0.011939487365784
rps17	Cfu0080540	chr1	24706617	24712772	K02962//small subunit ribosomal protein S17e	GO:0003735//molecular_function structural constituent of ribosome;GO:0005622//cellular_component intracellular;GO:0005840//cellular_component ribosome;GO:0006412//biological_process translation	40S ribosomal protein S17 isoform X1 [Oncorhynchus mykiss]	40S ribosomal protein S17 {ECO:0000313|EMBL:ACM08935.1, ECO:0000313|RefSeq:NP_001139966.1, ECO:0000313|RefSeq:XP_014003767.1} OS=Salmo salar (Atlantic salmon) {ECO:0000313|RefSeq:NP_001139966.1} PE=2	40S ribosomal protein S17 OS=Ictalurus punctatus (Channel catfish) (Silurus punctatus) Name=rps17 PE=2	-0.29433	0.990058803580649	-1.31574	0.298369446075766	-0.686782	0.526334165630542	-1.47948	0.00331103927411173
rps18	Cfu0075210	chr1	46717377	46722382	K02964//small subunit ribosomal protein S18e	GO:0003723//molecular_function RNA binding;GO:0003735//molecular_function structural constituent of ribosome;GO:0005622//cellular_component intracellular;GO:0005840//cellular_component ribosome;GO:0006412//biological_process translation	40S ribosomal protein S18 [Pangasianodon hypophthalmus] >ROL42098.1 40S ribosomal protein S18 [Anabarilius grahami] >RXN17016.1 40S ribosomal S18 [Labeo rohita]	Uncharacterized protein {ECO:0000313|Ensembl:ENSPNAP00000036795} OS=Pygocentrus nattereri (Red-bellied piranha) PE=3	40S ribosomal protein S18 OS=Ictalurus punctatus (Channel catfish) (Silurus punctatus) Name=rps18 PE=2	-0.827288	0.954363248789115	-1.64502	0.251273107121833	-0.838811	0.440641336128329	-1.38727	0.00878212788885729
rps19	Cfu0090340	chr4	8444836	8451300	K02966//small subunit ribosomal protein S19e	GO:0003735//molecular_function structural constituent of ribosome;GO:0005840//cellular_component ribosome;GO:0006412//biological_process translation	40S ribosomal protein S19 isoform X2 [Pangasianodon hypophthalmus]	Uncharacterized protein {ECO:0000313|Ensembl:ENSPNAP00000035788} OS=Pygocentrus nattereri (Red-bellied piranha) PE=4	40S ribosomal protein S19 OS=Ictalurus punctatus (Channel catfish) (Silurus punctatus) Name=rps19 PE=2	-1.31596	0.863658876256184	-1.99497	0.206840634483174	-0.575284	0.602881406245085	-1.27464	0.00977119390211184
rps20	Cfu0070430	chr2	14818618	14821942	K02969//small subunit ribosomal protein S20e	GO:0003735//molecular_function structural constituent of ribosome;GO:0005840//cellular_component ribosome;GO:0006412//biological_process translation	40S ribosomal protein S20 [Taeniopygia guttata] >XP_005152593.1 40S ribosomal protein S20 [Melopsittacus undulatus] >XP_005479367.1 40S ribosomal protein S20 [Zonotrichia albicollis] >XP_006032485.1 40S ribosomal protein S20 [Alligator sinensis] >XP_007430279.1 40S ribosomal protein S20 [Python bivittatus] >XP_015473615.1 40S ribosomal protein S20 [Parus major] >XP_015667852.1 40S ribosomal prote…	40S ribosomal protein S20 {ECO:0000313|EMBL:JAB53414.1} OS=Micrurus fulvius (Eastern coral snake) (Coluber fulvius) PE=2	40S ribosomal protein S20 S22 OS=Xenopus laevis (African clawed frog) Name=rps20 PE=1	-0.811502	0.958470780988697	-1.87619	0.172046481551864	-1.01189	0.376959086123848	-1.72685	0.00228063172541418
rps21	Cfu0220760	chr18	13280321	13284667	K02971//small subunit ribosomal protein S21e	GO:0003735//molecular_function structural constituent of ribosome;GO:0005622//cellular_component intracellular;GO:0005840//cellular_component ribosome;GO:0006412//biological_process translation	40S ribosomal protein S21 isoform X1 [Tachysurus fulvidraco]	40S ribosomal protein S21 {ECO:0000256|PIRNR:PIRNR002148} OS=Lepisosteus oculatus (Spotted gar) PE=3	40S ribosomal protein S21 OS=Ictalurus punctatus (Channel catfish) (Silurus punctatus) Name=rps21 PE=3	-0.958339	0.917610466707724	-1.44429	0.277645569134025	-0.696763	0.51781585449201	-1.25714	0.0196815030651603
rps24	Cfu0186920	chr8	19533630	19537442	K02974//small subunit ribosomal protein S24e	GO:0003735//molecular_function structural constituent of ribosome;GO:0005622//cellular_component intracellular;GO:0005840//cellular_component ribosome;GO:0006412//biological_process translation	40S ribosomal protein S24 isoform X1 [Tachysurus fulvidraco]	40S ribosomal protein S24 {ECO:0000256|RuleBase:RU004383} OS=Ictalurus punctatus (Channel catfish) (Silurus punctatus) Name=rps24 {ECO:0000313|RefSeq:XP_017317908.1} PE=3	40S ribosomal protein S24 OS=Ictalurus punctatus (Channel catfish) (Silurus punctatus) Name=rps24 PE=2	-0.800919	0.959336566396159	-1.78587	0.208680860631256	-0.843752	0.465292470710045	-1.68932	0.00288841463132435
rps25	Cfu0036270	chr20	3791484	3794401	K02975//small subunit ribosomal protein S25e	N/A	40S ribosomal protein S25 [Pangasianodon hypophthalmus]	Uncharacterized protein {ECO:0000313|Ensembl:ENSPNAP00000037562} OS=Pygocentrus nattereri (Red-bellied piranha) PE=4	40S ribosomal protein S25 OS=Ictalurus punctatus (Channel catfish) (Silurus punctatus) Name=rps25 PE=2	-0.947609	0.936145372158567	-1.94299	0.156851371538765	-1.00984	0.325603103609723	-1.88173	0.000351655824580205
rps26	Cfu0223970	chr18	24195998	24200257	K02976//small subunit ribosomal protein S26e	GO:0003735//molecular_function structural constituent of ribosome;GO:0005622//cellular_component intracellular;GO:0005840//cellular_component ribosome;GO:0006412//biological_process translation	40S ribosomal protein S26, partial [Clarias magur]	40S ribosomal protein S26 {ECO:0000256|RuleBase:RU363128} OS=Daphnia magna PE=3	40S ribosomal protein S26 Small ribosomal subunit protein eS26 {ECO:0000303|PubMed:24524803} OS=Homo sapiens (Human) Name=RPS26 PE=1	-0.921327	0.900626027044505	-1.36831	0.282023189765777	-1.00314	0.267518423914712	-1.62598	0.000535338896331985
rps27	Cfu0013400	chr14	17860273	17863709	K02978//small subunit ribosomal protein S27e	GO:0003735//molecular_function structural constituent of ribosome;GO:0005622//cellular_component intracellular;GO:0005840//cellular_component ribosome;GO:0006412//biological_process translation	40S ribosomal protein S27, partial [Scophthalmus maximus]	40S ribosomal protein S27 {ECO:0000256|RuleBase:RU000671} OS=Pundamilia nyererei PE=3	40S ribosomal protein S27 OS=Xenopus laevis (African clawed frog) Name=rps27 PE=3	-0.69963	0.960214280558887	-1.5429	0.232960923744537	-0.559515	0.569406383404261	-1.30869	0.00358642724667537
rps27a	Cfu0134770	chr22	26619731	26622721	K02977//small subunit ribosomal protein S27Ae	GO:0003735//molecular_function structural constituent of ribosome;GO:0005840//cellular_component ribosome;GO:0006412//biological_process translation;GO:0005515//molecular_function protein binding	ubiquitin-40S ribosomal protein S27a [Cottoperca gobio] >XP_033956845.1 ubiquitin-40S ribosomal protein S27a [Pseudochaenichthys georgianus]	Ubiquitin {ECO:0000313|EMBL:ACM08345.1} ubiquitin-40S ribosomal protein S27a {ECO:0000313|RefSeq:XP_014010339.1} OS=Salmo salar (Atlantic salmon) Synonyms=LOC106577118 {ECO:0000313|RefSeq:XP_014010339.1} PE=2	Ubiquitin-40S ribosomal protein S27a Ubiquitin carboxyl extension protein 80 Ubiquitin 40S ribosomal protein S27a Precursor OS=Ictalurus punctatus (Channel catfish) (Silurus punctatus) Name=rps27a Synonyms=uba80 PE=2	-1.59324	0.825816709105615	-2.67194	0.0972565650945023	-0.727084	0.517719704178678	-1.70735	0.00062074942593038
rps28	Cfu0124200	chr5	40334974	40336589	K02979//small subunit ribosomal protein S28e	GO:0003735//molecular_function structural constituent of ribosome;GO:0005622//cellular_component intracellular;GO:0005840//cellular_component ribosome;GO:0006412//biological_process translation	40S ribosomal protein S28 [Ictalurus punctatus] >NP_998199.1 40S ribosomal protein S28 [Danio rerio] >XP_003437817.1 40S ribosomal protein S28 [Oreochromis niloticus] >XP_003437818.1 40S ribosomal protein S28 [Oreochromis niloticus] >XP_004542447.1 40S ribosomal protein S28 [Maylandia zebra] >XP_005920722.1 40S ribosomal protein S28 [Haplochromis burtoni] >XP_006786817.1 40S ribosomal protein S28…	40S ribosomal protein S28 {ECO:0000313|EMBL:ACO11402.1} OS=Caligus rogercresseyi (Sea louse) Name=RS28 {ECO:0000313|EMBL:ACO11402.1} PE=2	40S ribosomal protein S28 OS=Danio rerio (Zebrafish) (Brachydanio rerio) Name=rps28 ORFNames=zgc:73367 PE=3	-0.766932	0.955005670900706	-1.69824	0.16869301089621	-0.956894	0.41430025806747	-1.86552	0.00108416825713115
rps3	Cfu0115980	chr7	30930822	30935802	K02985//small subunit ribosomal protein S3e	GO:0003723//molecular_function RNA binding;GO:0003735//molecular_function structural constituent of ribosome;GO:0005840//cellular_component ribosome;GO:0006412//biological_process translation	40S ribosomal S3 [Labeo rohita]	Uncharacterized protein {ECO:0000313|Ensembl:ENSPNAP00000031346} OS=Pygocentrus nattereri (Red-bellied piranha) PE=3	40S ribosomal protein S3 EC=4.2.99.18 {ECO:0000250|UniProtKB:P23396} OS=Ictalurus punctatus (Channel catfish) (Silurus punctatus) Name=rps3 PE=2	-0.723776	0.96378268360312	-1.64516	0.247863909157865	-0.510733	0.681464492086709	-1.28262	0.0153716947865131
rps3a	Cfu0134980	chr22	25764633	25768525	K02984//small subunit ribosomal protein S3Ae	GO:0003735//molecular_function structural constituent of ribosome;GO:0005840//cellular_component ribosome;GO:0006412//biological_process translation	40S ribosomal protein S3a [Ictalurus punctatus] >ADO29317.1 40S ribosomal protein s3a [Ictalurus punctatus]	40S ribosomal protein S3a {ECO:0000256|HAMAP-Rule:MF_03122} OS=Ictalurus punctatus (Channel catfish) (Silurus punctatus) {ECO:0000313|RefSeq:XP_017316578.1} PE=2	40S ribosomal protein S3a {ECO:0000255|HAMAP-Rule:MF_03122} OS=Danio rerio (Zebrafish) (Brachydanio rerio) Name=rps3a PE=2	-1.21786	0.884230621345412	-1.91807	0.222450950388326	-0.587319	0.607197209460134	-1.10732	0.0245959664603935
rps4x	Cfu0068570	chr2	20025250	20029689	K02987//small subunit ribosomal protein S4e	GO:0003723//molecular_function RNA binding;GO:0003735//molecular_function structural constituent of ribosome;GO:0005622//cellular_component intracellular;GO:0005840//cellular_component ribosome;GO:0006412//biological_process translation	40S ribosomal protein S4 [Ictalurus punctatus] >Q90YS0.3 RecName: Full=40S ribosomal protein S4 [Ictalurus punctatus] >AAK95186.1 40S ribosomal protein S4 [Ictalurus punctatus]	40S ribosomal protein S4 {ECO:0000256|PIRNR:PIRNR002116} OS=Poecilia latipinna (sailfin molly) PE=3	40S ribosomal protein S4 OS=Ictalurus punctatus (Channel catfish) (Silurus punctatus) Name=rps4 PE=2	-0.402021	0.98762747875928	-1.19222	0.396411406021342	-0.51889	0.651717527142242	-1.05664	0.0478970027445247
rps5	Cfu0075360	chr1	46325939	46329493	K02989//small subunit ribosomal protein S5e	GO:0006412//biological_process translation	40S ribosomal protein S5 [Ictalurus punctatus] >XP_020794936.1 40S ribosomal protein S5 [Boleophthalmus pectinirostris] >XP_026765706.1 40S ribosomal protein S5 [Pangasianodon hypophthalmus] >XP_026884331.1 40S ribosomal protein S5 [Electrophorus electricus] >XP_027023720.1 40S ribosomal protein S5 [Tachysurus fulvidraco] >XP_033830921.1 40S ribosomal protein S5 [Periophthalmus magnuspinnatus] >X…	40S ribosomal protein S5 {ECO:0000313|EMBL:AAK95187.1, ECO:0000313|RefSeq:NP_001187070.1} OS=Ictalurus punctatus (Channel catfish) (Silurus punctatus) Name=rps5 {ECO:0000313|RefSeq:NP_001187070.1} PE=2	40S ribosomal protein S5 Small ribosomal subunit protein uS7 {ECO:0000303|PubMed:24524803} 40S ribosomal protein S5, N-terminally processed OS=Homo sapiens (Human) Name=RPS5 PE=1	-0.243167	0.990058803580649	-0.744186	0.553347995211708	-0.823819	0.426007483398184	-1.06304	0.0489084198229376
rps6	Cfu0162150	chr22	30071472	30075962	K02991//small subunit ribosomal protein S6e	GO:0003735//molecular_function structural constituent of ribosome;GO:0005622//cellular_component intracellular;GO:0005840//cellular_component ribosome;GO:0006412//biological_process translation	40S ribosomal protein S6 [Ictalurus punctatus] >Q90YR8.1 RecName: Full=40S ribosomal protein S6 [Ictalurus punctatus] >AAK95188.1 40S ribosomal protein S6 [Ictalurus punctatus]	40S ribosomal protein S6 {ECO:0000256|PIRNR:PIRNR002129} OS=Pygocentrus nattereri (Red-bellied piranha) PE=3	40S ribosomal protein S6 OS=Ictalurus punctatus (Channel catfish) (Silurus punctatus) Name=rps6 PE=2	-0.0456594	0.996804249392772	-1.1019	0.321736424097072	-0.700729	0.548526017712787	-1.48805	0.0037840872754399
rps7	Cfu0026410	chr26	11628295	11631952	K02993//small subunit ribosomal protein S7e	GO:0003735//molecular_function structural constituent of ribosome;GO:0005622//cellular_component intracellular;GO:0005840//cellular_component ribosome;GO:0006412//biological_process translation	40S ribosomal protein S7 [Denticeps clupeoides]	40S ribosomal protein S7 {ECO:0000256|RuleBase:RU364105} OS=Callithrix jacchus (White-tufted-ear marmoset) PE=3	40S ribosomal protein S7 Small ribosomal subunit protein eS7 {ECO:0000303|PubMed:24524803} OS=Homo sapiens (Human) Name=RPS7 PE=1	-0.948061	0.941425748303121	-1.92105	0.188513902840043	-0.999646	0.393007701255475	-1.67443	0.00404582222465349
rps9	Cfu0087550	chr4	592256	594994	K02997//small subunit ribosomal protein S9e	GO:0003723//molecular_function RNA binding;GO:0005622//cellular_component intracellular;GO:0019843//molecular_function rRNA binding	40S ribosomal protein S9 [Ictalurus punctatus] >AAK95191.1 40S ribosomal protein S9 [Ictalurus punctatus]	40S ribosomal protein S9 isoform X1 {ECO:0000313|RefSeq:XP_017305428.1, ECO:0000313|RefSeq:XP_017313444.1} 40S ribosomal protein s9 {ECO:0000313|EMBL:ADO29367.1} EC=3.6.5.3 {ECO:0000313|EMBL:ADO29367.1} OS=Ictalurus punctatus (Channel catfish) (Silurus punctatus) ECO:0000313|RefSeq:XP_017313444.1} PE=2	40S ribosomal protein S9 Small ribosomal subunit protein uS4 {ECO:0000303|PubMed:24524803} OS=Homo sapiens (Human) Name=RPS9 PE=1	-1.27817	0.873975333430169	-2.26371	0.138435241695326	-0.765613	0.528460966945575	-1.3994	0.0106665559270273
rpsa	Cfu0180710	chr3	43433196	43436543	K02998//small subunit ribosomal protein SAe	GO:0003735//molecular_function structural constituent of ribosome;GO:0005622//cellular_component intracellular;GO:0005840//cellular_component ribosome;GO:0006412//biological_process translation;GO:0015935//cellular_component small ribosomal subunit	hypothetical protein AMELA_G00169180 [Ameiurus melas]	40S ribosomal protein SA {ECO:0000313|EMBL:ADM15997.1} OS=Salmo salar (Atlantic salmon) Name=RSSA {ECO:0000313|EMBL:ADM15997.1} PE=2	40S ribosomal protein SA {ECO:0000255|HAMAP-Rule:MF_03016} 37 kDa laminin receptor precursor {ECO:0000255|HAMAP-Rule:MF_03016} Short=37LRP {ECO:0000255|HAMAP-Rule:MF_03016} 37/67 kDa laminin receptor {ECO:0000255|HAMAP-Rule:MF_03016} Short=LRP/LR {ECO:0000255|HAMAP-Rule:MF_03016} 67 kDa laminin receptor {ECO:0000255|HAMAP-Rule:MF_03016} Short=67LR {ECO:0000255|HAMAP-Rule:MF_03016} Laminin recepto…	-0.789356	0.95739569177411	-1.57729	0.252510788800092	-0.972678	0.419853971753131	-1.38272	0.0113529823866579
rsl24d1	Cfu0080840	chr1	23445577	23450996	K02896//large subunit ribosomal protein L24e	N/A	hypothetical protein HF521_001237 [Silurus meridionalis]	Probable ribosome biogenesis protein rlp24 {ECO:0000313|EMBL:ADO27965.1} OS=Ictalurus furcatus (Blue catfish) (Pimelodus furcatus) Name=RLP24 {ECO:0000313|EMBL:ADO27965.1} PE=2	Probable ribosome biogenesis protein RLP24 Ribosomal L24 domain-containing protein 1 OS=Danio rerio (Zebrafish) (Brachydanio rerio) Name=rsl24d1 ORFNames=zgc:56202 PE=2	-0.251253	0.987788921609058	-0.589614	0.573096353221012	-0.609542	0.466827265311869	-1.05287	0.00978889429523655
uba52	Cfu0210590	chr6	17772815	17774681	K02927//large subunit ribosomal protein L40e	GO:0003735//molecular_function structural constituent of ribosome;GO:0005840//cellular_component ribosome;GO:0006412//biological_process translation;GO:0005515//molecular_function protein binding	Ubiquitin-60S ribosomal L40 [Labeo rohita]	Uncharacterized protein {ECO:0000313|Ensembl:ENSAMXP00000047158} OS=Astyanax mexicanus (Blind cave fish) (Astyanax fasciatus mexicanus) PE=4	Ubiquitin-60S ribosomal protein L40 CEP52 Ubiquitin A-52 residue ribosomal protein fusion product 1 Ubiquitin 60S ribosomal protein L40 Large ribosomal subunit protein eL40 {ECO:0000303|PubMed:24524803} Precursor OS=Homo sapiens (Human) Name=UBA52 Synonyms=UBCEP2 PE=1	-0.446003	0.98341766155665	-1.04031	0.4475402882773	-0.882372	0.3584563846929	-1.31261	0.0110455917354518
